# Supplementary material for: Proteomic indicators of oxidation and hydration state in colorectal cancer
Source: PeerJ. 2016 Jul 20;4:e2238. doi: 10.7717/peerj.2238 (PMC4958012; doi:10.7717/peerj.2238)
Supplement: Supplemental Information 1 — This ZIP file contains the code and data files used in the present study [file peerj-04-2238-s001.zip]

Archive with 31 entries (28 files):
- Dataset_S1/
- Dataset_S1/data/
- Dataset_S1/data/microbes.csv
- Dataset_S1/data/uniprot.csv
- Dataset_S1/data/microbial.aa.csv
- Dataset_S1/data/human2.aa.csv
- Dataset_S1/data/human_additional.aa.csv
- Dataset_S1/data/cancer/
- Dataset_S1/data/cancer/PHL+16.csv
- Dataset_S1/data/cancer/XZC+10.csv
- Dataset_S1/data/cancer/MCZ+13.csv
- Dataset_S1/data/cancer/UNS+14.csv
- Dataset_S1/data/cancer/ZYS+10.csv
- Dataset_S1/data/cancer/JKMF10.csv
- Dataset_S1/data/cancer/WKP+14.csv
- Dataset_S1/data/cancer/MRK+11.csv
- Dataset_S1/data/cancer/KKL+12.csv
- Dataset_S1/data/cancer/YLZ+12.csv
- Dataset_S1/data/cancer/WOD+12.csv
- Dataset_S1/data/cancer/LPL+16.csv
- Dataset_S1/data/cancer/BPV+11.csv
- Dataset_S1/data/cancer/KWA+14.csv
- Dataset_S1/data/cancer/STK+15.csv
- Dataset_S1/data/cancer/JCF+11.csv
- Dataset_S1/data/cancer/WTK+08.csv
- Dataset_S1/data/cancer/AKP+10.csv
- Dataset_S1/data/cancer/WDO+15.csv
- Dataset_S1/data/cancer/KYK+12.csv
- Dataset_S1/data/human.aa.csv
- Dataset_S1/AAbasis.csv
- Dataset_S1/plot.R
