# Supplementary material for: Proteomic indicators of oxidation and hydration state in colorectal cancer
Source: PeerJ. 2016 Jul 20;4:e2238. doi: 10.7717/peerj.2238 (PMC4958012; doi:10.7717/peerj.2238)
Supplement: Supplemental Information 1 — This ZIP file contains the code and data files used in the present study [file peerj-04-2238-s001.zip › Dataset_S1/data/microbes.csv]

species	abbrv	bioproject	study	upcan	abundance	logodds	dx	dy	ZC	nH2O
B. vulgatus	Bvu	PRJNA13378	WCQ+12	FALSE	21.49	NA	-0.01	-0.005	-0.1625	-0.8003
B. uniformis	Bun	PRJNA18195	WCQ+12	FALSE	21.49	NA	0.007	0	-0.1622	-0.7996
R. intestinalis	Rin	PRJNA30005	WCQ+12	FALSE	3.59	NA	-0.01	-0.005	-0.1637	-0.7583
A. indistinctus	Ain	PRJNA46373	WCQ+12	FALSE	1.11	NA	0.002	0	-0.1545	-0.7725
E. rectale	Ere	PRJNA29071	WCQ+12	FALSE	0.52	NA	-0.007	0	-0.1676	-0.75
P. excrementihominis	Pex	PRJNA48497	WCQ+12	FALSE	0.44	NA	0	0	-0.1743	-0.7269
P. gingivalis	Pgi	PRJNA48	WCQ+12	TRUE	1.74	NA	-0.01	-0.005	-0.1613	-0.7683
E. coli	Eco	PRJNA47121	WCQ+12	TRUE	2.45	NA	0	0	-0.1588	-0.7491
E. faecalis	Efa	PRJNA57669	WCQ+12	TRUE	2.4	NA	-0.01	-0.005	-0.1887	-0.7337
S. infantarius	Sin	PRJNA20527	WCQ+12	TRUE	1.19	NA	-0.002	0	-0.1854	-0.7303
P. stomatis	Pst	PRJNA34073	WCQ+12	TRUE	0.59	NA	0	0	-0.1914	-0.7052
B. fragilis	Bfr	PRJNA58195	WCQ+12	TRUE	NA	NA	0	0	-0.1685	-0.7903
B. longum	Blo	PRJNA57939	CTB+14	FALSE	NA	NA	0	0	-0.1226	-0.7404
F. prausnitzii	Fpr	PRJNA39151	CTB+14	FALSE	NA	NA	0	0	-0.1535	-0.7434
F. nucleatum	Fnu	PRJNA49043	CTB+14	TRUE	NA	NA	0	0	-0.2242	-0.7062
P. copri	Pco	PRJNA30025	CTB+14	TRUE	NA	NA	0	0	-0.1619	-0.7884
Coprobacillus	Csp	PRJNA32495	CTB+14	TRUE	NA	NA	0	0	-0.1958	-0.7464
F. nucleatum subsp. vincentii	Fnv	PRJNA1419	ZTV+14	TRUE	NA	1.39	0	-0.01	-0.2202	-0.7123
F. nucleatum subsp. animalis	Fna	PRJNA32501	ZTV+14	TRUE	NA	0.66	0	0	-0.2232	-0.7083
P. stomatis	Pst	PRJNA34073	ZTV+14	TRUE	NA	0.56	-0.004	0	-0.1914	-0.7052
P. asaccharolytica	Pas	PRJNA51745	ZTV+14	TRUE	NA	0.38	0	-0.01	-0.1559	-0.7547
C. symbiosum	Csy	PRJNA18183	ZTV+14	TRUE	NA	0.34	0.01	-0.006	-0.1719	-0.7393
C. hylemonae	Chy	PRJNA30369	ZTV+14	TRUE	NA	0.18	0	0	-0.1676	-0.7341
L. salivarius	Lsa	PRJNA31503	ZTV+14	TRUE	NA	0.16	0	0	-0.1896	-0.7298
C. scindens	Csc	PRJNA18175	ZTV+14	FALSE	NA	-0.16	0.008	-0.01	-0.1713	-0.741
E. eligens	Eel	PRJNA29073	ZTV+14	FALSE	NA	-0.16	-0.008	-0.002	-0.1725	-0.7363
M. stadtmanae	Mst	PRJNA15579	ZTV+14	FALSE	NA	-0.18	0	0	-0.1832	-0.7028
P. succinatutens	Psu	PRJNA48505	ZTV+14	FALSE	NA	-0.23	0	0	-0.1811	-0.7188
Ruminococcus	Rsp	PRJNA18179	ZTV+14	FALSE	NA	-0.3	0	-0.01	-0.1733	-0.7467
S. salivarius	Ssa	PRJNA34091	ZTV+14	FALSE	NA	-0.54	-0.01	-0.005	-0.1751	-0.74
Acidaminococcus intestini DSM 21505	Ain	PRJNA188796	FLJ+15	TRUE	NA	NA	NA	NA	-0.1749	-0.7285
Alistipes finegoldii DSM 17242	Afi	PRJNA40775	FLJ+15	TRUE	NA	NA	NA	NA	-0.1427	-0.7847
Alistipes onderdonkii WAL 8169 = DSM 19147	Aon	PRJNA174975	FLJ+15	TRUE	NA	NA	NA	NA	-0.1398	-0.7934
Alistipes putredinis DSM 17216	Apu	PRJNA19655	FLJ+15	TRUE	NA	NA	NA	NA	-0.1533	-0.7724
Bacteroides caccae MR1_13	Bca	PRJNA212635	FLJ+15	TRUE	NA	NA	NA	NA	-0.1683	-0.7914
Bacteroides dorei DSM 17855	Bdo	PRJNA27831	FLJ+15	TRUE	NA	NA	-0.01	-0.005	-0.1633	-0.8005
Bacteroides eggerthii DSM 20697	Beg	PRJNA27827	FLJ+15	TRUE	NA	NA	NA	NA	-0.1647	-0.7924
Bacteroides massiliensis B84634 = Timone 84634 = DSM 17679 = JCM 13223	Bma	PRJNA169707	FLJ+15	TRUE	NA	NA	NA	NA	-0.1657	-0.7873
Bacteroides ovatus strain:KLE1656	Bov	PRJNA257718	FLJ+15	TRUE	NA	NA	0.01	-0.005	-0.1613	-0.8002
Bacteroides sp. 1_1_30	B30	PRJNA41955	FLJ+15	TRUE	NA	NA	NA	NA	-0.1614	-0.7975
Bacteroides sp. 4_1_36	B36	PRJNA39357	FLJ+15	TRUE	NA	NA	NA	NA	-0.1606	-0.7975
Bacteroides vulgatus ATCC 8482	Bvu	PRJNA13378	FLJ+15	TRUE	NA	NA	NA	NA	-0.1625	-0.8003
Bacteroides xylanisolvens XB1A	Bxy	PRJNA197168	FLJ+15	TRUE	NA	NA	NA	NA	-0.1625	-0.7973
Bilophila wadsworthia ATCC 49260	Bwa	PRJNA223063	FLJ+15	TRUE	NA	NA	NA	NA	-0.1586	-0.7368
Burkholderiales bacterium 1_1_47	Bba	PRJNA41965	FLJ+15	TRUE	NA	NA	NA	NA	-0.1738	-0.728
butyrate-producing bacterium SS3/4	But	PRJNA197159	FLJ+15	TRUE	NA	NA	0	0	-0.1656	-0.7385
Clostridium asparagiforme DSM 15981	Cas	PRJNA29263	FLJ+15	TRUE	NA	NA	0	-0.01	-0.1562	-0.7537
Clostridium bolteae WAL-14578	Cbo	PRJNA46383	FLJ+15	TRUE	NA	NA	NA	NA	-0.1599	-0.7509
Clostridium hathewayi DSM 13479	Cha	PRJNA30755	FLJ+15	TRUE	NA	NA	NA	NA	-0.1643	-0.7658
Clostridium symbiosum ATCC 14940	Csy	PRJNA18183	FLJ+15	TRUE	NA	NA	NA	NA	-0.1719	-0.7393
Dialister invisus DSM 15470	Din	PRJNA33143	FLJ+15	TRUE	NA	NA	NA	NA	-0.1727	-0.7398
Escherichia coli NC101	Eco	PRJNA47121	FLJ+15	TRUE	NA	NA	NA	NA	-0.1588	-0.7491
Fusobacterium sp. oral taxon 370 str. F0437	Fsp	PRJNA50399	FLJ+15	TRUE	NA	NA	0	0	-0.2211	-0.7127
Gemella morbillorum CC57F	Gmo	PRJNA71551	FLJ+15	TRUE	NA	NA	NA	NA	-0.2132	-0.7123
Lachnospiraceae bacterium 3_1_46FAA	L46	PRJNA40027	FLJ+15	TRUE	NA	NA	NA	NA	-0.1665	-0.7388
Lachnospiraceae bacterium 3_1_57FAA_CT1	L57	PRJNA39383	FLJ+15	TRUE	NA	NA	0	0	-0.166	-0.7807
Lachnospiraceae bacterium 7_1_58FAA	L58	PRJNA39397	FLJ+15	TRUE	NA	NA	NA	NA	-0.1416	-0.7557
Odoribacter splanchnicus DSM 20712	Osp	PRJNA43469	FLJ+15	TRUE	NA	NA	NA	NA	-0.1719	-0.7892
Parabacteroides distasonis ATCC 8503	Pdi	PRJNA13485	FLJ+15	TRUE	NA	NA	NA	NA	-0.1693	-0.7889
Parabacteroides merdae ATCC 43184	Pme	PRJNA18193	FLJ+15	TRUE	NA	NA	NA	NA	-0.1683	-0.7898
Paraprevotella clara YIT 11840	Pcl	PRJNA48501	FLJ+15	TRUE	NA	NA	0	-0.012	-0.1474	-0.8098
Parvimonas micra ATCC 33270	Pmi	PRJNA18169	FLJ+15	TRUE	NA	NA	NA	NA	-0.2178	-0.7185
Peptostreptococcus stomatis DSM 17678	Pst	PRJNA34073	FLJ+15	TRUE	NA	NA	0	0	-0.1914	-0.7052
Porphyromonas somerae DSM 23386	Pso	PRJNA165425	FLJ+15	TRUE	NA	NA	NA	NA	-0.1652	-0.7671
Prevotella copri DSM 18205	Pco	PRJNA30025	FLJ+15	TRUE	NA	NA	NA	NA	-0.1619	-0.7884
Ruminococcaceae bacterium D16	Rba	PRJNA42541	FLJ+15	TRUE	NA	NA	0.01	-0.005	-0.1557	-0.7426
Sutterella wadsworthensis HGA0223	Swa	PRJNA169488	FLJ+15	TRUE	NA	NA	NA	NA	-0.1575	-0.7254
Veillonella atypica UC1_FAA_A	Vat	PRJNA212673	FLJ+15	TRUE	NA	NA	NA	NA	-0.1724	-0.7348
Actinomyces viscosus C505	Avi	PRJNA38743	FLJ+15	FALSE	NA	NA	0	0	-0.1168	-0.6981
Bifidobacterium animalis subsp. lactis AD011	Ban	PRJNA19423	FLJ+15	FALSE	NA	NA	0	0	-0.118	-0.7549
Clostridium sp. SS2/1	Csp	PRJNA18201	FLJ+15	FALSE	NA	NA	0.002	-0.012	-0.1861	-0.7338
Ruminococcus sp. 5_1_39BFAA	Rsp	PRJNA32503	FLJ+15	FALSE	NA	NA	0	0	-0.1675	-0.7499
Streptococcus mutans	Smu	PRJNA13225	FLJ+15	FALSE	NA	NA	-0.004	0	-0.1934	-0.7359
Streptococcus thermophilus	Sth	PRJNA13799	FLJ+15	FALSE	NA	NA	0	0	-0.1854	-0.732
