# Supplementary material for: Proteomic indicators of oxidation and hydration state in colorectal cancer
Source: PeerJ. 2016 Jul 20;4:e2238. doi: 10.7717/peerj.2238 (PMC4958012; doi:10.7717/peerj.2238)
Supplement: Supplemental Information 1 — This ZIP file contains the code and data files used in the present study [file peerj-04-2238-s001.zip › Dataset_S1/data/uniprot.csv]

old	new	source
P50224	P0DMM9	UNS+14
B4DR31	Q16555	UNS+14
E9PGJ9	Q6P1N0	UNS+14
E7EUF8	Q9Y2J2	UNS+14
E9PFN5	Q9Y2Q3	UNS+14
Q6P3T2	Q8IV16	WTK+08
Q0V924	P55072	WTK+08
P01842	P0CG04	MRK+11
CON__P04259	P04259	WDO+15
G5E9L4	Q9UHQ4	WDO+15
Q5SNT6	Q641Q2	WDO+15
B2ZZ83	O75369	WDO+15
A8MU44	Q9UJC3	WDO+15
Q70I54	O76041	WDO+15
G3V3F1	Q8NHV4	WDO+15
A8K7X6	Q15366	WDO+15
C9JSL2	Q5JRX3	WDO+15
Q567Q0	P62937	WDO+15
E9PBV3	Q6UWP8	WDO+15
A0AUX0	Q01432	WDO+15
G5E9B6	Q99873	WDO+15
D9YZV8	P09493	WDO+15
CON__Q6NXH9	Q86Y46	WDO+15
C9JIB4	Q9NXL2	WDO+15
B7ZM82	O95785	WDO+15
