# Supplementary material for: Proteomic indicators of oxidation and hydration state in colorectal cancer
Source: PeerJ. 2016 Jul 20;4:e2238. doi: 10.7717/peerj.2238 (PMC4958012; doi:10.7717/peerj.2238)
Supplement: Supplemental Information 1 — This ZIP file contains the code and data files used in the present study [file peerj-04-2238-s001.zip › Dataset_S1/data/microbial.aa.csv]

protein	organism	ref	abbrv	chains	Ala	Cys	Asp	Glu	Phe	Gly	His	Ile	Lys	Leu	Met	Asn	Pro	Gln	Arg	Ser	Thr	Val	Trp	Tyr
mean	PRJNA13225	NA	NA	1	22.0408163265306	1.68673469387755	16.7071428571429	18.8836734693878	14.0489795918367	18.5051020408163	5.78112244897959	22.8658163265306	21.9331632653061	29.9397959183673	7.16428571428572	14.3311224489796	9.32448979591837	12.0540816326531	11.5459183673469	18.5683673469388	16.5933673469388	19.4790816326531	2.57704081632653	11.3882653061225
mean	PRJNA13378	NA	NA	1	25.6036900369003	4.84969249692498	20.3945879458796	24.7416974169742	17.0792127921279	25.5567035670357	7.4029520295203	25.7269372693727	25.4361623616236	33.7136531365314	10.5645756457565	19.5377613776139	13.9052890528905	12.7448954489544	17.5675276752767	22.4142681426814	20.7950799507996	23.5758917589175	5.00123001230015	16.9778597785979
mean	PRJNA13485	NA	NA	1	26.0537662337662	4.43012987012987	20.8332467532467	24.4075324675324	17.518961038961	25.718961038961	6.78051948051948	26.1615584415584	24.1888311688311	35.0501298701298	10.2651948051948	18.6194805194805	14.6511688311688	12.3592207792208	17.9098701298701	23.6522077922078	20.6431168831169	24.4311688311688	4.65142857142856	16.6955844155844
mean	PRJNA13799	NA	NA	1	20.9127031908489	1.53100541842264	16.3756773028296	19.151715833835	12.8121613485852	18.4455147501505	5.30042143287177	20.6387718242023	19.1896447922938	27.6616496086695	7	12.7814569536424	9.12703190848886	10.524984948826	11.4954846478025	17.3257074051776	15.8609271523179	19.9554485249849	2.32510535821794	10.4274533413606
mean	PRJNA1419	NA	NA	1	14.272	2.13066666666667	14.608	21.2093333333334	12.9333333333333	16.7755555555556	3.18933333333334	26.4719999999999	27.2102222222223	24.5857777777777	6.37333333333333	17.2204444444444	6.82933333333332	5.88399999999999	8.85822222222225	15.824	13.0933333333334	15.9266666666666	1.77422222222222	11.936
mean	PRJNA15579	NA	NA	1	16.6505867014342	3.78031290743155	19.5834419817471	21.8826597131682	11.480443285528	19.0977835723598	5.45436766623207	33.1981747066493	26.27444589309	26.9393741851369	7.32855280312908	24.1786179921773	10.1975228161669	8.32268578878747	9.73272490221643	20.1675358539765	21.6988265971317	20.2979139504563	1.77835723598436	13.9406779661017
mean	PRJNA165425	NA	NA	1	25.6383207750269	3.20452099031216	19.1103336921421	26.272874058127	14.6130247578041	25.3573735199139	7.43702906350914	23.4720129171152	22.1167922497309	36.3304628632939	9.33907427341227	15.2238966630786	14.6286329386437	13.694833153929	18.3509149623251	22.9305705059204	19.7395048439182	23.7922497308934	4.14693218514532	15.2039827771798
mean	PRJNA169488	NA	NA	1	40.9726368159204	4.13723051409618	18.3793532338308	21.4195688225539	14.301824212272	27.1762023217247	6.51492537313433	18.7039800995025	16.1455223880597	35.2927031509121	8.893864013267	10.8370646766169	16.6504975124378	11.0841625207297	21.4825870646766	21.0290215588723	19.297263681592	25.3897180762852	4.71641791044776	8.46227197346601
mean	PRJNA169707	NA	NA	1	24.8824163969795	4.54422869471413	19.4867853290183	24.1957928802589	15.925836030205	23.7036138079828	6.8435814455232	24.8357605177993	24.7667206040993	32.1639697950378	9.98975188781014	18.1637001078749	13.0687702265372	12.2545846817691	16.4983818770226	21.11380798274	19.7918015102481	22.5404530744337	4.38754045307443	15.8149946062568
mean	PRJNA174975	NA	NA	1	33.798286090969	4.59129861568886	20.9881344759393	22.8058668424522	15.5527356624918	28.3388266315095	6.51549110085696	20.9545154911008	17.5840474620962	32.3576137112722	9.45352669742914	14.5906394199077	15.2007251153592	11.387936717205	22.9119973632169	20.5959129861569	21.1064601186553	25.2788398154252	4.90079103493739	15.2943309162821
mean	PRJNA18169	NA	NA	1	14.7210965435042	3.14481525625745	17.3224076281287	23.5488676996424	15.9201430274136	18.2061978545888	3.67997616209774	29.3569725864124	30.3802145411204	27.3843861740167	7.37067938021454	19.6174016686531	7.51132300357569	6.28665077473183	10.0625744934446	19.2514898688915	14.5023837902265	19.6066746126341	1.9362336114422	12.6573301549464
mean	PRJNA18175	NA	NA	1	20.7852315394243	4.21426783479349	15.3411764705882	21.2443053817272	10.8272841051314	19.8002503128911	4.87133917396746	20.4105131414268	19.2187734668335	24.2190237797247	8.91914893617022	11.0685857321652	9.17421777221527	8.93391739674594	12.9862327909887	15.2250312891114	14.1624530663329	18.3344180225282	2.51163954943679	11.2352941176471
mean	PRJNA18179	NA	NA	1	19.6966521850243	4.18936877076412	14.416304625607	22.3163812931255	11.3074367492972	19.0337337081523	4.87733197035523	19.9207768975211	19.884998722208	24.6746741630462	8.7868642984922	11.5502172246358	8.77689752108356	10.0981344237158	12.4444160490672	15.4099156657296	14.7794531050345	18.7937643751597	2.68387426526962	11.3559928443649
mean	PRJNA18183	NA	NA	1	23.1068702290076	4.45580554439534	15.0176777822418	21.4521896343913	12.107472880675	22.392527119325	4.71313780634793	20.7567296102853	17.9439533949377	26.5359582161511	9.29188429087987	11.4777018883086	10.4244676576938	8.77340297308157	14.3182000803535	16.9887505022097	15.1488549618321	19.3475291281639	2.66834069907593	11.2089192446766
mean	PRJNA18193	NA	NA	1	21.4787864963504	3.74817518248175	16.944799270073	19.9450273722628	14.4270072992701	21.1142791970803	5.65396897810219	21.035355839416	20.3599452554744	28.1270529197081	8.47217153284673	15.2338047445256	11.8398722627737	10.2294708029197	14.6475821167884	18.5647810218978	16.8496806569343	20.0335310218978	3.82709854014599	13.4206204379562
mean	PRJNA18195	NA	NA	1	22.7550932875831	4.1559082135964	17.0581170920008	20.3622131674887	14.5496461505469	21.9221531203088	6.19601115161913	20.6041175209093	20.0068625348488	28.7469440274501	8.96161269568946	15.3892343984559	11.9182929444564	10.7014797340768	15.1520480377439	18.7973407677461	17.4550718421617	20.5382800772035	4.14346986918294	14.0160840660519
mean	PRJNA18201	NA	NA	1	19.7837069782128	4.11398800126302	17.0606251973476	22.0779917903379	12.353646984528	20.0274707925481	5.51215661509315	24.022102936533	25.1594568992738	25.3009156930849	9.67035048942217	13.4840543100726	8.93337543416483	9.98231765077361	11.6769813703821	16.6832964951058	16.1834543732239	19.9538995895169	2.43542784970003	12.6450899905273
mean	PRJNA188796	NA	NA	1	27.4694505494505	3.90373626373626	16.9920879120879	19.9547252747253	12.5802197802198	24.3010989010989	6.73846153846154	19.5446153846154	19.6228571428572	30.0843956043956	9.59692307692308	10.556043956044	12.5665934065934	9.39252747252747	15.5854945054945	17.2114285714286	17.4892307692308	21.9762637362637	2.9389010989011	10.5327472527473
mean	PRJNA19423	NA	NA	1	37.9142670157068	3.6053664921466	23.0130890052356	21.6302356020942	12.348167539267	27.6236910994764	8.59489528795812	19.1708115183246	12.9155759162304	31.2840314136126	10.1086387434555	12.3965968586387	16.6753926701571	13.0013089005236	22.0130890052356	20.7284031413613	20.8527486910995	27.6969895287958	4.71989528795812	9.64267015706807
mean	PRJNA19655	NA	NA	1	23.0047410649161	3.74507658643326	15.4959883296864	18.8778264040846	12.2687819110139	19.7396061269147	4.87490882567469	18.0525164113786	15.27352297593	25.0295404814004	7.17906637490883	11.2407002188184	11.2053245805981	8.99161196207148	17.0568927789934	16.0853391684901	15.6622902990518	18.6520787746171	3.10612691466084	10.9055433989788
mean	PRJNA197159	NA	NA	1	23.3324423655195	4.17641162712997	16.1660541262947	21.5599732709656	11.5910457734714	21.6204477113264	5.01002338790511	19.6184430337454	19.2746408286001	25.0831941196124	9.26227865018376	11.729368526562	9.9605746742399	8.41129301703976	13.1319746074173	16.2034747744738	15.8606749081189	19.8703641830939	2.6321416638824	11.0350818576679
mean	PRJNA197168	NA	NA	1	25.0603585205355	4.41093714545042	20.2473337871568	24.2167007034264	16.5200816882233	24.7077376900386	6.55139550714771	25.3253914227365	24.714091218516	32.4878602223735	9.96687088722487	19.2407533469481	13.5883821193556	12.669616519174	16.2645790787384	22.5203085999546	20.7585659178579	22.9897889720898	4.87542545949627	16.8123439981847
mean	PRJNA20527	NA	NA	1	21.351048269137	1.6611409068747	16.526084836665	18.8347147732813	12.5841053144807	17.900048756704	5.2457337883959	20.4310092637738	19.7591418820088	27.008288639688	7.1496830814237	13.0360799609946	8.65870307167235	10.1452949780595	10.7469527059971	17.1131155533886	16.0141394441736	19.8035104826914	2.33788395904437	10.4275962944905
mean	PRJNA212635	NA	NA	1	26.2762969332187	4.6262539409573	20.8601318429349	25.4800802522213	17.6864431069074	25.9492691315563	6.94640298079679	27.2032100888507	26.1126397248495	34.8096875895672	10.3983949555747	20.1338492404701	14.445113212955	13.2662654055603	17.3098308971052	23.4130123244482	21.5333906563485	24.633992548008	4.93035253654343	17.3195758096876
mean	PRJNA212673	NA	NA	1	25.3055091819699	3.27935447968836	18.5386755703951	20.4691151919866	12.2487479131886	23.2309404563161	7.22426265998886	24.328324986088	19.1452420701169	28.5982192543127	9.52643294379519	13.9855314412911	11.841958820256	10.8436282693378	13.9265442404006	18.1107401224263	18.4056761268781	24.0372843628269	3.00556483027266	11.8219254312743
mean	PRJNA223063	NA	NA	1	33.3793103448275	4.83926147162638	16.7705674721694	20.1830029866957	13.0323106163454	26.9940266087429	6.5164268259571	17.1306000543035	13.8400760249796	34.2112408362748	9.0529459679609	9.70730382840075	16.5495519956557	9.94759706760792	20.2468096660331	18.4713548737442	16.8050502307901	23.0494162367634	4.12163996741787	8.55063806679337
mean	PRJNA257718	NA	NA	1	25.0828220858896	4.40720858895705	20.3046395705522	24.0761119631902	16.6715874233129	25.0124616564417	6.58454754601227	25.4158358895705	24.8778757668712	32.5776457055215	10.0427530674847	19.7302530674847	13.6144555214724	12.8293711656442	16.354486196319	22.8843941717791	21.1209739263804	23.1708205521472	5.03604294478528	17.0901073619632
mean	PRJNA27827	NA	NA	1	24.6030719482619	4.39450282942603	18.589329021827	22.2403664780383	15.6725949878739	23.6009161950957	6.5313931554837	23.3777957423875	22.4653732147669	31.0215575316626	9.53570466181622	17.3190514686068	12.8978711937483	11.5295068714632	16.2842899488009	20.2872541094045	19.0573969280517	22.1172190784155	4.37267582861763	15.102937213689
mean	PRJNA27831	NA	NA	1	22.8658880386629	4.38018525976641	18.3014498590415	21.9981876761981	15.3308497784938	22.8755537656061	6.68445428916633	23.3153443415223	22.8515908175594	30.2388240032219	9.54289166331053	17.5795408779702	12.4454289166331	11.619412001611	15.594039468385	20.2072090213452	18.7466774063633	21.2450664518727	4.56081353201771	15.2869512686267
mean	PRJNA29071	NA	NA	1	20.7600661886376	4.35135135135135	18.0675675675676	20.1549917264203	11.8339768339768	18.8767236624379	4.96773303916161	22.3554881412024	21.11527854385	23.8996138996139	8.95863210148925	14.0857694429123	8.52702702702703	8.82432432432432	11.7073910645339	17.3968560397132	15.4567015995587	19.3334252619967	2.51847766133481	12.5107556536128
mean	PRJNA29073	NA	NA	1	22.3793851717903	4.6745027124774	19.451356238698	21.5978300180832	12.4802893309223	21.0401446654611	4.8502712477396	25.5992766726944	22.9717902350814	24.9667269439421	9.99710669077757	16.4998191681736	8.74538878842676	8.42640144665461	12.0321880650995	18.8336347197107	16.8473779385172	22.2397830018083	2.39493670886076	13.7851717902351
mean	PRJNA29263	NA	NA	1	24.212672337929	4.47902610736286	14.9325315341742	19.8437958345556	11.3575828688765	22.9741859782927	4.64799061308301	17.6485772953946	14.3099149310648	26.0786154297448	8.93825168671166	10.3354356116163	10.876943385157	9.21105896157231	15.6968319155178	15.5243473159284	14.349515987093	19.7263127016721	2.91038427691406	10.6694045174538
mean	PRJNA30005	NA	NA	1	20.613129381772	4.21308689186317	16.1901423411939	21.9836413851711	11.600594858721	19.1397917994476	5.01317187168048	20.1916294879966	20.1142978542596	23.9572976418101	9.05821117484594	12.727002336945	8.60654344593163	9.55768005098788	12.0596983216486	16.0225196515828	15.6163161249202	18.9532611004885	2.68090078606332	12.2296579562354
mean	PRJNA30025	NA	NA	1	22.0248726400959	4.21456397962241	17.7030266706623	20.0668264908601	13.9766257117171	20.3371291579263	6.29607431824993	20.8624513035661	22.8118070122865	26.8780341624213	9.36020377584657	15.6448906203177	10.643092598142	11.2553191489361	13.4560982918789	18.1087803416242	16.1744081510339	19.3685945459994	3.76385975427031	13.1000899011088
mean	PRJNA30369	NA	NA	1	24.4454225352113	4.76458752515091	16.8835513078471	23.2100100603622	11.8677062374246	23.5301810865191	5.16146881287726	21.4034205231389	19.3375251509055	26.9278169014085	9.7381790744467	11.4864185110664	10.2424547283702	9.0067907444668	14.7560362173039	17.1099094567404	16.0978370221328	21.6408450704225	2.59607645875251	12.0928068410463
mean	PRJNA30755	NA	NA	1	20.7923930269412	4.05731642894876	14.5608821975698	20.1255942947703	11.4363444268358	19.9665874273638	4.72068145800321	18.3419175911253	16.048996302166	24.4124405705227	8.62744321183313	10.6992868462758	9.67974115161115	8.4150818806127	13.2330956154253	15.8433703116746	14.5783148441628	18.1294241944003	2.98349181193871	11.2058901215001
mean	PRJNA31503	NA	NA	1	19.9008097165992	1.63157894736842	17.6467611336032	19.9838056680162	13	19.0693319838057	5.29605263157895	23.6411943319838	24.3871457489879	28.6821862348178	7.81427125506073	17.0566801619433	9.48481781376519	10.8810728744939	11.3598178137652	18.3355263157895	16.7236842105263	21.0187246963563	2.83248987854252	11.9615384615385
mean	PRJNA32495	NA	NA	1	17.9624697336561	3.9161622276029	17.5172518159806	19.464588377724	12.9228208232445	18.1413438256658	5.25605326876513	26.8150726392252	22.955205811138	27.4888014527845	8.11228813559323	17.5995762711864	8.330205811138	9.73153753026632	9.55901937046006	17.1180387409201	15.6694915254237	19.0575060532688	2.21428571428571	14.0493341404358
mean	PRJNA32501	NA	NA	1	15.8007712082262	2.25749785775493	15.7022279348758	23.0278491859469	13.9828620394173	18.2506426735219	3.38474721508141	28.5955441302485	29.5205655526992	26.6473864610111	6.90274207369324	18.3170522707798	7.52527849185947	6.21893744644387	9.39460154241644	16.9185946872322	14.0008568980291	17.4284490145673	1.92416452442159	12.6439588688946
mean	PRJNA32503	NA	NA	1	22.6450511945392	5.02445961319681	18.1527303754266	23.9453924914676	12.7457337883959	21.8873720136519	5.69368600682594	23.2372013651877	22.8947667804323	27.4081342434585	10	14.2195676905575	10.1871444823663	10.6023890784983	13.6217292377702	18.4374288964733	17.4667235494881	21.3765642775882	2.95449374288965	13.5056882821388
mean	PRJNA33143	NA	NA	1	24.2819856704196	3.485670419652	15.618219037871	19.8464687819856	12.1750255885363	22.8372569089048	5.89508700102354	20.8137154554759	19.431934493347	25.6596724667349	9.18219037871034	11.3991811668373	10.4237461617195	7.85056294779938	14.5624360286592	16.6223132036848	15.1141248720573	19.74923234391	2.99539406345957	10.4437052200614
mean	PRJNA34073	NA	NA	1	20.769375	3.361875	22.208125	23.385	13.61	22.703125	4.739375	29.139375	28.565625	30.22625	9.673125	17.28	9.51875	8.5975	14.01875	21.1075	15.54375	22.39375	2.03625	13.6675
mean	PRJNA34091	NA	NA	1	24.4919678714859	1.48343373493976	19.0943775100401	21.0612449799197	14.0331325301205	21.0883534136546	5.71787148594378	21.382530120482	21.3865461847389	30.1275100401607	7.43222891566265	14.5005020080322	10.6872489959839	12.1184738955823	12.0200803212851	20.0557228915663	19.2615461847389	22.839859437751	2.84136546184739	12.2550200803213
mean	PRJNA38743	NA	NA	1	45.4557402396598	2.73250869733282	20.1588712794743	19.8739853111712	8.79822187862389	31.2891379976807	7.33397758020873	13.9168921530731	7.59760340162351	35.1175106300735	6.98956320061848	6.74371859296483	19.8550444530344	11.0034789331272	25.676845767298	22.9559335137224	22.126401236954	29.652879783533	5.1217626594511	6.804793196753
mean	PRJNA39151	NA	NA	1	29.1857246904589	5.1536780772032	16.027676620539	19.1496722505463	10.806627822287	21.1412964311726	5.45593590677349	15.8397669337218	15.8943918426803	28.424981791697	8.16788055353241	10.7840495265841	11.6059723233795	11.0742898761835	14.7549162418063	15.3943918426803	16.6871813546978	20.5138383102695	3.12053896576839	10.5924981791697
mean	PRJNA39357	NA	NA	1	26.9234693877551	4.65816326530612	20.3077336197637	24.342642320086	16.7234156820623	25.6753490870032	7.15708915145006	24.2134801288936	23.6264769065521	33.7013963480129	10.4317937701396	18.1619226638024	13.953276047261	12.6466165413534	17.6643394199785	22.0679377013963	20.562298603652	23.9513963480129	4.84022556390975	16.5104726100966
mean	PRJNA39383	NA	NA	1	25.8332058148432	5.56648814078042	19.0586074980872	26.9473603672533	15.4959449120123	25.3937260902831	5.89410864575364	24.0509563886764	21.1473603672532	33.0111706197398	10.8644223412395	14.5121652639633	12.5998469778118	11.4339709257842	16.7851568477429	20.5776587605203	17.8168324407039	22.1825554705432	4.13312930374904	15.1963274674828
mean	PRJNA39397	NA	NA	1	26.703572033181	4.41171491450821	15.4691044523447	19.5268325715253	10.2310817673946	21.975960724564	5.13932622312511	14.6380565430844	12.8943626206196	27.5840528186897	7.32791603182665	9.28068393431522	12.0722871169799	9.82038259691891	16.7282884713053	15.3360419840867	15.6023362112747	19.2911799559845	3.27916031826646	10.1200270865075
mean	PRJNA40027	NA	NA	1	22.9425170068027	4.27448979591837	17.7017006802721	25.7044217687075	12.4704081632653	22.0357142857143	5.12040816326531	22.4278911564626	23.7071428571429	26.3608843537415	9.228231292517	13.5625850340136	9.75204081632653	9.87959183673469	13.8636054421769	17.8078231292517	17.2925170068027	21.4663265306122	2.81360544217687	12.7972789115646
mean	PRJNA40775	NA	NA	1	31.6019292604502	4.51897106109324	19.5154340836013	22.1845659163987	14.7186495176849	25.5308681672026	6.05530546623794	20.3929260450161	17.6170418006431	30.6659163987138	8.95401929260449	14.0594855305466	14.1565916398714	10.7581993569132	21.872347266881	20.0022508038585	20.0868167202572	23.6540192926045	4.36205787781351	14.2819935691318
mean	PRJNA41955	NA	NA	1	24.8865823740328	4.44480090583128	20.0041517267409	24.0845442536328	16.5051896584261	24.6063408190224	6.60652953387431	25.0915267031516	24.6901302132478	32.4866956029439	9.86450273636535	19.2615587846764	13.4521607850538	12.7063596905076	16.5518022268353	22.6391772032459	20.9773542177769	22.8779014908473	4.84317795810529	16.7950556708813
mean	PRJNA41965	NA	NA	1	29.0004206983593	4.11653344551956	16.4328986116954	21.0938157341186	14.0719394194363	23.7904922170804	5.71897349600337	19.7038283550694	20.7219183845183	31.4619267984855	8.12242322254943	12.8165755153555	14.2557846024401	10.7454774926378	16.2486327303323	19.9991586032815	16.6432477913336	22.8342448464451	3.80647875473285	9.10727808161548
mean	PRJNA42541	NA	NA	1	28.0457581830327	4.88844355377422	17.1780227120908	21.0384101536406	11.6706746826987	23.8690714762859	5.60955243820975	17.4509018036072	15.4579158316633	31.5200400801604	8.74215096860387	10.4706078824315	12.8517034068136	12.6710086840347	16.4946559786239	17.3099532398129	17.2551770207081	22.2668670674683	3.4939879759519	10.8196392785571
mean	PRJNA43469	NA	NA	1	24.7040320274521	4.48012582213326	19.4984272233343	24.7480697740921	16.9977123248499	24.8492993994853	6.45896482699457	25.5187303402917	23.8687446382614	34.1592793823277	9.38547326279668	17.613668859022	13.3122676579926	12.7752359164999	18.0780669144981	21.0346010866457	19.7843866171004	23.7331998856162	4.50185873605948	16.2490706319702
mean	PRJNA46373	NA	NA	1	30.3820272572402	4.10988074957411	19.4463373083475	21.4041737649063	15.0494037478705	27.6379897785349	6.52683134582624	21.9557069846678	17.9246166950596	33.1946337308347	9.21933560477002	14.4667802385008	15.8211243611584	11.8790459965928	20.8317717206133	21.144804088586	20.2942930153322	24.7695911413969	4.29173764906303	14.0621805792163
mean	PRJNA46383	NA	NA	1	25.6406069602507	5.07075705096488	17.8292924294904	23.0277090549233	12.7097146627082	25.2874814448293	5.63796800263896	21.9800428830612	18.3902358568366	29.0349661883556	10.9130793336632	12.3219528286327	11.6518225301006	10.7720600362857	16.1616361537193	18.8550222662049	16.9325416460498	22.0936829952169	3.24047501237012	12.7690912089725
mean	PRJNA47121	NA	NA	1	29.7115059221658	3.54357021996615	16.1184433164129	17.8993231810491	12.0260152284264	22.9521996615905	6.96996615905246	18.6700507614213	13.746192893401	33.2457698815567	8.72165820642979	12.3862098138748	13.7212351945854	14.0338409475465	17.0628172588833	18.3527918781726	17.0410321489002	21.9900592216582	4.70727580372251	8.87182741116752
mean	PRJNA48	NA	NA	1	26.1388161341016	3.95337873232059	18.1828182294395	22.6265060240964	14.9607124148769	23.304347826087	7.18124672603457	22.8014667365112	19.0193818753274	33.0125720272394	9.30644316396019	13.5966474594028	13.744892613934	11.1613410162389	20.4091147197485	21.6715557883709	17.8124672603457	21.4436877946569	3.47354635935045	13.1194342587742
mean	PRJNA48497	NA	NA	1	27.4627408215194	3.99018538713195	15.612141039622	20.0577971646674	13.7041075972374	22.8171573973101	5.43984005816067	18.9596510359869	20.2126499454744	30.4311159578335	7.66121410396219	12.5696110505271	13.4354780079971	10.3845874227554	15.4478371501272	19.7062886223192	15.9462013813159	21.6045074518357	3.63649581970193	8.65030897855325
mean	PRJNA48501	NA	NA	1	24.1164588528679	4.62418952618455	18.7526184538654	21.7364089775562	14.8279301745636	23.5496259351621	6.50498753117205	19.3102244389028	19.7476309226932	29.0438902743141	9.2199501246883	15.0468827930175	12.4655860349127	10.9546134663341	17.3618453865337	19.2598503740649	18.6441396508729	22.3413965087281	4.46758104738152	14.7159600997506
mean	PRJNA48505	NA	NA	1	28.0241860465116	4.40372093023256	15.4288372093023	19.3762790697674	11.5055813953488	21.5311627906977	5.52604651162791	19.1995348837209	19.1241860465116	28.7920930232558	9.10232558139535	11.8144186046512	10.7148837209302	10.466976744186	13.2562790697674	15.0297674418605	14.7223255813953	21.4037209302326	2.52558139534884	10.4260465116279
mean	PRJNA49043	NA	NA	1	18.0570304818093	2.49754178957719	17.7984267453294	25.779744346116	15.9837758112094	21.0732546705998	3.86627335299901	32.6592920353982	33.062930186824	30.7074729596854	7.76548672566371	20.9547689282203	8.50688298918387	7.06391347099312	10.4360865290069	19.6622418879056	16.070796460177	20.0703048180925	2.08259587020649	14.361848574238
mean	PRJNA50399	NA	NA	1	15.2044854881267	2.10642040457344	15.2761653474054	22.4947229551451	13.7172383465259	16.9063324538259	3.32805628847845	26.8368513632366	28.2660510114336	26.0536499560246	6.55321020228672	17.655672823219	6.96350043975373	5.9160070360598	9.10949868073879	16.5949868073879	13.4476693051891	16.7058047493404	1.76165347405453	12.2946350043975
mean	PRJNA51745	NA	NA	1	30.051206592113	4.23190111830488	20.2248381400824	24.2801648028252	12.7586815773985	25.2683931724544	8.23896409652737	23.3390229546792	17.6527369040612	39.4944084755739	9.12536786344909	13.1848145968217	16.4808711006474	16.3166568569747	20.605650382578	23.911712772219	23.3478516774573	24.1701000588582	4.07533843437316	15.5832842848735
mean	PRJNA57669	NA	NA	1	21.5707720588235	1.95435049019608	14.5024509803922	21.9669117647059	13.5370710784314	19.078125	5.02297794117648	21.2944240196078	20.8511029411765	28.828431372549	7.62745098039216	13.8566176470588	10.4604779411765	13.3149509803922	11.0692401960784	16.9874387254902	18.374080882353	20.3351715686274	2.79074754901961	10.8125
mean	PRJNA57939	NA	NA	1	41.4189814814815	3.48958333333333	24.1944444444444	21.0075231481481	12.6655092592593	29.8657407407407	8.13946759259259	19.916087962963	15.0613425925926	32.1550925925926	9.52141203703704	12.7216435185185	17.4918981481481	12.630787037037	21.3599537037037	22.7540509259259	23.2077546296296	28.5844907407407	5.03587962962963	9.94039351851851
mean	PRJNA58195	NA	NA	1	23.6179459459459	4.37881081081081	18.6090810810811	22.2503783783784	15.9939459459459	23.4462702702703	6.38464864864866	23.9945945945946	22.8045405405406	31.9029189189189	9.36194594594595	17.3137297297297	13.0328648648649	11.8198918918919	16.4784864864865	21.4579459459459	19.2216216216216	22.1766486486486	4.33794594594595	15.4380540540541
mean	PRJNA71551	NA	NA	1	18.8432397126061	2.39124755062051	17.0306988896146	24.0352710646636	14.430437622469	19.161985630307	4.61267145656434	27.9621162638798	28.0581319399086	29.9431743958197	7.25734813847159	18.1972566949706	8.3847158719791	8.11038536903984	10.800783801437	18.6316133246244	16.6165904637492	21.3670803396473	2.01045068582625	13.5088177661659
