# Supplementary material for: Proteomic indicators of oxidation and hydration state in colorectal cancer
Source: PeerJ. 2016 Jul 20;4:e2238. doi: 10.7717/peerj.2238 (PMC4958012; doi:10.7717/peerj.2238)
Supplement: Supplemental Information 1 — This ZIP file contains the code and data files used in the present study [file peerj-04-2238-s001.zip › Dataset_S1/data/human2.aa.csv]

protein	organism	ref	abbrv	chains	Ala	Cys	Asp	Glu	Phe	Gly	His	Ile	Lys	Leu	Met	Asn	Pro	Gln	Arg	Ser	Thr	Val	Trp	Tyr
tr|Q6MZV6	HUMAN	AKP+10	NA	1	32	18	21	23	16	37	11	9	15	49	4	14	40	20	18	46	44	40	11	11
tr|Q6MZU6	HUMAN	AKP+10	NA	1	20	14	16	26	19	33	8	6	28	36	8	20	32	17	16	55	33	49	10	18
tr|Q6PK50	HUMAN	JKMF10	NA	1	20	0	28	49	15	21	8	26	41	26	5	10	11	11	12	19	19	16	3	11
tr|Q6MZX9	HUMAN	JKMF10	NA	1	32	18	21	27	15	37	10	7	15	52	5	14	38	21	18	44	43	43	11	12
tr|B7Z7V0	HUMAN	YLZ+12	NA	1	15	5	19	13	19	23	7	3	12	25	6	4	27	10	19	18	14	21	5	11
TrEMBL|Q7Z6I7	HUMAN	WTK+08	NA	1	14	1	4	23	1	10	4	5	17	19	6	19	6	49	20	24	11	8	6	0
tr|Q9UQM3	HUMAN	WTK+08	NA	1	29	9	18	28	15	24	8	16	14	25	8	12	15	10	14	17	22	26	3	15
tr|Q9UQC1	HUMAN	XZC+10;ZYS+10	NA	1	14	0	12	9	7	15	2	12	10	9	3	7	6	5	5	5	11	12	1	6
tr|Q6GMW3	HUMAN	ZYS+10	NA	1	20	6	6	12	4	19	5	6	12	17	2	6	16	10	3	31	23	22	5	9
tr|Q8TE09	HUMAN	ZYS+10	NA	1	5	7	4	5	1	10	5	3	8	16	2	2	7	5	5	6	6	1	0	2
Swiss-Prot|Q99867	HUMAN	MRK+11	NA	1	33	9	24	31	21	33	12	17	13	34	17	21	20	21	24	27	31	28	5	13
tr|B4E0F2	HUMAN	WOD+12	NA	1	27	8	17	19	12	22	11	5	11	42	6	8	33	18	26	42	23	29	5	3
tr|A8K008	HUMAN	WOD+12	NA	1	22	12	20	22	15	35	9	9	36	37	6	19	36	16	11	52	39	46	10	20
tr|Q8TCD0	HUMAN	WOD+12	NA	1	10	5	11	10	9	18	3	5	12	22	4	8	14	15	11	32	18	20	4	8
tr|B4DNA3	HUMAN	WOD+12	NA	1	33	4	20	29	11	30	9	22	41	30	9	19	33	15	11	39	23	38	6	11
tr|Q96QF2	HUMAN	WOD+12	NA	1	0	0	1	0	0	5	0	0	2	2	1	0	1	0	4	6	2	0	0	1
tr|B9VP24	HUMAN	WOD+12	NA	1	17	2	8	15	5	13	2	17	19	14	1	4	7	6	5	16	10	21	0	3
tr|B7ZB56	HUMAN	WOD+12	NA	1	9	1	15	14	7	15	7	8	14	8	8	10	13	17	16	16	15	20	1	16
TrEMBL|C9IZR5	HUMAN	WOD+12	NA	1	21	3	12	27	5	6	8	16	15	32	10	7	0	18	10	11	16	9	1	4
TrEMBL|C9J062	HUMAN	WOD+12	NA	1	11	4	13	30	12	9	5	8	23	20	7	6	12	10	7	19	7	6	2	5
TrEMBL|C9J8D9	HUMAN	WOD+12	NA	1	10	0	3	8	5	7	1	4	26	5	1	3	5	13	1	4	2	6	0	1
TrEMBL|A6NHW2	HUMAN	WOD+12	NA	1	8	3	4	5	5	13	2	3	3	11	2	6	2	5	7	14	5	11	4	4
TrEMBL|C9JJ77	HUMAN	WOD+12	NA	1	7	3	5	5	5	13	1	5	4	9	3	7	4	5	5	13	4	9	3	7
TrEMBL|A6NE94	HUMAN	WOD+12	NA	1	20	7	8	20	9	18	6	4	9	37	3	6	25	10	13	21	32	14	7	6
tr|B4DH52	HUMAN	WDO+15	NA	1	55	9	40	106	47	52	10	57	85	64	17	40	85	34	54	70	53	83	8	24
tr|Q5EP54	HUMAN	WDO+15	NA	1	13	5	10	18	11	20	6	8	7	23	8	10	11	17	21	15	17	26	4	8
TrEMBL|F8W7K7	HUMAN	WDO+15	NA	1	57	16	42	90	35	41	23	50	65	112	15	29	41	31	60	64	49	51	6	27
TrEMBL|F8W7Z5	HUMAN	WDO+15	NA	1	90	18	48	80	22	98	27	50	67	112	16	24	101	54	60	159	66	54	6	11
TrEMBL|E7EUV1	HUMAN	WDO+15	NA	1	118	205	127	131	73	183	76	90	104	158	30	99	286	88	85	222	450	178	29	85
TrEMBL|F5H0B0	HUMAN	WDO+15	NA	1	18	3	13	27	10	15	4	10	22	22	4	8	12	11	9	25	13	15	1	6
tr|B4DHM5	HUMAN	WDO+15	NA	1	25	4	12	17	10	28	1	14	23	20	9	12	8	4	4	11	14	20	4	2
gi|119587704	HUMAN	MCZ+13	NA	1	11	1	11	15	9	21	3	8	17	16	11	7	11	14	11	14	6	16	3	6
gi|109096492	MACMU	MCZ+13	NA	1	34	9	26	34	20	31	11	23	19	30	9	15	19	12	20	22	29	32	3	18
gi|13650074	HUMAN	MCZ+13	NA	1	20	1	9	4	7	7	10	0	11	18	3	4	7	1	3	11	9	13	1	3
gi|119575932	HUMAN	MCZ+13	NA	1	9	0	3	5	7	18	2	10	13	10	3	2	2	3	15	5	8	10	0	4
gi|119625338	HUMAN	MCZ+13	NA	1	20	11	25	29	11	39	7	16	32	33	16	32	21	26	26	32	22	25	13	21
gi|119617057	HUMAN	MCZ+13	NA	1	37	1	23	50	14	40	4	26	32	50	18	25	9	29	32	66	24	24	3	15
gi|119578757	HUMAN	MCZ+13	NA	1	402	38	120	182	43	153	40	98	162	244	60	81	95	181	105	180	155	164	9	29
gi|119625314	HUMAN	MCZ+13	NA	1	26	10	32	20	20	35	11	25	31	30	9	23	12	20	11	29	29	13	11	22
gi|119577213	HUMAN	MCZ+13	NA	1	76	9	63	87	30	42	31	60	58	85	24	45	29	56	51	46	41	37	16	25
gi|297663020	PONAB	MCZ+13	NA	1	17	3	10	11	8	20	0	12	12	19	9	13	14	22	11	11	10	9	4	5
gi|119597759	HUMAN	MCZ+13	NA	1	96	360	172	201	84	307	48	149	111	141	52	188	175	100	131	173	166	107	13	95
gi|119604232	HUMAN	MCZ+13	NA	1	63	1	36	172	13	28	5	24	104	35	12	21	24	47	87	43	39	33	6	5
gi|119617856	HUMAN	MCZ+13	NA	1	12	4	15	14	9	16	4	17	22	37	5	17	17	11	9	14	12	13	2	2
gi|114656687	PANTR	MCZ+13	NA	1	38	7	31	41	28	28	10	26	50	37	7	27	26	10	19	27	22	27	4	20
gi|12054070	HUMAN	MCZ+13	NA	1	24	15	13	16	11	22	8	3	13	37	2	8	37	14	12	39	40	27	6	6
gi|119582950	HUMAN	MCZ+13	NA	1	33	5	27	27	12	20	5	21	33	34	11	13	9	13	20	22	23	19	1	11
gi|149673887	HUMAN	MCZ+13	NA	1	14	5	8	12	8	15	2	7	10	18	0	5	12	14	10	33	17	13	2	10
gi|114601828	PANTR	MCZ+13	NA	1	37	4	21	28	11	30	10	25	21	56	9	24	18	11	24	26	25	27	0	9
gi|114555797	PANTR	MCZ+13	NA	1	28	5	16	27	10	25	8	21	40	31	7	19	32	16	8	36	24	34	6	8
gi|119621875	HUMAN	MCZ+13	NA	1	18	0	11	14	4	28	3	17	9	20	5	9	8	5	20	15	10	24	1	0
gi|119595384	HUMAN	MCZ+13	NA	1	26	1	24	23	14	22	14	12	30	43	13	11	12	12	19	28	17	27	4	9
gi|119609127	HUMAN	MCZ+13	NA	1	13	2	6	7	3	10	3	5	8	13	0	4	7	6	3	8	8	13	3	3
gi|109111058	MACMU	MCZ+13	NA	1	35	1	20	62	1	3	1	10	36	29	10	5	0	17	17	13	8	10	0	6
gi|119602173	HUMAN	MCZ+13	NA	1	21	3	37	67	21	23	7	35	56	39	11	22	13	18	20	27	29	25	4	18
gi|119573148	HUMAN	MCZ+13	NA	1	14	3	10	11	7	19	0	10	12	15	8	13	9	20	10	7	10	8	4	5
gi|119598292	HUMAN	MCZ+13	NA	1	58	10	29	38	20	42	12	41	37	38	17	18	25	16	32	30	31	45	3	10
gi|119602226	HUMAN	MCZ+13	NA	1	23	5	31	26	17	32	13	15	20	42	10	16	20	12	21	23	17	25	4	9
gi|119612404	HUMAN	MCZ+13	NA	1	42	16	45	48	31	127	16	43	43	49	18	19	100	40	34	65	49	56	5	19
gi|119622488	HUMAN	MCZ+13	NA	1	27	8	33	20	20	33	12	29	36	31	12	15	15	16	20	19	29	27	8	12
gi|1082553	HUMAN	MCZ+13	NA	1	7	3	6	9	6	7	2	2	10	11	1	6	5	9	5	16	11	12	3	4
gi|119602344	HUMAN	MCZ+13	NA	1	30	11	21	28	23	24	9	16	23	35	5	16	34	21	19	50	49	42	8	9
tr|D9YZU5	HUMAN	MCZ+13	NA	1	15	2	7	8	8	13	9	0	11	18	2	6	7	3	3	5	7	18	2	3
tr|A5Z217	HUMAN	MCZ+13	NA	1	44	1	23	57	13	21	6	18	22	49	10	20	10	32	43	35	25	26	1	14
tr|A3R0T7	HUMAN	MCZ+13	NA	1	58	0	1	6	1	14	0	2	62	8	1	3	22	1	4	16	11	8	0	1
tr|B4DI63	HUMAN	MCZ+13	NA	1	16	6	20	24	16	11	9	26	33	57	3	21	23	8	13	26	22	10	1	11
tr|Q29932	HUMAN	MCZ+13	NA	1	36	6	20	26	6	27	9	12	9	29	5	6	18	20	30	26	29	23	10	15
tr|B2R4M6	HUMAN	MCZ+13	NA	1	3	1	6	14	5	8	8	6	11	11	5	7	4	5	3	4	7	4	1	1
tr|C6H0M7	HUMAN	MCZ+13	NA	1	70	2	27	39	22	40	5	14	48	31	15	23	89	38	33	86	41	52	6	17
tr|A0A024R884	HUMAN	MCZ+13	NA	1	143	99	134	178	67	195	39	97	82	168	23	94	112	75	119	139	189	154	28	66
tr|V9HW65	HUMAN	MCZ+13	NA	1	23	4	30	22	7	19	4	23	32	34	9	10	7	13	21	26	18	17	1	19
tr|A8K3Q7	HUMAN	MCZ+13	NA	1	58	6	57	55	25	45	13	47	52	66	21	15	15	28	41	40	38	26	2	23
