# Supplementary material for: Proteomic indicators of oxidation and hydration state in colorectal cancer
Source: PeerJ. 2016 Jul 20;4:e2238. doi: 10.7717/peerj.2238 (PMC4958012; doi:10.7717/peerj.2238)
Supplement: Supplemental Information 1 — This ZIP file contains the code and data files used in the present study [file peerj-04-2238-s001.zip › Dataset_S1/data/human_additional.aa.csv]

protein	organism	ref	abbrv	chains	Ala	Cys	Asp	Glu	Phe	Gly	His	Ile	Lys	Leu	Met	Asn	Pro	Gln	Arg	Ser	Thr	Val	Trp	Tyr
tr|A0A024QZ18|A0A024QZ18	HUMAN	NA	NA	1	23	4	9	16	3	32	10	7	7	29	2	4	32	12	27	21	13	17	4	3
tr|A0A024QZ33|A0A024QZ33	HUMAN	NA	NA	1	28	4	37	78	9	14	18	11	65	18	9	24	13	30	60	39	14	18	2	13
tr|A0A024QZ42|A0A024QZ42	HUMAN	NA	NA	1	3	1	14	4	11	9	1	10	5	7	3	5	0	10	10	7	5	7	3	6
tr|A0A024QZP7|A0A024QZP7	HUMAN	NA	NA	1	13	1	19	18	11	18	8	23	24	36	8	10	15	10	15	21	13	16	4	14
tr|A0A024QZX5|A0A024QZX5	HUMAN	NA	NA	1	26	6	18	35	28	22	5	14	27	36	21	17	10	13	15	29	23	24	3	8
tr|A0A024R0K5|A0A024R0K5	HUMAN	NA	NA	1	42	13	26	28	16	37	12	40	16	62	2	66	56	34	25	75	62	49	13	28
tr|A0A024R0T9|A0A024R0T9	HUMAN	NA	NA	1	7	0	4	8	4	5	0	1	6	15	3	1	5	8	2	9	10	7	1	5
tr|A0A024R0Y4|A0A024R0Y4	HUMAN	NA	NA	1	29	13	31	37	20	19	11	23	30	43	15	15	23	18	35	26	21	13	4	17
tr|A0A024R154|A0A024R154	HUMAN	NA	NA	1	25	13	8	16	22	21	8	25	12	30	8	12	17	10	12	22	30	21	0	13
tr|A0A024R1V6|A0A024R1V6	HUMAN	NA	NA	1	23	11	17	22	7	21	8	11	22	30	9	11	33	5	20	29	31	19	1	14
tr|A0A024R214|A0A024R214	HUMAN	NA	NA	1	35	18	40	23	34	39	17	22	28	61	16	22	46	19	37	82	27	33	14	13
tr|A0A024R216|A0A024R216	HUMAN	NA	NA	1	12	1	14	23	9	22	2	4	28	6	2	10	12	6	10	18	11	4	2	7
tr|A0A024R2X5|A0A024R2X5	HUMAN	NA	NA	1	32	9	24	45	19	35	18	23	38	48	10	24	35	35	25	32	28	33	6	14
tr|A0A024R341|A0A024R341	HUMAN	NA	NA	1	9	3	6	25	2	3	8	9	16	19	5	4	3	9	7	9	6	5	0	4
tr|A0A024R3B9|A0A024R3B9	HUMAN	NA	NA	1	4	0	7	11	4	6	5	6	10	7	1	2	8	2	9	8	6	11	0	1
tr|A0A024R3W6|A0A024R3W6	HUMAN	NA	NA	1	48	24	57	60	36	69	21	51	40	75	18	34	57	39	45	80	54	42	21	38
tr|A0A024R412|A0A024R412	HUMAN	NA	NA	1	52	19	55	57	36	69	24	50	38	72	18	31	62	40	47	68	56	48	20	39
tr|A0A024R4E5|A0A024R4E5	HUMAN	NA	NA	1	98	11	68	127	35	79	33	116	109	78	22	41	69	64	76	73	54	94	4	17
tr|A0A024R4K9|A0A024R4K9	HUMAN	NA	NA	1	28	6	11	21	13	24	9	11	15	52	4	11	24	14	21	16	13	16	5	8
tr|A0A024R4M0|A0A024R4M0	HUMAN	NA	NA	1	10	1	11	13	7	16	4	11	19	23	2	4	7	7	27	7	5	14	2	4
tr|A0A024R4N9|A0A024R4N9	HUMAN	NA	NA	1	39	2	11	24	7	26	6	5	11	37	2	3	21	22	26	28	11	18	6	5
tr|A0A024R4Q5|A0A024R4Q5	HUMAN	NA	NA	1	19	1	12	34	8	24	2	5	5	23	3	6	24	11	33	16	10	12	1	4
tr|A0A024R571|A0A024R571	HUMAN	NA	NA	1	36	1	37	41	27	36	15	32	44	58	16	21	34	21	28	29	18	37	6	11
tr|A0A024R5I4|A0A024R5I4	HUMAN	NA	NA	1	50	24	23	23	40	58	16	37	28	86	19	19	49	28	29	66	35	58	6	15
tr|A0A024R644|A0A024R644	HUMAN	NA	NA	1	31	8	16	23	29	34	7	17	22	35	11	16	30	14	22	21	23	17	13	18
tr|A0A024R6I7|A0A024R6I7	HUMAN	NA	NA	1	27	3	24	32	27	24	13	20	34	51	10	19	19	18	7	25	30	26	3	6
tr|A0A024R6X1|A0A024R6X1	HUMAN	NA	NA	1	47	8	24	37	31	50	19	24	20	66	20	20	49	40	31	42	31	42	10	12
tr|A0A024R7E8|A0A024R7E8	HUMAN	NA	NA	1	8	6	6	6	3	3	2	3	8	4	4	3	8	4	7	8	9	8	2	2
tr|A0A024R7N8|A0A024R7N8	HUMAN	NA	NA	1	58	12	12	17	7	32	9	4	0	51	4	6	46	12	40	18	7	27	7	3
tr|A0A024R7P0|A0A024R7P0	HUMAN	NA	NA	1	21	3	18	20	5	17	4	9	6	29	2	10	18	9	9	16	17	16	3	5
tr|A0A024R7W5|A0A024R7W5	HUMAN	NA	NA	1	36	2	20	20	19	48	12	25	33	28	9	32	54	44	17	49	26	32	10	18
tr|A0A024RA52|A0A024RA52	HUMAN	NA	NA	1	23	2	7	18	8	20	4	12	14	20	5	7	10	11	11	14	13	19	2	14
tr|A0A024RAC6|A0A024RAC6	HUMAN	NA	NA	1	49	7	43	65	17	38	27	17	95	57	15	25	61	31	52	77	27	45	4	20
tr|A0A024RB15|A0A024RB15	HUMAN	NA	NA	1	1	0	0	0	0	0	0	0	7	1	3	0	0	1	10	1	0	0	1	0
tr|A0A024RBT2|A0A024RBT2	HUMAN	NA	NA	1	19	0	4	25	1	5	3	7	8	16	5	2	0	13	9	12	18	9	2	8
tr|A0A024RBT8|A0A024RBT8	HUMAN	NA	NA	1	18	19	30	51	11	15	15	26	53	48	12	26	17	31	17	56	26	18	3	5
tr|A0A024RC18|A0A024RC18	HUMAN	NA	NA	1	5	1	3	3	3	6	1	0	6	3	2	2	10	2	9	8	6	5	2	1
tr|A0A024RCG2|A0A024RCG2	HUMAN	NA	NA	1	47	8	11	6	25	39	4	16	9	74	15	3	24	18	20	34	23	38	2	8
tr|A0A024RCL3|A0A024RCL3	HUMAN	NA	NA	1	12	9	9	16	8	12	13	7	6	20	6	9	8	14	15	19	19	17	5	11
tr|A0A024RCL9|A0A024RCL9	HUMAN	NA	NA	1	5	4	6	4	0	8	1	3	4	14	1	2	5	0	10	5	2	4	2	2
tr|A0A024RCN4|A0A024RCN4	HUMAN	NA	NA	1	18	22	11	55	13	28	37	19	41	49	3	13	17	40	31	33	18	22	2	7
tr|A0A024RCQ8|A0A024RCQ8	HUMAN	NA	NA	1	18	6	16	13	14	21	13	13	5	42	7	10	19	10	16	23	12	21	10	13
tr|A0A024RCR6|A0A024RCR6	HUMAN	NA	NA	1	106	8	30	72	26	103	27	33	13	97	33	36	153	82	59	91	66	74	3	14
tr|A0A024RCV8|A0A024RCV8	HUMAN	NA	NA	1	57	15	47	54	38	51	21	48	41	122	19	27	50	34	47	65	36	56	5	18
tr|A0A067XG54|A0A067XG54	HUMAN	NA	NA	1	68	25	51	79	72	54	20	69	70	120	25	51	28	41	51	67	84	75	14	49
tr|A0A067XG57|A0A067XG57	HUMAN	NA	NA	1	10	0	2	4	23	10	3	13	5	23	4	5	4	5	7	13	14	13	8	6
tr|A0A075B6E2|A0A075B6E2	HUMAN	NA	NA	1	6	0	4	2	1	9	2	2	7	5	3	2	2	6	8	4	2	5	0	1
tr|A0A075B6E4|A0A075B6E4	HUMAN	NA	NA	1	31	7	16	15	4	16	13	8	11	22	5	10	31	6	23	41	14	13	1	3
tr|A0A075B6E5|A0A075B6E5	HUMAN	NA	NA	1	15	4	6	25	6	10	6	7	8	16	5	11	6	24	24	11	10	13	2	4
tr|A0A075B6E6|A0A075B6E6	HUMAN	NA	NA	1	14	10	12	15	15	8	6	19	8	19	5	5	17	17	12	28	17	11	4	8
tr|A0A075B6E9|A0A075B6E9	HUMAN	NA	NA	1	63	23	78	108	46	79	30	62	87	151	34	82	123	97	84	145	82	74	14	33
tr|A0A075B6F0|A0A075B6F0	HUMAN	NA	NA	1	104	42	61	92	37	107	40	35	83	116	23	28	149	67	80	148	58	61	13	21
tr|A0A075B6F3|A0A075B6F3	HUMAN	NA	NA	1	272	67	263	371	220	219	85	324	339	522	137	204	196	208	224	306	261	279	68	142
tr|A0A075B6F5|A0A075B6F5	HUMAN	NA	NA	1	195	38	130	251	61	186	49	73	181	273	51	45	124	191	185	230	126	129	26	23
tr|A0A075B6F6|A0A075B6F6	HUMAN	NA	NA	1	21	3	9	11	25	20	5	21	12	37	8	12	14	5	9	21	16	12	1	10
tr|A0A075B6F8|A0A075B6F8	HUMAN	NA	NA	1	42	26	41	62	26	47	25	32	73	72	16	35	48	32	41	100	47	46	8	16
tr|A0A075B6F9|A0A075B6F9	HUMAN	NA	NA	1	22	9	21	17	6	20	6	10	24	24	6	4	22	12	22	24	22	24	1	8
tr|A0A075B6G3|A0A075B6G3	HUMAN	NA	NA	1	213	36	194	387	81	111	88	171	294	455	80	165	131	306	199	243	200	197	72	62
tr|A0A075B6G4|A0A075B6G4	HUMAN	NA	NA	1	21	45	29	35	33	58	16	38	23	58	8	57	28	33	23	60	42	35	11	21
tr|A0A075B6G5|A0A075B6G5	HUMAN	NA	NA	1	27	30	74	134	20	43	14	19	47	101	10	12	61	64	60	90	23	50	3	39
tr|A0A075B6G6|A0A075B6G6	HUMAN	NA	NA	1	51	7	38	154	19	48	22	43	121	115	30	43	47	58	75	90	73	66	2	12
tr|A0A075B6G7|A0A075B6G7	HUMAN	NA	NA	1	22	1	14	14	14	20	1	10	21	12	7	3	17	13	8	22	17	18	1	4
tr|A0A075B6G8|A0A075B6G8	HUMAN	NA	NA	1	8	1	4	19	2	3	1	2	7	15	2	2	6	5	14	4	4	0	0	1
tr|A0A075B6H0|A0A075B6H0	HUMAN	NA	NA	1	93	30	67	87	50	95	36	77	61	117	29	69	91	72	83	99	98	118	23	65
tr|A0A075B6H3|A0A075B6H3	HUMAN	NA	NA	1	69	11	17	45	16	54	11	27	24	75	13	9	32	22	28	37	28	38	12	12
tr|A0A075B6H4|A0A075B6H4	HUMAN	NA	NA	1	43	13	52	60	31	43	16	35	51	71	18	12	53	31	53	74	42	43	12	28
tr|A0A075B6H6|A0A075B6H6	HUMAN	NA	NA	1	7	3	5	7	4	4	2	1	8	8	0	5	5	6	2	16	8	10	1	4
tr|A0A075B6K8|A0A075B6K8	HUMAN	NA	NA	1	10	3	2	7	2	4	2	1	9	6	0	4	9	5	1	14	11	9	2	4
tr|A0A075B6K9|A0A075B6K9	HUMAN	NA	NA	1	11	3	2	7	2	3	2	1	8	6	0	3	9	5	1	16	11	9	2	4
tr|A0A075B6L0|A0A075B6L0	HUMAN	NA	NA	1	11	3	2	7	2	3	2	1	9	6	0	3	9	5	0	16	11	9	2	4
tr|A0A075B6L1|A0A075B6L1	HUMAN	NA	NA	1	11	3	2	7	2	4	2	0	9	6	0	4	9	4	2	15	9	11	2	3
tr|A0A075B6L3|A0A075B6L3	HUMAN	NA	NA	1	7	2	5	5	2	6	3	4	4	15	1	4	4	5	9	12	11	6	5	8
tr|A0A075B6N7|A0A075B6N7	HUMAN	NA	NA	1	25	14	13	18	10	21	9	4	12	34	3	10	34	15	13	32	36	25	6	6
tr|A0A075B6N8|A0A075B6N8	HUMAN	NA	NA	1	11	18	15	21	12	19	8	5	27	27	4	14	48	12	13	41	33	33	5	10
tr|A0A075B6N9|A0A075B6N9	HUMAN	NA	NA	1	28	12	21	23	18	26	9	15	22	31	6	16	35	21	19	47	47	40	7	10
tr|A0A075B6P0|A0A075B6P0	HUMAN	NA	NA	1	14	3	16	11	9	6	12	15	22	28	6	10	9	12	15	12	11	15	6	9
tr|A0A075B6P1|A0A075B6P1	HUMAN	NA	NA	1	9	5	3	7	1	5	5	0	1	6	1	2	4	4	9	5	1	4	4	4
tr|A0A075B6P4|A0A075B6P4	HUMAN	NA	NA	1	9	2	10	17	3	9	4	2	31	6	5	4	13	6	6	11	5	4	0	2
tr|A0A075B6P6|A0A075B6P6	HUMAN	NA	NA	1	16	10	20	24	14	18	3	9	7	30	5	7	13	10	26	14	12	11	2	7
tr|A0A075B6P7|A0A075B6P7	HUMAN	NA	NA	1	6	3	9	7	1	0	3	2	1	9	2	3	8	3	5	10	9	9	2	1
tr|A0A075B6P9|A0A075B6P9	HUMAN	NA	NA	1	53	12	15	43	18	46	9	8	18	53	12	9	85	38	25	31	30	36	8	8
tr|A0A075B6Q0|A0A075B6Q0	HUMAN	NA	NA	1	5	3	11	11	5	10	0	6	8	12	5	3	2	10	6	5	8	14	0	5
tr|A0A075B6Q2|A0A075B6Q2	HUMAN	NA	NA	1	21	4	33	40	16	33	14	22	39	29	12	21	27	25	26	32	22	17	4	13
tr|A0A075B6Q3|A0A075B6Q3	HUMAN	NA	NA	1	91	27	60	93	29	91	26	28	88	129	21	41	142	74	84	157	89	81	12	22
tr|A0A075B6Q6|A0A075B6Q6	HUMAN	NA	NA	1	12	8	18	15	3	13	4	6	16	17	5	14	6	13	6	22	11	13	2	9
tr|A0A075B6Q7|A0A075B6Q7	HUMAN	NA	NA	1	77	22	41	77	16	64	25	23	39	105	17	11	50	52	64	88	36	30	10	7
tr|A0A075B6Q9|A0A075B6Q9	HUMAN	NA	NA	1	7	7	11	9	7	5	3	12	18	20	4	10	8	6	4	10	15	8	2	6
tr|A0A075B6R3|A0A075B6R3	HUMAN	NA	NA	1	37	14	23	50	18	30	12	28	42	66	14	16	16	35	24	44	41	29	6	22
tr|A0A075B6R4|A0A075B6R4	HUMAN	NA	NA	1	13	8	20	17	4	11	7	12	21	21	4	15	14	12	9	31	9	16	2	8
tr|A0A075B6R5|A0A075B6R5	HUMAN	NA	NA	1	14	6	2	8	11	10	5	4	6	39	11	2	9	10	7	15	11	13	11	13
tr|A0A075B6R6|A0A075B6R6	HUMAN	NA	NA	1	8	6	14	10	7	5	3	14	19	20	3	12	9	6	4	11	18	8	3	8
tr|A0A075B6R8|A0A075B6R8	HUMAN	NA	NA	1	45	7	32	39	12	64	10	39	34	53	11	19	31	27	22	65	46	50	0	5
tr|A0A075B6S1|A0A075B6S1	HUMAN	NA	NA	1	15	4	8	11	7	9	4	4	9	17	2	6	9	10	9	16	10	17	5	6
tr|A0A075B6T1|A0A075B6T1	HUMAN	NA	NA	1	82	10	41	81	31	93	36	38	12	108	23	56	82	65	101	147	76	55	18	24
tr|A0A075B6T4|A0A075B6T4	HUMAN	NA	NA	1	42	18	29	39	22	29	18	24	23	57	9	23	17	20	27	46	30	41	10	19
tr|A0A075B6T9|A0A075B6T9	HUMAN	NA	NA	1	8	7	5	13	5	12	2	10	14	23	5	5	13	16	10	15	9	11	7	3
tr|A0A075B6X2|A0A075B6X2	HUMAN	NA	NA	1	7	3	7	7	8	4	6	6	20	11	4	9	8	3	2	14	14	17	0	3
tr|A0A075B715|A0A075B715	HUMAN	NA	NA	1	32	8	7	42	9	8	4	11	11	43	7	1	43	9	30	27	13	16	8	6
tr|A0A075B716|A0A075B716	HUMAN	NA	NA	1	15	5	6	14	10	10	5	12	13	16	4	8	8	7	13	16	7	14	2	6
tr|A0A075B718|A0A075B718	HUMAN	NA	NA	1	4	6	8	9	11	10	5	9	6	21	3	8	3	7	5	16	11	6	4	4
tr|A0A075B719|A0A075B719	HUMAN	NA	NA	1	26	7	31	74	10	26	18	25	47	67	11	34	19	60	17	47	21	24	4	16
tr|A0A075B720|A0A075B720	HUMAN	NA	NA	1	28	4	25	52	7	16	7	26	51	42	9	18	31	22	23	42	28	29	5	15
tr|A0A075B723|A0A075B723	HUMAN	NA	NA	1	6	1	11	4	6	23	8	1	7	9	7	11	22	8	11	44	11	7	2	10
tr|A0A075B724|A0A075B724	HUMAN	NA	NA	1	7	2	7	7	5	13	3	7	2	6	2	4	7	6	8	8	8	12	1	4
tr|A0A075B725|A0A075B725	HUMAN	NA	NA	1	11	8	0	0	0	10	0	1	0	5	2	2	8	2	6	14	13	3	4	0
tr|A0A075B727|A0A075B727	HUMAN	NA	NA	1	7	5	9	19	9	9	4	13	17	20	7	11	9	13	9	20	18	22	3	6
tr|A0A075B728|A0A075B728	HUMAN	NA	NA	1	6	3	8	15	9	8	3	11	16	13	7	12	7	8	5	17	12	17	1	6
tr|A0A075B729|A0A075B729	HUMAN	NA	NA	1	13	1	23	19	8	13	3	7	7	12	7	4	22	7	23	13	10	14	4	7
tr|A0A075B730|A0A075B730	HUMAN	NA	NA	1	550	43	251	423	109	437	84	149	131	628	75	49	241	331	429	282	301	392	43	115
tr|A0A075B731|A0A075B731	HUMAN	NA	NA	1	11	5	4	3	5	8	4	13	3	10	2	2	5	2	7	7	12	6	4	1
tr|A0A075B732|A0A075B732	HUMAN	NA	NA	1	4	5	2	6	1	5	1	0	4	3	0	4	5	1	0	4	2	3	1	2
tr|A0A075B733|A0A075B733	HUMAN	NA	NA	1	93	22	35	53	14	82	23	11	42	84	9	8	101	64	90	113	42	45	25	9
tr|A0A075B735|A0A075B735	HUMAN	NA	NA	1	6	4	1	2	0	9	0	4	2	3	1	1	6	4	6	10	9	4	3	0
tr|A0A075B736|A0A075B736	HUMAN	NA	NA	1	34	9	22	36	19	28	10	18	14	32	18	21	16	20	19	24	27	21	4	15
tr|A0A075B737|A0A075B737	HUMAN	NA	NA	1	4	3	6	7	5	6	2	5	8	13	5	7	6	8	3	13	12	13	3	6
tr|A0A075B738|A0A075B738	HUMAN	NA	NA	1	42	16	31	57	23	30	18	51	59	47	19	37	32	36	25	72	48	68	5	22
tr|A0A075B739|A0A075B739	HUMAN	NA	NA	1	96	24	37	49	12	76	22	9	43	86	10	9	105	68	85	106	40	46	24	6
tr|A0A075B740|A0A075B740	HUMAN	NA	NA	1	24	4	3	6	4	27	9	2	3	29	1	4	31	11	25	10	7	11	4	1
tr|A0A075B743|A0A075B743	HUMAN	NA	NA	1	6	3	9	9	4	1	1	2	13	17	5	7	1	13	5	8	3	6	1	4
tr|A0A075B746|A0A075B746	HUMAN	NA	NA	1	5	4	3	7	2	3	2	6	6	5	6	5	2	3	14	2	3	3	1	5
tr|A0A075B747|A0A075B747	HUMAN	NA	NA	1	287	49	113	175	59	254	76	38	153	250	30	39	272	121	179	268	108	111	14	43
tr|A0A075B748|A0A075B748	HUMAN	NA	NA	1	2	0	1	0	0	2	0	1	1	5	1	1	1	0	1	2	0	0	3	0
tr|A0A075B749|A0A075B749	HUMAN	NA	NA	1	168	30	104	293	42	108	68	71	150	326	43	82	93	218	160	258	112	105	14	37
tr|A0A075B751|A0A075B751	HUMAN	NA	NA	1	12	4	8	12	11	10	9	10	10	18	4	9	10	4	9	15	10	15	5	3
tr|A0A075B752|A0A075B752	HUMAN	NA	NA	1	31	6	20	29	11	24	8	23	27	37	11	10	9	16	15	33	22	15	4	14
tr|A0A075B754|A0A075B754	HUMAN	NA	NA	1	59	21	65	102	37	41	17	54	169	102	16	70	57	58	55	135	77	67	5	17
tr|A0A075B756|A0A075B756	HUMAN	NA	NA	1	50	12	13	15	9	32	12	3	9	16	3	1	44	7	22	39	14	13	3	6
tr|A0A075B757|A0A075B757	HUMAN	NA	NA	1	42	23	60	138	25	35	19	22	64	100	13	27	49	73	54	83	27	54	4	30
tr|A0A075B758|A0A075B758	HUMAN	NA	NA	1	5	7	19	34	11	13	4	5	14	29	5	2	20	16	20	27	5	17	0	14
tr|A0A075B761|A0A075B761	HUMAN	NA	NA	1	46	28	73	162	27	49	20	25	77	120	13	32	65	80	68	98	28	60	4	36
tr|A0A075B762|A0A075B762	HUMAN	NA	NA	1	101	139	309	540	63	206	38	59	230	436	25	39	270	244	282	363	73	202	4	172
tr|A0A075B763|A0A075B763	HUMAN	NA	NA	1	21	11	14	20	10	21	6	13	18	34	4	8	44	20	37	24	20	18	1	6
tr|A0A075B764|A0A075B764	HUMAN	NA	NA	1	46	29	73	158	26	43	19	25	79	119	13	28	65	82	73	101	29	64	4	35
tr|A0A075B765|A0A075B765	HUMAN	NA	NA	1	24	5	16	14	10	19	7	14	21	27	9	8	9	13	12	26	17	11	4	10
tr|A0A075B768|A0A075B768	HUMAN	NA	NA	1	13	6	6	18	16	12	6	16	10	36	5	6	10	12	15	18	17	22	4	6
tr|A0A075B769|A0A075B769	HUMAN	NA	NA	1	2	5	1	4	3	4	2	0	4	11	2	2	11	3	2	3	4	1	2	1
tr|A0A075B770|A0A075B770	HUMAN	NA	NA	1	12	9	10	11	8	21	5	5	11	26	3	2	17	8	11	29	6	9	5	4
tr|A0A075B771|A0A075B771	HUMAN	NA	NA	1	5	4	10	18	10	8	6	6	8	15	6	4	9	13	11	15	6	12	5	7
tr|A0A075B772|A0A075B772	HUMAN	NA	NA	1	5	4	11	18	11	8	6	6	8	15	6	4	9	13	11	15	6	12	6	7
tr|A0A075B773|A0A075B773	HUMAN	NA	NA	1	28	5	12	16	17	15	14	11	20	46	8	7	22	20	17	32	17	28	8	15
tr|A0A075B774|A0A075B774	HUMAN	NA	NA	1	42	10	38	44	34	40	15	48	48	104	14	35	32	30	23	50	35	34	6	19
tr|A0A075B777|A0A075B777	HUMAN	NA	NA	1	1	0	0	1	2	2	1	1	3	6	2	1	1	1	2	2	0	0	0	0
tr|A0A075B778|A0A075B778	HUMAN	NA	NA	1	12	3	8	18	14	8	3	24	19	24	10	9	11	6	7	25	17	19	4	9
tr|A0A075B780|A0A075B780	HUMAN	NA	NA	1	55	23	50	55	27	28	21	50	37	108	25	33	45	45	25	40	29	44	9	17
tr|A0A075B781|A0A075B781	HUMAN	NA	NA	1	23	15	27	31	26	44	10	24	27	38	7	21	25	18	17	37	26	30	8	15
tr|A0A075B783|A0A075B783	HUMAN	NA	NA	1	45	42	27	34	20	51	18	25	16	39	2	28	46	19	39	33	31	30	8	23
tr|A0A075B784|A0A075B784	HUMAN	NA	NA	1	70	20	38	42	21	71	33	26	77	79	15	34	85	47	59	113	56	48	5	22
tr|A0A075B785|A0A075B785	HUMAN	NA	NA	1	74	14	55	82	37	65	26	48	47	141	21	35	65	42	56	81	44	58	8	19
tr|A0A075B788|A0A075B788	HUMAN	NA	NA	1	47	20	43	48	34	27	22	43	50	54	12	56	43	25	26	57	69	40	7	30
tr|A0A075B789|A0A075B789	HUMAN	NA	NA	1	15	5	8	12	6	19	3	4	7	23	4	4	18	8	17	22	9	7	1	1
tr|A0A075B791|A0A075B791	HUMAN	NA	NA	1	1	1	7	12	2	3	2	6	7	10	3	3	7	6	6	11	6	10	2	4
tr|A0A075B793|A0A075B793	HUMAN	NA	NA	1	68	6	34	124	10	33	14	13	66	111	20	20	17	88	56	60	28	31	4	7
tr|A0A075B794|A0A075B794	HUMAN	NA	NA	1	8	1	6	20	3	8	1	1	4	8	3	0	8	9	1	22	4	4	1	2
tr|A0A075B795|A0A075B795	HUMAN	NA	NA	1	11	2	9	6	9	6	8	11	6	16	4	6	14	11	11	15	11	11	1	4
tr|A0A075B796|A0A075B796	HUMAN	NA	NA	1	2	1	7	12	2	3	2	6	7	10	3	3	7	6	6	11	6	10	2	4
tr|A0A075B797|A0A075B797	HUMAN	NA	NA	1	22	7	14	16	4	20	8	7	15	16	2	3	19	10	22	16	10	10	4	6
tr|A0A075B798|A0A075B798	HUMAN	NA	NA	1	5	1	6	17	1	8	1	1	2	5	2	0	8	7	1	22	4	3	1	2
tr|A0A075B7A0|A0A075B7A0	HUMAN	NA	NA	1	3	1	6	4	4	5	1	4	13	21	4	5	10	7	20	5	11	12	0	2
tr|A0A075B7A1|A0A075B7A1	HUMAN	NA	NA	1	34	11	11	16	10	38	7	11	4	44	4	11	33	12	34	26	19	13	6	5
tr|A0A075B7A2|A0A075B7A2	HUMAN	NA	NA	1	38	2	17	18	2	38	10	7	8	31	2	3	37	13	40	25	16	23	3	1
tr|A0A075B7A3|A0A075B7A3	HUMAN	NA	NA	1	28	28	74	133	19	45	14	14	47	99	10	12	61	66	62	88	25	54	3	39
tr|A0A075B7A4|A0A075B7A4	HUMAN	NA	NA	1	12	5	6	8	1	11	3	3	6	21	2	4	15	5	9	20	9	5	2	0
tr|A0A075B7A5|A0A075B7A5	HUMAN	NA	NA	1	9	2	5	10	3	12	5	3	5	16	3	2	15	4	5	19	7	8	2	5
tr|A0A075B7A6|A0A075B7A6	HUMAN	NA	NA	1	10	11	8	10	4	15	6	4	10	21	4	1	14	4	8	21	14	12	4	2
tr|A0A075B7A7|A0A075B7A7	HUMAN	NA	NA	1	1	1	7	12	3	3	3	10	8	9	2	3	7	5	4	12	4	8	3	4
tr|A0A075B7A9|A0A075B7A9	HUMAN	NA	NA	1	12	2	10	25	8	14	5	5	11	16	7	1	12	10	3	28	7	13	1	6
tr|A0A075B7B0|A0A075B7B0	HUMAN	NA	NA	1	1	1	7	12	2	3	2	5	7	10	3	3	7	6	6	10	5	10	2	4
tr|A0A075B7B1|A0A075B7B1	HUMAN	NA	NA	1	108	4	67	173	22	93	20	32	61	104	16	25	47	65	118	104	66	89	14	25
tr|A0A075B7B2|A0A075B7B2	HUMAN	NA	NA	1	5	3	5	12	5	3	10	8	12	18	1	6	1	21	9	4	2	7	1	6
tr|A0A075B7B3|A0A075B7B3	HUMAN	NA	NA	1	11	6	12	18	9	11	8	17	16	26	6	12	8	8	8	12	9	12	2	8
tr|A0A075B7B4|A0A075B7B4	HUMAN	NA	NA	1	54	12	22	50	25	40	24	27	32	75	11	21	22	39	44	46	34	55	5	19
tr|A0A075B7B5|A0A075B7B5	HUMAN	NA	NA	1	44	16	53	68	30	26	23	42	60	76	24	33	24	56	43	63	38	44	3	23
tr|A0A075B7B6|A0A075B7B6	HUMAN	NA	NA	1	6	2	2	4	3	8	2	4	7	13	1	4	7	5	5	19	4	11	6	4
tr|A0A075B7B7|A0A075B7B7	HUMAN	NA	NA	1	62	18	34	64	18	70	13	26	41	76	13	15	102	46	78	71	42	50	13	12
tr|A0A075B7C0|A0A075B7C0	HUMAN	NA	NA	1	15	3	12	16	10	18	4	14	6	14	8	12	8	7	11	14	10	7	2	6
tr|A0A075B7C1|A0A075B7C1	HUMAN	NA	NA	1	3	4	7	1	3	22	3	1	2	5	2	0	10	2	7	14	4	7	1	4
tr|A0A075B7C2|A0A075B7C2	HUMAN	NA	NA	1	29	4	5	9	0	35	2	0	0	17	2	2	19	9	23	10	2	5	0	0
tr|A0A075B7C5|A0A075B7C5	HUMAN	NA	NA	1	16	7	4	9	5	7	5	5	6	16	2	2	17	6	8	11	6	8	3	6
tr|A0A075B7C7|A0A075B7C7	HUMAN	NA	NA	1	8	2	4	12	5	11	4	4	8	17	4	9	4	5	10	10	6	18	1	4
tr|A0A075B7C8|A0A075B7C8	HUMAN	NA	NA	1	6	2	7	9	5	0	0	4	11	9	3	1	1	10	6	3	5	2	0	2
tr|A0A075B7D1|A0A075B7D1	HUMAN	NA	NA	1	7	5	9	16	4	1	4	4	13	11	6	1	13	5	10	11	4	3	3	10
tr|A0A075B7D2|A0A075B7D2	HUMAN	NA	NA	1	7	5	9	13	9	9	3	10	10	18	2	13	11	8	7	9	6	7	3	7
tr|A0A075B7D3|A0A075B7D3	HUMAN	NA	NA	1	16	7	11	24	7	9	9	10	26	27	13	5	18	14	22	19	13	11	8	14
tr|A0A075B7D5|A0A075B7D5	HUMAN	NA	NA	1	11	3	3	12	5	11	3	2	7	21	3	7	8	6	9	12	9	16	1	4
tr|A0A075B7D6|A0A075B7D6	HUMAN	NA	NA	1	1	0	5	1	0	5	0	0	0	0	1	0	2	6	1	6	0	0	0	4
tr|A0A075B7D9|A0A075B7D9	HUMAN	NA	NA	1	22	6	38	33	20	76	9	14	16	6	11	17	16	23	34	37	24	23	6	18
tr|A0A075B7E2|A0A075B7E2	HUMAN	NA	NA	1	13	3	7	24	0	14	1	0	5	11	2	1	13	8	11	11	6	4	1	1
tr|A0A075B7E4|A0A075B7E4	HUMAN	NA	NA	1	1	1	14	4	0	20	5	0	1	1	2	5	3	19	11	17	3	1	1	12
tr|A0A075B7E6|A0A075B7E6	HUMAN	NA	NA	1	14	7	15	23	8	16	11	15	6	13	4	9	13	8	8	21	9	14	2	7
tr|A0A075B7E7|A0A075B7E7	HUMAN	NA	NA	1	8	3	12	9	5	2	3	4	3	11	4	6	9	4	2	13	6	12	2	6
tr|A0A075B7E9|A0A075B7E9	HUMAN	NA	NA	1	18	4	17	22	4	17	10	16	17	23	3	12	24	10	18	41	16	16	2	4
tr|A0A075B7F2|A0A075B7F2	HUMAN	NA	NA	1	3	0	22	7	3	44	6	1	3	1	3	14	6	36	12	41	7	2	0	28
tr|A0A075B7F4|A0A075B7F4	HUMAN	NA	NA	1	1	4	20	3	3	90	0	0	2	0	2	9	7	3	33	15	0	1	1	19
tr|A0A075B7F5|A0A075B7F5	HUMAN	NA	NA	1	7	0	3	28	5	4	7	11	11	13	4	8	3	7	4	6	3	9	0	3
tr|A0A075B7F7|A0A075B7F7	HUMAN	NA	NA	1	5	2	1	9	5	2	0	3	10	9	3	5	2	7	4	3	2	2	1	2
tr|A0A075B7F8|A0A075B7F8	HUMAN	NA	NA	1	152	7	22	33	61	104	14	24	48	85	9	26	166	48	57	189	129	39	6	10
tr|A0A075B7F9|A0A075B7F9	HUMAN	NA	NA	1	27	30	70	136	20	45	16	18	48	98	10	12	62	61	60	91	22	54	3	38
tr|A0A075B7G2|A0A075B7G2	HUMAN	NA	NA	1	53	74	8	122	52	78	80	59	197	54	12	28	41	13	20	85	82	35	18	56
tr|A0A075B7G3|A0A075B7G3	HUMAN	NA	NA	1	20	32	0	49	16	33	37	24	73	21	1	18	14	8	19	40	37	2	4	17
tr|A0A075B7G4|A0A075B7G4	HUMAN	NA	NA	1	23	42	5	60	25	40	41	30	88	33	3	28	19	17	27	52	43	13	5	22
tr|A0A075B7G5|A0A075B7G5	HUMAN	NA	NA	1	15	27	7	32	21	28	32	22	67	23	1	26	14	14	20	33	32	13	4	15
tr|A0A075B7G6|A0A075B7G6	HUMAN	NA	NA	1	22	35	14	46	27	35	36	24	74	38	7	22	20	19	23	39	45	11	7	22
tr|A0A075B7G8|A0A075B7G8	HUMAN	NA	NA	1	67	13	29	70	19	54	20	18	24	68	14	26	60	34	34	66	30	39	14	8
tr|A0A080YUZ6|A0A080YUZ6	HUMAN	NA	NA	1	9	8	9	6	7	9	4	7	5	23	2	11	2	5	7	14	2	6	5	7
tr|A0A087WSV0|A0A087WSV0	HUMAN	NA	NA	1	25	6	9	22	6	17	3	5	4	37	2	2	32	8	23	25	7	13	2	2
tr|A0A087WSV2|A0A087WSV2	HUMAN	NA	NA	1	11	1	3	8	4	6	3	2	8	11	3	5	4	12	9	5	6	9	2	1
tr|A0A087WSV4|A0A087WSV4	HUMAN	NA	NA	1	44	20	30	41	12	37	20	34	39	57	17	29	33	34	31	79	48	34	11	13
tr|A0A087WSV6|A0A087WSV6	HUMAN	NA	NA	1	48	11	30	38	13	54	17	19	18	66	6	9	62	43	36	65	44	37	11	25
tr|A0A087WSV7|A0A087WSV7	HUMAN	NA	NA	1	14	33	15	45	31	32	45	24	65	38	7	15	17	33	33	32	28	16	2	26
tr|A0A087WSV8|A0A087WSV8	HUMAN	NA	NA	1	14	2	35	64	16	10	17	16	49	51	12	13	15	26	18	12	19	18	3	10
tr|A0A087WSW0|A0A087WSW0	HUMAN	NA	NA	1	33	5	8	22	11	23	15	6	15	39	6	8	35	14	22	24	13	18	1	9
tr|A0A087WSW1|A0A087WSW1	HUMAN	NA	NA	1	53	14	20	60	25	26	16	24	41	72	14	22	16	38	13	38	33	31	7	27
tr|A0A087WSW2|A0A087WSW2	HUMAN	NA	NA	1	31	55	9	77	43	43	55	40	131	41	8	39	34	20	22	47	69	15	10	29
tr|A0A087WSW4|A0A087WSW4	HUMAN	NA	NA	1	24	31	18	36	22	28	42	24	58	30	7	21	17	26	27	35	28	14	2	18
tr|A0A087WSW5|A0A087WSW5	HUMAN	NA	NA	1	5	10	7	2	5	3	0	6	10	8	2	2	3	2	8	7	7	4	1	2
tr|A0A087WSW7|A0A087WSW7	HUMAN	NA	NA	1	24	11	41	55	30	30	14	50	56	78	23	40	32	30	44	46	32	41	8	15
tr|A0A087WSW8|A0A087WSW8	HUMAN	NA	NA	1	68	10	48	53	22	56	13	33	25	98	2	32	46	19	40	66	35	83	6	21
tr|A0A087WSW9|A0A087WSW9	HUMAN	NA	NA	1	42	13	23	44	15	58	10	37	39	47	9	20	23	19	24	21	33	43	6	22
tr|A0A087WSX5|A0A087WSX5	HUMAN	NA	NA	1	123	40	16	52	29	106	48	11	27	93	6	12	138	80	57	74	66	59	4	17
tr|A0A087WSX6|A0A087WSX6	HUMAN	NA	NA	1	34	23	41	31	29	40	20	41	58	75	18	40	21	28	44	53	36	43	16	23
tr|A0A087WSX8|A0A087WSX8	HUMAN	NA	NA	1	48	11	30	38	13	54	17	19	18	66	6	9	62	42	36	65	44	37	11	25
tr|A0A087WSY1|A0A087WSY1	HUMAN	NA	NA	1	68	30	28	61	27	39	17	49	43	84	26	37	59	20	45	71	46	67	12	32
tr|A0A087WSY3|A0A087WSY3	HUMAN	NA	NA	1	22	15	49	88	14	35	21	25	65	65	18	46	42	44	23	60	33	34	9	17
tr|A0A087WSY5|A0A087WSY5	HUMAN	NA	NA	1	29	10	14	24	16	17	16	29	21	30	4	17	14	15	18	37	18	28	9	20
tr|A0A087WSY9|A0A087WSY9	HUMAN	NA	NA	1	54	17	28	49	19	66	13	39	47	55	9	22	28	22	30	28	43	49	6	24
tr|A0A087WSZ1|A0A087WSZ1	HUMAN	NA	NA	1	15	7	14	18	9	27	7	25	17	42	3	26	35	17	20	39	40	23	9	26
tr|A0A087WSZ2|A0A087WSZ2	HUMAN	NA	NA	1	89	17	50	85	31	46	21	53	48	96	24	39	40	55	74	48	46	46	16	20
tr|A0A087WSZ3|A0A087WSZ3	HUMAN	NA	NA	1	14	2	5	6	4	25	3	1	6	6	4	2	28	9	3	9	1	7	1	10
tr|A0A087WSZ6|A0A087WSZ6	HUMAN	NA	NA	1	11	1	5	10	5	10	1	9	10	14	7	8	7	0	5	12	7	13	2	1
tr|A0A087WSZ7|A0A087WSZ7	HUMAN	NA	NA	1	36	9	52	59	27	21	23	35	35	65	20	31	29	36	30	67	45	39	7	12
tr|A0A087WSZ8|A0A087WSZ8	HUMAN	NA	NA	1	2	4	6	2	1	2	5	0	2	7	1	1	3	1	5	9	1	0	2	1
tr|A0A087WT00|A0A087WT00	HUMAN	NA	NA	1	17	4	19	11	10	9	4	12	13	22	4	8	7	4	3	12	13	12	5	6
tr|A0A087WT04|A0A087WT04	HUMAN	NA	NA	1	16	2	5	10	2	7	3	2	6	13	3	2	9	17	13	13	5	12	1	1
tr|A0A087WT05|A0A087WT05	HUMAN	NA	NA	1	74	7	72	55	29	75	19	37	29	106	8	44	60	37	52	84	65	78	4	27
tr|A0A087WT08|A0A087WT08	HUMAN	NA	NA	1	14	43	16	55	35	48	41	16	58	37	10	22	20	39	35	56	25	25	7	15
tr|A0A087WT09|A0A087WT09	HUMAN	NA	NA	1	17	7	13	18	10	29	7	27	18	42	3	26	35	17	20	40	39	23	9	26
tr|A0A087WT10|A0A087WT10	HUMAN	NA	NA	1	13	5	3	12	10	5	4	3	10	13	4	4	7	6	14	17	7	2	4	0
tr|A0A087WT12|A0A087WT12	HUMAN	NA	NA	1	17	11	12	12	10	18	6	11	20	11	6	10	16	8	30	10	4	11	4	6
tr|A0A087WT15|A0A087WT15	HUMAN	NA	NA	1	2	3	2	3	3	4	3	0	6	11	2	2	4	5	0	4	3	2	0	2
tr|A0A087WT16|A0A087WT16	HUMAN	NA	NA	1	17	5	12	19	7	17	9	7	12	23	9	14	18	7	21	11	9	15	6	9
tr|A0A087WT17|A0A087WT17	HUMAN	NA	NA	1	12	5	15	9	7	12	7	10	12	11	3	7	8	4	9	4	4	9	1	7
tr|A0A087WT18|A0A087WT18	HUMAN	NA	NA	1	19	0	11	11	5	14	6	6	19	18	6	6	21	13	13	23	18	9	2	4
tr|A0A087WT19|A0A087WT19	HUMAN	NA	NA	1	12	46	3	3	1	4	0	2	4	7	2	0	23	12	6	37	10	16	1	3
tr|A0A087WT20|A0A087WT20	HUMAN	NA	NA	1	46	15	32	34	18	34	21	26	40	37	16	21	40	18	49	43	36	42	13	16
tr|A0A087WT21|A0A087WT21	HUMAN	NA	NA	1	80	21	59	114	41	124	48	28	70	109	44	40	179	89	93	133	61	53	15	41
tr|A0A087WT22|A0A087WT22	HUMAN	NA	NA	1	4	8	9	14	4	11	8	7	7	17	6	11	15	5	17	16	10	10	1	7
tr|A0A087WT23|A0A087WT23	HUMAN	NA	NA	1	14	8	7	29	11	18	4	13	21	37	4	8	22	18	23	25	24	13	4	7
tr|A0A087WT25|A0A087WT25	HUMAN	NA	NA	1	48	4	30	57	16	38	4	13	52	40	7	18	51	16	53	33	23	24	3	10
tr|A0A087WT26|A0A087WT26	HUMAN	NA	NA	1	10	3	10	10	16	10	3	7	8	29	4	4	16	5	11	19	11	6	0	2
tr|A0A087WT27|A0A087WT27	HUMAN	NA	NA	1	37	10	29	30	14	31	13	22	31	40	9	14	11	25	20	29	22	34	2	18
tr|A0A087WT28|A0A087WT28	HUMAN	NA	NA	1	11	8	6	10	7	17	7	20	13	21	3	14	12	11	11	22	25	23	5	7
tr|A0A087WT30|A0A087WT30	HUMAN	NA	NA	1	9	1	14	18	3	11	2	11	15	12	5	8	13	8	9	29	7	11	1	0
tr|A0A087WT32|A0A087WT32	HUMAN	NA	NA	1	2	0	4	3	3	2	0	1	2	5	0	4	0	1	0	1	0	2	0	1
tr|A0A087WT34|A0A087WT34	HUMAN	NA	NA	1	8	1	9	4	5	7	2	4	14	13	5	6	8	8	6	11	9	8	1	1
tr|A0A087WT35|A0A087WT35	HUMAN	NA	NA	1	2	2	7	3	6	2	1	3	6	4	3	6	4	3	6	6	1	3	0	3
tr|A0A087WT36|A0A087WT36	HUMAN	NA	NA	1	1	5	3	5	0	7	5	5	8	5	0	4	13	16	8	42	3	1	2	2
tr|A0A087WT37|A0A087WT37	HUMAN	NA	NA	1	7	4	10	8	14	10	9	15	10	20	8	15	14	5	11	17	9	7	3	11
tr|A0A087WT38|A0A087WT38	HUMAN	NA	NA	1	4	3	6	9	3	16	5	3	6	14	4	4	5	10	18	19	6	12	1	5
tr|A0A087WT39|A0A087WT39	HUMAN	NA	NA	1	29	9	3	4	1	24	6	0	1	13	1	0	22	14	20	11	7	7	4	0
tr|A0A087WT41|A0A087WT41	HUMAN	NA	NA	1	10	3	3	6	0	6	4	1	1	9	0	0	13	0	4	11	5	6	2	0
tr|A0A087WT42|A0A087WT42	HUMAN	NA	NA	1	33	6	4	15	24	26	5	15	8	42	13	3	16	11	11	22	13	32	10	5
tr|A0A087WT44|A0A087WT44	HUMAN	NA	NA	1	43	5	15	41	17	23	9	8	26	36	14	14	14	20	17	20	15	16	3	14
tr|A0A087WT45|A0A087WT45	HUMAN	NA	NA	1	70	6	34	121	8	34	13	14	61	109	18	20	17	88	56	57	28	31	4	7
tr|A0A087WT46|A0A087WT46	HUMAN	NA	NA	1	30	22	5	14	7	25	11	7	5	32	5	9	21	15	20	24	16	17	11	7
tr|A0A087WT47|A0A087WT47	HUMAN	NA	NA	1	15	3	10	21	2	6	4	4	24	22	8	3	7	5	19	11	6	13	2	2
tr|A0A087WT48|A0A087WT48	HUMAN	NA	NA	1	4	8	6	7	4	18	2	7	13	9	7	6	2	8	10	11	2	9	0	1
tr|A0A087WT49|A0A087WT49	HUMAN	NA	NA	1	7	1	4	8	3	6	1	5	4	12	3	1	5	3	4	7	6	8	1	1
tr|A0A087WT50|A0A087WT50	HUMAN	NA	NA	1	13	3	8	6	0	12	8	2	6	15	1	4	15	11	7	10	5	7	3	0
tr|A0A087WT51|A0A087WT51	HUMAN	NA	NA	1	3	0	3	4	2	6	1	1	2	4	0	0	2	3	3	1	5	2	2	0
tr|A0A087WT52|A0A087WT52	HUMAN	NA	NA	1	4	3	8	10	6	9	5	10	7	11	4	7	5	3	7	2	1	5	0	4
tr|A0A087WT53|A0A087WT53	HUMAN	NA	NA	1	63	13	63	93	26	97	35	48	67	69	11	44	88	69	103	104	65	71	6	20
tr|A0A087WT54|A0A087WT54	HUMAN	NA	NA	1	40	7	38	47	6	28	4	4	45	20	4	10	48	11	49	76	8	18	5	4
tr|A0A087WT55|A0A087WT55	HUMAN	NA	NA	1	17	2	15	25	9	15	8	10	11	26	8	11	17	16	13	28	12	9	1	7
tr|A0A087WT56|A0A087WT56	HUMAN	NA	NA	1	3	3	6	8	8	4	2	3	4	6	4	3	9	0	5	6	9	7	1	2
tr|A0A087WT57|A0A087WT57	HUMAN	NA	NA	1	29	2	4	10	2	9	5	4	5	21	1	2	10	8	24	15	9	6	1	2
tr|A0A087WT58|A0A087WT58	HUMAN	NA	NA	1	120	37	70	126	54	64	51	89	98	235	69	47	64	82	83	128	92	118	22	39
tr|A0A087WT59|A0A087WT59	HUMAN	NA	NA	1	15	4	7	16	9	14	7	7	8	14	2	5	8	4	6	19	16	16	3	5
tr|A0A087WT60|A0A087WT60	HUMAN	NA	NA	1	5	2	4	7	6	7	5	10	7	16	4	7	8	5	4	4	2	10	1	6
tr|A0A087WT63|A0A087WT63	HUMAN	NA	NA	1	16	4	9	7	11	12	16	16	20	25	5	8	10	12	24	13	12	18	8	4
tr|A0A087WT64|A0A087WT64	HUMAN	NA	NA	1	17	2	10	9	9	28	4	10	11	21	4	7	3	4	16	9	11	17	3	2
tr|A0A087WT65|A0A087WT65	HUMAN	NA	NA	1	57	16	12	41	37	49	6	23	21	123	7	16	47	30	46	53	40	49	17	22
tr|A0A087WT66|A0A087WT66	HUMAN	NA	NA	1	0	18	1	3	7	21	3	1	0	11	1	3	9	5	11	37	9	5	1	15
tr|A0A087WT67|A0A087WT67	HUMAN	NA	NA	1	19	40	21	55	34	42	34	27	65	45	7	30	22	31	23	49	42	20	7	20
tr|A0A087WT69|A0A087WT69	HUMAN	NA	NA	1	2	0	0	1	1	6	1	0	6	15	2	1	3	1	1	2	1	0	2	1
tr|A0A087WT70|A0A087WT70	HUMAN	NA	NA	1	25	2	7	16	5	9	8	7	17	14	4	7	11	4	9	15	9	7	3	7
tr|A0A087WT71|A0A087WT71	HUMAN	NA	NA	1	83	19	61	95	51	70	41	70	80	130	34	47	42	63	91	63	53	55	12	38
tr|A0A087WT72|A0A087WT72	HUMAN	NA	NA	1	0	2	1	3	0	1	0	0	0	1	5	0	1	1	0	1	0	3	0	2
tr|A0A087WT73|A0A087WT73	HUMAN	NA	NA	1	115	213	59	103	33	148	57	13	14	114	7	21	198	92	95	106	60	79	18	23
tr|A0A087WT76|A0A087WT76	HUMAN	NA	NA	1	2	0	1	2	0	2	1	3	0	5	0	2	3	1	4	2	0	0	1	1
tr|A0A087WT77|A0A087WT77	HUMAN	NA	NA	1	13	10	8	4	9	10	2	6	9	19	6	3	8	4	9	6	7	19	4	9
tr|A0A087WT79|A0A087WT79	HUMAN	NA	NA	1	20	6	6	13	24	23	3	22	11	39	9	11	18	7	8	16	14	32	7	14
tr|A0A087WT80|A0A087WT80	HUMAN	NA	NA	1	61	13	61	118	38	48	20	55	113	104	33	48	63	63	47	86	56	66	4	39
tr|A0A087WT82|A0A087WT82	HUMAN	NA	NA	1	20	7	18	20	8	13	2	12	12	19	9	17	16	10	16	23	17	17	3	4
tr|A0A087WT84|A0A087WT84	HUMAN	NA	NA	1	35	9	29	25	27	28	17	10	8	36	6	15	27	17	27	26	13	35	14	13
tr|A0A087WT85|A0A087WT85	HUMAN	NA	NA	1	23	12	38	90	18	20	13	14	31	61	9	11	31	43	29	56	17	34	4	23
tr|A0A087WT87|A0A087WT87	HUMAN	NA	NA	1	41	3	16	31	22	39	5	46	27	47	22	26	16	14	20	20	37	52	3	9
tr|A0A087WT88|A0A087WT88	HUMAN	NA	NA	1	4	1	5	5	2	8	3	1	2	8	2	0	6	4	4	6	2	3	2	1
tr|A0A087WT90|A0A087WT90	HUMAN	NA	NA	1	16	3	9	12	8	12	2	4	9	26	3	3	11	10	16	11	3	6	4	1
tr|A0A087WT91|A0A087WT91	HUMAN	NA	NA	1	31	10	27	29	13	38	13	22	32	44	12	10	40	27	43	32	19	25	15	13
tr|A0A087WT92|A0A087WT92	HUMAN	NA	NA	1	4	1	3	5	4	6	2	2	2	6	2	3	2	3	7	7	3	10	0	0
tr|A0A087WT93|A0A087WT93	HUMAN	NA	NA	1	9	1	2	4	3	8	2	2	5	8	2	2	4	1	3	3	1	7	2	1
tr|A0A087WT94|A0A087WT94	HUMAN	NA	NA	1	4	0	6	3	1	3	1	5	5	7	3	1	8	3	3	10	2	4	0	3
tr|A0A087WT95|A0A087WT95	HUMAN	NA	NA	1	41	7	17	32	17	46	14	17	19	56	9	9	38	15	33	22	17	33	6	15
tr|A0A087WT96|A0A087WT96	HUMAN	NA	NA	1	5	2	7	12	2	2	5	4	7	11	5	6	0	12	10	7	1	5	2	9
tr|A0A087WT97|A0A087WT97	HUMAN	NA	NA	1	2	3	0	0	1	3	0	2	3	4	1	1	2	3	0	2	1	0	1	0
tr|A0A087WT98|A0A087WT98	HUMAN	NA	NA	1	6	0	2	10	3	8	1	5	1	7	2	2	11	2	4	10	10	11	0	1
tr|A0A087WT99|A0A087WT99	HUMAN	NA	NA	1	13	6	12	19	18	23	10	13	20	22	6	8	18	6	9	11	12	20	1	9
tr|A0A087WTA0|A0A087WTA0	HUMAN	NA	NA	1	42	18	25	31	14	29	29	15	32	57	13	19	27	39	34	42	34	32	7	19
tr|A0A087WTA1|A0A087WTA1	HUMAN	NA	NA	1	72	34	64	66	65	103	38	57	51	123	18	64	47	61	62	135	68	69	19	44
tr|A0A087WTA2|A0A087WTA2	HUMAN	NA	NA	1	2	2	1	4	0	4	0	1	2	3	1	2	6	0	4	2	2	2	1	1
tr|A0A087WTA5|A0A087WTA5	HUMAN	NA	NA	1	48	9	17	39	8	29	9	16	34	55	9	13	32	30	40	47	19	48	5	13
tr|A0A087WTA6|A0A087WTA6	HUMAN	NA	NA	1	1	2	1	0	3	5	2	0	3	3	0	2	4	2	1	4	3	5	0	0
tr|A0A087WTA8|A0A087WTA8	HUMAN	NA	NA	1	129	9	43	65	24	381	15	32	50	60	10	41	232	32	72	51	42	55	5	16
tr|A0A087WTA9|A0A087WTA9	HUMAN	NA	NA	1	10	1	7	7	11	20	3	2	5	14	4	1	12	1	8	9	8	9	0	2
tr|A0A087WTB0|A0A087WTB0	HUMAN	NA	NA	1	10	5	13	14	5	21	8	15	16	35	4	8	15	11	16	20	8	22	4	5
tr|A0A087WTB1|A0A087WTB1	HUMAN	NA	NA	1	21	21	11	36	20	29	34	18	26	21	10	11	18	19	22	39	16	25	7	13
tr|A0A087WTB2|A0A087WTB2	HUMAN	NA	NA	1	8	5	11	24	16	13	5	25	32	27	8	11	13	8	6	26	18	18	6	12
tr|A0A087WTB3|A0A087WTB3	HUMAN	NA	NA	1	2	53	0	1	1	5	2	1	1	2	1	3	18	13	7	20	25	6	1	2
tr|A0A087WTB5|A0A087WTB5	HUMAN	NA	NA	1	32	12	11	17	11	21	9	5	10	32	5	7	31	21	24	36	21	28	13	6
tr|A0A087WTB6|A0A087WTB6	HUMAN	NA	NA	1	7	1	2	6	0	5	0	3	8	7	2	1	0	1	2	5	2	2	0	0
tr|A0A087WTB7|A0A087WTB7	HUMAN	NA	NA	1	16	2	5	8	4	8	2	6	15	6	2	7	13	10	2	22	6	13	0	4
tr|A0A087WTB8|A0A087WTB8	HUMAN	NA	NA	1	14	3	12	24	9	8	8	12	12	17	6	6	9	4	8	14	11	12	0	5
tr|A0A087WTB9|A0A087WTB9	HUMAN	NA	NA	1	31	18	35	40	9	36	17	17	47	47	15	27	18	25	24	41	21	22	8	10
tr|A0A087WTC0|A0A087WTC0	HUMAN	NA	NA	1	10	4	7	21	2	16	2	11	12	20	2	4	6	4	3	10	10	9	1	6
tr|A0A087WTC1|A0A087WTC1	HUMAN	NA	NA	1	42	18	25	31	14	29	29	15	33	57	13	19	27	39	34	42	33	32	7	19
tr|A0A087WTC3|A0A087WTC3	HUMAN	NA	NA	1	7	6	6	6	1	4	3	2	3	3	2	4	13	2	3	13	0	8	2	0
tr|A0A087WTC5|A0A087WTC5	HUMAN	NA	NA	1	1	1	1	0	2	0	1	2	0	3	2	5	0	5	3	4	2	2	0	3
tr|A0A087WTC6|A0A087WTC6	HUMAN	NA	NA	1	9	2	5	13	3	6	3	7	19	10	5	1	2	6	5	12	5	6	1	2
tr|A0A087WTC8|A0A087WTC8	HUMAN	NA	NA	1	4	1	4	3	5	4	7	2	2	11	2	3	3	3	5	3	7	5	2	0
tr|A0A087WTC9|A0A087WTC9	HUMAN	NA	NA	1	6	1	5	10	8	5	2	7	11	12	0	5	14	10	8	16	9	13	2	4
tr|A0A087WTD0|A0A087WTD0	HUMAN	NA	NA	1	17	7	9	13	6	7	10	13	11	29	3	7	14	7	12	16	6	10	1	4
tr|A0A087WTD2|A0A087WTD2	HUMAN	NA	NA	1	14	8	13	21	17	11	6	19	31	40	6	12	18	10	8	21	8	15	8	11
tr|A0A087WTD3|A0A087WTD3	HUMAN	NA	NA	1	11	6	1	2	1	9	2	3	2	8	1	0	12	6	12	6	2	4	2	2
tr|A0A087WTD5|A0A087WTD5	HUMAN	NA	NA	1	14	3	16	16	8	22	8	18	12	35	2	15	14	18	13	17	17	20	1	13
tr|A0A087WTD6|A0A087WTD6	HUMAN	NA	NA	1	7	1	8	7	7	8	2	1	14	7	2	2	2	6	9	8	5	4	0	1
tr|A0A087WTD7|A0A087WTD7	HUMAN	NA	NA	1	64	22	78	141	47	75	33	61	124	127	34	51	60	83	89	173	63	77	7	20
tr|A0A087WTD8|A0A087WTD8	HUMAN	NA	NA	1	10	5	5	6	6	11	3	5	3	14	2	1	7	8	5	12	7	8	3	4
tr|A0A087WTD9|A0A087WTD9	HUMAN	NA	NA	1	7	0	4	7	4	8	2	2	3	10	5	1	3	4	7	4	5	7	4	1
tr|A0A087WTE0|A0A087WTE0	HUMAN	NA	NA	1	9	0	2	3	2	4	0	3	3	12	1	4	5	1	4	4	2	4	2	1
tr|A0A087WTE1|A0A087WTE1	HUMAN	NA	NA	1	45	8	54	55	52	55	24	59	64	83	20	49	52	51	39	71	51	77	9	27
tr|A0A087WTE2|A0A087WTE2	HUMAN	NA	NA	1	4	0	5	2	2	4	2	2	2	3	1	3	5	6	8	11	5	2	0	2
tr|A0A087WTE3|A0A087WTE3	HUMAN	NA	NA	1	13	4	7	12	4	17	5	2	2	20	4	2	10	9	17	14	13	15	10	3
tr|A0A087WTE4|A0A087WTE4	HUMAN	NA	NA	1	57	11	42	58	23	45	9	51	43	52	9	34	45	37	22	70	55	58	14	26
tr|A0A087WTE5|A0A087WTE5	HUMAN	NA	NA	1	32	6	10	12	18	29	11	20	14	25	12	29	34	17	19	46	29	32	2	10
tr|A0A087WTE6|A0A087WTE6	HUMAN	NA	NA	1	31	4	13	25	6	28	3	8	7	24	5	3	41	17	23	31	22	11	2	1
tr|A0A087WTE7|A0A087WTE7	HUMAN	NA	NA	1	70	15	29	42	27	60	22	14	45	55	18	24	71	45	54	80	39	30	11	30
tr|A0A087WTE8|A0A087WTE8	HUMAN	NA	NA	1	11	1	21	19	14	13	4	12	9	17	5	12	20	6	14	18	25	13	3	3
tr|A0A087WTE9|A0A087WTE9	HUMAN	NA	NA	1	31	10	10	10	8	34	6	2	3	47	4	2	37	7	17	26	21	10	8	3
tr|A0A087WTF0|A0A087WTF0	HUMAN	NA	NA	1	60	19	34	56	29	48	31	36	50	81	19	27	47	43	49	69	37	50	9	14
tr|A0A087WTF1|A0A087WTF1	HUMAN	NA	NA	1	11	3	6	23	13	4	7	9	14	21	5	7	4	10	14	17	10	8	3	1
tr|A0A087WTF2|A0A087WTF2	HUMAN	NA	NA	1	9	2	2	17	1	13	3	2	2	12	4	4	6	2	6	8	3	4	0	2
tr|A0A087WTF3|A0A087WTF3	HUMAN	NA	NA	1	103	19	71	124	56	82	32	87	130	119	35	45	128	54	74	209	132	106	9	27
tr|A0A087WTF5|A0A087WTF5	HUMAN	NA	NA	1	42	18	25	31	14	29	29	15	32	57	13	19	28	39	34	42	33	32	7	19
tr|A0A087WTF6|A0A087WTF6	HUMAN	NA	NA	1	61	15	46	76	25	56	10	58	57	51	11	40	47	39	24	66	60	67	13	26
tr|A0A087WTF7|A0A087WTF7	HUMAN	NA	NA	1	15	5	3	3	5	14	10	0	2	23	1	5	17	8	16	9	3	7	4	3
tr|A0A087WTF9|A0A087WTF9	HUMAN	NA	NA	1	8	5	2	6	3	9	5	3	3	9	3	3	10	6	11	9	7	8	2	1
tr|A0A087WTG0|A0A087WTG0	HUMAN	NA	NA	1	31	11	32	79	7	23	14	16	39	52	6	26	27	45	26	45	19	30	2	5
tr|A0A087WTG3|A0A087WTG3	HUMAN	NA	NA	1	18	4	13	25	15	19	10	20	28	26	11	13	13	22	23	18	29	25	2	8
tr|A0A087WTG4|A0A087WTG4	HUMAN	NA	NA	1	4	0	1	0	2	10	0	1	1	0	2	2	0	0	0	9	0	0	2	0
tr|A0A087WTG7|A0A087WTG7	HUMAN	NA	NA	1	20	11	10	19	5	15	10	17	16	27	4	8	18	13	18	30	17	19	5	9
tr|A0A087WTG8|A0A087WTG8	HUMAN	NA	NA	1	15	2	11	9	3	13	2	12	11	11	10	5	16	14	8	16	8	12	3	6
tr|A0A087WTH0|A0A087WTH0	HUMAN	NA	NA	1	17	4	14	17	9	12	7	10	12	18	6	4	7	13	7	9	11	21	5	4
tr|A0A087WTH2|A0A087WTH2	HUMAN	NA	NA	1	5	9	13	12	8	14	7	13	22	19	4	16	20	8	15	23	11	19	3	6
tr|A0A087WTH3|A0A087WTH3	HUMAN	NA	NA	1	32	9	31	62	8	25	17	23	37	41	8	29	30	23	24	76	34	20	5	4
tr|A0A087WTH4|A0A087WTH4	HUMAN	NA	NA	1	34	18	54	115	11	27	16	20	48	83	9	21	45	60	44	70	24	48	5	18
tr|A0A087WTH8|A0A087WTH8	HUMAN	NA	NA	1	6	0	11	6	3	5	5	5	9	13	1	2	5	6	8	5	2	2	1	2
tr|A0A087WTH9|A0A087WTH9	HUMAN	NA	NA	1	3	0	2	3	4	6	2	6	6	9	0	2	2	5	3	5	6	2	0	1
tr|A0A087WTI0|A0A087WTI0	HUMAN	NA	NA	1	53	15	51	51	34	61	29	46	41	88	18	39	49	44	46	79	54	72	15	41
tr|A0A087WTI1|A0A087WTI1	HUMAN	NA	NA	1	10	2	9	5	4	9	1	11	6	12	4	2	10	6	17	17	16	6	7	8
tr|A0A087WTI2|A0A087WTI2	HUMAN	NA	NA	1	60	7	65	53	26	57	19	36	20	100	5	36	52	29	48	77	56	77	2	26
tr|A0A087WTI3|A0A087WTI3	HUMAN	NA	NA	1	25	2	6	6	5	18	6	5	7	27	8	3	18	9	29	13	6	14	3	4
tr|A0A087WTI4|A0A087WTI4	HUMAN	NA	NA	1	0	0	0	0	0	0	0	2	0	3	2	0	1	1	1	1	1	0	0	1
tr|A0A087WTI5|A0A087WTI5	HUMAN	NA	NA	1	33	24	6	29	9	53	8	12	4	24	6	8	57	23	35	41	20	25	11	7
tr|A0A087WTI6|A0A087WTI6	HUMAN	NA	NA	1	40	8	33	49	21	35	32	27	41	57	8	29	53	38	34	52	43	33	13	14
tr|A0A087WTI7|A0A087WTI7	HUMAN	NA	NA	1	21	3	23	31	43	36	9	23	29	50	19	19	27	24	34	31	26	33	2	11
tr|A0A087WTI8|A0A087WTI8	HUMAN	NA	NA	1	4	0	1	3	0	1	0	0	2	1	2	1	8	4	1	8	2	0	0	1
tr|A0A087WTI9|A0A087WTI9	HUMAN	NA	NA	1	17	6	10	13	13	12	2	5	13	38	7	8	14	11	12	24	9	8	2	3
tr|A0A087WTJ0|A0A087WTJ0	HUMAN	NA	NA	1	25	11	14	27	13	21	11	5	5	37	3	1	17	22	27	16	10	16	5	7
tr|A0A087WTJ3|A0A087WTJ3	HUMAN	NA	NA	1	14	8	23	25	4	10	6	10	19	33	2	23	25	15	7	34	24	9	3	3
tr|A0A087WTJ4|A0A087WTJ4	HUMAN	NA	NA	1	2	2	1	3	0	4	1	0	0	10	1	0	5	1	2	2	2	0	1	0
tr|A0A087WTJ5|A0A087WTJ5	HUMAN	NA	NA	1	23	5	9	11	5	22	5	1	3	20	3	4	21	8	4	15	9	4	11	1
tr|A0A087WTJ6|A0A087WTJ6	HUMAN	NA	NA	1	10	2	3	9	3	12	3	5	12	10	4	4	15	10	15	11	12	6	3	5
tr|A0A087WTJ7|A0A087WTJ7	HUMAN	NA	NA	1	14	1	10	13	1	3	4	1	16	14	3	1	3	6	5	5	2	2	1	1
tr|A0A087WTJ8|A0A087WTJ8	HUMAN	NA	NA	1	27	5	24	33	13	24	7	16	39	47	10	13	13	21	20	27	13	13	4	13
tr|A0A087WTJ9|A0A087WTJ9	HUMAN	NA	NA	1	63	30	51	108	45	41	36	67	73	107	43	34	38	55	52	68	46	62	13	38
tr|A0A087WTK0|A0A087WTK0	HUMAN	NA	NA	1	83	21	65	78	41	100	26	82	62	87	14	72	81	47	49	126	125	106	19	54
tr|A0A087WTK1|A0A087WTK1	HUMAN	NA	NA	1	3	0	1	2	3	3	0	5	3	6	3	5	3	4	2	9	9	9	0	4
tr|A0A087WTK2|A0A087WTK2	HUMAN	NA	NA	1	14	5	7	25	2	11	1	4	16	29	1	2	2	15	15	11	3	10	1	3
tr|A0A087WTK3|A0A087WTK3	HUMAN	NA	NA	1	1	3	8	14	8	4	3	6	10	13	1	6	5	9	4	7	3	9	4	4
tr|A0A087WTK6|A0A087WTK6	HUMAN	NA	NA	1	4	1	3	6	0	2	0	3	5	4	3	4	3	3	3	3	2	4	0	3
tr|A0A087WTK8|A0A087WTK8	HUMAN	NA	NA	1	25	3	12	27	1	18	4	10	13	13	8	6	21	9	10	16	23	19	0	4
tr|A0A087WTK9|A0A087WTK9	HUMAN	NA	NA	1	13	0	0	1	1	13	1	0	3	13	3	3	6	1	13	12	2	2	1	1
tr|A0A087WTL2|A0A087WTL2	HUMAN	NA	NA	1	37	8	15	20	11	40	6	20	27	30	6	21	15	11	19	24	24	20	3	8
tr|A0A087WTL3|A0A087WTL3	HUMAN	NA	NA	1	8	0	4	4	2	8	2	2	1	10	1	1	7	5	12	10	7	9	4	1
tr|A0A087WTL4|A0A087WTL4	HUMAN	NA	NA	1	40	3	14	60	7	32	8	15	23	50	7	9	43	16	12	54	29	32	4	3
tr|A0A087WTL7|A0A087WTL7	HUMAN	NA	NA	1	15	10	5	12	16	14	9	19	10	39	11	7	15	12	13	32	21	25	6	9
tr|A0A087WTL9|A0A087WTL9	HUMAN	NA	NA	1	4	6	12	20	7	6	2	16	13	14	5	7	8	9	8	21	13	10	2	5
tr|A0A087WTM0|A0A087WTM0	HUMAN	NA	NA	1	11	3	2	6	4	17	2	6	7	19	3	3	11	2	8	14	4	11	1	2
tr|A0A087WTM1|A0A087WTM1	HUMAN	NA	NA	1	110	22	92	100	34	115	31	66	71	94	29	78	142	86	96	152	100	121	19	48
tr|A0A087WTM4|A0A087WTM4	HUMAN	NA	NA	1	23	10	17	33	19	23	12	12	24	58	5	9	12	21	18	28	15	20	6	12
tr|A0A087WTM5|A0A087WTM5	HUMAN	NA	NA	1	7	10	22	22	2	9	2	5	10	14	6	8	3	8	12	15	5	15	1	4
tr|A0A087WTM7|A0A087WTM7	HUMAN	NA	NA	1	265	25	225	277	214	203	108	265	337	507	76	236	167	213	146	375	289	242	36	138
tr|A0A087WTM9|A0A087WTM9	HUMAN	NA	NA	1	4	20	8	18	5	13	9	7	20	20	1	12	10	7	13	14	18	13	3	1
tr|A0A087WTN1|A0A087WTN1	HUMAN	NA	NA	1	4	0	1	6	2	7	3	2	6	10	2	2	10	7	3	2	9	3	2	2
tr|A0A087WTN2|A0A087WTN2	HUMAN	NA	NA	1	11	27	10	36	16	26	25	18	47	24	6	17	14	17	25	33	29	13	3	15
tr|A0A087WTN6|A0A087WTN6	HUMAN	NA	NA	1	22	1	14	23	20	19	11	10	22	21	6	8	16	12	21	9	12	13	6	13
tr|A0A087WTN8|A0A087WTN8	HUMAN	NA	NA	1	26	3	19	28	6	31	6	5	34	27	8	16	23	14	28	35	31	17	2	7
tr|A0A087WTN9|A0A087WTN9	HUMAN	NA	NA	1	29	6	20	29	11	25	8	23	27	37	11	10	9	16	15	34	22	15	4	14
tr|A0A087WTP0|A0A087WTP0	HUMAN	NA	NA	1	15	18	7	10	4	28	7	5	7	30	3	1	27	9	16	17	12	15	8	1
tr|A0A087WTP1|A0A087WTP1	HUMAN	NA	NA	1	21	12	3	12	6	20	9	6	10	22	6	6	13	12	25	19	15	10	6	5
tr|A0A087WTP2|A0A087WTP2	HUMAN	NA	NA	1	7	3	7	6	3	6	3	4	2	8	2	3	3	5	2	9	1	5	0	1
tr|A0A087WTP3|A0A087WTP3	HUMAN	NA	NA	1	55	8	35	27	14	129	11	41	31	27	14	20	109	56	32	34	19	27	6	16
tr|A0A087WTP4|A0A087WTP4	HUMAN	NA	NA	1	35	11	10	33	7	36	11	8	12	20	7	5	26	15	31	24	9	16	5	6
tr|A0A087WTP5|A0A087WTP5	HUMAN	NA	NA	1	34	5	71	96	33	39	18	32	76	45	13	26	69	45	29	103	56	56	4	17
tr|A0A087WTP7|A0A087WTP7	HUMAN	NA	NA	1	4	0	5	2	2	5	3	3	4	6	1	3	6	5	9	12	3	2	0	2
tr|A0A087WTP8|A0A087WTP8	HUMAN	NA	NA	1	42	17	28	43	14	36	19	33	38	55	17	30	36	34	31	81	52	30	12	10
tr|A0A087WTQ0|A0A087WTQ0	HUMAN	NA	NA	1	19	4	17	45	6	14	7	8	27	28	4	12	12	26	16	25	8	15	1	5
tr|A0A087WTQ1|A0A087WTQ1	HUMAN	NA	NA	1	52	11	22	27	49	47	11	60	39	60	26	36	33	35	18	50	39	57	9	25
tr|A0A087WTQ2|A0A087WTQ2	HUMAN	NA	NA	1	21	4	9	17	5	13	8	12	17	28	5	6	9	15	16	32	24	13	3	6
tr|A0A087WTQ3|A0A087WTQ3	HUMAN	NA	NA	1	16	6	9	22	11	3	6	10	13	19	11	13	10	12	13	14	11	14	1	8
tr|A0A087WTQ6|A0A087WTQ6	HUMAN	NA	NA	1	180	19	73	149	58	167	41	105	69	179	26	82	175	93	131	194	178	171	42	81
tr|A0A087WTQ7|A0A087WTQ7	HUMAN	NA	NA	1	3	1	2	12	3	4	1	2	8	8	4	3	8	3	12	7	6	4	0	0
tr|A0A087WTQ9|A0A087WTQ9	HUMAN	NA	NA	1	48	15	51	59	34	61	29	50	43	88	20	42	46	47	44	77	52	75	15	41
tr|A0A087WTR0|A0A087WTR0	HUMAN	NA	NA	1	3	5	0	1	0	0	0	1	6	6	1	0	3	0	3	2	2	5	0	2
tr|A0A087WTR1|A0A087WTR1	HUMAN	NA	NA	1	11	6	1	3	0	10	6	1	1	11	0	1	8	0	5	9	2	4	3	3
tr|A0A087WTR2|A0A087WTR2	HUMAN	NA	NA	1	1	1	3	3	4	6	1	4	6	8	2	5	6	7	5	8	7	4	3	5
tr|A0A087WTR3|A0A087WTR3	HUMAN	NA	NA	1	7	1	4	5	2	4	3	3	4	9	1	2	5	4	5	8	3	7	2	4
tr|A0A087WTR4|A0A087WTR4	HUMAN	NA	NA	1	6	1	2	4	3	3	3	2	3	10	1	2	7	3	6	5	1	8	3	1
tr|A0A087WTR5|A0A087WTR5	HUMAN	NA	NA	1	15	0	4	5	3	22	5	5	1	24	4	5	44	14	6	8	2	9	1	3
tr|A0A087WTR6|A0A087WTR6	HUMAN	NA	NA	1	99	13	109	91	55	89	21	114	63	131	32	79	107	53	83	80	114	138	4	64
tr|A0A087WTR7|A0A087WTR7	HUMAN	NA	NA	1	35	3	18	27	7	34	3	11	7	35	3	5	29	9	25	15	11	22	7	8
tr|A0A087WTR9|A0A087WTR9	HUMAN	NA	NA	1	14	16	20	21	8	10	6	15	22	20	4	11	12	10	14	29	16	13	3	3
tr|A0A087WTS0|A0A087WTS0	HUMAN	NA	NA	1	8	4	10	12	15	11	2	11	10	18	2	11	14	8	13	9	10	12	2	7
tr|A0A087WTS1|A0A087WTS1	HUMAN	NA	NA	1	3	4	2	2	1	11	0	3	5	5	0	2	3	2	4	8	5	5	1	3
tr|A0A087WTS3|A0A087WTS3	HUMAN	NA	NA	1	27	3	20	29	10	6	5	11	20	30	7	15	5	17	25	14	21	15	0	8
tr|A0A087WTS4|A0A087WTS4	HUMAN	NA	NA	1	3	7	6	3	2	8	5	2	2	8	4	0	7	3	7	10	10	5	3	2
tr|A0A087WTS6|A0A087WTS6	HUMAN	NA	NA	1	26	1	5	1	3	11	1	6	1	9	1	6	13	3	3	12	5	5	0	2
tr|A0A087WTS7|A0A087WTS7	HUMAN	NA	NA	1	1	62	0	0	2	30	1	3	9	0	1	1	10	9	0	40	0	6	0	1
tr|A0A087WTS8|A0A087WTS8	HUMAN	NA	NA	1	43	14	20	34	26	24	4	20	37	43	12	18	19	14	24	39	26	43	1	14
tr|A0A087WTS9|A0A087WTS9	HUMAN	NA	NA	1	4	0	1	2	0	3	2	0	0	4	4	2	6	2	0	4	0	4	0	3
tr|A0A087WTT1|A0A087WTT1	HUMAN	NA	NA	1	48	4	24	38	25	36	8	22	40	36	21	22	29	30	35	31	21	35	2	15
tr|A0A087WTT2|A0A087WTT2	HUMAN	NA	NA	1	7	0	5	4	3	14	2	10	10	14	4	1	9	3	7	19	7	3	0	5
tr|A0A087WTT5|A0A087WTT5	HUMAN	NA	NA	1	38	1	13	31	6	27	12	19	23	48	20	21	35	31	21	40	23	13	1	4
tr|A0A087WTT6|A0A087WTT6	HUMAN	NA	NA	1	4	3	3	1	4	5	2	6	3	4	2	2	1	3	5	1	0	2	0	2
tr|A0A087WTT7|A0A087WTT7	HUMAN	NA	NA	1	8	3	2	5	4	6	3	1	7	21	6	1	10	5	15	6	2	3	4	3
tr|A0A087WTT8|A0A087WTT8	HUMAN	NA	NA	1	67	15	38	77	32	75	14	59	51	69	16	44	68	36	51	102	68	87	18	35
tr|A0A087WTT9|A0A087WTT9	HUMAN	NA	NA	1	6	10	8	11	7	15	5	9	14	23	2	4	6	6	6	14	9	11	1	4
tr|A0A087WTU1|A0A087WTU1	HUMAN	NA	NA	1	59	14	21	38	24	45	15	16	21	91	11	12	42	27	53	68	30	24	4	5
tr|A0A087WTU2|A0A087WTU2	HUMAN	NA	NA	1	8	3	1	7	2	7	3	1	1	6	1	0	1	1	3	5	2	6	0	1
tr|A0A087WTU3|A0A087WTU3	HUMAN	NA	NA	1	15	3	13	23	6	26	4	7	8	30	6	2	14	4	11	26	17	10	5	9
tr|A0A087WTU4|A0A087WTU4	HUMAN	NA	NA	1	7	1	8	8	4	10	5	5	6	9	4	3	13	2	16	12	9	8	3	3
tr|A0A087WTU5|A0A087WTU5	HUMAN	NA	NA	1	32	7	33	22	7	26	8	11	17	25	15	17	33	15	23	55	29	10	3	12
tr|A0A087WTU6|A0A087WTU6	HUMAN	NA	NA	1	23	16	28	20	16	33	8	19	20	35	9	12	25	19	12	32	19	31	11	11
tr|A0A087WTU7|A0A087WTU7	HUMAN	NA	NA	1	212	37	193	386	84	109	89	170	296	455	80	164	131	305	198	245	199	197	72	62
tr|A0A087WTU8|A0A087WTU8	HUMAN	NA	NA	1	8	3	18	17	14	9	5	10	14	16	9	10	5	13	8	6	14	13	3	12
tr|A0A087WTU9|A0A087WTU9	HUMAN	NA	NA	1	228	40	206	338	128	193	142	176	276	313	38	132	320	253	174	520	295	241	23	90
tr|A0A087WTV1|A0A087WTV1	HUMAN	NA	NA	1	10	2	7	17	12	11	5	10	8	13	6	8	10	9	10	18	10	9	2	3
tr|A0A087WTV2|A0A087WTV2	HUMAN	NA	NA	1	9	0	10	19	5	2	3	16	13	21	2	7	5	5	12	13	9	11	0	8
tr|A0A087WTV4|A0A087WTV4	HUMAN	NA	NA	1	10	3	7	9	8	10	6	6	14	18	6	7	6	6	9	12	7	15	3	6
tr|A0A087WTV5|A0A087WTV5	HUMAN	NA	NA	1	16	3	19	16	11	5	8	11	13	16	9	7	8	6	15	7	8	8	2	6
tr|A0A087WTV6|A0A087WTV6	HUMAN	NA	NA	1	31	4	10	10	7	20	7	15	16	33	7	5	11	8	11	22	12	16	0	1
tr|A0A087WTV7|A0A087WTV7	HUMAN	NA	NA	1	11	1	22	37	8	16	1	8	28	12	10	7	16	6	14	6	10	7	3	10
tr|A0A087WTW0|A0A087WTW0	HUMAN	NA	NA	1	54	29	57	62	23	69	18	22	53	55	17	32	46	36	80	66	40	57	14	27
tr|A0A087WTW1|A0A087WTW1	HUMAN	NA	NA	1	24	2	7	5	0	15	6	1	2	18	4	3	3	4	10	3	3	6	0	3
tr|A0A087WTW2|A0A087WTW2	HUMAN	NA	NA	1	10	2	11	35	2	6	4	8	23	28	7	5	6	25	12	9	14	10	0	1
tr|A0A087WTW3|A0A087WTW3	HUMAN	NA	NA	1	3	0	12	2	4	10	1	2	4	11	3	1	5	6	9	13	2	3	0	5
tr|A0A087WTW4|A0A087WTW4	HUMAN	NA	NA	1	28	28	75	134	19	43	14	16	47	99	10	12	59	64	64	89	23	55	3	39
tr|A0A087WTW5|A0A087WTW5	HUMAN	NA	NA	1	78	40	132	185	44	70	66	86	203	160	34	110	95	80	80	252	116	105	12	24
tr|A0A087WTW6|A0A087WTW6	HUMAN	NA	NA	1	16	5	14	20	27	14	6	20	23	31	15	12	15	12	12	30	16	26	10	11
tr|A0A087WTW8|A0A087WTW8	HUMAN	NA	NA	1	1	1	1	5	2	2	1	2	4	6	3	0	7	1	2	8	0	1	1	2
tr|A0A087WTW9|A0A087WTW9	HUMAN	NA	NA	1	30	5	30	34	20	17	7	26	38	37	10	13	21	29	30	35	22	26	10	15
tr|A0A087WTX1|A0A087WTX1	HUMAN	NA	NA	1	8	7	3	6	4	14	9	1	5	27	1	1	20	13	16	15	5	8	4	1
tr|A0A087WTX2|A0A087WTX2	HUMAN	NA	NA	1	33	2	18	25	13	57	57	11	13	52	3	4	14	16	18	35	18	29	6	5
tr|A0A087WTX3|A0A087WTX3	HUMAN	NA	NA	1	17	3	4	9	0	7	3	0	5	17	1	1	19	4	12	5	10	8	0	5
tr|A0A087WTX4|A0A087WTX4	HUMAN	NA	NA	1	32	22	5	14	7	24	11	6	5	32	5	9	21	15	20	24	14	18	11	7
tr|A0A087WTX6|A0A087WTX6	HUMAN	NA	NA	1	2	1	5	3	2	0	0	4	0	7	1	2	2	0	1	4	4	3	0	1
tr|A0A087WTX8|A0A087WTX8	HUMAN	NA	NA	1	6	0	0	6	0	0	2	2	3	4	2	2	5	4	1	0	3	1	0	1
tr|A0A087WTX9|A0A087WTX9	HUMAN	NA	NA	1	11	4	5	4	6	8	6	11	8	15	4	3	5	6	15	10	8	7	3	3
tr|A0A087WTY0|A0A087WTY0	HUMAN	NA	NA	1	22	35	10	59	30	40	36	30	78	31	1	25	18	17	27	37	41	17	6	24
tr|A0A087WTY1|A0A087WTY1	HUMAN	NA	NA	1	5	1	3	7	2	4	5	2	14	3	3	5	8	5	9	11	3	0	1	3
tr|A0A087WTY2|A0A087WTY2	HUMAN	NA	NA	1	11	2	5	3	8	6	0	1	0	17	2	4	7	8	7	19	5	4	4	6
tr|A0A087WTY3|A0A087WTY3	HUMAN	NA	NA	1	6	5	5	7	1	9	2	1	3	2	2	2	11	3	4	5	6	4	0	3
tr|A0A087WTY4|A0A087WTY4	HUMAN	NA	NA	1	8	2	5	32	0	5	4	6	27	28	5	6	0	13	6	11	10	4	0	3
tr|A0A087WTY5|A0A087WTY5	HUMAN	NA	NA	1	4	1	6	11	6	69	1	4	14	11	5	3	53	13	4	3	7	7	0	1
tr|A0A087WTY6|A0A087WTY6	HUMAN	NA	NA	1	16	12	7	19	6	18	11	7	7	20	7	4	23	12	5	15	8	13	3	2
tr|A0A087WTY7|A0A087WTY7	HUMAN	NA	NA	1	33	6	32	26	31	34	10	27	31	37	6	18	24	25	15	27	24	24	15	23
tr|A0A087WTY8|A0A087WTY8	HUMAN	NA	NA	1	4	1	4	6	1	3	0	4	11	9	2	2	3	2	3	7	4	6	1	1
tr|A0A087WTY9|A0A087WTY9	HUMAN	NA	NA	1	9	1	5	19	2	3	2	5	4	11	4	5	5	4	8	7	2	5	1	1
tr|A0A087WTZ0|A0A087WTZ0	HUMAN	NA	NA	1	33	14	34	33	32	44	10	21	28	60	8	12	20	15	30	49	26	23	8	20
tr|A0A087WTZ2|A0A087WTZ2	HUMAN	NA	NA	1	20	13	26	27	29	21	10	22	23	72	22	29	19	25	27	43	31	34	4	21
tr|A0A087WTZ3|A0A087WTZ3	HUMAN	NA	NA	1	16	8	6	7	3	12	3	4	5	17	1	5	6	2	8	17	6	4	3	1
tr|A0A087WTZ4|A0A087WTZ4	HUMAN	NA	NA	1	3	0	2	3	1	5	2	4	3	10	2	6	2	2	4	7	1	3	0	0
tr|A0A087WTZ5|A0A087WTZ5	HUMAN	NA	NA	1	26	2	7	35	4	16	1	5	10	23	6	1	17	18	33	12	6	12	1	3
tr|A0A087WTZ7|A0A087WTZ7	HUMAN	NA	NA	1	15	7	5	9	2	24	7	9	6	25	5	7	19	12	10	16	18	9	1	3
tr|A0A087WTZ8|A0A087WTZ8	HUMAN	NA	NA	1	10	3	7	13	10	5	2	5	15	16	4	8	3	10	5	21	7	11	0	2
tr|A0A087WU01|A0A087WU01	HUMAN	NA	NA	1	3	2	0	0	1	4	0	2	0	3	1	1	0	0	0	0	1	1	2	1
tr|A0A087WU02|A0A087WU02	HUMAN	NA	NA	1	23	5	20	29	22	22	20	26	19	31	12	13	17	14	12	31	26	29	3	12
tr|A0A087WU03|A0A087WU03	HUMAN	NA	NA	1	2	0	4	7	3	2	1	5	6	4	4	5	1	5	0	5	0	1	1	1
tr|A0A087WU05|A0A087WU05	HUMAN	NA	NA	1	38	21	29	42	16	24	14	25	31	88	16	28	35	23	27	49	32	32	4	12
tr|A0A087WU06|A0A087WU06	HUMAN	NA	NA	1	32	8	21	18	16	25	10	13	16	54	5	14	25	28	40	43	27	26	5	13
tr|A0A087WU07|A0A087WU07	HUMAN	NA	NA	1	5	2	3	4	2	7	2	1	4	6	4	1	2	4	3	4	0	3	2	3
tr|A0A087WU08|A0A087WU08	HUMAN	NA	NA	1	22	5	13	14	8	17	10	13	20	21	8	12	13	13	10	19	21	25	6	11
tr|A0A087WU09|A0A087WU09	HUMAN	NA	NA	1	17	1	16	16	0	12	3	1	11	30	3	4	7	18	24	25	7	8	0	1
tr|A0A087WU10|A0A087WU10	HUMAN	NA	NA	1	6	2	2	4	3	6	2	1	6	4	1	3	6	2	14	2	2	3	0	1
tr|A0A087WU11|A0A087WU11	HUMAN	NA	NA	1	10	4	4	2	2	12	0	1	1	13	3	1	9	3	3	7	6	6	0	1
tr|A0A087WU12|A0A087WU12	HUMAN	NA	NA	1	8	7	2	3	0	6	2	2	6	10	1	2	5	4	7	1	7	3	2	0
tr|A0A087WU13|A0A087WU13	HUMAN	NA	NA	1	12	4	4	12	14	18	4	13	11	22	4	7	3	7	7	7	9	11	5	8
tr|A0A087WU14|A0A087WU14	HUMAN	NA	NA	1	22	5	5	6	18	12	3	11	8	18	7	11	9	10	7	16	11	14	6	6
tr|A0A087WU16|A0A087WU16	HUMAN	NA	NA	1	48	21	29	51	24	45	28	27	56	74	19	42	74	22	36	74	41	38	5	34
tr|A0A087WU18|A0A087WU18	HUMAN	NA	NA	1	54	7	32	37	18	46	13	28	29	67	13	18	63	34	31	71	54	32	3	12
tr|A0A087WU21|A0A087WU21	HUMAN	NA	NA	1	3	0	1	0	0	3	0	2	2	12	4	2	2	1	3	0	1	1	0	0
tr|A0A087WU24|A0A087WU24	HUMAN	NA	NA	1	10	3	7	6	3	4	6	3	3	10	0	5	9	4	9	17	7	2	3	5
tr|A0A087WU25|A0A087WU25	HUMAN	NA	NA	1	9	4	10	8	5	20	3	15	11	24	8	4	12	7	5	18	14	10	5	8
tr|A0A087WU26|A0A087WU26	HUMAN	NA	NA	1	37	3	14	60	1	11	6	4	28	48	4	2	12	32	15	29	20	14	3	3
tr|A0A087WU27|A0A087WU27	HUMAN	NA	NA	1	19	6	4	15	10	16	4	1	5	20	0	1	18	7	12	8	7	11	1	6
tr|A0A087WU28|A0A087WU28	HUMAN	NA	NA	1	1	1	3	3	4	8	4	6	7	7	3	6	2	1	9	1	0	2	2	3
tr|A0A087WU29|A0A087WU29	HUMAN	NA	NA	1	7	0	7	13	3	5	5	14	5	9	3	2	11	4	6	21	17	12	0	4
tr|A0A087WU30|A0A087WU30	HUMAN	NA	NA	1	21	14	38	91	17	20	15	15	32	62	10	14	33	40	26	54	17	33	4	21
tr|A0A087WU31|A0A087WU31	HUMAN	NA	NA	1	67	18	36	41	42	62	16	63	36	78	22	24	38	12	38	52	46	52	19	29
tr|A0A087WU32|A0A087WU32	HUMAN	NA	NA	1	3	2	11	13	5	10	4	11	13	13	7	14	3	1	8	19	7	9	0	3
tr|A0A087WU33|A0A087WU33	HUMAN	NA	NA	1	50	3	22	29	10	47	16	10	14	51	11	7	38	20	45	52	16	17	4	12
tr|A0A087WU35|A0A087WU35	HUMAN	NA	NA	1	19	35	10	49	26	35	40	28	76	31	9	26	18	20	22	37	39	16	3	16
tr|A0A087WU36|A0A087WU36	HUMAN	NA	NA	1	31	7	19	19	8	33	13	12	17	26	5	8	29	22	21	16	13	29	10	9
tr|A0A087WU37|A0A087WU37	HUMAN	NA	NA	1	3	1	5	5	6	3	5	5	7	12	2	6	3	6	3	6	5	7	2	0
tr|A0A087WU38|A0A087WU38	HUMAN	NA	NA	1	70	16	58	80	21	95	30	48	41	108	14	20	87	27	80	96	65	69	7	11
tr|A0A087WU39|A0A087WU39	HUMAN	NA	NA	1	12	6	11	8	2	16	9	14	9	16	3	7	12	10	13	25	12	11	2	3
tr|A0A087WU40|A0A087WU40	HUMAN	NA	NA	1	6	0	7	6	5	5	2	2	1	5	3	4	8	5	1	12	4	2	1	7
tr|A0A087WU43|A0A087WU43	HUMAN	NA	NA	1	42	7	41	41	28	37	12	37	24	46	7	35	51	24	28	37	70	57	8	15
tr|A0A087WU44|A0A087WU44	HUMAN	NA	NA	1	69	7	65	68	27	72	11	32	64	83	23	44	62	47	52	88	59	55	10	25
tr|A0A087WU46|A0A087WU46	HUMAN	NA	NA	1	19	10	17	30	6	20	18	9	18	29	14	16	16	13	19	40	11	17	0	14
tr|A0A087WU48|A0A087WU48	HUMAN	NA	NA	1	3	0	1	0	1	2	0	1	0	1	1	0	2	0	1	0	2	2	1	0
tr|A0A087WU49|A0A087WU49	HUMAN	NA	NA	1	144	159	107	187	81	221	63	116	130	221	44	90	265	119	114	243	240	161	38	69
tr|A0A087WU50|A0A087WU50	HUMAN	NA	NA	1	14	12	4	5	3	9	9	3	9	14	2	5	20	9	19	30	8	3	2	1
tr|A0A087WU51|A0A087WU51	HUMAN	NA	NA	1	14	1	11	19	8	8	5	6	17	20	4	3	9	19	13	16	13	12	1	5
tr|A0A087WU52|A0A087WU52	HUMAN	NA	NA	1	10	5	5	19	6	3	2	6	4	13	6	10	10	9	11	7	7	11	1	6
tr|A0A087WU53|A0A087WU53	HUMAN	NA	NA	1	29	8	11	12	23	25	8	20	18	32	19	17	17	12	27	26	14	31	8	10
tr|A0A087WU54|A0A087WU54	HUMAN	NA	NA	1	4	0	4	9	3	1	0	7	1	5	2	3	6	6	5	6	1	6	0	2
tr|A0A087WU55|A0A087WU55	HUMAN	NA	NA	1	12	3	5	13	5	10	4	5	8	19	4	9	12	11	10	11	11	15	2	8
tr|A0A087WU57|A0A087WU57	HUMAN	NA	NA	1	42	12	20	30	23	25	15	23	21	42	15	13	20	13	26	24	17	29	9	13
tr|A0A087WU58|A0A087WU58	HUMAN	NA	NA	1	4	2	5	5	7	8	3	6	6	9	4	5	6	4	8	21	7	7	2	2
tr|A0A087WU59|A0A087WU59	HUMAN	NA	NA	1	7	0	7	8	3	4	2	3	4	9	1	3	6	4	6	8	0	6	0	2
tr|A0A087WU62|A0A087WU62	HUMAN	NA	NA	1	19	4	12	19	12	11	7	17	22	18	7	4	24	13	15	13	13	14	4	8
tr|A0A087WU63|A0A087WU63	HUMAN	NA	NA	1	7	0	4	2	7	14	3	2	0	4	4	4	11	7	0	15	7	1	2	8
tr|A0A087WU64|A0A087WU64	HUMAN	NA	NA	1	86	31	104	118	58	77	25	82	137	133	34	58	75	67	57	89	64	101	13	52
tr|A0A087WU65|A0A087WU65	HUMAN	NA	NA	1	25	6	17	33	15	23	11	18	31	57	10	25	17	21	28	34	22	36	2	16
tr|A0A087WU66|A0A087WU66	HUMAN	NA	NA	1	6	1	8	3	2	7	0	6	7	8	2	3	1	1	1	4	5	4	2	2
tr|A0A087WU67|A0A087WU67	HUMAN	NA	NA	1	26	8	7	21	18	19	19	12	10	55	11	10	20	6	22	23	18	27	8	10
tr|A0A087WU68|A0A087WU68	HUMAN	NA	NA	1	38	3	11	3	8	12	4	10	9	25	3	16	12	13	6	22	11	15	0	5
tr|A0A087WU70|A0A087WU70	HUMAN	NA	NA	1	32	8	9	6	5	10	6	2	6	31	1	5	14	7	37	19	7	9	6	5
tr|A0A087WU71|A0A087WU71	HUMAN	NA	NA	1	7	8	10	9	9	4	5	4	10	10	6	5	12	4	5	10	9	1	0	5
tr|A0A087WU72|A0A087WU72	HUMAN	NA	NA	1	96	41	61	49	10	117	25	12	25	74	12	14	95	24	73	64	71	49	36	5
tr|A0A087WU73|A0A087WU73	HUMAN	NA	NA	1	76	7	40	58	15	54	18	24	49	105	15	15	109	67	30	108	43	39	2	8
tr|A0A087WU76|A0A087WU76	HUMAN	NA	NA	1	21	1	4	9	7	13	8	8	12	20	13	6	4	5	4	12	8	18	0	9
tr|A0A087WU77|A0A087WU77	HUMAN	NA	NA	1	4	2	9	18	6	10	10	3	4	15	3	4	10	6	2	23	8	7	3	3
tr|A0A087WU78|A0A087WU78	HUMAN	NA	NA	1	101	20	87	93	36	66	49	57	79	99	15	65	122	60	90	229	91	58	7	23
tr|A0A087WU79|A0A087WU79	HUMAN	NA	NA	1	32	22	5	15	6	23	13	5	6	28	4	10	26	13	20	24	12	16	12	7
tr|A0A087WU80|A0A087WU80	HUMAN	NA	NA	1	45	35	29	55	31	42	28	27	43	64	18	36	53	36	52	53	47	29	10	16
tr|A0A087WU81|A0A087WU81	HUMAN	NA	NA	1	17	10	8	7	7	24	4	11	14	11	2	7	10	3	6	12	12	24	0	3
tr|A0A087WU82|A0A087WU82	HUMAN	NA	NA	1	1	0	2	3	0	4	0	3	6	5	5	3	3	1	4	3	0	1	2	3
tr|A0A087WU83|A0A087WU83	HUMAN	NA	NA	1	11	1	2	2	4	13	1	1	2	14	7	1	4	3	6	12	3	8	3	5
tr|A0A087WU84|A0A087WU84	HUMAN	NA	NA	1	23	12	19	9	22	13	4	36	13	35	13	13	20	6	19	31	22	37	5	14
tr|A0A087WU85|A0A087WU85	HUMAN	NA	NA	1	24	8	2	2	8	14	3	8	4	24	7	4	6	1	5	12	8	15	3	5
tr|A0A087WU87|A0A087WU87	HUMAN	NA	NA	1	10	0	1	2	2	10	2	1	1	9	0	4	5	2	6	17	10	3	0	2
tr|A0A087WU88|A0A087WU88	HUMAN	NA	NA	1	7	1	3	9	6	8	3	5	7	14	4	7	7	6	6	11	8	9	2	6
tr|A0A087WU89|A0A087WU89	HUMAN	NA	NA	1	29	6	10	37	1	41	5	3	6	25	3	3	23	9	36	17	4	9	6	2
tr|A0A087WU90|A0A087WU90	HUMAN	NA	NA	1	7	3	7	7	7	5	2	5	4	13	2	6	6	7	2	17	9	13	2	6
tr|A0A087WU91|A0A087WU91	HUMAN	NA	NA	1	9	3	5	5	4	15	0	4	6	8	2	1	2	5	8	11	9	9	2	6
tr|A0A087WU93|A0A087WU93	HUMAN	NA	NA	1	49	13	47	49	15	23	11	41	46	85	15	34	33	26	25	40	30	58	3	20
tr|A0A087WU95|A0A087WU95	HUMAN	NA	NA	1	16	2	7	9	7	8	3	12	14	32	3	8	11	25	10	18	20	24	2	7
tr|A0A087WU96|A0A087WU96	HUMAN	NA	NA	1	25	3	10	168	1	8	29	31	78	44	35	10	21	83	52	16	23	10	17	4
tr|A0A087WU97|A0A087WU97	HUMAN	NA	NA	1	20	4	17	45	5	15	7	8	25	26	4	13	13	27	16	24	8	15	2	5
tr|A0A087WU98|A0A087WU98	HUMAN	NA	NA	1	4	0	3	3	4	4	0	4	5	9	3	6	4	4	8	8	7	3	0	0
tr|A0A087WU99|A0A087WU99	HUMAN	NA	NA	1	15	7	14	19	10	27	7	26	18	41	4	25	33	16	22	39	39	22	9	26
tr|A0A087WUA0|A0A087WUA0	HUMAN	NA	NA	1	16	8	19	20	6	12	5	15	20	32	8	17	11	13	23	21	11	23	5	4
tr|A0A087WUA1|A0A087WUA1	HUMAN	NA	NA	1	9	0	6	11	5	13	6	9	5	4	6	4	6	1	8	3	2	8	1	4
tr|A0A087WUA4|A0A087WUA4	HUMAN	NA	NA	1	10	4	7	23	9	13	1	12	14	30	2	6	14	12	14	21	16	15	2	4
tr|A0A087WUA5|A0A087WUA5	HUMAN	NA	NA	1	37	4	33	37	26	34	8	31	40	56	14	18	32	26	33	36	21	32	6	16
tr|A0A087WUA6|A0A087WUA6	HUMAN	NA	NA	1	12	2	2	12	2	12	3	0	4	12	2	0	8	4	7	6	2	5	2	1
tr|A0A087WUA7|A0A087WUA7	HUMAN	NA	NA	1	51	43	58	79	43	40	61	63	110	112	14	77	75	76	54	156	78	44	5	27
tr|A0A087WUA8|A0A087WUA8	HUMAN	NA	NA	1	109	14	116	115	59	100	26	119	64	138	31	87	121	57	86	91	127	146	6	69
tr|A0A087WUB0|A0A087WUB0	HUMAN	NA	NA	1	5	1	4	4	3	7	1	1	3	2	3	2	9	2	5	13	13	4	0	4
tr|A0A087WUB1|A0A087WUB1	HUMAN	NA	NA	1	67	33	46	96	32	59	37	32	42	96	32	33	77	71	50	119	61	48	10	13
tr|A0A087WUB2|A0A087WUB2	HUMAN	NA	NA	1	13	10	9	3	15	10	4	31	10	38	6	9	11	7	12	16	14	19	2	7
tr|A0A087WUB7|A0A087WUB7	HUMAN	NA	NA	1	3	0	2	2	2	7	3	0	0	4	1	1	7	3	5	4	5	3	1	0
tr|A0A087WUB9|A0A087WUB9	HUMAN	NA	NA	1	24	8	40	72	17	29	15	32	36	76	22	27	14	26	40	27	20	33	1	9
tr|A0A087WUC0|A0A087WUC0	HUMAN	NA	NA	1	4	0	5	7	1	1	2	4	6	9	3	1	9	2	5	7	2	3	0	3
tr|A0A087WUC2|A0A087WUC2	HUMAN	NA	NA	1	14	0	7	3	3	18	1	2	10	7	4	9	8	9	6	10	10	2	2	3
tr|A0A087WUC3|A0A087WUC3	HUMAN	NA	NA	1	61	30	20	38	22	74	39	15	12	97	7	12	72	35	62	77	47	42	21	20
tr|A0A087WUC4|A0A087WUC4	HUMAN	NA	NA	1	12	9	6	7	6	22	4	8	11	10	2	6	10	3	5	12	13	21	0	3
tr|A0A087WUC5|A0A087WUC5	HUMAN	NA	NA	1	2	3	2	4	3	4	2	6	4	10	1	8	2	1	2	7	5	9	0	2
tr|A0A087WUC6|A0A087WUC6	HUMAN	NA	NA	1	16	5	18	9	11	20	4	17	22	19	6	3	7	4	9	23	11	11	4	8
tr|A0A087WUC7|A0A087WUC7	HUMAN	NA	NA	1	1	2	2	0	0	1	1	0	4	4	4	3	0	1	7	0	0	4	1	1
tr|A0A087WUC8|A0A087WUC8	HUMAN	NA	NA	1	12	5	12	18	9	14	8	13	14	23	7	7	15	7	7	24	16	8	5	8
tr|A0A087WUC9|A0A087WUC9	HUMAN	NA	NA	1	13	5	8	4	9	13	8	13	10	34	5	6	12	6	14	13	12	12	9	5
tr|A0A087WUD0|A0A087WUD0	HUMAN	NA	NA	1	27	6	2	5	6	20	4	1	2	20	1	2	29	4	28	17	3	3	3	0
tr|A0A087WUD1|A0A087WUD1	HUMAN	NA	NA	1	46	18	16	27	8	47	19	11	18	20	5	4	36	14	29	29	9	16	4	6
tr|A0A087WUD2|A0A087WUD2	HUMAN	NA	NA	1	45	12	43	40	19	34	24	28	41	61	17	28	53	44	32	60	36	41	4	23
tr|A0A087WUD3|A0A087WUD3	HUMAN	NA	NA	1	4	1	2	4	3	6	3	4	3	10	5	1	8	1	3	4	4	10	1	6
tr|A0A087WUD4|A0A087WUD4	HUMAN	NA	NA	1	42	18	24	32	14	29	28	15	32	58	14	20	28	39	34	42	31	32	7	19
tr|A0A087WUD6|A0A087WUD6	HUMAN	NA	NA	1	8	2	6	19	1	11	2	1	2	0	4	1	18	10	7	5	5	3	2	3
tr|A0A087WUD7|A0A087WUD7	HUMAN	NA	NA	1	49	12	15	27	14	28	18	12	20	61	11	17	20	19	18	26	24	38	5	6
tr|A0A087WUD9|A0A087WUD9	HUMAN	NA	NA	1	8	0	5	7	3	6	1	6	3	17	2	6	13	8	4	14	25	4	0	1
tr|A0A087WUE0|A0A087WUE0	HUMAN	NA	NA	1	6	4	4	7	2	9	2	4	5	11	2	5	6	3	5	5	9	9	0	2
tr|A0A087WUE1|A0A087WUE1	HUMAN	NA	NA	1	90	12	46	57	25	73	30	37	45	99	23	30	97	83	70	124	45	69	6	39
tr|A0A087WUE3|A0A087WUE3	HUMAN	NA	NA	1	7	3	6	4	3	9	3	4	6	14	6	2	5	10	4	10	8	7	0	5
tr|A0A087WUE4|A0A087WUE4	HUMAN	NA	NA	1	80	19	29	42	23	71	28	14	43	68	19	26	87	54	59	94	41	33	10	34
tr|A0A087WUE5|A0A087WUE5	HUMAN	NA	NA	1	3	4	3	4	1	2	1	5	7	11	0	9	9	4	6	3	7	9	2	4
tr|A0A087WUE6|A0A087WUE6	HUMAN	NA	NA	1	87	24	86	163	42	77	35	60	105	141	42	58	142	77	62	132	89	98	10	12
tr|A0A087WUE7|A0A087WUE7	HUMAN	NA	NA	1	3	6	3	5	6	1	2	4	11	8	0	3	0	2	4	6	1	3	1	1
tr|A0A087WUE9|A0A087WUE9	HUMAN	NA	NA	1	86	13	53	75	27	47	24	62	69	150	25	31	69	50	52	76	51	71	6	21
tr|A0A087WUF0|A0A087WUF0	HUMAN	NA	NA	1	34	11	29	29	27	25	17	28	26	73	10	10	36	20	37	31	22	33	13	12
tr|A0A087WUF1|A0A087WUF1	HUMAN	NA	NA	1	64	39	96	208	32	51	25	32	105	159	18	40	83	111	90	132	38	86	5	43
tr|A0A087WUF3|A0A087WUF3	HUMAN	NA	NA	1	25	6	9	9	6	19	14	10	6	11	3	7	21	14	10	12	7	17	4	9
tr|A0A087WUF5|A0A087WUF5	HUMAN	NA	NA	1	27	15	35	81	9	18	14	16	37	52	8	20	27	44	26	53	17	32	2	8
tr|A0A087WUF6|A0A087WUF6	HUMAN	NA	NA	1	28	6	10	13	8	47	4	7	14	19	3	7	24	5	41	18	12	13	2	7
tr|A0A087WUF8|A0A087WUF8	HUMAN	NA	NA	1	20	1	7	12	6	9	3	6	8	28	2	7	9	9	12	7	5	13	3	2
tr|A0A087WUF9|A0A087WUF9	HUMAN	NA	NA	1	56	14	22	27	26	48	12	47	22	70	20	19	38	21	31	40	37	53	5	11
tr|A0A087WUG0|A0A087WUG0	HUMAN	NA	NA	1	4	0	1	1	1	3	1	5	0	5	0	5	8	4	2	12	6	1	1	0
tr|A0A087WUG2|A0A087WUG2	HUMAN	NA	NA	1	36	7	14	24	9	26	10	9	9	34	8	10	36	19	24	25	13	21	5	9
tr|A0A087WUG3|A0A087WUG3	HUMAN	NA	NA	1	20	4	9	14	3	19	4	7	13	9	6	6	7	6	7	6	6	17	0	1
tr|A0A087WUG5|A0A087WUG5	HUMAN	NA	NA	1	1	0	3	7	2	2	0	0	2	4	1	0	2	2	0	2	0	1	0	1
tr|A0A087WUG6|A0A087WUG6	HUMAN	NA	NA	1	2	3	10	10	6	7	3	4	7	20	5	6	1	6	9	11	7	5	1	5
tr|A0A087WUG7|A0A087WUG7	HUMAN	NA	NA	1	9	5	5	10	8	15	8	8	9	30	3	10	11	10	10	21	21	17	7	8
tr|A0A087WUG8|A0A087WUG8	HUMAN	NA	NA	1	2	1	5	2	5	5	2	4	5	4	0	3	3	2	6	7	2	4	2	1
tr|A0A087WUG9|A0A087WUG9	HUMAN	NA	NA	1	46	13	34	23	29	64	20	17	25	71	9	29	34	27	35	63	33	42	17	21
tr|A0A087WUH0|A0A087WUH0	HUMAN	NA	NA	1	77	14	74	133	41	60	23	44	90	110	19	47	55	63	70	118	62	61	9	15
tr|A0A087WUH1|A0A087WUH1	HUMAN	NA	NA	1	56	32	31	48	24	64	20	18	31	83	8	11	55	41	56	47	44	54	6	17
tr|A0A087WUH2|A0A087WUH2	HUMAN	NA	NA	1	28	28	73	133	19	44	17	16	48	99	10	12	59	65	60	89	23	55	3	40
tr|A0A087WUH3|A0A087WUH3	HUMAN	NA	NA	1	96	39	64	58	59	123	37	44	46	126	17	51	62	54	75	121	77	84	20	35
tr|A0A087WUH4|A0A087WUH4	HUMAN	NA	NA	1	7	3	14	17	1	6	16	3	9	2	1	6	5	8	23	23	5	7	2	6
tr|A0A087WUH5|A0A087WUH5	HUMAN	NA	NA	1	4	0	0	0	0	0	0	0	0	1	1	0	2	1	2	1	1	0	0	0
tr|A0A087WUH9|A0A087WUH9	HUMAN	NA	NA	1	38	19	35	44	24	35	25	35	47	67	20	24	36	28	41	47	42	31	4	29
tr|A0A087WUI1|A0A087WUI1	HUMAN	NA	NA	1	11	5	17	31	6	16	6	12	42	16	1	9	12	9	22	26	13	13	2	6
tr|A0A087WUI2|A0A087WUI2	HUMAN	NA	NA	1	15	1	16	37	11	16	7	15	18	16	12	4	7	7	17	11	20	25	1	5
tr|A0A087WUI3|A0A087WUI3	HUMAN	NA	NA	1	14	8	3	11	6	12	7	8	18	20	6	13	12	11	27	30	15	19	2	6
tr|A0A087WUI4|A0A087WUI4	HUMAN	NA	NA	1	22	8	16	9	4	22	11	11	8	31	6	7	26	16	16	11	11	27	9	11
tr|A0A087WUI6|A0A087WUI6	HUMAN	NA	NA	1	34	7	35	101	13	5	15	31	62	98	12	34	6	61	53	45	33	30	0	23
tr|A0A087WUI7|A0A087WUI7	HUMAN	NA	NA	1	110	28	86	103	46	125	28	124	89	141	31	85	114	82	107	190	142	125	26	65
tr|A0A087WUI8|A0A087WUI8	HUMAN	NA	NA	1	30	8	11	22	16	36	14	22	9	42	4	9	33	23	22	29	22	29	7	11
tr|A0A087WUJ1|A0A087WUJ1	HUMAN	NA	NA	1	37	7	10	11	1	17	6	3	8	35	2	2	23	11	25	19	13	14	4	5
tr|A0A087WUJ2|A0A087WUJ2	HUMAN	NA	NA	1	11	1	15	38	2	2	8	6	13	11	4	6	14	10	4	9	9	18	0	4
tr|A0A087WUJ3|A0A087WUJ3	HUMAN	NA	NA	1	6	5	13	18	10	6	8	7	11	20	6	11	6	11	15	24	5	11	3	5
tr|A0A087WUJ4|A0A087WUJ4	HUMAN	NA	NA	1	53	10	15	30	15	55	21	11	31	33	8	11	60	23	29	51	25	23	5	7
tr|A0A087WUJ5|A0A087WUJ5	HUMAN	NA	NA	1	11	6	7	4	2	14	6	2	6	16	2	0	21	10	9	16	7	8	4	4
tr|A0A087WUJ8|A0A087WUJ8	HUMAN	NA	NA	1	24	0	0	1	1	10	0	5	2	7	6	1	2	1	2	14	5	15	0	0
tr|A0A087WUJ9|A0A087WUJ9	HUMAN	NA	NA	1	8	7	4	3	5	16	7	7	7	24	2	4	12	6	12	17	10	3	2	4
tr|A0A087WUK1|A0A087WUK1	HUMAN	NA	NA	1	50	15	31	34	20	27	14	32	30	76	18	25	37	24	34	43	32	45	6	17
tr|A0A087WUK2|A0A087WUK2	HUMAN	NA	NA	1	32	3	16	23	14	36	8	13	28	23	5	9	26	22	33	29	17	15	2	9
tr|A0A087WUK3|A0A087WUK3	HUMAN	NA	NA	1	1	0	2	4	1	2	0	1	4	5	2	1	0	3	1	1	1	3	0	1
tr|A0A087WUK4|A0A087WUK4	HUMAN	NA	NA	1	27	14	24	23	15	29	13	24	25	38	13	19	16	25	17	46	35	23	1	7
tr|A0A087WUK5|A0A087WUK5	HUMAN	NA	NA	1	58	29	7	27	17	30	28	7	21	51	4	5	66	20	59	42	30	20	11	12
tr|A0A087WUK6|A0A087WUK6	HUMAN	NA	NA	1	57	9	17	48	14	45	20	21	28	72	13	18	71	46	34	62	35	30	13	10
tr|A0A087WUK7|A0A087WUK7	HUMAN	NA	NA	1	27	11	10	5	31	30	8	13	6	53	11	9	14	17	13	33	22	34	5	9
tr|A0A087WUK8|A0A087WUK8	HUMAN	NA	NA	1	13	4	6	17	13	20	4	8	10	30	8	5	16	6	13	26	17	21	4	5
tr|A0A087WUK9|A0A087WUK9	HUMAN	NA	NA	1	45	26	19	35	25	34	26	22	48	51	5	23	51	36	39	61	46	53	15	19
tr|A0A087WUL0|A0A087WUL0	HUMAN	NA	NA	1	92	6	22	32	8	61	9	22	28	74	16	13	24	17	26	43	29	45	5	4
tr|A0A087WUL1|A0A087WUL1	HUMAN	NA	NA	1	9	4	4	10	4	3	6	7	3	12	3	8	15	5	7	7	7	11	0	0
tr|A0A087WUL2|A0A087WUL2	HUMAN	NA	NA	1	12	4	8	5	8	13	0	8	9	13	9	4	7	7	7	4	9	10	0	8
tr|A0A087WUL4|A0A087WUL4	HUMAN	NA	NA	1	52	12	40	47	18	37	29	36	22	51	20	31	94	36	50	45	30	49	9	33
tr|A0A087WUL5|A0A087WUL5	HUMAN	NA	NA	1	5	12	12	15	8	10	9	11	18	30	6	9	10	12	17	15	9	17	2	10
tr|A0A087WUL6|A0A087WUL6	HUMAN	NA	NA	1	6	0	0	5	2	7	1	1	0	0	2	0	5	1	4	2	0	3	0	0
tr|A0A087WUL7|A0A087WUL7	HUMAN	NA	NA	1	26	4	14	29	7	6	8	11	24	36	4	7	14	20	16	21	9	6	5	6
tr|A0A087WUL9|A0A087WUL9	HUMAN	NA	NA	1	20	5	19	29	15	22	12	17	22	51	11	15	14	24	15	18	21	34	5	8
tr|A0A087WUM2|A0A087WUM2	HUMAN	NA	NA	1	11	4	13	12	6	20	8	21	18	23	5	13	10	6	7	19	10	20	3	4
tr|A0A087WUM3|A0A087WUM3	HUMAN	NA	NA	1	11	3	8	7	8	11	3	7	3	18	3	2	12	1	12	7	6	4	0	8
tr|A0A087WUM5|A0A087WUM5	HUMAN	NA	NA	1	7	0	2	3	5	6	1	0	7	4	3	5	6	0	4	5	2	10	1	1
tr|A0A087WUM7|A0A087WUM7	HUMAN	NA	NA	1	22	35	13	41	29	34	45	9	49	25	13	11	18	33	38	44	53	19	7	19
tr|A0A087WUM8|A0A087WUM8	HUMAN	NA	NA	1	30	12	7	45	8	40	15	6	11	37	6	3	59	28	23	31	25	23	8	5
tr|A0A087WUM9|A0A087WUM9	HUMAN	NA	NA	1	16	10	5	11	4	21	6	10	4	29	6	4	20	7	16	12	14	26	1	6
tr|A0A087WUN1|A0A087WUN1	HUMAN	NA	NA	1	13	1	4	3	5	13	4	4	2	16	4	3	10	9	6	10	1	16	4	1
tr|A0A087WUN2|A0A087WUN2	HUMAN	NA	NA	1	3	4	1	9	4	3	0	4	11	7	2	0	3	3	1	10	5	2	1	2
tr|A0A087WUN3|A0A087WUN3	HUMAN	NA	NA	1	7	8	3	8	3	5	3	8	5	10	3	4	8	10	7	9	5	10	3	6
tr|A0A087WUN4|A0A087WUN4	HUMAN	NA	NA	1	2	1	6	5	2	4	1	1	1	12	0	0	7	1	5	8	0	4	0	0
tr|A0A087WUN5|A0A087WUN5	HUMAN	NA	NA	1	9	0	3	8	4	10	0	1	4	8	3	0	5	3	3	14	3	5	1	1
tr|A0A087WUN6|A0A087WUN6	HUMAN	NA	NA	1	29	7	9	18	15	15	7	6	14	28	3	6	4	8	8	16	7	10	2	12
tr|A0A087WUN7|A0A087WUN7	HUMAN	NA	NA	1	12	2	2	5	8	7	4	5	3	7	1	3	3	6	9	6	2	5	2	0
tr|A0A087WUN8|A0A087WUN8	HUMAN	NA	NA	1	33	76	3	7	12	19	22	13	7	25	12	1	14	14	18	15	15	74	3	12
tr|A0A087WUP0|A0A087WUP0	HUMAN	NA	NA	1	20	4	17	25	6	16	5	18	20	31	10	6	4	6	13	22	16	10	3	13
tr|A0A087WUP1|A0A087WUP1	HUMAN	NA	NA	1	5	2	10	23	6	7	4	5	5	18	4	5	17	7	2	23	17	10	2	3
tr|A0A087WUP2|A0A087WUP2	HUMAN	NA	NA	1	15	0	4	17	0	9	2	1	14	6	2	0	20	7	6	21	7	6	0	1
tr|A0A087WUP3|A0A087WUP3	HUMAN	NA	NA	1	20	3	15	15	20	17	8	14	19	34	7	9	19	13	25	19	15	25	1	9
tr|A0A087WUP4|A0A087WUP4	HUMAN	NA	NA	1	17	1	7	3	5	11	6	1	5	9	4	2	10	2	4	12	4	9	0	6
tr|A0A087WUP5|A0A087WUP5	HUMAN	NA	NA	1	50	28	41	74	36	50	41	43	56	82	26	44	71	54	55	117	50	51	4	20
tr|A0A087WUP6|A0A087WUP6	HUMAN	NA	NA	1	11	0	8	21	4	2	7	6	8	18	4	7	1	10	8	10	1	14	0	4
tr|A0A087WUP9|A0A087WUP9	HUMAN	NA	NA	1	53	14	69	76	35	74	21	60	60	99	23	38	55	52	60	98	62	92	13	25
tr|A0A087WUQ1|A0A087WUQ1	HUMAN	NA	NA	1	9	1	3	9	2	6	0	0	1	8	2	1	4	3	8	7	5	3	0	0
tr|A0A087WUQ5|A0A087WUQ5	HUMAN	NA	NA	1	1	1	1	0	4	2	0	0	1	2	0	0	1	1	4	2	2	2	0	0
tr|A0A087WUQ6|A0A087WUQ6	HUMAN	NA	NA	1	24	5	8	13	11	17	2	6	6	23	4	10	15	7	14	11	7	13	2	4
tr|A0A087WUQ7|A0A087WUQ7	HUMAN	NA	NA	1	17	1	3	2	7	12	5	5	1	18	2	4	10	10	14	12	4	11	3	2
tr|A0A087WUQ9|A0A087WUQ9	HUMAN	NA	NA	1	9	8	7	4	5	9	4	1	3	11	2	2	12	9	11	27	6	5	3	0
tr|A0A087WUR1|A0A087WUR1	HUMAN	NA	NA	1	46	10	17	39	16	44	23	11	30	55	12	10	38	19	35	34	21	42	14	11
tr|A0A087WUR2|A0A087WUR2	HUMAN	NA	NA	1	32	9	30	80	9	22	13	15	40	51	7	23	26	45	27	48	18	30	2	8
tr|A0A087WUR4|A0A087WUR4	HUMAN	NA	NA	1	11	3	3	2	5	6	5	1	1	14	0	7	6	2	7	11	3	5	1	3
tr|A0A087WUR5|A0A087WUR5	HUMAN	NA	NA	1	1	0	0	1	4	0	0	0	1	10	3	1	2	3	3	0	1	2	3	1
tr|A0A087WUR6|A0A087WUR6	HUMAN	NA	NA	1	23	7	19	16	10	17	7	15	20	23	7	9	12	9	15	35	11	18	4	14
tr|A0A087WUR8|A0A087WUR8	HUMAN	NA	NA	1	32	14	22	16	13	22	12	24	25	40	10	7	26	16	28	36	26	28	11	8
tr|A0A087WUR9|A0A087WUR9	HUMAN	NA	NA	1	190	332	388	239	136	340	125	269	215	289	66	282	170	146	230	306	240	205	87	151
tr|A0A087WUS0|A0A087WUS0	HUMAN	NA	NA	1	7	0	5	5	6	11	4	5	23	7	6	5	4	3	14	2	13	8	0	4
tr|A0A087WUS1|A0A087WUS1	HUMAN	NA	NA	1	34	13	33	42	19	31	19	30	36	61	20	17	38	41	31	39	25	45	8	24
tr|A0A087WUS2|A0A087WUS2	HUMAN	NA	NA	1	9	2	4	4	4	7	0	4	1	16	0	2	8	8	6	14	9	3	2	5
tr|A0A087WUS3|A0A087WUS3	HUMAN	NA	NA	1	55	22	53	77	32	56	35	57	45	62	18	29	44	47	37	70	46	64	13	29
tr|A0A087WUS4|A0A087WUS4	HUMAN	NA	NA	1	17	6	3	13	7	14	2	1	5	15	0	1	16	7	10	8	7	11	1	6
tr|A0A087WUS5|A0A087WUS5	HUMAN	NA	NA	1	28	10	28	38	15	16	9	13	25	38	4	19	37	26	27	63	18	26	2	12
tr|A0A087WUS7|A0A087WUS7	HUMAN	NA	NA	1	30	8	11	26	8	19	10	6	19	34	5	9	40	22	21	38	35	25	10	8
tr|A0A087WUS8|A0A087WUS8	HUMAN	NA	NA	1	6	6	9	9	6	8	0	10	12	13	2	6	4	6	4	10	9	10	1	4
tr|A0A087WUS9|A0A087WUS9	HUMAN	NA	NA	1	16	4	9	8	12	12	15	14	21	27	6	8	10	13	23	13	13	15	7	4
tr|A0A087WUT0|A0A087WUT0	HUMAN	NA	NA	1	25	3	31	34	27	92	6	32	40	30	34	28	25	12	35	45	13	26	3	6
tr|A0A087WUT1|A0A087WUT1	HUMAN	NA	NA	1	17	2	17	34	1	16	0	0	6	4	1	6	4	4	8	4	5	6	0	0
tr|A0A087WUT2|A0A087WUT2	HUMAN	NA	NA	1	23	4	5	11	4	14	5	5	10	21	7	2	22	12	28	14	7	8	1	1
tr|A0A087WUT5|A0A087WUT5	HUMAN	NA	NA	1	21	6	4	16	4	22	4	4	4	29	3	6	27	15	16	18	9	19	2	2
tr|A0A087WUT6|A0A087WUT6	HUMAN	NA	NA	1	74	8	89	179	27	67	17	69	184	86	22	35	48	53	52	71	49	69	5	16
tr|A0A087WUT8|A0A087WUT8	HUMAN	NA	NA	1	43	9	29	45	16	57	7	11	12	47	7	10	50	12	18	37	29	22	7	9
tr|A0A087WUU1|A0A087WUU1	HUMAN	NA	NA	1	11	24	13	15	5	19	3	2	1	7	1	9	14	10	10	9	8	12	0	8
tr|A0A087WUU2|A0A087WUU2	HUMAN	NA	NA	1	1	1	0	2	1	0	0	2	1	1	3	0	0	0	0	2	2	1	1	0
tr|A0A087WUU3|A0A087WUU3	HUMAN	NA	NA	1	5	2	2	7	1	1	1	2	4	2	1	3	4	2	5	3	1	5	1	4
tr|A0A087WUU4|A0A087WUU4	HUMAN	NA	NA	1	5	0	0	2	0	0	0	4	1	8	1	0	4	3	4	11	4	5	1	0
tr|A0A087WUU5|A0A087WUU5	HUMAN	NA	NA	1	5	1	6	6	1	7	0	3	3	7	1	0	14	1	8	3	6	4	2	0
tr|A0A087WUU6|A0A087WUU6	HUMAN	NA	NA	1	30	22	5	15	6	24	13	5	7	29	4	11	27	11	21	23	12	16	13	7
tr|A0A087WUU7|A0A087WUU7	HUMAN	NA	NA	1	26	13	31	35	14	19	11	21	33	38	15	35	30	22	18	56	28	22	4	8
tr|A0A087WUU8|A0A087WUU8	HUMAN	NA	NA	1	21	34	5	48	24	32	34	28	81	31	9	25	18	15	12	34	39	12	4	22
tr|A0A087WUU9|A0A087WUU9	HUMAN	NA	NA	1	59	17	18	16	24	45	17	7	15	48	2	14	54	18	26	74	23	5	0	10
tr|A0A087WUV1|A0A087WUV1	HUMAN	NA	NA	1	11	1	7	23	2	1	2	10	18	13	7	6	3	9	9	6	5	6	2	0
tr|A0A087WUV3|A0A087WUV3	HUMAN	NA	NA	1	12	4	2	3	2	7	3	3	7	14	1	1	9	2	11	8	10	4	2	1
tr|A0A087WUV4|A0A087WUV4	HUMAN	NA	NA	1	30	21	38	55	10	32	21	20	54	62	20	36	17	30	29	46	23	28	5	9
tr|A0A087WUV5|A0A087WUV5	HUMAN	NA	NA	1	6	3	5	6	5	3	4	1	5	7	0	6	2	2	6	1	4	6	1	2
tr|A0A087WUV6|A0A087WUV6	HUMAN	NA	NA	1	77	2	31	26	14	128	16	23	31	35	62	54	169	157	42	135	56	22	4	57
tr|A0A087WUV7|A0A087WUV7	HUMAN	NA	NA	1	7	3	3	8	3	9	3	9	8	11	1	5	7	6	2	11	5	3	0	5
tr|A0A087WUV8|A0A087WUV8	HUMAN	NA	NA	1	17	2	11	12	6	15	5	9	11	17	4	8	8	6	10	21	7	14	3	3
tr|A0A087WUV9|A0A087WUV9	HUMAN	NA	NA	1	42	17	34	65	31	39	28	33	51	55	15	22	22	27	34	46	30	42	19	16
tr|A0A087WUW0|A0A087WUW0	HUMAN	NA	NA	1	6	3	9	18	6	11	4	4	12	19	5	9	8	7	14	16	7	8	2	1
tr|A0A087WUW1|A0A087WUW1	HUMAN	NA	NA	1	3	1	4	3	4	4	6	2	1	11	2	3	3	3	5	3	6	5	2	0
tr|A0A087WUW2|A0A087WUW2	HUMAN	NA	NA	1	44	20	54	130	15	29	17	21	65	96	11	26	46	67	50	72	25	51	6	20
tr|A0A087WUW3|A0A087WUW3	HUMAN	NA	NA	1	20	23	22	25	19	15	10	20	27	85	15	18	25	22	34	27	25	26	8	10
tr|A0A087WUW5|A0A087WUW5	HUMAN	NA	NA	1	4	0	3	2	3	7	6	4	7	9	2	7	7	7	3	6	3	1	0	1
tr|A0A087WUW6|A0A087WUW6	HUMAN	NA	NA	1	42	11	15	57	6	10	10	9	29	49	12	4	19	54	29	25	5	19	1	6
tr|A0A087WUW7|A0A087WUW7	HUMAN	NA	NA	1	41	18	26	31	14	29	29	15	33	58	13	19	26	38	34	43	33	32	8	19
tr|A0A087WUW9|A0A087WUW9	HUMAN	NA	NA	1	16	7	14	13	8	10	4	9	12	28	4	7	11	9	10	18	6	9	2	7
tr|A0A087WUX0|A0A087WUX0	HUMAN	NA	NA	1	15	11	24	26	18	9	11	11	28	31	8	9	38	33	26	39	26	22	5	4
tr|A0A087WUX1|A0A087WUX1	HUMAN	NA	NA	1	10	1	12	19	4	11	5	18	29	10	5	11	11	7	9	7	6	11	1	7
tr|A0A087WUX2|A0A087WUX2	HUMAN	NA	NA	1	4	0	1	3	2	2	0	1	0	2	2	1	2	0	0	1	3	1	0	0
tr|A0A087WUX3|A0A087WUX3	HUMAN	NA	NA	1	27	8	32	45	22	13	7	56	65	62	13	36	30	35	12	83	34	51	1	14
tr|A0A087WUX4|A0A087WUX4	HUMAN	NA	NA	1	20	7	10	28	14	8	4	18	14	20	4	12	20	7	9	19	11	13	1	3
tr|A0A087WUX6|A0A087WUX6	HUMAN	NA	NA	1	7	2	7	8	3	20	4	3	8	17	5	6	8	6	5	14	8	6	1	3
tr|A0A087WUX7|A0A087WUX7	HUMAN	NA	NA	1	3	2	2	3	1	1	0	0	2	6	1	0	3	6	2	1	1	3	1	0
tr|A0A087WUX8|A0A087WUX8	HUMAN	NA	NA	1	20	4	7	12	7	19	8	11	29	24	9	4	17	13	6	24	18	19	1	11
tr|A0A087WUX9|A0A087WUX9	HUMAN	NA	NA	1	59	13	21	34	7	77	8	8	16	49	8	8	59	54	25	59	22	20	5	20
tr|A0A087WUY2|A0A087WUY2	HUMAN	NA	NA	1	14	3	9	15	11	9	3	6	24	21	9	8	7	7	13	13	7	5	2	6
tr|A0A087WUY3|A0A087WUY3	HUMAN	NA	NA	1	41	13	49	59	34	52	15	44	42	76	21	29	58	28	48	71	57	50	6	18
tr|A0A087WUY4|A0A087WUY4	HUMAN	NA	NA	1	28	9	26	21	21	33	24	30	26	73	15	14	31	31	33	37	21	24	10	13
tr|A0A087WUY5|A0A087WUY5	HUMAN	NA	NA	1	15	4	13	18	6	3	4	6	22	21	2	7	1	5	8	10	6	10	0	8
tr|A0A087WUY6|A0A087WUY6	HUMAN	NA	NA	1	30	0	14	15	0	26	8	6	5	22	2	2	31	9	33	21	13	19	2	0
tr|A0A087WUY7|A0A087WUY7	HUMAN	NA	NA	1	25	16	26	26	19	21	10	31	35	58	14	15	46	25	28	62	25	39	4	11
tr|A0A087WUY8|A0A087WUY8	HUMAN	NA	NA	1	7	6	6	12	7	6	5	11	12	15	3	6	4	1	10	14	1	7	5	9
tr|A0A087WUY9|A0A087WUY9	HUMAN	NA	NA	1	3	0	2	3	2	5	2	0	0	3	2	0	6	3	4	2	5	3	1	0
tr|A0A087WUZ0|A0A087WUZ0	HUMAN	NA	NA	1	150	45	85	138	124	130	40	131	94	215	52	90	102	78	112	144	101	129	25	54
tr|A0A087WUZ2|A0A087WUZ2	HUMAN	NA	NA	1	108	148	84	78	51	193	46	28	34	121	10	58	135	81	58	113	85	133	24	54
tr|A0A087WUZ3|A0A087WUZ3	HUMAN	NA	NA	1	189	14	157	269	62	78	70	116	179	246	65	93	46	153	157	153	116	108	46	49
tr|A0A087WUZ6|A0A087WUZ6	HUMAN	NA	NA	1	55	14	76	109	31	88	28	60	58	119	16	53	72	57	50	100	66	98	9	23
tr|A0A087WUZ7|A0A087WUZ7	HUMAN	NA	NA	1	49	11	74	53	44	42	13	49	53	100	28	41	34	42	56	53	45	56	10	35
tr|A0A087WUZ8|A0A087WUZ8	HUMAN	NA	NA	1	16	2	8	12	5	9	5	3	7	21	2	2	10	6	28	12	8	9	6	5
tr|A0A087WUZ9|A0A087WUZ9	HUMAN	NA	NA	1	79	38	63	84	37	72	30	47	82	120	29	43	54	48	66	110	58	71	17	20
tr|A0A087WV00|A0A087WV00	HUMAN	NA	NA	1	60	26	54	57	33	64	33	43	56	94	21	36	55	48	60	68	30	60	14	20
tr|A0A087WV01|A0A087WV01	HUMAN	NA	NA	1	30	9	25	26	13	40	10	29	39	26	11	16	26	7	13	26	26	36	6	12
tr|A0A087WV02|A0A087WV02	HUMAN	NA	NA	1	9	20	2	26	12	20	29	12	26	14	1	2	8	16	18	16	16	0	0	11
tr|A0A087WV04|A0A087WV04	HUMAN	NA	NA	1	27	12	31	70	16	28	9	40	48	65	15	32	37	41	29	82	45	43	2	19
tr|A0A087WV05|A0A087WV05	HUMAN	NA	NA	1	11	1	4	18	3	2	2	2	14	16	2	3	7	3	6	4	3	5	0	4
tr|A0A087WV06|A0A087WV06	HUMAN	NA	NA	1	6	2	4	3	5	5	3	4	5	11	0	2	3	3	3	5	6	3	3	6
tr|A0A087WV07|A0A087WV07	HUMAN	NA	NA	1	59	14	42	95	44	31	27	75	74	100	30	46	36	39	56	48	43	64	16	31
tr|A0A087WV09|A0A087WV09	HUMAN	NA	NA	1	0	1	0	2	1	1	0	0	1	0	1	1	1	0	0	2	1	1	0	0
tr|A0A087WV11|A0A087WV11	HUMAN	NA	NA	1	11	6	5	6	23	14	5	9	8	28	6	7	9	14	11	23	12	9	10	13
tr|A0A087WV12|A0A087WV12	HUMAN	NA	NA	1	35	11	23	23	30	32	13	39	14	69	24	16	24	23	37	20	33	31	8	21
tr|A0A087WV13|A0A087WV13	HUMAN	NA	NA	1	0	2	1	3	1	0	4	2	3	3	1	1	0	2	3	1	0	1	0	1
tr|A0A087WV14|A0A087WV14	HUMAN	NA	NA	1	48	10	7	18	7	60	3	2	9	27	2	3	48	11	56	24	17	8	10	3
tr|A0A087WV16|A0A087WV16	HUMAN	NA	NA	1	8	33	10	14	9	27	8	1	7	11	3	12	12	15	10	11	24	10	3	8
tr|A0A087WV17|A0A087WV17	HUMAN	NA	NA	1	27	6	9	13	8	22	4	6	2	33	3	3	43	13	18	24	12	23	8	9
tr|A0A087WV18|A0A087WV18	HUMAN	NA	NA	1	25	12	26	36	13	43	13	34	39	52	7	28	27	12	33	32	19	32	13	23
tr|A0A087WV19|A0A087WV19	HUMAN	NA	NA	1	20	4	17	45	6	14	7	8	26	27	4	12	12	26	16	24	9	15	2	5
tr|A0A087WV20|A0A087WV20	HUMAN	NA	NA	1	219	38	199	310	118	180	138	164	244	291	34	116	304	241	147	493	288	230	19	86
tr|A0A087WV21|A0A087WV21	HUMAN	NA	NA	1	37	1	21	27	20	37	11	9	15	49	25	13	64	29	12	33	20	11	3	9
tr|A0A087WV22|A0A087WV22	HUMAN	NA	NA	1	14	7	6	6	9	15	7	12	19	9	6	5	10	5	20	7	4	10	2	5
tr|A0A087WV23|A0A087WV23	HUMAN	NA	NA	1	28	5	8	14	2	22	2	8	6	18	3	5	25	12	22	17	11	14	0	4
tr|A0A087WV24|A0A087WV24	HUMAN	NA	NA	1	46	10	21	33	22	27	14	24	24	45	14	14	19	14	29	24	15	30	7	10
tr|A0A087WV25|A0A087WV25	HUMAN	NA	NA	1	25	3	29	36	13	25	4	16	27	47	2	14	13	10	13	34	22	16	0	2
tr|A0A087WV26|A0A087WV26	HUMAN	NA	NA	1	5	3	3	12	0	4	0	3	6	10	1	5	1	10	5	6	4	2	0	1
tr|A0A087WV29|A0A087WV29	HUMAN	NA	NA	1	65	13	43	61	30	43	17	41	43	114	19	28	43	44	44	60	38	54	6	28
tr|A0A087WV30|A0A087WV30	HUMAN	NA	NA	1	17	1	3	15	1	3	3	1	6	12	3	1	0	18	9	11	2	7	0	2
tr|A0A087WV31|A0A087WV31	HUMAN	NA	NA	1	7	7	7	9	10	10	9	12	16	18	3	10	7	13	5	19	10	8	3	3
tr|A0A087WV33|A0A087WV33	HUMAN	NA	NA	1	6	3	3	5	4	3	1	2	1	5	1	2	10	5	9	7	8	6	2	2
tr|A0A087WV34|A0A087WV34	HUMAN	NA	NA	1	30	6	13	9	17	30	8	6	5	45	6	10	30	17	13	30	15	13	8	9
tr|A0A087WV37|A0A087WV37	HUMAN	NA	NA	1	6	7	3	9	3	5	7	9	9	11	3	8	4	2	5	16	5	4	4	4
tr|A0A087WV39|A0A087WV39	HUMAN	NA	NA	1	7	5	3	10	3	5	1	3	8	17	2	1	9	4	6	11	5	6	1	4
tr|A0A087WV40|A0A087WV40	HUMAN	NA	NA	1	13	33	5	7	7	35	5	9	5	12	5	10	28	24	24	15	14	13	5	7
tr|A0A087WV41|A0A087WV41	HUMAN	NA	NA	1	3	3	5	3	5	1	3	3	6	6	1	4	3	3	2	6	3	2	0	2
tr|A0A087WV42|A0A087WV42	HUMAN	NA	NA	1	4	0	9	5	2	36	3	2	3	10	1	2	48	43	6	9	0	4	0	0
tr|A0A087WV43|A0A087WV43	HUMAN	NA	NA	1	5	0	4	7	1	4	0	0	9	16	4	4	2	12	4	4	4	3	0	0
tr|A0A087WV44|A0A087WV44	HUMAN	NA	NA	1	2	0	2	6	1	1	1	0	2	3	2	0	1	2	5	6	1	5	1	0
tr|A0A087WV45|A0A087WV45	HUMAN	NA	NA	1	13	2	5	13	6	11	5	4	8	11	2	3	7	0	5	12	11	14	2	5
tr|A0A087WV46|A0A087WV46	HUMAN	NA	NA	1	7	2	3	6	2	7	2	2	1	13	2	3	2	4	4	10	4	5	2	1
tr|A0A087WV47|A0A087WV47	HUMAN	NA	NA	1	22	13	19	25	15	32	9	8	33	39	5	20	34	18	12	54	31	48	11	18
tr|A0A087WV49|A0A087WV49	HUMAN	NA	NA	1	12	9	5	6	8	13	3	8	6	18	5	3	13	3	11	29	17	8	6	2
tr|A0A087WV50|A0A087WV50	HUMAN	NA	NA	1	8	6	10	4	8	13	6	8	16	19	2	6	7	10	14	8	7	14	4	7
tr|A0A087WV51|A0A087WV51	HUMAN	NA	NA	1	4	0	2	3	3	4	1	2	3	8	5	8	3	5	1	6	1	5	1	1
tr|A0A087WV52|A0A087WV52	HUMAN	NA	NA	1	22	16	17	13	14	13	7	17	14	26	2	16	27	18	33	24	21	16	9	12
tr|A0A087WV53|A0A087WV53	HUMAN	NA	NA	1	21	3	20	16	7	17	1	13	16	15	2	5	18	8	17	14	16	21	2	6
tr|A0A087WV54|A0A087WV54	HUMAN	NA	NA	1	8	7	4	7	4	7	1	5	8	15	5	3	6	7	4	8	6	9	4	3
tr|A0A087WV55|A0A087WV55	HUMAN	NA	NA	1	29	9	13	11	8	22	8	6	3	31	6	5	20	7	22	13	11	17	7	8
tr|A0A087WV56|A0A087WV56	HUMAN	NA	NA	1	5	4	2	5	0	6	2	3	8	10	1	1	10	7	10	10	3	4	2	0
tr|A0A087WV57|A0A087WV57	HUMAN	NA	NA	1	44	21	46	60	24	35	19	34	79	46	19	29	63	34	30	82	47	32	8	15
tr|A0A087WV58|A0A087WV58	HUMAN	NA	NA	1	15	6	2	8	11	7	3	8	5	19	0	6	7	5	7	10	5	4	5	10
tr|A0A087WV59|A0A087WV59	HUMAN	NA	NA	1	16	4	9	7	11	14	15	17	20	25	5	8	10	12	26	12	12	15	8	4
tr|A0A087WV61|A0A087WV61	HUMAN	NA	NA	1	62	21	55	112	69	44	23	68	122	124	18	51	64	73	50	104	59	61	24	47
tr|A0A087WV63|A0A087WV63	HUMAN	NA	NA	1	5	1	5	6	4	1	2	5	0	6	3	4	6	4	2	5	6	4	0	2
tr|A0A087WV64|A0A087WV64	HUMAN	NA	NA	1	14	3	9	19	10	13	5	9	37	31	9	10	13	22	21	27	21	12	1	6
tr|A0A087WV65|A0A087WV65	HUMAN	NA	NA	1	10	6	7	16	6	8	0	9	9	11	6	12	14	8	13	30	18	13	2	4
tr|A0A087WV66|A0A087WV66	HUMAN	NA	NA	1	218	40	163	286	80	187	55	98	372	226	49	85	268	166	196	278	307	157	9	15
tr|A0A087WV67|A0A087WV67	HUMAN	NA	NA	1	12	4	7	28	10	16	3	13	19	35	4	7	15	14	17	24	17	16	3	6
tr|A0A087WV68|A0A087WV68	HUMAN	NA	NA	1	8	4	14	13	14	14	5	9	17	15	5	6	7	11	13	18	12	20	2	4
tr|A0A087WV69|A0A087WV69	HUMAN	NA	NA	1	82	26	41	85	38	65	35	49	58	87	23	41	106	70	56	150	76	60	9	34
tr|A0A087WV72|A0A087WV72	HUMAN	NA	NA	1	5	1	3	4	1	4	2	1	2	6	1	1	0	3	3	5	2	3	0	0
tr|A0A087WV73|A0A087WV73	HUMAN	NA	NA	1	71	12	44	64	25	64	19	24	75	75	13	30	61	45	54	64	47	48	5	15
tr|A0A087WV74|A0A087WV74	HUMAN	NA	NA	1	33	10	21	37	20	13	13	11	20	51	15	8	10	14	19	17	11	22	7	17
tr|A0A087WV75|A0A087WV75	HUMAN	NA	NA	1	65	15	46	79	26	61	12	58	59	51	11	41	50	43	26	69	61	69	16	26
tr|A0A087WV76|A0A087WV76	HUMAN	NA	NA	1	130	30	13	56	56	30	48	111	141	118	31	41	16	114	149	78	60	84	19	64
tr|A0A087WV78|A0A087WV78	HUMAN	NA	NA	1	6	10	5	7	9	7	12	1	11	10	2	3	6	2	8	10	15	3	4	5
tr|A0A087WV79|A0A087WV79	HUMAN	NA	NA	1	15	0	0	1	1	5	0	3	1	4	4	0	2	0	2	10	4	13	0	0
tr|A0A087WV81|A0A087WV81	HUMAN	NA	NA	1	25	11	7	11	12	27	11	10	10	55	5	5	26	12	9	23	11	20	5	4
tr|A0A087WV84|A0A087WV84	HUMAN	NA	NA	1	2	0	1	3	1	0	1	0	1	4	2	1	0	3	1	2	1	0	0	0
tr|A0A087WV85|A0A087WV85	HUMAN	NA	NA	1	12	1	4	7	1	11	6	2	3	13	4	0	20	5	12	13	12	9	3	0
tr|A0A087WV86|A0A087WV86	HUMAN	NA	NA	1	31	14	38	41	24	35	17	36	30	41	16	27	52	32	21	94	39	31	5	10
tr|A0A087WV88|A0A087WV88	HUMAN	NA	NA	1	12	0	7	8	9	8	3	7	9	16	5	3	10	6	10	9	11	8	4	6
tr|A0A087WV90|A0A087WV90	HUMAN	NA	NA	1	212	36	193	384	84	109	89	170	296	454	80	164	131	305	198	248	199	197	70	61
tr|A0A087WV91|A0A087WV91	HUMAN	NA	NA	1	1	7	0	2	3	2	2	0	6	4	0	3	0	1	3	6	1	1	0	2
tr|A0A087WV92|A0A087WV92	HUMAN	NA	NA	1	2	1	2	2	0	4	1	7	5	11	1	2	2	5	3	4	1	2	0	4
tr|A0A087WV93|A0A087WV93	HUMAN	NA	NA	1	6	4	3	8	9	4	2	16	8	13	8	7	4	8	7	5	5	13	2	12
tr|A0A087WV94|A0A087WV94	HUMAN	NA	NA	1	2	0	1	1	0	1	1	0	2	3	2	1	3	1	2	7	1	2	0	0
tr|A0A087WV97|A0A087WV97	HUMAN	NA	NA	1	35	4	15	19	11	38	2	15	29	24	34	18	38	31	16	34	16	26	7	12
tr|A0A087WV98|A0A087WV98	HUMAN	NA	NA	1	19	37	14	51	26	34	35	24	83	35	6	25	22	21	28	40	41	15	2	27
tr|A0A087WV99|A0A087WV99	HUMAN	NA	NA	1	8	4	14	14	2	7	4	1	2	6	1	3	3	6	6	10	5	2	2	1
tr|A0A087WVA0|A0A087WVA0	HUMAN	NA	NA	1	106	200	444	722	72	317	24	44	295	621	24	21	405	319	422	522	111	280	0	258
tr|A0A087WVA1|A0A087WVA1	HUMAN	NA	NA	1	11	2	5	10	10	11	5	14	8	22	12	8	10	11	10	17	3	15	4	7
tr|A0A087WVA2|A0A087WVA2	HUMAN	NA	NA	1	22	27	25	60	26	35	36	27	61	36	10	23	18	30	26	50	37	18	5	26
tr|A0A087WVA3|A0A087WVA3	HUMAN	NA	NA	1	4	1	4	12	6	4	2	1	3	6	2	3	5	7	6	8	3	8	2	3
tr|A0A087WVA7|A0A087WVA7	HUMAN	NA	NA	1	9	3	4	4	4	11	2	6	7	18	5	3	10	2	5	8	6	10	1	2
tr|A0A087WVA8|A0A087WVA8	HUMAN	NA	NA	1	55	11	55	109	35	62	28	45	93	110	23	25	85	35	47	142	59	66	11	31
tr|A0A087WVB2|A0A087WVB2	HUMAN	NA	NA	1	19	4	5	11	11	17	12	8	4	26	5	9	17	8	5	13	7	17	6	6
tr|A0A087WVB3|A0A087WVB3	HUMAN	NA	NA	1	12	4	6	6	11	6	3	12	11	22	6	3	10	4	10	6	12	18	2	4
tr|A0A087WVB5|A0A087WVB5	HUMAN	NA	NA	1	67	4	45	56	31	52	75	24	37	79	16	25	162	47	67	96	51	33	5	15
tr|A0A087WVB6|A0A087WVB6	HUMAN	NA	NA	1	2	4	3	5	3	5	2	1	7	11	2	0	2	6	2	6	2	1	0	1
tr|A0A087WVB7|A0A087WVB7	HUMAN	NA	NA	1	13	2	6	16	7	11	2	2	11	14	2	5	6	12	14	5	7	8	1	2
tr|A0A087WVB8|A0A087WVB8	HUMAN	NA	NA	1	9	6	8	17	10	9	3	15	13	13	8	3	9	11	17	11	5	5	5	4
tr|A0A087WVB9|A0A087WVB9	HUMAN	NA	NA	1	11	5	13	12	11	9	5	15	10	19	8	5	4	14	6	13	9	8	4	4
tr|A0A087WVC0|A0A087WVC0	HUMAN	NA	NA	1	23	4	5	11	4	14	6	7	5	19	1	5	6	6	10	17	7	5	6	7
tr|A0A087WVC1|A0A087WVC1	HUMAN	NA	NA	1	40	9	36	50	22	57	15	40	52	56	18	21	27	39	64	74	42	41	10	17
tr|A0A087WVC2|A0A087WVC2	HUMAN	NA	NA	1	15	3	33	24	20	18	4	13	16	20	5	14	23	10	20	31	29	15	4	4
tr|A0A087WVC3|A0A087WVC3	HUMAN	NA	NA	1	9	0	2	11	2	6	3	0	5	10	5	2	14	7	14	11	3	3	1	3
tr|A0A087WVC4|A0A087WVC4	HUMAN	NA	NA	1	20	2	19	23	22	20	8	22	28	35	7	13	12	12	19	20	15	19	5	17
tr|A0A087WVC5|A0A087WVC5	HUMAN	NA	NA	1	38	18	23	38	7	75	13	8	19	58	2	10	105	25	39	82	25	20	9	2
tr|A0A087WVC6|A0A087WVC6	HUMAN	NA	NA	1	83	22	65	78	41	100	26	82	62	89	14	72	81	47	50	126	125	106	19	54
tr|A0A087WVC7|A0A087WVC7	HUMAN	NA	NA	1	26	49	100	161	32	72	11	21	68	148	9	8	92	71	95	124	23	67	1	61
tr|A0A087WVC8|A0A087WVC8	HUMAN	NA	NA	1	12	3	3	15	3	13	5	2	5	19	5	6	23	13	21	20	6	4	2	4
tr|A0A087WVC9|A0A087WVC9	HUMAN	NA	NA	1	8	2	3	6	4	10	3	2	7	14	3	2	13	3	5	11	6	7	3	2
tr|A0A087WVD0|A0A087WVD0	HUMAN	NA	NA	1	9	2	5	10	2	7	2	8	6	11	4	4	5	9	4	12	16	8	3	6
tr|A0A087WVD1|A0A087WVD1	HUMAN	NA	NA	1	70	10	11	37	16	46	13	6	10	57	3	4	53	24	38	17	28	26	7	2
tr|A0A087WVD2|A0A087WVD2	HUMAN	NA	NA	1	22	29	24	25	19	13	7	20	26	85	15	17	25	24	31	28	24	26	8	8
tr|A0A087WVD3|A0A087WVD3	HUMAN	NA	NA	1	22	2	4	16	5	21	5	7	11	26	6	9	7	11	12	20	5	15	5	5
tr|A0A087WVD4|A0A087WVD4	HUMAN	NA	NA	1	21	9	14	30	12	29	11	21	22	34	4	12	10	15	15	14	18	29	4	14
tr|A0A087WVD6|A0A087WVD6	HUMAN	NA	NA	1	10	3	6	6	5	8	3	8	7	9	0	6	3	3	4	9	7	11	0	3
tr|A0A087WVD7|A0A087WVD7	HUMAN	NA	NA	1	2	2	11	11	4	10	2	5	4	14	2	4	4	2	7	2	7	9	1	6
tr|A0A087WVD8|A0A087WVD8	HUMAN	NA	NA	1	44	65	27	32	17	60	16	11	9	54	7	12	89	19	34	73	49	37	9	6
tr|A0A087WVD9|A0A087WVD9	HUMAN	NA	NA	1	21	13	16	9	15	25	14	10	11	24	4	8	16	16	23	16	19	18	6	12
tr|A0A087WVE1|A0A087WVE1	HUMAN	NA	NA	1	12	6	8	21	9	3	5	8	11	16	9	10	9	7	10	11	10	14	1	8
tr|A0A087WVE2|A0A087WVE2	HUMAN	NA	NA	1	21	10	19	14	21	44	14	6	18	37	9	7	32	10	21	25	21	19	7	5
tr|A0A087WVE3|A0A087WVE3	HUMAN	NA	NA	1	23	12	37	90	18	20	13	14	31	61	9	12	31	44	28	55	17	34	4	24
tr|A0A087WVE4|A0A087WVE4	HUMAN	NA	NA	1	2	1	5	7	2	9	0	5	2	4	1	5	4	1	2	2	4	4	1	2
tr|A0A087WVE5|A0A087WVE5	HUMAN	NA	NA	1	10	4	9	16	10	8	4	6	10	21	5	7	5	15	4	10	4	8	1	5
tr|A0A087WVE6|A0A087WVE6	HUMAN	NA	NA	1	15	3	12	12	6	8	6	10	7	19	6	11	9	12	12	18	8	7	2	8
tr|A0A087WVE7|A0A087WVE7	HUMAN	NA	NA	1	95	80	28	51	12	88	27	8	32	52	5	16	105	28	86	61	43	31	12	10
tr|A0A087WVE8|A0A087WVE8	HUMAN	NA	NA	1	6	4	4	3	1	4	0	4	2	8	3	1	4	3	6	5	0	2	0	2
tr|A0A087WVE9|A0A087WVE9	HUMAN	NA	NA	1	44	11	31	40	26	55	20	29	28	39	30	22	51	55	43	87	38	42	8	17
tr|A0A087WVF0|A0A087WVF0	HUMAN	NA	NA	1	10	9	2	1	5	13	5	4	1	16	3	0	27	3	9	13	6	11	2	0
tr|A0A087WVF1|A0A087WVF1	HUMAN	NA	NA	1	22	4	19	29	1	16	6	6	18	21	6	5	8	12	17	49	17	15	1	3
tr|A0A087WVF4|A0A087WVF4	HUMAN	NA	NA	1	14	3	20	42	2	6	4	17	55	16	2	5	14	10	17	25	7	8	1	3
tr|A0A087WVF5|A0A087WVF5	HUMAN	NA	NA	1	62	9	18	32	15	49	14	9	21	53	6	16	14	25	32	22	21	18	2	19
tr|A0A087WVF6|A0A087WVF6	HUMAN	NA	NA	1	37	5	9	17	5	28	5	4	14	14	1	6	19	9	17	22	8	13	4	1
tr|A0A087WVF7|A0A087WVF7	HUMAN	NA	NA	1	97	16	66	158	56	89	24	71	150	180	45	72	88	122	84	139	87	68	28	40
tr|A0A087WVF8|A0A087WVF8	HUMAN	NA	NA	1	146	22	99	273	34	94	60	66	139	300	40	76	72	204	143	233	98	93	13	35
tr|A0A087WVG0|A0A087WVG0	HUMAN	NA	NA	1	41	19	54	129	24	33	19	22	62	90	12	30	46	65	48	74	24	48	3	24
tr|A0A087WVG1|A0A087WVG1	HUMAN	NA	NA	1	8	0	4	10	2	13	3	3	5	6	3	4	11	8	7	10	2	11	3	2
tr|A0A087WVG2|A0A087WVG2	HUMAN	NA	NA	1	103	13	35	68	28	104	20	15	22	126	13	17	87	39	85	72	41	43	16	15
tr|A0A087WVG3|A0A087WVG3	HUMAN	NA	NA	1	27	6	12	17	10	20	5	5	11	39	5	5	15	11	17	14	18	15	7	7
tr|A0A087WVG4|A0A087WVG4	HUMAN	NA	NA	1	5	1	3	1	0	5	0	1	2	7	1	0	7	2	5	6	3	1	3	1
tr|A0A087WVG5|A0A087WVG5	HUMAN	NA	NA	1	2	3	3	2	3	2	1	1	1	3	1	0	1	2	3	6	3	5	0	1
tr|A0A087WVG6|A0A087WVG6	HUMAN	NA	NA	1	2	2	2	1	1	2	1	1	2	7	0	1	3	3	3	4	2	2	0	1
tr|A0A087WVG7|A0A087WVG7	HUMAN	NA	NA	1	16	12	9	30	10	20	6	10	25	31	8	17	27	14	23	26	20	10	1	15
tr|A0A087WVG8|A0A087WVG8	HUMAN	NA	NA	1	40	19	54	123	12	31	18	23	57	87	11	25	48	63	46	74	25	50	6	18
tr|A0A087WVG9|A0A087WVG9	HUMAN	NA	NA	1	7	1	0	1	3	5	2	1	1	16	1	2	4	3	6	5	1	3	5	2
tr|A0A087WVH0|A0A087WVH0	HUMAN	NA	NA	1	0	0	0	0	1	1	0	1	1	0	0	2	1	1	2	2	2	0	0	0
tr|A0A087WVH1|A0A087WVH1	HUMAN	NA	NA	1	4	2	3	12	0	4	0	5	7	13	3	4	4	8	3	4	0	1	0	0
tr|A0A087WVH3|A0A087WVH3	HUMAN	NA	NA	1	42	9	25	30	27	30	13	27	22	61	11	14	45	23	27	40	28	31	8	20
tr|A0A087WVH4|A0A087WVH4	HUMAN	NA	NA	1	18	5	17	14	5	18	4	10	15	29	1	12	6	13	9	17	15	11	2	3
tr|A0A087WVH5|A0A087WVH5	HUMAN	NA	NA	1	14	2	3	2	7	12	4	5	2	16	4	3	11	11	4	11	4	12	3	2
tr|A0A087WVH6|A0A087WVH6	HUMAN	NA	NA	1	4	0	1	0	7	3	4	6	3	8	1	1	0	1	1	2	4	1	0	3
tr|A0A087WVH9|A0A087WVH9	HUMAN	NA	NA	1	32	50	14	74	40	54	51	24	82	23	13	18	28	29	51	62	45	14	2	39
tr|A0A087WVI0|A0A087WVI0	HUMAN	NA	NA	1	81	22	40	64	28	39	26	42	56	127	22	23	42	65	45	93	47	49	12	17
tr|A0A087WVI1|A0A087WVI1	HUMAN	NA	NA	1	36	6	13	20	7	26	9	8	9	31	6	5	27	15	28	43	16	12	2	6
tr|A0A087WVI2|A0A087WVI2	HUMAN	NA	NA	1	9	8	5	4	1	11	6	3	5	21	2	2	16	4	8	6	8	5	2	2
tr|A0A087WVI3|A0A087WVI3	HUMAN	NA	NA	1	27	10	28	74	13	13	15	24	57	75	23	36	21	54	32	40	27	14	3	13
tr|A0A087WVI4|A0A087WVI4	HUMAN	NA	NA	1	56	15	12	41	37	49	6	23	21	123	7	16	45	30	46	51	40	49	17	22
tr|A0A087WVI5|A0A087WVI5	HUMAN	NA	NA	1	4	1	2	1	1	0	0	1	2	2	0	0	1	1	0	3	0	1	0	0
tr|A0A087WVI6|A0A087WVI6	HUMAN	NA	NA	1	1	0	1	3	0	4	0	0	0	2	1	0	3	0	0	2	1	1	0	1
tr|A0A087WVI8|A0A087WVI8	HUMAN	NA	NA	1	44	13	21	31	16	34	14	14	11	54	12	13	82	35	22	67	29	21	6	7
tr|A0A087WVI9|A0A087WVI9	HUMAN	NA	NA	1	2	0	1	2	3	2	0	3	2	6	1	1	1	1	4	6	5	1	0	1
tr|A0A087WVJ0|A0A087WVJ0	HUMAN	NA	NA	1	13	3	10	10	13	12	8	10	5	21	2	8	14	12	12	27	15	19	2	12
tr|A0A087WVJ7|A0A087WVJ7	HUMAN	NA	NA	1	3	0	1	0	3	2	1	4	5	11	3	2	4	3	4	5	4	2	3	0
tr|A0A087WVJ8|A0A087WVJ8	HUMAN	NA	NA	1	25	11	12	22	13	37	12	17	14	46	3	8	43	20	20	53	27	28	10	18
tr|A0A087WVK0|A0A087WVK0	HUMAN	NA	NA	1	15	12	33	30	17	20	34	25	36	33	9	14	15	12	39	42	19	20	7	22
tr|A0A087WVK1|A0A087WVK1	HUMAN	NA	NA	1	13	1	4	8	2	9	1	2	7	17	5	4	10	9	7	12	10	6	3	2
tr|A0A087WVK4|A0A087WVK4	HUMAN	NA	NA	1	59	7	25	36	10	32	16	7	40	35	9	15	52	33	56	50	25	23	7	9
tr|A0A087WVK5|A0A087WVK5	HUMAN	NA	NA	1	21	2	9	9	10	21	10	5	9	48	3	3	22	17	12	32	14	12	4	2
tr|A0A087WVK8|A0A087WVK8	HUMAN	NA	NA	1	0	1	0	1	1	1	1	0	1	4	1	2	1	1	1	3	1	2	2	0
tr|A0A087WVK9|A0A087WVK9	HUMAN	NA	NA	1	5	0	4	12	2	6	3	10	5	6	1	3	2	4	4	7	3	3	0	1
tr|A0A087WVL1|A0A087WVL1	HUMAN	NA	NA	1	14	6	2	11	5	15	7	3	7	18	8	5	17	8	12	11	11	3	4	1
tr|A0A087WVL4|A0A087WVL4	HUMAN	NA	NA	1	8	7	7	9	11	6	7	11	15	14	5	10	9	5	7	21	15	12	2	5
tr|A0A087WVL5|A0A087WVL5	HUMAN	NA	NA	1	7	4	9	21	7	17	12	8	14	19	7	15	18	7	9	36	2	12	4	1
tr|A0A087WVL7|A0A087WVL7	HUMAN	NA	NA	1	2	2	2	6	0	3	6	1	14	4	1	0	1	3	3	10	0	1	0	0
tr|A0A087WVL9|A0A087WVL9	HUMAN	NA	NA	1	7	2	20	21	3	3	8	7	9	19	3	7	14	9	9	20	8	10	7	7
tr|A0A087WVM1|A0A087WVM1	HUMAN	NA	NA	1	15	5	4	8	7	6	1	8	14	29	5	6	4	6	9	16	14	19	4	9
tr|A0A087WVM2|A0A087WVM2	HUMAN	NA	NA	1	21	28	15	19	9	46	11	12	10	52	11	14	33	25	15	39	36	29	7	5
tr|A0A087WVM3|A0A087WVM3	HUMAN	NA	NA	1	20	37	18	23	10	28	7	13	27	32	3	16	27	16	24	24	20	22	3	9
tr|A0A087WVM4|A0A087WVM4	HUMAN	NA	NA	1	81	14	51	53	29	72	20	62	57	98	16	34	43	44	45	49	49	78	6	12
tr|A0A087WVM5|A0A087WVM5	HUMAN	NA	NA	1	9	1	9	15	4	10	4	4	13	20	5	8	8	11	7	19	7	6	0	1
tr|A0A087WVM6|A0A087WVM6	HUMAN	NA	NA	1	42	13	45	78	13	24	24	16	36	72	5	25	44	46	36	66	27	38	6	11
tr|A0A087WVM7|A0A087WVM7	HUMAN	NA	NA	1	9	3	6	9	3	8	4	7	11	22	4	6	7	6	7	9	10	12	1	4
tr|A0A087WVM8|A0A087WVM8	HUMAN	NA	NA	1	1	0	1	0	4	1	0	0	0	2	0	1	2	0	0	2	3	0	0	0
tr|A0A087WVN0|A0A087WVN0	HUMAN	NA	NA	1	36	16	9	12	23	24	16	19	7	58	11	14	24	17	25	22	27	31	7	10
tr|A0A087WVN1|A0A087WVN1	HUMAN	NA	NA	1	12	1	12	13	10	22	3	14	13	16	4	9	5	5	8	19	7	11	3	4
tr|A0A087WVN2|A0A087WVN2	HUMAN	NA	NA	1	23	8	3	3	5	19	4	6	11	19	8	5	17	8	16	23	14	15	3	1
tr|A0A087WVN3|A0A087WVN3	HUMAN	NA	NA	1	9	6	10	14	12	6	7	9	17	21	6	10	7	13	13	12	20	8	8	6
tr|A0A087WVN4|A0A087WVN4	HUMAN	NA	NA	1	20	7	14	17	10	15	4	11	10	35	4	8	12	16	21	16	10	20	9	15
tr|A0A087WVN5|A0A087WVN5	HUMAN	NA	NA	1	6	1	1	8	1	2	1	8	5	7	3	2	4	9	3	9	6	5	0	2
tr|A0A087WVN7|A0A087WVN7	HUMAN	NA	NA	1	15	22	13	21	19	18	17	21	16	39	5	22	19	17	25	28	24	17	10	7
tr|A0A087WVN8|A0A087WVN8	HUMAN	NA	NA	1	12	3	9	9	4	12	5	15	9	12	7	6	6	5	6	6	11	8	3	7
tr|A0A087WVP0|A0A087WVP0	HUMAN	NA	NA	1	11	10	14	17	10	16	8	17	11	19	2	10	24	14	19	13	12	13	0	6
tr|A0A087WVP1|A0A087WVP1	HUMAN	NA	NA	1	278	60	327	315	184	274	129	280	216	335	58	222	255	163	170	402	321	417	20	164
tr|A0A087WVP2|A0A087WVP2	HUMAN	NA	NA	1	20	7	9	32	16	14	11	18	17	36	6	6	17	9	26	36	21	24	3	8
tr|A0A087WVP4|A0A087WVP4	HUMAN	NA	NA	1	100	14	36	86	23	74	12	16	40	82	16	20	80	49	94	106	72	39	5	7
tr|A0A087WVP6|A0A087WVP6	HUMAN	NA	NA	1	10	4	18	16	17	16	6	14	10	20	3	12	11	10	8	13	12	13	2	17
tr|A0A087WVP7|A0A087WVP7	HUMAN	NA	NA	1	15	3	9	13	12	8	11	9	15	29	3	9	18	8	11	12	12	18	0	8
tr|A0A087WVP9|A0A087WVP9	HUMAN	NA	NA	1	17	33	10	58	28	33	47	24	49	42	7	21	23	34	32	38	28	13	8	18
tr|A0A087WVQ0|A0A087WVQ0	HUMAN	NA	NA	1	1	3	2	2	3	1	0	4	4	6	0	1	2	1	0	3	0	3	3	2
tr|A0A087WVQ2|A0A087WVQ2	HUMAN	NA	NA	1	17	2	11	10	7	7	0	3	12	11	3	2	23	5	9	20	9	3	2	2
tr|A0A087WVQ4|A0A087WVQ4	HUMAN	NA	NA	1	20	7	12	17	9	12	4	3	12	17	4	3	15	13	24	16	13	5	6	7
tr|A0A087WVQ6|A0A087WVQ6	HUMAN	NA	NA	1	134	31	85	135	74	70	35	99	97	184	41	93	71	95	82	84	66	116	18	69
tr|A0A087WVQ9|A0A087WVQ9	HUMAN	NA	NA	1	39	6	25	26	14	42	10	29	45	24	11	15	23	9	17	21	28	41	5	11
tr|A0A087WVR1|A0A087WVR1	HUMAN	NA	NA	1	6	11	10	9	6	10	0	3	0	4	3	4	5	0	9	3	4	4	0	2
tr|A0A087WVR2|A0A087WVR2	HUMAN	NA	NA	1	11	0	0	5	4	4	2	7	1	18	0	0	5	2	7	10	5	9	2	2
tr|A0A087WVR3|A0A087WVR3	HUMAN	NA	NA	1	47	27	57	61	22	62	15	21	51	56	17	32	42	33	68	60	37	57	14	27
tr|A0A087WVR6|A0A087WVR6	HUMAN	NA	NA	1	2	0	3	2	3	4	1	2	5	2	1	1	1	2	4	3	2	4	0	0
tr|A0A087WVR7|A0A087WVR7	HUMAN	NA	NA	1	30	16	33	23	23	39	14	16	23	63	10	16	46	21	33	75	23	34	13	13
tr|A0A087WVS2|A0A087WVS2	HUMAN	NA	NA	1	9	1	11	8	1	16	2	7	9	14	2	2	8	6	5	6	4	8	2	3
tr|A0A087WVS3|A0A087WVS3	HUMAN	NA	NA	1	42	17	42	33	30	44	14	40	37	70	11	39	40	42	30	62	37	51	15	25
tr|A0A087WVS4|A0A087WVS4	HUMAN	NA	NA	1	9	5	5	10	8	15	8	8	9	30	3	10	11	10	10	21	21	16	7	8
tr|A0A087WVS5|A0A087WVS5	HUMAN	NA	NA	1	2	6	4	3	1	5	1	0	2	5	3	1	8	0	6	8	1	3	3	3
tr|A0A087WVS7|A0A087WVS7	HUMAN	NA	NA	1	35	4	38	26	29	54	19	15	25	60	11	15	41	23	39	59	21	30	13	14
tr|A0A087WVS8|A0A087WVS8	HUMAN	NA	NA	1	16	6	10	19	14	17	12	8	17	20	3	8	9	7	10	13	18	15	5	9
tr|A0A087WVT0|A0A087WVT0	HUMAN	NA	NA	1	26	28	24	26	24	37	19	27	26	49	9	24	62	32	29	41	29	33	8	12
tr|A0A087WVT1|A0A087WVT1	HUMAN	NA	NA	1	27	23	17	25	17	54	30	10	36	31	3	1	68	17	47	39	24	18	0	8
tr|A0A087WVT2|A0A087WVT2	HUMAN	NA	NA	1	10	1	3	5	0	11	2	4	4	11	5	5	6	25	4	9	5	7	0	0
tr|A0A087WVT3|A0A087WVT3	HUMAN	NA	NA	1	27	25	31	28	24	42	21	37	45	79	13	36	40	32	34	66	38	32	20	18
tr|A0A087WVT5|A0A087WVT5	HUMAN	NA	NA	1	19	5	1	0	18	17	1	10	2	11	7	3	4	4	4	9	4	10	6	5
tr|A0A087WVT6|A0A087WVT6	HUMAN	NA	NA	1	19	3	15	11	10	54	8	13	5	18	21	25	61	11	15	36	11	9	5	11
tr|A0A087WVT8|A0A087WVT8	HUMAN	NA	NA	1	122	222	62	110	33	152	62	14	17	114	7	22	203	94	100	107	61	83	20	23
tr|A0A087WVT9|A0A087WVT9	HUMAN	NA	NA	1	12	1	6	7	5	19	6	7	2	11	4	2	7	7	17	15	5	14	5	1
tr|A0A087WVU0|A0A087WVU0	HUMAN	NA	NA	1	0	0	1	2	3	3	1	1	2	3	1	2	2	2	5	2	2	9	0	0
tr|A0A087WVU1|A0A087WVU1	HUMAN	NA	NA	1	30	2	12	24	8	19	5	12	14	25	3	11	27	11	9	33	20	22	6	12
tr|A0A087WVU3|A0A087WVU3	HUMAN	NA	NA	1	33	8	12	25	9	17	12	2	16	24	3	5	29	17	22	28	8	15	1	10
tr|A0A087WVU4|A0A087WVU4	HUMAN	NA	NA	1	84	105	240	426	50	158	28	47	191	344	21	36	208	187	225	283	60	160	4	131
tr|A0A087WVU5|A0A087WVU5	HUMAN	NA	NA	1	76	4	45	53	32	159	33	41	49	78	84	68	244	94	57	151	58	56	4	8
tr|A0A087WVU6|A0A087WVU6	HUMAN	NA	NA	1	16	6	17	10	5	17	5	9	8	30	2	1	9	5	17	29	14	11	0	0
tr|A0A087WVU7|A0A087WVU7	HUMAN	NA	NA	1	2	3	3	7	1	4	0	2	4	9	1	2	1	1	2	2	2	1	1	2
tr|A0A087WVU8|A0A087WVU8	HUMAN	NA	NA	1	7	4	4	5	5	9	3	2	7	11	3	2	12	9	9	14	9	6	5	5
tr|A0A087WVV0|A0A087WVV0	HUMAN	NA	NA	1	1	0	3	4	3	3	0	0	0	0	1	2	0	0	0	3	1	1	0	0
tr|A0A087WVV1|A0A087WVV1	HUMAN	NA	NA	1	8	1	5	4	5	4	2	7	5	12	1	3	4	2	6	5	4	2	0	4
tr|A0A087WVV2|A0A087WVV2	HUMAN	NA	NA	1	116	7	30	135	3	48	13	18	95	97	10	23	31	98	41	68	47	43	5	6
tr|A0A087WVV4|A0A087WVV4	HUMAN	NA	NA	1	9	8	5	4	6	3	2	8	5	7	1	1	5	4	11	11	6	6	5	1
tr|A0A087WVV5|A0A087WVV5	HUMAN	NA	NA	1	18	33	19	19	10	30	5	2	0	12	1	9	24	8	17	18	9	12	0	5
tr|A0A087WVV7|A0A087WVV7	HUMAN	NA	NA	1	88	3	40	70	15	82	16	20	55	89	13	17	101	43	69	96	40	49	2	19
tr|A0A087WVV8|A0A087WVV8	HUMAN	NA	NA	1	21	6	17	44	5	15	7	9	26	28	3	13	13	26	16	22	8	15	1	4
tr|A0A087WVW0|A0A087WVW0	HUMAN	NA	NA	1	8	39	0	0	0	2	0	4	3	1	1	0	20	12	3	27	9	15	0	2
tr|A0A087WVW1|A0A087WVW1	HUMAN	NA	NA	1	20	13	15	20	9	14	13	16	26	34	9	13	33	12	28	25	23	12	6	9
tr|A0A087WVW2|A0A087WVW2	HUMAN	NA	NA	1	16	21	22	23	14	28	10	10	34	46	7	17	56	18	18	59	55	42	11	14
tr|A0A087WVW3|A0A087WVW3	HUMAN	NA	NA	1	13	8	22	22	4	7	6	8	15	32	2	21	23	15	6	30	20	7	3	3
tr|A0A087WVW4|A0A087WVW4	HUMAN	NA	NA	1	41	17	42	33	30	44	14	40	37	69	11	39	39	43	30	62	37	51	15	25
tr|A0A087WVW5|A0A087WVW5	HUMAN	NA	NA	1	2	1	4	3	2	6	2	4	2	10	0	5	1	4	3	7	3	7	0	2
tr|A0A087WVW6|A0A087WVW6	HUMAN	NA	NA	1	39	13	26	61	25	60	19	22	32	91	8	15	49	29	42	44	26	41	5	15
tr|A0A087WVW7|A0A087WVW7	HUMAN	NA	NA	1	14	0	12	17	5	13	3	4	21	11	2	2	14	6	11	13	8	7	1	4
tr|A0A087WVW8|A0A087WVW8	HUMAN	NA	NA	1	7	1	2	8	5	10	2	4	5	8	7	5	7	3	2	9	5	5	0	1
tr|A0A087WVW9|A0A087WVW9	HUMAN	NA	NA	1	43	18	25	31	14	29	29	15	32	57	13	19	27	40	34	42	32	32	7	19
tr|A0A087WVX1|A0A087WVX1	HUMAN	NA	NA	1	5	4	8	21	10	6	3	8	20	21	1	9	13	8	12	18	6	6	1	7
tr|A0A087WVX3|A0A087WVX3	HUMAN	NA	NA	1	5	3	4	4	10	10	5	7	15	16	2	4	7	5	9	9	12	9	3	2
tr|A0A087WVX4|A0A087WVX4	HUMAN	NA	NA	1	13	4	10	13	15	14	7	12	11	30	7	14	14	14	16	13	8	19	8	6
tr|A0A087WVX5|A0A087WVX5	HUMAN	NA	NA	1	42	7	38	44	14	23	27	21	36	39	7	19	31	28	49	74	24	38	6	14
tr|A0A087WVX6|A0A087WVX6	HUMAN	NA	NA	1	13	0	1	1	5	24	0	2	1	2	10	16	3	10	1	21	0	0	3	1
tr|A0A087WVX7|A0A087WVX7	HUMAN	NA	NA	1	12	2	13	18	8	14	3	9	23	7	7	9	15	8	11	10	7	5	2	5
tr|A0A087WVX8|A0A087WVX8	HUMAN	NA	NA	1	6	1	5	2	8	8	1	3	5	5	1	4	11	4	7	7	5	1	0	2
tr|A0A087WVX9|A0A087WVX9	HUMAN	NA	NA	1	55	11	26	28	2	55	14	9	12	66	5	9	45	29	37	38	25	20	7	6
tr|A0A087WVY0|A0A087WVY0	HUMAN	NA	NA	1	8	6	8	12	5	8	3	8	7	16	4	6	4	6	4	6	6	7	2	6
tr|A0A087WVY1|A0A087WVY1	HUMAN	NA	NA	1	25	4	9	13	7	27	4	8	9	39	5	9	31	14	13	49	20	11	1	3
tr|A0A087WVY2|A0A087WVY2	HUMAN	NA	NA	1	16	0	9	17	4	15	7	10	5	24	4	5	13	11	9	12	9	15	0	1
tr|A0A087WVY3|A0A087WVY3	HUMAN	NA	NA	1	21	7	12	15	10	12	6	23	17	24	11	11	8	13	13	12	15	13	1	7
tr|A0A087WVY5|A0A087WVY5	HUMAN	NA	NA	1	57	17	63	142	49	52	24	75	109	128	33	50	40	83	73	87	74	75	12	40
tr|A0A087WVY6|A0A087WVY6	HUMAN	NA	NA	1	14	11	6	7	11	14	4	12	9	31	8	3	11	6	6	13	12	15	4	16
tr|A0A087WVY8|A0A087WVY8	HUMAN	NA	NA	1	7	10	4	6	4	15	4	0	2	19	1	5	13	7	12	9	5	8	7	3
tr|A0A087WVZ0|A0A087WVZ0	HUMAN	NA	NA	1	14	3	4	3	6	6	3	6	7	9	6	4	4	3	8	5	6	5	3	4
tr|A0A087WVZ1|A0A087WVZ1	HUMAN	NA	NA	1	6	0	4	9	6	20	4	5	6	7	2	5	2	4	13	28	4	7	1	4
tr|A0A087WVZ2|A0A087WVZ2	HUMAN	NA	NA	1	0	1	0	1	1	1	0	0	1	0	2	2	0	2	1	4	2	2	0	0
tr|A0A087WVZ3|A0A087WVZ3	HUMAN	NA	NA	1	6	1	4	4	2	4	0	5	2	9	0	1	6	3	7	1	6	6	2	2
tr|A0A087WVZ4|A0A087WVZ4	HUMAN	NA	NA	1	4	0	1	4	5	6	3	5	4	8	0	2	1	3	3	9	8	2	0	1
tr|A0A087WVZ5|A0A087WVZ5	HUMAN	NA	NA	1	12	4	6	13	10	9	4	7	11	25	5	4	7	12	13	12	11	13	2	4
tr|A0A087WVZ6|A0A087WVZ6	HUMAN	NA	NA	1	76	29	62	94	25	43	27	43	109	71	24	39	82	59	38	142	87	50	14	22
tr|A0A087WVZ7|A0A087WVZ7	HUMAN	NA	NA	1	20	51	33	57	31	82	58	20	65	55	6	26	36	45	55	68	32	40	6	33
tr|A0A087WVZ8|A0A087WVZ8	HUMAN	NA	NA	1	5	2	17	18	3	3	8	6	8	17	3	7	12	8	6	19	6	6	6	6
tr|A0A087WVZ9|A0A087WVZ9	HUMAN	NA	NA	1	8	2	11	17	5	9	4	11	12	14	6	3	11	13	16	4	14	16	1	7
tr|A0A087WW00|A0A087WW00	HUMAN	NA	NA	1	6	3	8	2	5	3	3	8	8	9	2	5	11	4	3	9	7	5	2	6
tr|A0A087WW03|A0A087WW03	HUMAN	NA	NA	1	7	9	5	5	26	4	5	7	15	25	5	10	4	5	7	7	4	8	1	7
tr|A0A087WW05|A0A087WW05	HUMAN	NA	NA	1	0	0	3	11	1	1	0	2	0	2	2	2	5	3	0	4	0	6	1	1
tr|A0A087WW06|A0A087WW06	HUMAN	NA	NA	1	239	32	98	144	58	170	71	65	112	277	59	86	114	158	108	254	88	116	12	93
tr|A0A087WW07|A0A087WW07	HUMAN	NA	NA	1	11	6	3	8	7	9	3	10	7	19	4	7	6	6	6	12	9	9	1	1
tr|A0A087WW08|A0A087WW08	HUMAN	NA	NA	1	2	1	4	2	4	4	1	4	3	4	3	3	3	5	3	3	6	4	1	1
tr|A0A087WW09|A0A087WW09	HUMAN	NA	NA	1	5	0	3	4	1	2	2	1	1	8	1	2	5	3	11	6	2	6	1	0
tr|A0A087WW10|A0A087WW10	HUMAN	NA	NA	1	1	0	4	4	1	5	1	0	1	8	1	3	2	4	3	1	1	3	0	2
tr|A0A087WW12|A0A087WW12	HUMAN	NA	NA	1	8	4	10	14	3	7	0	0	3	10	2	3	8	6	6	7	3	7	1	4
tr|A0A087WW13|A0A087WW13	HUMAN	NA	NA	1	11	1	5	5	3	3	1	4	8	12	5	3	5	2	10	7	4	12	1	1
tr|A0A087WW14|A0A087WW14	HUMAN	NA	NA	1	26	8	25	40	19	23	12	23	30	39	15	22	18	14	20	25	20	29	7	14
tr|A0A087WW16|A0A087WW16	HUMAN	NA	NA	1	27	11	8	16	11	29	5	9	7	22	3	5	22	8	14	19	14	17	3	9
tr|A0A087WW17|A0A087WW17	HUMAN	NA	NA	1	8	0	0	0	1	4	0	0	0	6	2	0	5	0	4	1	0	2	2	0
tr|A0A087WW18|A0A087WW18	HUMAN	NA	NA	1	5	2	6	8	8	4	1	2	2	8	3	0	2	4	1	2	6	4	1	2
tr|A0A087WW20|A0A087WW20	HUMAN	NA	NA	1	27	2	9	13	11	27	11	5	9	49	3	3	25	19	16	35	16	13	5	3
tr|A0A087WW22|A0A087WW22	HUMAN	NA	NA	1	11	2	8	6	3	4	5	6	11	20	5	8	10	8	2	11	5	8	2	3
tr|A0A087WW23|A0A087WW23	HUMAN	NA	NA	1	17	4	4	9	19	20	6	13	7	22	4	10	7	10	8	14	17	15	3	9
tr|A0A087WW25|A0A087WW25	HUMAN	NA	NA	1	0	0	3	5	1	0	1	4	1	3	0	1	3	2	0	7	3	0	1	0
tr|A0A087WW26|A0A087WW26	HUMAN	NA	NA	1	10	3	9	8	12	6	4	8	11	17	6	12	12	7	7	12	9	13	2	4
tr|A0A087WW27|A0A087WW27	HUMAN	NA	NA	1	20	7	28	18	10	35	6	23	10	30	8	13	15	16	12	28	19	32	8	13
tr|A0A087WW28|A0A087WW28	HUMAN	NA	NA	1	3	0	0	0	1	1	2	2	0	6	1	0	5	1	4	4	2	5	3	0
tr|A0A087WW29|A0A087WW29	HUMAN	NA	NA	1	7	2	10	6	4	10	4	2	9	19	6	2	8	4	16	18	3	6	2	3
tr|A0A087WW30|A0A087WW30	HUMAN	NA	NA	1	16	4	2	17	3	11	3	2	3	15	3	1	9	4	9	10	3	14	2	2
tr|A0A087WW31|A0A087WW31	HUMAN	NA	NA	1	7	1	3	1	3	4	0	3	5	8	1	5	2	4	1	1	5	3	0	4
tr|A0A087WW33|A0A087WW33	HUMAN	NA	NA	1	13	1	0	3	4	12	2	2	1	13	0	6	11	5	8	22	12	2	2	2
tr|A0A087WW35|A0A087WW35	HUMAN	NA	NA	1	10	11	19	23	18	18	7	15	20	31	7	17	15	15	15	20	16	19	4	13
tr|A0A087WW36|A0A087WW36	HUMAN	NA	NA	1	5	2	4	10	9	10	3	6	6	15	4	6	13	12	7	6	10	9	1	5
tr|A0A087WW38|A0A087WW38	HUMAN	NA	NA	1	11	5	5	10	3	6	5	12	8	17	4	3	11	8	5	10	5	15	1	3
tr|A0A087WW39|A0A087WW39	HUMAN	NA	NA	1	108	26	23	52	26	121	29	17	53	109	20	24	109	61	40	160	58	41	3	13
tr|A0A087WW40|A0A087WW40	HUMAN	NA	NA	1	32	5	19	30	13	20	5	19	27	49	11	26	12	19	19	29	26	17	3	13
tr|A0A087WW41|A0A087WW41	HUMAN	NA	NA	1	7	1	5	8	1	4	0	1	2	6	1	2	6	3	3	2	1	1	0	1
tr|A0A087WW42|A0A087WW42	HUMAN	NA	NA	1	12	5	8	19	4	13	2	6	5	13	3	7	5	8	9	14	2	7	3	4
tr|A0A087WW43|A0A087WW43	HUMAN	NA	NA	1	45	5	35	59	32	47	17	29	45	68	16	38	30	22	32	42	38	46	4	20
tr|A0A087WW44|A0A087WW44	HUMAN	NA	NA	1	41	17	20	35	25	19	13	25	20	65	15	11	29	31	27	31	21	26	10	11
tr|A0A087WW45|A0A087WW45	HUMAN	NA	NA	1	2	2	4	2	1	2	0	1	0	3	2	4	0	4	3	2	4	2	1	1
tr|A0A087WW46|A0A087WW46	HUMAN	NA	NA	1	56	16	52	75	52	82	24	56	58	112	20	39	58	49	46	89	79	89	7	41
tr|A0A087WW47|A0A087WW47	HUMAN	NA	NA	1	42	23	60	138	25	35	20	22	65	100	13	26	49	72	53	84	27	54	4	30
tr|A0A087WW48|A0A087WW48	HUMAN	NA	NA	1	33	8	19	19	6	19	9	8	30	15	4	8	26	12	17	39	32	14	2	8
tr|A0A087WW51|A0A087WW51	HUMAN	NA	NA	1	12	2	13	36	3	4	7	7	15	11	4	7	12	11	9	10	8	19	0	6
tr|A0A087WW53|A0A087WW53	HUMAN	NA	NA	1	18	9	15	13	11	19	8	13	11	21	4	10	14	5	19	17	14	28	7	4
tr|A0A087WW54|A0A087WW54	HUMAN	NA	NA	1	31	8	37	33	26	22	11	27	43	64	9	24	22	28	30	42	20	34	5	17
tr|A0A087WW55|A0A087WW55	HUMAN	NA	NA	1	20	10	13	10	6	24	4	16	12	18	3	17	12	11	7	20	10	19	4	11
tr|A0A087WW56|A0A087WW56	HUMAN	NA	NA	1	21	7	15	31	11	5	6	12	28	25	12	15	7	23	15	27	16	17	0	12
tr|A0A087WW58|A0A087WW58	HUMAN	NA	NA	1	20	7	13	11	33	21	9	20	11	54	9	17	20	7	9	32	24	44	12	23
tr|A0A087WW59|A0A087WW59	HUMAN	NA	NA	1	7	4	5	12	5	5	1	2	8	13	4	1	9	9	11	16	3	6	0	1
tr|A0A087WW60|A0A087WW60	HUMAN	NA	NA	1	3	0	2	1	3	7	1	0	0	10	0	1	3	4	6	5	1	5	1	0
tr|A0A087WW61|A0A087WW61	HUMAN	NA	NA	1	6	4	10	11	11	8	3	8	7	6	4	5	6	9	11	10	5	9	1	3
tr|A0A087WW63|A0A087WW63	HUMAN	NA	NA	1	191	28	119	161	125	194	68	114	110	208	85	106	173	108	201	164	119	130	32	76
tr|A0A087WW65|A0A087WW65	HUMAN	NA	NA	1	70	5	27	34	29	57	20	41	37	75	18	33	21	30	36	50	42	57	9	22
tr|A0A087WW66|A0A087WW66	HUMAN	NA	NA	1	80	18	54	79	32	57	21	56	71	99	29	45	42	39	31	56	47	63	5	29
tr|A0A087WW67|A0A087WW67	HUMAN	NA	NA	1	50	12	44	47	31	41	18	48	48	82	13	42	42	41	31	73	42	45	7	26
tr|A0A087WW69|A0A087WW69	HUMAN	NA	NA	1	20	2	4	20	2	18	2	5	22	21	4	2	20	20	20	18	10	13	0	5
tr|A0A087WW70|A0A087WW70	HUMAN	NA	NA	1	20	2	16	12	14	64	6	8	16	28	3	18	135	12	40	60	20	13	1	4
tr|A0A087WW71|A0A087WW71	HUMAN	NA	NA	1	12	5	6	5	4	14	5	9	13	15	2	2	14	8	13	15	10	6	4	1
tr|A0A087WW72|A0A087WW72	HUMAN	NA	NA	1	3	2	5	5	0	7	0	5	7	9	3	2	4	4	2	5	3	5	3	1
tr|A0A087WW73|A0A087WW73	HUMAN	NA	NA	1	60	14	57	111	37	44	19	52	107	97	32	48	62	60	46	84	56	64	5	38
tr|A0A087WW74|A0A087WW74	HUMAN	NA	NA	1	39	13	34	52	10	51	15	17	39	74	10	18	72	31	40	62	38	29	4	9
tr|A0A087WW75|A0A087WW75	HUMAN	NA	NA	1	14	5	9	11	4	4	6	6	10	19	6	7	8	9	3	15	6	15	2	7
tr|A0A087WW76|A0A087WW76	HUMAN	NA	NA	1	69	18	76	112	38	76	36	61	98	103	17	61	86	56	91	188	109	73	11	27
tr|A0A087WW77|A0A087WW77	HUMAN	NA	NA	1	107	23	59	60	44	76	32	34	34	111	13	18	74	45	61	91	61	81	15	17
tr|A0A087WW78|A0A087WW78	HUMAN	NA	NA	1	5	2	3	3	3	4	2	6	8	7	7	2	4	2	6	9	10	3	3	3
tr|A0A087WW79|A0A087WW79	HUMAN	NA	NA	1	50	16	36	74	26	51	20	30	44	96	16	26	86	35	62	100	53	35	16	8
tr|A0A087WW80|A0A087WW80	HUMAN	NA	NA	1	2	1	3	10	1	4	3	4	6	13	1	0	2	7	0	11	3	6	0	3
tr|A0A087WW81|A0A087WW81	HUMAN	NA	NA	1	88	3	34	126	4	35	10	6	35	133	9	12	12	102	96	68	25	31	4	5
tr|A0A087WW82|A0A087WW82	HUMAN	NA	NA	1	7	2	3	4	4	9	3	10	9	13	8	3	5	3	7	13	11	7	3	3
tr|A0A087WW83|A0A087WW83	HUMAN	NA	NA	1	222	60	97	228	52	199	44	52	118	217	39	34	202	126	154	220	105	123	46	30
tr|A0A087WW84|A0A087WW84	HUMAN	NA	NA	1	46	44	63	47	17	51	18	35	38	69	10	30	37	23	31	45	32	31	14	18
tr|A0A087WW85|A0A087WW85	HUMAN	NA	NA	1	22	24	23	25	19	14	10	22	28	87	14	17	25	24	33	26	22	25	8	10
tr|A0A087WW86|A0A087WW86	HUMAN	NA	NA	1	8	2	5	6	2	15	1	1	4	10	1	1	13	1	15	8	3	2	2	0
tr|A0A087WW87|A0A087WW87	HUMAN	NA	NA	1	3	2	8	5	3	8	0	5	2	10	2	1	8	6	5	16	7	6	1	6
tr|A0A087WW88|A0A087WW88	HUMAN	NA	NA	1	14	1	12	14	3	4	3	10	20	10	14	8	2	15	10	14	15	9	0	1
tr|A0A087WW89|A0A087WW89	HUMAN	NA	NA	1	8	2	6	5	3	10	1	1	5	8	2	4	2	4	7	11	7	7	2	6
tr|A0A087WW90|A0A087WW90	HUMAN	NA	NA	1	32	10	16	48	17	28	3	21	25	31	13	18	31	12	17	36	20	46	2	11
tr|A0A087WW91|A0A087WW91	HUMAN	NA	NA	1	13	5	14	8	5	15	5	14	15	16	8	7	15	16	7	16	15	16	2	8
tr|A0A087WW92|A0A087WW92	HUMAN	NA	NA	1	9	1	2	9	2	5	1	0	3	11	3	3	1	10	2	4	2	2	0	0
tr|A0A087WW93|A0A087WW93	HUMAN	NA	NA	1	38	21	54	126	22	29	19	20	65	92	13	26	46	67	48	82	24	50	3	22
tr|A0A087WW94|A0A087WW94	HUMAN	NA	NA	1	4	4	5	8	7	5	3	2	13	11	1	1	8	5	8	11	4	3	1	2
tr|A0A087WW95|A0A087WW95	HUMAN	NA	NA	1	97	8	32	39	31	48	21	19	38	65	24	17	63	24	38	76	39	27	3	13
tr|A0A087WW96|A0A087WW96	HUMAN	NA	NA	1	55	5	28	25	24	36	12	22	31	42	16	18	68	34	26	63	27	31	4	15
tr|A0A087WW97|A0A087WW97	HUMAN	NA	NA	1	6	1	10	7	7	7	1	2	7	8	1	1	8	3	11	2	7	3	1	7
tr|A0A087WWA0|A0A087WWA0	HUMAN	NA	NA	1	12	5	9	14	4	10	2	5	10	8	3	7	18	8	9	8	7	7	5	6
tr|A0A087WWA2|A0A087WWA2	HUMAN	NA	NA	1	11	0	1	3	2	7	0	0	3	9	2	3	7	2	3	4	0	4	0	0
tr|A0A087WWA3|A0A087WWA3	HUMAN	NA	NA	1	107	25	99	166	69	95	41	93	104	168	36	69	88	67	101	186	103	109	18	53
tr|A0A087WWA4|A0A087WWA4	HUMAN	NA	NA	1	3	1	1	11	3	3	1	4	12	16	2	3	2	7	6	5	5	4	1	3
tr|A0A087WWA5|A0A087WWA5	HUMAN	NA	NA	1	69	118	95	97	28	209	24	18	29	95	13	19	144	66	141	101	97	123	17	42
tr|A0A087WWA7|A0A087WWA7	HUMAN	NA	NA	1	33	5	24	27	17	43	12	7	14	28	7	13	43	14	34	60	26	22	3	12
tr|A0A087WWB0|A0A087WWB0	HUMAN	NA	NA	1	7	0	4	2	7	16	3	2	0	5	4	4	13	7	0	18	7	1	2	10
tr|A0A087WWB2|A0A087WWB2	HUMAN	NA	NA	1	8	1	10	23	7	7	2	13	18	17	3	9	5	12	5	21	5	8	0	2
tr|A0A087WWB5|A0A087WWB5	HUMAN	NA	NA	1	32	8	21	18	16	25	9	13	16	54	4	14	25	28	40	44	27	25	5	13
tr|A0A087WWB6|A0A087WWB6	HUMAN	NA	NA	1	14	4	10	16	6	20	6	10	15	17	9	7	12	17	14	12	10	11	4	7
tr|A0A087WWB7|A0A087WWB7	HUMAN	NA	NA	1	5	2	2	4	3	4	3	1	3	12	3	0	5	5	6	5	3	8	1	2
tr|A0A087WWB8|A0A087WWB8	HUMAN	NA	NA	1	15	4	5	12	3	10	9	4	2	24	1	5	18	11	11	21	14	4	5	5
tr|A0A087WWB9|A0A087WWB9	HUMAN	NA	NA	1	8	3	8	9	4	9	1	7	15	10	4	9	2	3	7	12	5	4	1	1
tr|A0A087WWC0|A0A087WWC0	HUMAN	NA	NA	1	38	7	17	24	5	32	8	4	5	50	2	3	49	23	21	34	33	27	5	3
tr|A0A087WWC2|A0A087WWC2	HUMAN	NA	NA	1	16	3	12	29	10	9	7	9	17	17	7	8	11	14	19	21	15	5	1	5
tr|A0A087WWC3|A0A087WWC3	HUMAN	NA	NA	1	11	4	18	31	9	8	5	19	22	21	9	16	9	11	10	15	8	14	4	6
tr|A0A087WWC4|A0A087WWC4	HUMAN	NA	NA	1	102	22	88	94	38	66	50	57	79	101	16	66	124	60	92	233	94	58	8	23
tr|A0A087WWC6|A0A087WWC6	HUMAN	NA	NA	1	7	3	14	4	11	2	0	6	9	13	3	11	5	5	4	21	8	10	2	2
tr|A0A087WWC7|A0A087WWC7	HUMAN	NA	NA	1	3	1	0	4	1	3	1	3	0	3	0	0	4	8	1	4	4	5	1	1
tr|A0A087WWC8|A0A087WWC8	HUMAN	NA	NA	1	11	1	7	13	2	11	4	3	16	3	4	8	12	5	6	12	2	3	1	2
tr|A0A087WWD1|A0A087WWD1	HUMAN	NA	NA	1	25	38	9	50	25	48	49	13	55	36	5	16	18	28	32	57	25	26	5	17
tr|A0A087WWD4|A0A087WWD4	HUMAN	NA	NA	1	65	15	46	79	26	61	12	58	59	51	11	41	49	44	26	69	61	69	16	26
tr|A0A087WWD5|A0A087WWD5	HUMAN	NA	NA	1	3	2	2	3	2	4	6	4	5	13	5	4	8	1	4	5	7	8	6	3
tr|A0A087WWD6|A0A087WWD6	HUMAN	NA	NA	1	21	5	12	15	9	27	11	15	14	23	3	15	22	10	17	22	21	31	9	11
tr|A0A087WWD8|A0A087WWD8	HUMAN	NA	NA	1	52	19	22	24	15	43	15	23	21	44	7	14	40	24	39	67	37	28	13	15
tr|A0A087WWD9|A0A087WWD9	HUMAN	NA	NA	1	9	1	10	10	11	6	3	11	5	14	1	13	7	6	5	18	7	18	2	7
tr|A0A087WWE0|A0A087WWE0	HUMAN	NA	NA	1	3	0	0	3	0	1	0	1	0	2	1	0	3	1	2	2	2	0	1	1
tr|A0A087WWE2|A0A087WWE2	HUMAN	NA	NA	1	102	24	89	112	57	129	47	101	98	157	57	82	207	71	107	200	141	116	15	68
tr|A0A087WWE4|A0A087WWE4	HUMAN	NA	NA	1	11	2	3	9	4	14	10	2	4	21	1	4	14	5	13	12	6	7	4	2
tr|A0A087WWE5|A0A087WWE5	HUMAN	NA	NA	1	25	12	13	10	18	17	10	6	8	47	6	8	15	12	15	28	14	29	15	11
tr|A0A087WWE6|A0A087WWE6	HUMAN	NA	NA	1	3	2	7	1	0	1	1	2	1	1	1	2	5	2	4	10	3	0	0	0
tr|A0A087WWE7|A0A087WWE7	HUMAN	NA	NA	1	6	0	1	2	2	1	2	2	11	5	2	6	4	3	4	3	3	4	0	0
tr|A0A087WWE9|A0A087WWE9	HUMAN	NA	NA	1	42	18	25	31	14	29	29	15	33	57	13	18	27	40	34	42	33	32	7	19
tr|A0A087WWF0|A0A087WWF0	HUMAN	NA	NA	1	8	1	4	1	3	6	1	2	3	4	3	4	1	3	4	11	3	5	1	7
tr|A0A087WWF1|A0A087WWF1	HUMAN	NA	NA	1	18	1	6	13	3	6	3	3	5	24	3	4	14	4	10	4	7	9	2	5
tr|A0A087WWF2|A0A087WWF2	HUMAN	NA	NA	1	4	2	1	3	2	4	0	1	3	3	2	2	8	5	6	8	1	1	4	0
tr|A0A087WWF3|A0A087WWF3	HUMAN	NA	NA	1	19	4	5	11	12	17	11	8	4	26	5	9	17	8	5	13	7	17	6	6
tr|A0A087WWF4|A0A087WWF4	HUMAN	NA	NA	1	20	4	26	40	9	15	2	10	24	25	7	5	10	14	15	21	11	9	3	3
tr|A0A087WWF5|A0A087WWF5	HUMAN	NA	NA	1	16	4	10	14	9	22	8	12	15	25	6	4	13	10	18	10	16	9	1	12
tr|A0A087WWF6|A0A087WWF6	HUMAN	NA	NA	1	37	12	26	26	22	43	11	17	18	60	8	13	36	27	24	37	32	39	3	13
tr|A0A087WWF8|A0A087WWF8	HUMAN	NA	NA	1	13	1	6	2	2	4	0	2	3	7	1	2	10	1	2	3	12	7	1	1
tr|A0A087WWG0|A0A087WWG0	HUMAN	NA	NA	1	4	0	12	20	3	7	2	4	17	10	7	11	9	4	6	28	10	8	1	1
tr|A0A087WWG1|A0A087WWG1	HUMAN	NA	NA	1	21	1	21	28	10	18	8	11	6	41	5	8	15	28	27	26	12	17	6	6
tr|A0A087WWG3|A0A087WWG3	HUMAN	NA	NA	1	15	6	21	38	6	26	8	24	25	41	5	15	11	17	10	19	25	24	5	6
tr|A0A087WWG5|A0A087WWG5	HUMAN	NA	NA	1	1	0	0	1	1	3	1	3	1	3	1	1	1	2	3	3	1	3	0	1
tr|A0A087WWG7|A0A087WWG7	HUMAN	NA	NA	1	25	7	22	30	16	47	10	16	32	28	10	10	28	19	27	28	15	31	1	13
tr|A0A087WWG9|A0A087WWG9	HUMAN	NA	NA	1	37	16	21	33	14	50	9	11	35	28	5	20	29	22	47	42	22	30	9	16
tr|A0A087WWH0|A0A087WWH0	HUMAN	NA	NA	1	10	3	4	6	3	8	4	4	15	10	4	7	5	7	13	7	7	8	3	4
tr|A0A087WWH3|A0A087WWH3	HUMAN	NA	NA	1	196	5	38	50	25	128	38	34	46	157	17	35	276	107	39	139	89	73	2	14
tr|A0A087WWH4|A0A087WWH4	HUMAN	NA	NA	1	1	0	1	4	2	1	0	3	1	1	1	2	3	1	3	5	0	1	0	1
tr|A0A087WWH9|A0A087WWH9	HUMAN	NA	NA	1	10	1	3	5	2	13	7	2	0	14	0	0	13	2	10	5	3	9	0	0
tr|A0A087WWI0|A0A087WWI0	HUMAN	NA	NA	1	11	5	14	19	7	14	6	5	12	37	2	11	10	7	18	15	8	16	0	9
tr|A0A087WWI1|A0A087WWI1	HUMAN	NA	NA	1	17	11	11	13	2	17	9	13	9	24	6	6	21	7	13	23	16	7	11	2
tr|A0A087WWI2|A0A087WWI2	HUMAN	NA	NA	1	7	0	11	14	7	4	4	4	16	12	3	3	7	10	11	9	6	8	2	5
tr|A0A087WWI3|A0A087WWI3	HUMAN	NA	NA	1	13	23	11	38	17	19	20	21	44	19	8	13	14	17	17	31	15	20	3	14
tr|A0A087WWI4|A0A087WWI4	HUMAN	NA	NA	1	61	4	36	64	32	45	10	22	43	61	18	25	33	33	43	38	34	61	1	13
tr|A0A087WWI5|A0A087WWI5	HUMAN	NA	NA	1	4	0	8	5	5	5	1	9	4	9	1	10	3	2	6	7	7	7	1	1
tr|A0A087WWI6|A0A087WWI6	HUMAN	NA	NA	1	12	5	14	13	7	14	7	8	9	20	7	11	9	4	12	12	13	17	5	8
tr|A0A087WWI8|A0A087WWI8	HUMAN	NA	NA	1	13	1	14	25	3	7	5	10	16	16	7	5	4	7	17	15	7	11	1	6
tr|A0A087WWI9|A0A087WWI9	HUMAN	NA	NA	1	4	2	5	9	6	6	2	3	8	4	3	5	3	1	3	5	3	4	0	0
tr|A0A087WWJ0|A0A087WWJ0	HUMAN	NA	NA	1	29	6	28	31	5	11	22	6	19	21	3	11	17	19	35	46	12	22	2	10
tr|A0A087WWJ1|A0A087WWJ1	HUMAN	NA	NA	1	58	22	60	93	40	70	18	47	89	97	20	36	48	31	75	98	58	56	17	34
tr|A0A087WWJ2|A0A087WWJ2	HUMAN	NA	NA	1	3	0	5	4	4	4	2	6	12	5	1	7	4	5	3	3	3	6	0	4
tr|A0A087WWJ3|A0A087WWJ3	HUMAN	NA	NA	1	1	70	0	0	1	60	0	2	12	0	1	1	9	7	0	47	0	6	0	2
tr|A0A087WWJ5|A0A087WWJ5	HUMAN	NA	NA	1	33	5	14	38	8	29	7	17	29	22	5	12	34	11	9	31	24	29	5	9
tr|A0A087WWJ6|A0A087WWJ6	HUMAN	NA	NA	1	5	0	2	3	4	4	4	1	6	4	1	1	6	4	8	7	2	2	1	4
tr|A0A087WWJ7|A0A087WWJ7	HUMAN	NA	NA	1	38	17	22	32	20	35	16	15	11	68	5	11	53	37	43	53	36	27	23	17
tr|A0A087WWJ8|A0A087WWJ8	HUMAN	NA	NA	1	10	4	7	13	11	10	4	7	11	18	4	13	4	9	5	21	12	12	2	4
tr|A0A087WWJ9|A0A087WWJ9	HUMAN	NA	NA	1	5	5	7	18	13	12	8	9	19	23	7	11	5	12	7	24	11	15	1	8
tr|A0A087WWK0|A0A087WWK0	HUMAN	NA	NA	1	25	21	10	35	21	29	34	16	26	21	11	10	18	19	22	38	15	23	7	13
tr|A0A087WWK1|A0A087WWK1	HUMAN	NA	NA	1	11	17	13	22	15	12	23	17	44	26	5	16	9	15	17	24	21	17	2	12
tr|A0A087WWK2|A0A087WWK2	HUMAN	NA	NA	1	4	4	8	7	4	11	1	9	11	7	7	11	6	4	8	7	9	12	2	7
tr|A0A087WWK3|A0A087WWK3	HUMAN	NA	NA	1	9	12	14	13	6	12	6	16	10	23	2	4	9	11	12	24	10	7	1	6
tr|A0A087WWK4|A0A087WWK4	HUMAN	NA	NA	1	5	0	6	6	5	4	2	1	4	3	2	0	6	7	6	7	7	7	2	2
tr|A0A087WWK5|A0A087WWK5	HUMAN	NA	NA	1	145	39	87	138	127	125	37	142	95	211	49	94	96	74	108	145	103	131	26	55
tr|A0A087WWK6|A0A087WWK6	HUMAN	NA	NA	1	3	0	4	1	1	4	1	4	3	3	1	0	0	0	0	3	1	4	1	3
tr|A0A087WWK8|A0A087WWK8	HUMAN	NA	NA	1	65	15	57	77	31	71	56	40	57	100	23	37	89	57	86	127	43	51	2	30
tr|A0A087WWK9|A0A087WWK9	HUMAN	NA	NA	1	10	4	5	10	9	16	0	3	13	11	4	7	13	8	13	16	6	4	1	8
tr|A0A087WWL1|A0A087WWL1	HUMAN	NA	NA	1	11	5	5	20	7	3	2	7	4	15	6	10	10	9	11	8	8	12	1	7
tr|A0A087WWL2|A0A087WWL2	HUMAN	NA	NA	1	35	18	13	24	10	23	16	9	21	46	11	12	37	15	27	35	24	26	5	3
tr|A0A087WWL4|A0A087WWL4	HUMAN	NA	NA	1	17	2	3	2	1	8	4	1	2	13	3	1	4	3	2	3	1	7	1	3
tr|A0A087WWL5|A0A087WWL5	HUMAN	NA	NA	1	99	24	48	77	32	105	17	12	26	105	9	9	58	35	107	38	29	54	25	11
tr|A0A087WWM0|A0A087WWM0	HUMAN	NA	NA	1	11	3	13	15	11	12	2	11	9	21	6	12	6	5	12	12	9	13	1	4
tr|A0A087WWM1|A0A087WWM1	HUMAN	NA	NA	1	202	3	54	14	16	113	57	11	10	34	4	16	227	23	54	158	172	78	2	14
tr|A0A087WWM2|A0A087WWM2	HUMAN	NA	NA	1	18	1	0	4	4	6	5	3	3	21	2	1	18	8	7	11	17	5	1	0
tr|A0A087WWM3|A0A087WWM3	HUMAN	NA	NA	1	28	15	22	18	33	31	11	41	16	82	16	25	25	21	29	42	41	40	9	7
tr|A0A087WWM4|A0A087WWM4	HUMAN	NA	NA	1	27	9	17	20	17	33	9	18	26	26	11	8	12	10	17	27	19	28	4	10
tr|A0A087WWM5|A0A087WWM5	HUMAN	NA	NA	1	75	12	76	60	29	94	16	61	57	84	20	55	112	80	66	111	102	87	20	33
tr|A0A087WWM6|A0A087WWM6	HUMAN	NA	NA	1	65	10	25	48	24	36	15	15	24	72	20	15	28	27	51	31	27	36	8	23
tr|A0A087WWM7|A0A087WWM7	HUMAN	NA	NA	1	7	1	3	3	0	3	1	8	5	10	4	2	5	2	5	6	6	4	1	3
tr|A0A087WWM8|A0A087WWM8	HUMAN	NA	NA	1	37	13	30	33	17	42	15	22	31	48	12	10	47	32	47	38	22	25	15	13
tr|A0A087WWN0|A0A087WWN0	HUMAN	NA	NA	1	3	1	0	4	2	6	1	3	4	9	3	2	3	2	4	5	3	1	0	1
tr|A0A087WWN1|A0A087WWN1	HUMAN	NA	NA	1	0	0	2	2	2	0	1	1	2	4	0	2	0	0	1	1	0	2	1	1
tr|A0A087WWN2|A0A087WWN2	HUMAN	NA	NA	1	15	5	9	7	6	7	5	8	11	19	4	8	9	11	13	13	8	9	2	5
tr|A0A087WWN3|A0A087WWN3	HUMAN	NA	NA	1	8	10	6	11	3	11	3	2	6	6	2	1	2	6	14	9	6	8	3	5
tr|A0A087WWN4|A0A087WWN4	HUMAN	NA	NA	1	26	17	25	21	16	33	8	27	20	36	9	13	28	17	14	35	19	34	13	11
tr|A0A087WWN5|A0A087WWN5	HUMAN	NA	NA	1	2	1	4	6	1	2	4	1	2	3	1	1	3	1	4	3	1	5	1	5
tr|A0A087WWN6|A0A087WWN6	HUMAN	NA	NA	1	23	4	10	198	1	8	24	34	87	40	38	10	17	94	60	16	23	11	22	4
tr|A0A087WWN7|A0A087WWN7	HUMAN	NA	NA	1	13	4	18	28	6	10	5	10	22	20	4	5	3	11	17	17	12	8	0	4
tr|A0A087WWN8|A0A087WWN8	HUMAN	NA	NA	1	18	3	15	28	8	17	9	14	26	25	8	18	28	9	23	46	27	21	3	10
tr|A0A087WWN9|A0A087WWN9	HUMAN	NA	NA	1	13	4	3	16	1	8	7	1	0	13	6	0	16	5	9	5	6	7	3	0
tr|A0A087WWP0|A0A087WWP0	HUMAN	NA	NA	1	23	4	5	11	4	14	5	5	10	22	7	2	21	11	29	14	7	8	1	1
tr|A0A087WWP1|A0A087WWP1	HUMAN	NA	NA	1	6	2	1	8	4	8	2	7	3	9	2	7	3	12	9	7	4	5	2	6
tr|A0A087WWP2|A0A087WWP2	HUMAN	NA	NA	1	1	6	6	11	3	2	3	4	4	6	0	8	2	3	4	8	11	3	1	3
tr|A0A087WWP4|A0A087WWP4	HUMAN	NA	NA	1	67	3	68	47	23	94	18	23	49	85	7	19	70	27	106	115	39	39	7	27
tr|A0A087WWP5|A0A087WWP5	HUMAN	NA	NA	1	18	1	6	4	3	6	2	7	9	8	2	4	10	2	5	13	7	3	0	5
tr|A0A087WWP6|A0A087WWP6	HUMAN	NA	NA	1	15	4	9	7	11	13	16	16	20	25	5	8	10	12	24	13	12	18	8	4
tr|A0A087WWP7|A0A087WWP7	HUMAN	NA	NA	1	81	17	73	98	53	84	40	82	71	80	35	61	85	59	65	122	92	92	19	45
tr|A0A087WWP8|A0A087WWP8	HUMAN	NA	NA	1	50	13	36	56	29	44	28	26	48	59	18	26	60	45	53	52	44	46	6	15
tr|A0A087WWQ0|A0A087WWQ0	HUMAN	NA	NA	1	13	0	4	15	1	12	3	3	4	9	3	2	24	10	15	17	7	7	2	0
tr|A0A087WWQ1|A0A087WWQ1	HUMAN	NA	NA	1	41	25	61	138	23	36	21	24	64	101	13	30	51	69	52	81	28	53	4	27
tr|A0A087WWQ3|A0A087WWQ3	HUMAN	NA	NA	1	5	0	2	2	0	6	5	4	0	3	1	0	9	1	2	6	1	0	0	0
tr|A0A087WWQ4|A0A087WWQ4	HUMAN	NA	NA	1	0	15	1	0	0	20	7	0	0	1	1	1	5	9	4	23	0	1	0	0
tr|A0A087WWQ5|A0A087WWQ5	HUMAN	NA	NA	1	22	8	23	27	15	24	7	20	27	39	6	11	22	16	16	32	22	40	1	10
tr|A0A087WWQ6|A0A087WWQ6	HUMAN	NA	NA	1	10	3	10	13	11	19	1	10	21	8	9	11	16	14	11	8	9	11	3	4
tr|A0A087WWQ7|A0A087WWQ7	HUMAN	NA	NA	1	17	7	14	20	11	29	6	29	18	42	4	27	35	15	20	38	38	22	9	25
tr|A0A087WWQ8|A0A087WWQ8	HUMAN	NA	NA	1	10	3	3	3	0	1	1	0	6	5	4	2	6	3	4	4	7	6	1	0
tr|A0A087WWQ9|A0A087WWQ9	HUMAN	NA	NA	1	3	0	1	3	1	1	0	4	2	8	1	1	6	2	3	5	2	5	0	0
tr|A0A087WWR0|A0A087WWR0	HUMAN	NA	NA	1	0	0	0	1	2	1	1	0	1	3	1	1	1	0	1	1	2	4	0	0
tr|A0A087WWR2|A0A087WWR2	HUMAN	NA	NA	1	35	14	6	11	5	22	17	2	17	12	8	5	17	8	16	22	9	20	1	5
tr|A0A087WWR3|A0A087WWR3	HUMAN	NA	NA	1	45	5	11	8	15	27	5	7	10	45	6	9	22	9	26	21	18	29	6	9
tr|A0A087WWR4|A0A087WWR4	HUMAN	NA	NA	1	18	11	26	23	20	10	10	15	19	24	12	10	17	10	21	16	12	12	4	15
tr|A0A087WWR5|A0A087WWR5	HUMAN	NA	NA	1	15	4	10	8	10	16	4	5	8	14	1	7	6	8	7	8	9	8	7	6
tr|A0A087WWR6|A0A087WWR6	HUMAN	NA	NA	1	9	1	7	9	5	6	3	8	5	9	2	3	2	7	7	6	4	7	0	1
tr|A0A087WWR8|A0A087WWR8	HUMAN	NA	NA	1	29	19	34	47	26	37	25	28	54	57	13	36	37	37	50	45	34	30	7	24
tr|A0A087WWR9|A0A087WWR9	HUMAN	NA	NA	1	6	3	5	2	3	14	2	6	3	14	5	5	3	7	7	7	10	11	1	4
tr|A0A087WWS1|A0A087WWS1	HUMAN	NA	NA	1	29	13	35	73	31	27	8	28	48	72	15	44	31	28	30	48	42	28	10	17
tr|A0A087WWS5|A0A087WWS5	HUMAN	NA	NA	1	11	5	4	11	15	7	5	16	11	27	8	10	13	6	2	18	12	19	1	15
tr|A0A087WWS6|A0A087WWS6	HUMAN	NA	NA	1	13	7	11	15	9	4	3	7	9	27	9	6	7	10	12	18	9	8	2	4
tr|A0A087WWS7|A0A087WWS7	HUMAN	NA	NA	1	54	9	33	44	14	27	16	29	38	66	17	12	31	20	34	43	34	35	6	17
tr|A0A087WWS8|A0A087WWS8	HUMAN	NA	NA	1	10	0	12	10	4	8	5	8	17	19	2	3	9	9	15	8	6	5	2	2
tr|A0A087WWS9|A0A087WWS9	HUMAN	NA	NA	1	17	7	4	12	26	18	3	28	11	39	6	7	10	6	13	16	18	19	5	12
tr|A0A087WWT0|A0A087WWT0	HUMAN	NA	NA	1	66	6	27	50	12	100	10	4	17	53	5	5	56	22	58	61	19	28	13	17
tr|A0A087WWT1|A0A087WWT1	HUMAN	NA	NA	1	14	10	12	10	4	11	3	12	18	18	6	10	10	8	9	12	10	8	3	12
tr|A0A087WWT2|A0A087WWT2	HUMAN	NA	NA	1	18	7	10	5	7	15	4	3	9	19	3	5	7	6	9	17	9	8	3	4
tr|A0A087WWT3|A0A087WWT3	HUMAN	NA	NA	1	34	23	21	42	24	9	11	5	39	38	5	14	16	15	15	16	25	33	1	10
tr|A0A087WWT4|A0A087WWT4	HUMAN	NA	NA	1	51	16	16	16	8	46	5	6	7	60	3	7	34	19	24	33	7	21	6	8
tr|A0A087WWT6|A0A087WWT6	HUMAN	NA	NA	1	41	12	28	41	11	30	25	14	24	49	12	25	54	32	45	55	47	22	6	11
tr|A0A087WWT7|A0A087WWT7	HUMAN	NA	NA	1	3	0	0	1	2	5	2	0	1	6	3	0	3	0	3	2	1	5	3	1
tr|A0A087WWT8|A0A087WWT8	HUMAN	NA	NA	1	25	6	13	20	14	15	10	14	15	34	7	7	19	9	18	20	14	17	8	11
tr|A0A087WWU1|A0A087WWU1	HUMAN	NA	NA	1	31	1	17	31	14	16	4	22	25	46	6	13	27	20	22	40	25	26	5	9
tr|A0A087WWU3|A0A087WWU3	HUMAN	NA	NA	1	4	0	2	4	6	8	1	4	4	11	5	5	4	3	5	8	6	5	2	3
tr|A0A087WWU4|A0A087WWU4	HUMAN	NA	NA	1	5	1	5	5	4	6	3	7	4	6	1	3	4	1	2	6	3	9	0	1
tr|A0A087WWU8|A0A087WWU8	HUMAN	NA	NA	1	28	4	14	47	1	4	2	11	18	25	7	4	0	15	23	5	9	9	0	1
tr|A0A087WWU9|A0A087WWU9	HUMAN	NA	NA	1	10	4	5	6	3	4	0	6	7	7	2	6	5	6	10	6	3	9	1	4
tr|A0A087WWV0|A0A087WWV0	HUMAN	NA	NA	1	21	17	17	27	40	23	16	61	35	84	18	39	31	23	26	47	30	33	11	27
tr|A0A087WWV1|A0A087WWV1	HUMAN	NA	NA	1	12	0	4	5	5	6	2	4	3	9	1	4	4	6	7	7	3	5	1	1
tr|A0A087WWV2|A0A087WWV2	HUMAN	NA	NA	1	21	8	1	10	5	18	6	3	5	13	2	6	19	4	15	23	16	7	6	3
tr|A0A087WWV4|A0A087WWV4	HUMAN	NA	NA	1	61	10	28	66	9	61	6	11	29	30	5	8	90	15	54	63	28	29	1	2
tr|A0A087WWV5|A0A087WWV5	HUMAN	NA	NA	1	15	0	2	3	5	11	6	1	3	7	2	2	9	8	12	4	3	10	2	3
tr|A0A087WWV6|A0A087WWV6	HUMAN	NA	NA	1	29	10	22	49	17	19	17	31	28	47	13	17	21	22	21	31	19	35	14	9
tr|A0A087WWV7|A0A087WWV7	HUMAN	NA	NA	1	2	1	0	1	4	7	0	2	1	3	0	0	6	0	3	5	0	2	0	0
tr|A0A087WWV9|A0A087WWV9	HUMAN	NA	NA	1	46	8	47	50	24	35	20	33	65	47	17	31	37	34	26	52	42	50	11	28
tr|A0A087WWW0|A0A087WWW0	HUMAN	NA	NA	1	3	0	8	14	2	7	3	5	8	15	2	2	6	10	10	5	7	7	0	0
tr|A0A087WWW2|A0A087WWW2	HUMAN	NA	NA	1	21	10	17	20	15	14	6	15	13	31	3	7	15	13	18	21	14	19	1	9
tr|A0A087WWW4|A0A087WWW4	HUMAN	NA	NA	1	7	3	3	7	2	12	3	2	1	10	2	2	1	8	8	2	4	2	2	1
tr|A0A087WWW5|A0A087WWW5	HUMAN	NA	NA	1	14	5	5	6	4	4	0	4	4	23	8	1	9	6	5	11	5	10	1	1
tr|A0A087WWW7|A0A087WWW7	HUMAN	NA	NA	1	124	9	44	67	33	118	47	25	44	104	22	38	169	73	69	195	79	66	6	33
tr|A0A087WWW8|A0A087WWW8	HUMAN	NA	NA	1	185	44	109	187	61	116	58	66	127	236	46	50	169	100	119	198	119	100	25	55
tr|A0A087WWW9|A0A087WWW9	HUMAN	NA	NA	1	7	2	9	19	5	4	4	8	14	19	2	8	5	3	12	14	12	5	0	4
tr|A0A087WWX0|A0A087WWX0	HUMAN	NA	NA	1	7	1	2	14	2	6	2	12	9	12	4	3	7	12	10	3	8	13	0	6
tr|A0A087WWX2|A0A087WWX2	HUMAN	NA	NA	1	10	3	5	10	1	12	2	4	10	9	2	6	5	4	7	9	4	3	1	2
tr|A0A087WWX3|A0A087WWX3	HUMAN	NA	NA	1	17	10	19	15	10	14	6	21	23	37	4	17	15	11	11	27	28	12	7	17
tr|A0A087WWX5|A0A087WWX5	HUMAN	NA	NA	1	18	5	6	3	5	9	7	0	5	8	1	0	15	2	13	12	4	1	1	0
tr|A0A087WWX7|A0A087WWX7	HUMAN	NA	NA	1	10	4	8	9	4	15	6	14	15	20	4	8	7	5	8	16	7	12	1	8
tr|A0A087WWX9|A0A087WWX9	HUMAN	NA	NA	1	3	1	1	2	1	4	0	4	3	10	3	1	3	8	0	6	1	2	1	1
tr|A0A087WWY0|A0A087WWY0	HUMAN	NA	NA	1	50	30	15	35	0	40	15	5	0	15	10	25	65	30	35	46	65	35	10	45
tr|A0A087WWY1|A0A087WWY1	HUMAN	NA	NA	1	6	0	8	11	7	4	2	3	9	8	3	2	6	9	10	7	7	5	2	5
tr|A0A087WWY2|A0A087WWY2	HUMAN	NA	NA	1	30	11	10	7	2	16	7	3	14	22	10	5	20	12	14	20	23	10	6	2
tr|A0A087WWY3|A0A087WWY3	HUMAN	NA	NA	1	164	43	135	132	67	262	51	94	146	124	26	71	187	85	75	154	154	249	16	80
tr|A0A087WWY4|A0A087WWY4	HUMAN	NA	NA	1	24	3	10	22	1	16	4	8	9	8	7	6	18	8	8	13	17	14	0	2
tr|A0A087WWY5|A0A087WWY5	HUMAN	NA	NA	1	6	3	4	6	4	1	1	3	1	8	2	7	7	5	2	5	5	4	1	2
tr|A0A087WWY6|A0A087WWY6	HUMAN	NA	NA	1	11	2	10	6	2	9	7	4	3	10	3	9	3	5	8	3	2	9	3	2
tr|A0A087WWY8|A0A087WWY8	HUMAN	NA	NA	1	58	12	17	71	18	23	8	23	45	74	11	14	35	62	69	32	22	34	7	11
tr|A0A087WWY9|A0A087WWY9	HUMAN	NA	NA	1	72	20	40	67	27	47	19	30	45	105	23	20	89	45	53	86	48	50	5	22
tr|A0A087WWZ0|A0A087WWZ0	HUMAN	NA	NA	1	9	0	0	8	0	5	2	0	8	6	5	0	3	7	6	2	1	2	1	0
tr|A0A087WWZ1|A0A087WWZ1	HUMAN	NA	NA	1	18	7	14	27	14	7	7	16	21	29	15	18	12	13	14	17	12	19	1	14
tr|A0A087WWZ2|A0A087WWZ2	HUMAN	NA	NA	1	19	14	7	26	19	22	9	7	7	29	9	8	28	11	22	23	6	19	6	12
tr|A0A087WWZ4|A0A087WWZ4	HUMAN	NA	NA	1	9	2	3	4	3	6	3	1	0	10	0	3	10	3	13	8	4	3	2	2
tr|A0A087WWZ5|A0A087WWZ5	HUMAN	NA	NA	1	6	3	14	11	10	14	6	9	16	17	2	6	6	8	8	10	12	13	1	6
tr|A0A087WWZ6|A0A087WWZ6	HUMAN	NA	NA	1	77	28	71	100	46	51	25	60	73	124	31	33	59	63	74	95	49	70	14	34
tr|A0A087WWZ7|A0A087WWZ7	HUMAN	NA	NA	1	16	0	1	3	2	7	1	0	4	5	1	0	5	2	5	11	3	2	2	0
tr|A0A087WX00|A0A087WX00	HUMAN	NA	NA	1	13	8	4	9	8	10	8	9	4	9	2	3	9	9	8	8	5	6	2	1
tr|A0A087WX01|A0A087WX01	HUMAN	NA	NA	1	6	3	3	2	2	3	1	1	1	4	1	0	3	3	3	4	4	5	1	1
tr|A0A087WX02|A0A087WX02	HUMAN	NA	NA	1	10	2	4	5	4	10	1	3	12	9	2	0	2	3	2	3	3	7	0	4
tr|A0A087WX03|A0A087WX03	HUMAN	NA	NA	1	23	6	9	11	5	21	5	1	3	20	3	4	23	8	2	16	9	4	10	1
tr|A0A087WX07|A0A087WX07	HUMAN	NA	NA	1	10	3	3	2	2	6	2	2	4	2	1	1	10	4	9	8	6	6	2	0
tr|A0A087WX08|A0A087WX08	HUMAN	NA	NA	1	35	6	33	56	22	41	19	41	49	54	17	31	43	31	33	55	39	44	4	19
tr|A0A087WX09|A0A087WX09	HUMAN	NA	NA	1	6	0	9	2	5	12	2	1	6	5	1	5	2	3	7	22	2	4	1	3
tr|A0A087WX10|A0A087WX10	HUMAN	NA	NA	1	32	6	19	16	10	40	9	24	20	44	9	20	15	11	14	27	21	21	17	28
tr|A0A087WX11|A0A087WX11	HUMAN	NA	NA	1	42	27	58	79	34	41	23	44	51	83	27	39	46	44	42	98	53	57	10	20
tr|A0A087WX12|A0A087WX12	HUMAN	NA	NA	1	28	9	26	55	5	21	11	21	32	34	3	26	26	17	19	65	27	16	5	3
tr|A0A087WX13|A0A087WX13	HUMAN	NA	NA	1	3	1	5	1	2	4	1	3	1	4	4	1	2	2	0	4	8	4	0	0
tr|A0A087WX14|A0A087WX14	HUMAN	NA	NA	1	2	0	7	15	0	2	1	5	15	8	3	5	6	5	9	20	2	7	1	2
tr|A0A087WX15|A0A087WX15	HUMAN	NA	NA	1	77	19	62	90	22	113	32	51	43	116	15	22	94	32	86	102	70	72	11	11
tr|A0A087WX16|A0A087WX16	HUMAN	NA	NA	1	9	4	3	5	9	11	4	2	4	11	6	1	5	4	8	7	6	1	1	1
tr|A0A087WX17|A0A087WX17	HUMAN	NA	NA	1	42	7	42	40	28	36	12	39	24	45	7	37	50	24	28	36	70	57	8	15
tr|A0A087WX18|A0A087WX18	HUMAN	NA	NA	1	11	6	8	18	15	24	6	4	8	28	6	8	13	14	18	22	18	25	5	9
tr|A0A087WX19|A0A087WX19	HUMAN	NA	NA	1	58	7	29	62	7	38	21	15	57	77	10	9	49	34	61	62	43	32	8	7
tr|A0A087WX20|A0A087WX20	HUMAN	NA	NA	1	16	2	14	29	7	10	5	8	12	25	7	8	10	9	12	17	13	11	2	5
tr|A0A087WX21|A0A087WX21	HUMAN	NA	NA	1	1	51	2	2	0	2	1	2	1	2	2	0	14	10	11	20	12	6	0	1
tr|A0A087WX22|A0A087WX22	HUMAN	NA	NA	1	13	3	6	5	6	7	3	8	11	11	1	6	17	8	14	11	10	9	2	1
tr|A0A087WX23|A0A087WX23	HUMAN	NA	NA	1	54	12	41	48	18	42	31	36	26	53	21	32	99	37	57	48	35	51	9	33
tr|A0A087WX24|A0A087WX24	HUMAN	NA	NA	1	50	10	13	13	2	45	6	7	6	20	2	4	50	8	37	27	8	11	2	0
tr|A0A087WX26|A0A087WX26	HUMAN	NA	NA	1	63	4	32	85	17	49	17	33	60	73	24	33	40	45	60	58	37	38	4	20
tr|A0A087WX29|A0A087WX29	HUMAN	NA	NA	1	10	5	14	16	9	29	5	11	17	17	6	12	10	10	14	17	12	20	3	6
tr|A0A087WX31|A0A087WX31	HUMAN	NA	NA	1	3	1	1	2	1	2	3	0	1	3	1	0	7	1	4	5	8	3	3	0
tr|A0A087WX34|A0A087WX34	HUMAN	NA	NA	1	64	12	87	135	38	46	35	77	93	130	30	56	52	91	72	79	63	68	4	37
tr|A0A087WX35|A0A087WX35	HUMAN	NA	NA	1	13	4	10	21	7	20	3	7	10	21	8	6	10	12	17	14	14	13	3	7
tr|A0A087WX36|A0A087WX36	HUMAN	NA	NA	1	20	15	23	20	17	28	9	15	21	38	6	22	24	19	18	24	24	26	3	6
tr|A0A087WX39|A0A087WX39	HUMAN	NA	NA	1	20	2	6	18	3	16	5	4	8	13	3	4	27	9	18	33	15	13	9	6
tr|A0A087WX40|A0A087WX40	HUMAN	NA	NA	1	17	8	10	8	22	15	7	33	16	42	13	13	12	7	6	24	20	20	3	14
tr|A0A087WX41|A0A087WX41	HUMAN	NA	NA	1	104	29	55	94	51	57	33	76	71	140	28	61	46	73	59	80	48	99	14	42
tr|A0A087WX43|A0A087WX43	HUMAN	NA	NA	1	6	5	7	9	5	8	5	7	10	17	2	4	4	5	4	12	8	11	0	4
tr|A0A087WX44|A0A087WX44	HUMAN	NA	NA	1	27	4	12	26	4	35	7	3	7	36	5	2	31	16	26	26	11	15	3	4
tr|A0A087WX45|A0A087WX45	HUMAN	NA	NA	1	59	7	33	63	8	39	21	15	57	78	10	9	49	34	61	65	45	34	8	7
tr|A0A087WX46|A0A087WX46	HUMAN	NA	NA	1	3	6	1	7	3	13	2	2	2	8	1	3	6	5	4	1	1	3	0	3
tr|A0A087WX48|A0A087WX48	HUMAN	NA	NA	1	9	10	8	13	15	7	7	6	10	15	5	11	9	6	12	12	10	10	7	8
tr|A0A087WX50|A0A087WX50	HUMAN	NA	NA	1	5	0	7	2	3	2	1	7	4	5	0	6	4	3	6	6	4	5	1	4
tr|A0A087WX51|A0A087WX51	HUMAN	NA	NA	1	12	4	9	22	4	12	4	6	4	13	3	7	5	8	9	16	1	7	3	4
tr|A0A087WX52|A0A087WX52	HUMAN	NA	NA	1	8	7	7	18	13	7	5	12	10	19	1	5	9	6	10	18	7	8	0	4
tr|A0A087WX54|A0A087WX54	HUMAN	NA	NA	1	59	10	6	12	12	33	18	8	27	42	6	8	57	20	24	40	22	16	1	3
tr|A0A087WX55|A0A087WX55	HUMAN	NA	NA	1	7	3	7	23	2	9	3	11	21	9	3	2	9	5	16	19	12	11	0	2
tr|A0A087WX56|A0A087WX56	HUMAN	NA	NA	1	0	0	6	8	1	2	0	3	8	6	1	3	5	1	3	4	0	0	2	1
tr|A0A087WX58|A0A087WX58	HUMAN	NA	NA	1	7	1	6	17	0	7	2	0	5	4	0	1	4	2	2	7	2	1	0	0
tr|A0A087WX59|A0A087WX59	HUMAN	NA	NA	1	42	3	17	20	7	40	4	8	15	39	11	13	31	22	8	47	23	13	1	4
tr|A0A087WX60|A0A087WX60	HUMAN	NA	NA	1	58	22	40	69	36	54	25	51	54	73	18	42	105	55	51	114	67	66	8	18
tr|A0A087WX61|A0A087WX61	HUMAN	NA	NA	1	7	4	5	8	8	9	5	7	10	16	2	6	9	8	10	8	12	7	0	5
tr|A0A087WX62|A0A087WX62	HUMAN	NA	NA	1	29	10	36	29	29	35	4	27	28	40	9	23	22	20	23	41	33	41	3	21
tr|A0A087WX67|A0A087WX67	HUMAN	NA	NA	1	5	4	10	10	10	9	4	8	8	9	4	6	6	8	12	13	6	12	1	3
tr|A0A087WX69|A0A087WX69	HUMAN	NA	NA	1	8	2	3	3	3	3	3	7	7	7	4	4	5	2	4	6	5	11	0	0
tr|A0A087WX70|A0A087WX70	HUMAN	NA	NA	1	22	6	21	43	9	28	9	25	23	40	8	18	25	17	26	26	22	27	3	18
tr|A0A087WX71|A0A087WX71	HUMAN	NA	NA	1	24	5	57	76	15	22	2	19	45	32	11	10	15	14	18	37	18	19	6	11
tr|A0A087WX72|A0A087WX72	HUMAN	NA	NA	1	3	0	1	4	1	0	0	1	3	7	1	2	7	1	6	2	4	4	0	0
tr|A0A087WX73|A0A087WX73	HUMAN	NA	NA	1	10	6	7	11	6	6	6	8	24	6	4	5	11	6	8	19	10	11	1	1
tr|A0A087WX74|A0A087WX74	HUMAN	NA	NA	1	9	13	26	29	14	15	30	16	26	25	8	12	10	12	42	35	10	21	3	17
tr|A0A087WX75|A0A087WX75	HUMAN	NA	NA	1	12	5	15	13	12	10	7	7	9	32	8	7	6	13	12	22	13	8	3	8
tr|A0A087WX76|A0A087WX76	HUMAN	NA	NA	1	6	2	2	2	2	2	2	0	5	12	1	3	6	5	6	8	1	2	1	1
tr|A0A087WX77|A0A087WX77	HUMAN	NA	NA	1	62	15	46	78	25	56	10	58	58	51	11	40	48	40	25	67	61	67	14	26
tr|A0A087WX78|A0A087WX78	HUMAN	NA	NA	1	48	5	18	30	6	35	10	4	21	24	8	10	45	25	37	35	14	18	5	7
tr|A0A087WX80|A0A087WX80	HUMAN	NA	NA	1	206	163	183	204	104	263	70	163	185	247	46	163	174	120	160	194	194	159	27	96
tr|A0A087WX83|A0A087WX83	HUMAN	NA	NA	1	162	30	103	291	42	107	64	69	147	324	43	78	88	215	160	244	109	104	14	37
tr|A0A087WX84|A0A087WX84	HUMAN	NA	NA	1	58	17	77	260	41	45	37	88	158	183	48	68	19	160	61	128	85	76	2	26
tr|A0A087WX86|A0A087WX86	HUMAN	NA	NA	1	9	4	1	2	6	4	1	4	1	20	3	3	5	3	5	5	3	10	2	4
tr|A0A087WX87|A0A087WX87	HUMAN	NA	NA	1	12	7	8	12	4	6	7	8	10	27	3	9	5	6	16	5	11	7	0	8
tr|A0A087WX88|A0A087WX88	HUMAN	NA	NA	1	23	15	27	31	26	44	10	24	27	38	7	21	25	18	17	37	26	30	7	15
tr|A0A087WX89|A0A087WX89	HUMAN	NA	NA	1	2	1	2	7	2	2	0	3	5	4	4	4	3	3	0	4	3	4	1	1
tr|A0A087WX91|A0A087WX91	HUMAN	NA	NA	1	22	12	13	21	15	19	11	12	10	40	10	20	13	13	21	20	17	16	2	13
tr|A0A087WX92|A0A087WX92	HUMAN	NA	NA	1	44	12	13	24	41	39	10	41	23	58	18	13	21	14	21	43	27	41	6	13
tr|A0A087WX93|A0A087WX93	HUMAN	NA	NA	1	1	0	2	1	1	3	1	1	2	1	2	0	1	3	2	1	3	1	0	2
tr|A0A087WX94|A0A087WX94	HUMAN	NA	NA	1	5	0	5	1	1	5	0	4	3	4	1	1	1	0	0	3	4	3	2	2
tr|A0A087WX95|A0A087WX95	HUMAN	NA	NA	1	26	1	7	16	7	26	6	5	10	34	4	4	21	15	19	31	13	17	7	2
tr|A0A087WX97|A0A087WX97	HUMAN	NA	NA	1	42	3	15	64	8	36	8	18	23	61	8	9	45	21	15	56	31	35	5	6
tr|A0A087WX98|A0A087WX98	HUMAN	NA	NA	1	11	2	3	9	4	14	10	2	4	21	1	4	14	5	14	12	6	7	3	2
tr|A0A087WX99|A0A087WX99	HUMAN	NA	NA	1	59	6	66	42	21	59	12	51	29	53	27	53	63	31	39	52	55	67	7	30
tr|A0A087WXA3|A0A087WXA3	HUMAN	NA	NA	1	40	8	20	38	5	66	27	6	44	16	8	5	71	10	113	134	18	9	4	11
tr|A0A087WXA5|A0A087WXA5	HUMAN	NA	NA	1	20	6	7	8	7	7	5	1	3	18	3	3	8	2	8	11	4	10	1	3
tr|A0A087WXA6|A0A087WXA6	HUMAN	NA	NA	1	21	1	13	52	3	11	6	7	25	38	4	3	6	29	30	26	11	11	2	2
tr|A0A087WXA8|A0A087WXA8	HUMAN	NA	NA	1	18	37	17	50	29	43	41	36	62	37	11	14	32	39	38	48	39	22	5	25
tr|A0A087WXA9|A0A087WXA9	HUMAN	NA	NA	1	3	1	4	1	6	3	2	2	1	9	1	0	4	3	6	6	3	3	1	2
tr|A0A087WXB0|A0A087WXB0	HUMAN	NA	NA	1	34	7	10	13	29	16	7	14	14	24	10	18	20	16	11	20	14	20	7	8
tr|A0A087WXB1|A0A087WXB1	HUMAN	NA	NA	1	21	14	9	7	23	15	11	23	7	39	16	8	12	7	11	27	24	25	1	12
tr|A0A087WXB2|A0A087WXB2	HUMAN	NA	NA	1	84	195	46	85	23	116	47	10	13	85	8	15	167	75	79	92	51	50	16	18
tr|A0A087WXB3|A0A087WXB3	HUMAN	NA	NA	1	52	10	25	39	13	62	12	10	18	66	8	8	64	24	46	44	25	19	3	8
tr|A0A087WXB4|A0A087WXB4	HUMAN	NA	NA	1	8	13	22	27	10	10	11	22	25	26	3	13	26	22	20	27	23	21	0	7
tr|A0A087WXB6|A0A087WXB6	HUMAN	NA	NA	1	15	6	4	5	3	15	8	2	6	21	1	2	19	12	6	16	3	6	1	1
tr|A0A087WXB8|A0A087WXB8	HUMAN	NA	NA	1	30	8	16	16	24	24	13	23	25	46	8	20	27	11	17	18	16	20	5	17
tr|A0A087WXB9|A0A087WXB9	HUMAN	NA	NA	1	3	0	13	11	3	3	1	0	2	5	1	4	2	3	1	3	0	3	3	0
tr|A0A087WXC0|A0A087WXC0	HUMAN	NA	NA	1	4	0	10	9	2	25	3	0	4	4	1	6	5	3	21	11	8	0	1	2
tr|A0A087WXC2|A0A087WXC2	HUMAN	NA	NA	1	12	24	15	16	6	21	4	2	0	9	1	7	16	8	12	14	7	11	0	3
tr|A0A087WXC4|A0A087WXC4	HUMAN	NA	NA	1	68	32	67	83	22	93	31	27	59	84	18	35	59	54	59	77	94	94	22	44
tr|A0A087WXC5|A0A087WXC5	HUMAN	NA	NA	1	20	6	22	22	13	21	11	18	28	37	5	11	16	15	21	24	17	23	6	19
tr|A0A087WXC6|A0A087WXC6	HUMAN	NA	NA	1	8	2	9	4	7	4	3	3	7	6	3	3	4	1	9	5	9	5	2	2
tr|A0A087WXC7|A0A087WXC7	HUMAN	NA	NA	1	9	0	8	17	7	4	10	12	17	22	2	6	7	16	9	26	10	9	2	2
tr|A0A087WXC8|A0A087WXC8	HUMAN	NA	NA	1	2	0	2	2	2	1	2	5	7	7	1	4	7	3	5	8	5	2	2	1
tr|A0A087WXC9|A0A087WXC9	HUMAN	NA	NA	1	41	7	17	25	5	32	9	4	5	51	2	3	52	24	21	39	34	27	5	3
tr|A0A087WXD0|A0A087WXD0	HUMAN	NA	NA	1	9	2	4	7	5	4	4	4	4	12	3	6	5	5	5	6	6	5	1	5
tr|A0A087WXD1|A0A087WXD1	HUMAN	NA	NA	1	61	8	31	36	56	56	19	38	22	88	18	23	30	19	34	61	52	44	10	20
tr|A0A087WXD2|A0A087WXD2	HUMAN	NA	NA	1	54	14	47	73	29	87	27	51	58	62	15	43	73	63	47	81	63	70	5	18
tr|A0A087WXD3|A0A087WXD3	HUMAN	NA	NA	1	148	41	89	141	127	127	39	142	95	216	50	95	98	75	114	148	104	132	26	55
tr|A0A087WXD4|A0A087WXD4	HUMAN	NA	NA	1	13	4	7	16	15	21	12	6	9	23	4	6	30	15	18	17	17	14	3	9
tr|A0A087WXD5|A0A087WXD5	HUMAN	NA	NA	1	32	3	8	6	17	19	7	14	9	43	12	9	12	8	9	31	15	31	7	10
tr|A0A087WXD6|A0A087WXD6	HUMAN	NA	NA	1	4	2	3	7	3	14	4	2	5	15	2	4	16	7	4	9	3	7	3	3
tr|A0A087WXD7|A0A087WXD7	HUMAN	NA	NA	1	17	3	7	11	6	22	11	10	11	20	4	3	12	9	18	8	14	9	0	10
tr|A0A087WXD8|A0A087WXD8	HUMAN	NA	NA	1	15	0	14	23	5	12	9	12	39	16	4	11	13	5	15	33	16	15	2	10
tr|A0A087WXD9|A0A087WXD9	HUMAN	NA	NA	1	29	7	29	127	11	14	18	35	79	110	24	37	7	56	42	54	29	24	2	7
tr|A0A087WXE0|A0A087WXE0	HUMAN	NA	NA	1	13	7	4	7	3	5	2	3	4	6	2	2	12	2	6	4	8	7	3	4
tr|A0A087WXE1|A0A087WXE1	HUMAN	NA	NA	1	35	10	19	44	10	32	18	33	17	62	12	21	42	25	30	66	44	40	12	13
tr|A0A087WXE2|A0A087WXE2	HUMAN	NA	NA	1	16	1	5	14	7	20	6	1	11	10	1	3	16	6	15	9	8	15	1	7
tr|A0A087WXE3|A0A087WXE3	HUMAN	NA	NA	1	7	5	2	8	11	12	6	2	9	5	1	4	7	3	4	16	3	6	1	3
tr|A0A087WXE5|A0A087WXE5	HUMAN	NA	NA	1	19	7	10	10	9	14	11	14	14	22	3	11	20	11	6	26	24	21	8	6
tr|A0A087WXE9|A0A087WXE9	HUMAN	NA	NA	1	41	41	37	35	23	55	20	40	35	52	10	23	36	27	42	52	34	42	13	22
tr|A0A087WXF0|A0A087WXF0	HUMAN	NA	NA	1	40	3	19	44	7	43	11	11	67	25	7	3	58	15	35	55	27	32	1	6
tr|A0A087WXF1|A0A087WXF1	HUMAN	NA	NA	1	19	4	2	14	4	11	1	8	22	5	4	4	10	8	6	16	6	8	3	2
tr|A0A087WXF2|A0A087WXF2	HUMAN	NA	NA	1	28	8	7	6	0	10	6	5	6	18	2	4	20	6	11	7	6	7	0	2
tr|A0A087WXF4|A0A087WXF4	HUMAN	NA	NA	1	3	1	3	14	4	3	4	2	4	9	2	5	6	6	5	7	2	7	3	3
tr|A0A087WXF5|A0A087WXF5	HUMAN	NA	NA	1	11	3	9	16	13	12	7	8	21	18	9	8	10	5	22	11	16	11	9	6
tr|A0A087WXF6|A0A087WXF6	HUMAN	NA	NA	1	25	2	7	6	5	18	6	5	7	28	8	2	16	8	29	14	7	14	3	4
tr|A0A087WXF7|A0A087WXF7	HUMAN	NA	NA	1	8	3	6	16	3	7	3	5	4	9	3	2	3	8	9	8	4	8	0	2
tr|A0A087WXF8|A0A087WXF8	HUMAN	NA	NA	1	14	8	18	21	6	19	7	9	44	12	6	8	12	6	18	23	12	15	2	3
tr|A0A087WXG1|A0A087WXG1	HUMAN	NA	NA	1	14	1	6	7	6	17	0	16	3	9	5	3	19	59	9	12	26	17	0	4
tr|A0A087WXG2|A0A087WXG2	HUMAN	NA	NA	1	31	9	12	20	19	34	12	7	15	66	5	9	28	16	30	28	15	34	9	8
tr|A0A087WXG3|A0A087WXG3	HUMAN	NA	NA	1	45	5	11	12	5	24	5	5	7	23	5	5	24	9	23	17	5	5	0	6
tr|A0A087WXG4|A0A087WXG4	HUMAN	NA	NA	1	6	3	5	8	2	8	1	8	2	8	1	6	4	4	4	10	3	4	0	5
tr|A0A087WXG5|A0A087WXG5	HUMAN	NA	NA	1	3	7	13	13	13	15	3	6	5	37	7	7	9	8	14	17	9	10	6	6
tr|A0A087WXG6|A0A087WXG6	HUMAN	NA	NA	1	5	2	4	1	2	5	0	1	2	8	2	2	8	2	3	4	4	6	2	1
tr|A0A087WXG7|A0A087WXG7	HUMAN	NA	NA	1	34	16	39	23	25	38	16	21	23	61	11	20	45	18	37	81	26	31	12	11
tr|A0A087WXH0|A0A087WXH0	HUMAN	NA	NA	1	6	2	6	18	3	8	5	4	10	25	1	2	8	17	9	6	7	9	2	2
tr|A0A087WXH1|A0A087WXH1	HUMAN	NA	NA	1	16	1	7	7	20	9	5	14	7	36	4	3	7	3	7	17	16	18	1	12
tr|A0A087WXH2|A0A087WXH2	HUMAN	NA	NA	1	5	4	5	4	5	4	3	12	11	22	2	1	8	13	4	9	4	10	4	11
tr|A0A087WXH3|A0A087WXH3	HUMAN	NA	NA	1	23	4	6	6	1	17	3	1	3	13	7	3	22	6	13	17	13	9	3	2
tr|A0A087WXH4|A0A087WXH4	HUMAN	NA	NA	1	41	12	26	44	22	16	17	14	27	64	16	16	12	21	22	23	12	26	9	23
tr|A0A087WXH5|A0A087WXH5	HUMAN	NA	NA	1	7	18	8	11	4	21	6	10	9	8	2	9	6	3	4	16	12	8	2	7
tr|A0A087WXH7|A0A087WXH7	HUMAN	NA	NA	1	10	3	18	11	9	11	4	10	14	18	2	10	6	4	11	8	5	7	4	12
tr|A0A087WXI0|A0A087WXI0	HUMAN	NA	NA	1	94	8	48	102	31	93	23	13	36	100	15	16	99	87	66	77	48	48	11	6
tr|A0A087WXI1|A0A087WXI1	HUMAN	NA	NA	1	25	7	17	30	19	26	11	24	32	41	13	16	13	13	18	24	21	19	4	7
tr|A0A087WXI2|A0A087WXI2	HUMAN	NA	NA	1	352	329	212	193	126	469	105	71	93	335	26	135	297	209	174	293	227	363	64	131
tr|A0A087WXI3|A0A087WXI3	HUMAN	NA	NA	1	28	5	25	39	18	17	12	25	31	28	9	26	21	16	26	24	16	39	3	11
tr|A0A087WXI4|A0A087WXI4	HUMAN	NA	NA	1	4	5	9	3	5	15	3	16	7	25	7	4	8	4	6	15	12	8	3	4
tr|A0A087WXI5|A0A087WXI5	HUMAN	NA	NA	1	60	11	68	60	33	54	15	48	35	78	10	51	67	31	41	50	80	71	12	28
tr|A0A087WXI6|A0A087WXI6	HUMAN	NA	NA	1	10	3	4	1	2	6	2	0	3	2	1	2	11	3	9	8	4	5	1	0
tr|A0A087WXI7|A0A087WXI7	HUMAN	NA	NA	1	12	68	38	26	5	52	11	14	26	10	4	14	12	11	20	27	18	11	10	12
tr|A0A087WXI8|A0A087WXI8	HUMAN	NA	NA	1	18	5	8	14	6	17	2	11	10	20	7	7	12	5	15	20	12	21	2	3
tr|A0A087WXI9|A0A087WXI9	HUMAN	NA	NA	1	47	3	23	106	7	28	17	15	55	78	13	24	33	79	48	42	29	33	5	8
tr|A0A087WXJ0|A0A087WXJ0	HUMAN	NA	NA	1	11	1	3	3	3	21	1	1	2	14	0	1	15	7	11	29	8	3	0	3
tr|A0A087WXJ2|A0A087WXJ2	HUMAN	NA	NA	1	14	13	8	14	6	12	3	3	0	7	2	4	17	1	16	9	7	4	1	4
tr|A0A087WXJ5|A0A087WXJ5	HUMAN	NA	NA	1	10	4	10	9	10	10	2	6	6	31	4	7	4	9	13	17	7	7	3	8
tr|A0A087WXJ6|A0A087WXJ6	HUMAN	NA	NA	1	13	1	2	3	4	12	4	5	8	20	5	3	7	8	10	12	4	11	0	2
tr|A0A087WXJ7|A0A087WXJ7	HUMAN	NA	NA	1	24	8	14	17	12	42	7	7	22	62	17	11	47	16	40	43	31	24	16	7
tr|A0A087WXJ9|A0A087WXJ9	HUMAN	NA	NA	1	9	5	19	15	17	16	7	14	11	18	3	12	10	10	8	13	12	12	2	17
tr|A0A087WXK0|A0A087WXK0	HUMAN	NA	NA	1	3	0	0	0	5	3	0	2	0	4	1	0	1	2	2	0	2	3	0	1
tr|A0A087WXK1|A0A087WXK1	HUMAN	NA	NA	1	9	4	8	11	9	14	4	6	10	22	3	8	11	8	15	21	7	13	1	5
tr|A0A087WXK2|A0A087WXK2	HUMAN	NA	NA	1	51	10	39	47	18	35	27	36	20	50	20	23	83	36	50	43	29	48	9	33
tr|A0A087WXK3|A0A087WXK3	HUMAN	NA	NA	1	9	0	6	13	6	5	4	9	4	10	5	9	7	16	8	12	11	9	1	8
tr|A0A087WXK4|A0A087WXK4	HUMAN	NA	NA	1	51	23	23	43	58	52	13	70	34	98	20	44	41	34	25	72	42	62	10	27
tr|A0A087WXK5|A0A087WXK5	HUMAN	NA	NA	1	197	42	106	141	114	175	53	102	97	294	60	85	148	104	134	200	129	172	36	77
tr|A0A087WXK8|A0A087WXK8	HUMAN	NA	NA	1	52	10	29	42	25	40	16	25	22	64	13	16	34	25	45	68	41	30	3	15
tr|A0A087WXL0|A0A087WXL0	HUMAN	NA	NA	1	13	11	3	8	9	11	1	2	4	17	2	2	6	8	6	8	2	7	2	1
tr|A0A087WXL1|A0A087WXL1	HUMAN	NA	NA	1	21	16	10	14	7	13	7	7	13	17	8	15	13	11	13	23	12	6	12	7
tr|A0A087WXL2|A0A087WXL2	HUMAN	NA	NA	1	13	6	10	12	9	17	1	6	13	21	5	4	25	5	20	10	19	12	6	6
tr|A0A087WXL3|A0A087WXL3	HUMAN	NA	NA	1	148	57	126	194	105	162	71	156	183	286	59	128	117	145	144	268	135	162	28	51
tr|A0A087WXL4|A0A087WXL4	HUMAN	NA	NA	1	17	20	4	26	24	30	32	11	36	38	4	12	17	25	28	43	19	26	4	11
tr|A0A087WXL5|A0A087WXL5	HUMAN	NA	NA	1	21	11	22	39	19	24	15	22	30	49	15	26	30	23	27	26	25	24	9	13
tr|A0A087WXL6|A0A087WXL6	HUMAN	NA	NA	1	58	23	54	64	42	50	40	46	59	105	16	32	36	61	51	63	46	50	8	37
tr|A0A087WXL7|A0A087WXL7	HUMAN	NA	NA	1	53	5	35	45	6	36	11	15	33	53	11	5	79	26	44	56	41	27	3	5
tr|A0A087WXL8|A0A087WXL8	HUMAN	NA	NA	1	26	21	20	25	16	30	12	8	34	34	8	17	50	20	20	56	46	45	11	18
tr|A0A087WXL9|A0A087WXL9	HUMAN	NA	NA	1	47	23	41	26	32	80	22	22	27	80	9	30	37	32	38	75	39	44	18	23
tr|A0A087WXM0|A0A087WXM0	HUMAN	NA	NA	1	65	6	17	25	11	56	18	25	22	43	5	18	71	35	43	53	39	44	3	11
tr|A0A087WXM2|A0A087WXM2	HUMAN	NA	NA	1	15	1	11	19	10	13	2	14	22	31	10	8	10	6	13	14	4	9	1	9
tr|A0A087WXM3|A0A087WXM3	HUMAN	NA	NA	1	77	48	54	87	43	71	35	44	62	171	32	43	50	56	64	95	58	71	21	18
tr|A0A087WXM6|A0A087WXM6	HUMAN	NA	NA	1	11	4	4	12	3	9	6	8	20	11	6	8	9	9	14	9	8	10	3	5
tr|A0A087WXM7|A0A087WXM7	HUMAN	NA	NA	1	11	9	9	14	9	5	3	9	15	28	4	6	3	8	13	21	7	17	1	5
tr|A0A087WXM8|A0A087WXM8	HUMAN	NA	NA	1	48	13	29	39	11	48	15	8	15	66	10	16	43	22	41	52	40	50	8	14
tr|A0A087WXN0|A0A087WXN0	HUMAN	NA	NA	1	86	24	22	27	9	53	37	25	28	58	22	17	67	64	65	62	54	48	20	6
tr|A0A087WXN3|A0A087WXN3	HUMAN	NA	NA	1	6	5	4	4	7	10	3	9	3	6	0	4	6	6	13	9	4	13	1	3
tr|A0A087WXN4|A0A087WXN4	HUMAN	NA	NA	1	31	8	17	21	7	28	5	12	45	34	10	18	36	17	12	72	39	27	2	3
tr|A0A087WXN5|A0A087WXN5	HUMAN	NA	NA	1	15	65	5	3	2	5	1	2	4	11	1	0	29	15	7	47	9	21	1	2
tr|A0A087WXN8|A0A087WXN8	HUMAN	NA	NA	1	35	5	22	24	29	29	15	14	13	61	11	10	36	20	33	20	22	37	5	5
tr|A0A087WXN9|A0A087WXN9	HUMAN	NA	NA	1	74	10	38	45	13	49	12	25	37	59	13	15	68	32	47	95	61	31	6	16
tr|A0A087WXP0|A0A087WXP0	HUMAN	NA	NA	1	8	6	5	6	4	14	0	3	0	13	3	10	9	11	17	14	11	12	1	3
tr|A0A087WXP2|A0A087WXP2	HUMAN	NA	NA	1	10	6	11	14	7	4	7	10	20	21	5	3	10	9	15	8	7	12	3	6
tr|A0A087WXP3|A0A087WXP3	HUMAN	NA	NA	1	29	52	41	47	25	58	22	38	40	64	12	34	30	22	22	57	37	43	4	16
tr|A0A087WXP7|A0A087WXP7	HUMAN	NA	NA	1	14	5	14	24	6	17	6	15	13	28	8	8	7	11	14	14	10	20	1	8
tr|A0A087WXP8|A0A087WXP8	HUMAN	NA	NA	1	6	7	11	10	9	11	2	3	10	16	4	5	14	5	10	13	10	8	2	4
tr|A0A087WXP9|A0A087WXP9	HUMAN	NA	NA	1	21	9	15	27	14	9	8	16	20	36	12	13	11	21	12	30	18	25	2	15
tr|A0A087WXQ2|A0A087WXQ2	HUMAN	NA	NA	1	3	0	1	0	1	2	0	0	3	2	0	0	2	0	0	2	0	0	0	0
tr|A0A087WXQ3|A0A087WXQ3	HUMAN	NA	NA	1	1	0	0	0	3	1	0	2	2	1	1	1	2	0	1	1	0	1	0	1
tr|A0A087WXQ4|A0A087WXQ4	HUMAN	NA	NA	1	59	12	14	10	9	42	6	1	8	35	4	7	59	15	46	21	19	14	4	12
tr|A0A087WXQ5|A0A087WXQ5	HUMAN	NA	NA	1	9	4	15	15	15	12	4	9	16	12	5	4	6	12	12	15	11	17	2	4
tr|A0A087WXQ6|A0A087WXQ6	HUMAN	NA	NA	1	2	2	7	2	3	7	0	6	3	11	4	2	3	3	1	3	4	4	2	3
tr|A0A087WXQ7|A0A087WXQ7	HUMAN	NA	NA	1	25	20	26	19	9	26	17	9	35	39	15	19	10	13	20	30	13	23	5	8
tr|A0A087WXQ8|A0A087WXQ8	HUMAN	NA	NA	1	10	1	5	3	4	9	2	6	7	11	8	4	4	6	8	3	5	6	0	5
tr|A0A087WXQ9|A0A087WXQ9	HUMAN	NA	NA	1	1	65	0	0	2	32	0	3	10	1	1	1	9	10	0	44	1	4	0	1
tr|A0A087WXR0|A0A087WXR0	HUMAN	NA	NA	1	18	7	10	13	2	14	11	8	11	19	1	6	5	9	12	13	8	13	0	5
tr|A0A087WXR1|A0A087WXR1	HUMAN	NA	NA	1	13	1	7	7	1	12	13	0	2	21	0	0	19	8	16	6	0	9	2	0
tr|A0A087WXR2|A0A087WXR2	HUMAN	NA	NA	1	27	7	19	27	5	18	7	13	24	33	9	7	25	14	26	32	19	26	9	12
tr|A0A087WXR3|A0A087WXR3	HUMAN	NA	NA	1	14	8	9	18	9	12	6	8	10	23	3	9	10	10	12	16	9	15	7	5
tr|A0A087WXR4|A0A087WXR4	HUMAN	NA	NA	1	93	21	32	38	17	64	9	15	23	66	9	9	89	27	30	73	20	33	4	18
tr|A0A087WXR5|A0A087WXR5	HUMAN	NA	NA	1	5	1	3	11	0	5	2	2	7	11	2	2	6	5	2	0	3	6	4	0
tr|A0A087WXR6|A0A087WXR6	HUMAN	NA	NA	1	6	6	10	9	6	8	0	10	13	13	2	7	4	6	5	10	9	10	1	4
tr|A0A087WXR7|A0A087WXR7	HUMAN	NA	NA	1	18	6	19	21	17	16	9	12	47	37	6	17	15	11	4	26	13	25	2	11
tr|A0A087WXR8|A0A087WXR8	HUMAN	NA	NA	1	30	9	10	6	7	23	5	4	2	45	3	5	19	5	23	23	14	16	1	4
tr|A0A087WXR9|A0A087WXR9	HUMAN	NA	NA	1	25	23	12	16	13	35	11	8	7	39	5	17	13	8	40	32	22	19	10	4
tr|A0A087WXS0|A0A087WXS0	HUMAN	NA	NA	1	13	3	11	23	3	7	5	5	23	18	10	5	5	9	17	10	4	8	1	2
tr|A0A087WXS2|A0A087WXS2	HUMAN	NA	NA	1	21	4	11	23	4	19	7	5	18	29	6	10	23	21	21	25	21	14	7	4
tr|A0A087WXS3|A0A087WXS3	HUMAN	NA	NA	1	4	0	2	6	2	2	0	2	11	2	2	3	0	0	1	2	5	4	0	1
tr|A0A087WXS6|A0A087WXS6	HUMAN	NA	NA	1	1	0	0	1	0	1	0	1	1	4	3	2	3	3	2	1	1	4	0	0
tr|A0A087WXS7|A0A087WXS7	HUMAN	NA	NA	1	19	8	19	27	17	17	6	21	23	35	16	12	20	15	10	22	15	22	1	6
tr|A0A087WXS8|A0A087WXS8	HUMAN	NA	NA	1	7	3	2	3	4	8	3	4	1	12	2	1	3	2	9	8	3	1	2	2
tr|A0A087WXT0|A0A087WXT0	HUMAN	NA	NA	1	69	32	66	84	22	93	31	28	59	84	17	35	59	54	58	77	95	93	22	44
tr|A0A087WXT1|A0A087WXT1	HUMAN	NA	NA	1	2	0	0	5	1	4	0	1	0	3	1	5	5	5	4	2	1	2	1	1
tr|A0A087WXT2|A0A087WXT2	HUMAN	NA	NA	1	24	7	20	24	16	19	6	21	29	22	11	21	28	22	16	38	25	18	3	17
tr|A0A087WXT3|A0A087WXT3	HUMAN	NA	NA	1	17	49	21	74	42	46	57	22	79	48	7	39	25	43	34	59	55	27	6	28
tr|A0A087WXT7|A0A087WXT7	HUMAN	NA	NA	1	19	52	23	64	34	38	60	25	83	47	6	38	20	27	53	60	52	13	4	28
tr|A0A087WXT8|A0A087WXT8	HUMAN	NA	NA	1	23	10	14	10	10	35	8	12	7	24	11	4	22	13	23	18	16	19	3	7
tr|A0A087WXU0|A0A087WXU0	HUMAN	NA	NA	1	19	4	14	29	15	13	11	20	21	34	10	13	5	7	12	15	9	17	5	6
tr|A0A087WXU1|A0A087WXU1	HUMAN	NA	NA	1	5	2	1	5	1	2	5	1	5	9	6	8	9	11	1	6	5	5	0	4
tr|A0A087WXU2|A0A087WXU2	HUMAN	NA	NA	1	18	4	10	9	3	14	1	10	17	12	1	6	9	6	14	13	5	4	3	3
tr|A0A087WXU3|A0A087WXU3	HUMAN	NA	NA	1	56	9	47	54	31	69	23	47	52	115	13	34	61	41	68	76	40	59	12	14
tr|A0A087WXU5|A0A087WXU5	HUMAN	NA	NA	1	4	5	8	13	3	12	2	9	14	8	6	7	5	6	10	7	10	13	1	3
tr|A0A087WXU6|A0A087WXU6	HUMAN	NA	NA	1	18	4	8	12	2	7	5	8	15	12	6	8	15	12	16	17	9	6	2	3
tr|A0A087WXU7|A0A087WXU7	HUMAN	NA	NA	1	3	3	4	4	3	1	0	1	1	9	2	2	1	3	5	3	2	4	1	2
tr|A0A087WXU8|A0A087WXU8	HUMAN	NA	NA	1	32	8	19	34	11	17	15	23	51	59	15	12	26	32	33	24	30	28	2	14
tr|A0A087WXU9|A0A087WXU9	HUMAN	NA	NA	1	18	1	7	13	9	15	4	12	13	23	5	8	23	12	24	10	18	23	6	7
tr|A0A087WXV2|A0A087WXV2	HUMAN	NA	NA	1	37	14	36	40	14	29	13	21	31	39	15	24	37	23	29	54	37	38	3	12
tr|A0A087WXV3|A0A087WXV3	HUMAN	NA	NA	1	5	4	11	12	14	12	5	8	13	11	5	5	5	9	12	15	8	16	1	4
tr|A0A087WXV4|A0A087WXV4	HUMAN	NA	NA	1	31	13	26	24	13	29	12	27	24	47	13	15	32	25	28	36	16	23	4	11
tr|A0A087WXV5|A0A087WXV5	HUMAN	NA	NA	1	55	7	11	14	7	59	12	19	15	36	6	12	53	16	29	44	17	25	6	14
tr|A0A087WXV6|A0A087WXV6	HUMAN	NA	NA	1	62	9	28	38	10	55	14	16	27	27	14	18	52	27	31	41	17	34	7	15
tr|A0A087WXV8|A0A087WXV8	HUMAN	NA	NA	1	21	8	12	33	8	17	14	17	20	37	10	12	11	14	22	13	16	22	8	11
tr|A0A087WXV9|A0A087WXV9	HUMAN	NA	NA	1	9	13	14	17	11	16	13	6	10	30	4	5	18	18	22	15	14	15	8	7
tr|A0A087WXW3|A0A087WXW3	HUMAN	NA	NA	1	22	5	10	11	2	17	4	4	4	27	3	5	21	14	16	24	12	12	5	6
tr|A0A087WXW6|A0A087WXW6	HUMAN	NA	NA	1	92	24	40	55	31	77	27	30	54	75	28	35	104	39	39	106	47	43	4	10
tr|A0A087WXW9|A0A087WXW9	HUMAN	NA	NA	1	92	12	105	119	37	428	17	51	98	98	24	33	334	76	70	71	70	54	7	42
tr|A0A087WXX1|A0A087WXX1	HUMAN	NA	NA	1	5	4	11	18	2	10	4	2	5	11	3	6	5	15	6	12	7	11	1	1
tr|A0A087WXX2|A0A087WXX2	HUMAN	NA	NA	1	29	7	13	21	8	23	8	19	20	33	5	15	14	19	17	16	17	22	3	7
tr|A0A087WXX3|A0A087WXX3	HUMAN	NA	NA	1	21	0	4	16	2	15	2	1	3	26	2	1	26	5	1	12	11	9	1	0
tr|A0A087WXX5|A0A087WXX5	HUMAN	NA	NA	1	10	5	4	2	8	12	2	9	5	33	3	5	9	9	8	10	12	11	6	12
tr|A0A087WXX6|A0A087WXX6	HUMAN	NA	NA	1	28	7	5	9	2	10	5	3	5	25	1	2	14	3	27	14	3	10	4	2
tr|A0A087WXX7|A0A087WXX7	HUMAN	NA	NA	1	4	5	7	5	5	7	3	5	4	7	1	8	0	2	2	9	0	3	3	5
tr|A0A087WXX8|A0A087WXX8	HUMAN	NA	NA	1	4	5	7	9	2	6	1	9	12	12	4	8	5	6	6	8	6	6	0	7
tr|A0A087WXX9|A0A087WXX9	HUMAN	NA	NA	1	33	10	35	31	21	32	22	29	34	55	20	17	30	17	32	48	23	38	4	21
tr|A0A087WXY1|A0A087WXY1	HUMAN	NA	NA	1	10	6	8	17	9	11	3	7	23	15	3	4	7	4	5	7	9	6	1	5
tr|A0A087WXY2|A0A087WXY2	HUMAN	NA	NA	1	1	0	0	1	0	6	0	1	2	3	0	2	1	5	4	3	2	4	0	0
tr|A0A087WXY3|A0A087WXY3	HUMAN	NA	NA	1	2	10	6	14	5	3	7	5	11	15	2	7	6	6	10	4	3	5	2	6
tr|A0A087WXY4|A0A087WXY4	HUMAN	NA	NA	1	13	4	18	33	11	16	6	15	9	38	10	12	7	24	17	25	11	10	3	6
tr|A0A087WXY6|A0A087WXY6	HUMAN	NA	NA	1	4	1	0	3	6	3	0	2	0	8	0	2	5	4	2	8	4	1	1	1
tr|A0A087WXY7|A0A087WXY7	HUMAN	NA	NA	1	19	8	7	12	2	27	6	10	9	30	7	8	25	12	11	21	18	10	1	4
tr|A0A087WXZ1|A0A087WXZ1	HUMAN	NA	NA	1	4	8	9	15	4	11	8	6	8	13	5	11	15	7	16	15	11	10	0	6
tr|A0A087WXZ2|A0A087WXZ2	HUMAN	NA	NA	1	31	71	54	60	40	73	22	36	54	74	14	61	57	41	31	75	57	51	10	32
tr|A0A087WXZ3|A0A087WXZ3	HUMAN	NA	NA	1	46	4	26	16	19	55	13	23	33	31	10	39	50	39	18	65	23	30	10	19
tr|A0A087WXZ4|A0A087WXZ4	HUMAN	NA	NA	1	52	7	29	46	13	48	11	10	14	59	10	4	63	29	47	54	27	40	14	5
tr|A0A087WXZ5|A0A087WXZ5	HUMAN	NA	NA	1	15	6	14	16	13	16	5	19	18	16	6	16	12	11	9	21	19	19	1	5
tr|A0A087WXZ6|A0A087WXZ6	HUMAN	NA	NA	1	7	5	5	18	9	17	12	11	17	28	4	10	8	13	13	22	16	17	9	9
tr|A0A087WXZ7|A0A087WXZ7	HUMAN	NA	NA	1	77	22	38	50	26	52	13	40	56	115	25	33	54	44	36	105	47	54	11	18
tr|A0A087WXZ8|A0A087WXZ8	HUMAN	NA	NA	1	3	4	6	13	3	4	2	4	15	8	1	6	3	5	6	6	2	6	0	1
tr|A0A087WY00|A0A087WY00	HUMAN	NA	NA	1	112	30	83	174	62	72	42	112	165	200	53	81	60	105	119	102	88	92	13	63
tr|A0A087WY01|A0A087WY01	HUMAN	NA	NA	1	36	4	7	10	17	37	5	4	1	74	4	3	23	14	25	27	14	21	7	5
tr|A0A087WY02|A0A087WY02	HUMAN	NA	NA	1	26	11	6	8	23	19	7	23	5	53	7	6	17	9	15	23	22	21	1	12
tr|A0A087WY03|A0A087WY03	HUMAN	NA	NA	1	6	2	5	5	7	9	1	4	2	11	2	4	6	3	4	10	7	10	0	2
tr|A0A087WY04|A0A087WY04	HUMAN	NA	NA	1	9	10	5	12	6	12	4	8	12	21	1	8	13	9	14	16	18	8	7	8
tr|A0A087WY05|A0A087WY05	HUMAN	NA	NA	1	7	1	0	0	4	5	5	2	1	10	1	2	6	2	8	5	0	3	0	1
tr|A0A087WY06|A0A087WY06	HUMAN	NA	NA	1	22	11	17	41	12	19	18	15	30	41	6	3	24	39	26	31	17	26	3	10
tr|A0A087WY08|A0A087WY08	HUMAN	NA	NA	1	76	133	75	116	24	125	27	61	98	103	26	64	117	106	101	125	89	100	49	42
tr|A0A087WY09|A0A087WY09	HUMAN	NA	NA	1	21	4	18	38	14	19	3	25	44	32	11	15	13	14	24	28	18	21	9	19
tr|A0A087WY10|A0A087WY10	HUMAN	NA	NA	1	10	3	4	3	4	8	0	8	9	11	8	4	5	6	8	4	6	6	0	5
tr|A0A087WY11|A0A087WY11	HUMAN	NA	NA	1	1	0	1	1	0	2	0	0	0	1	0	0	2	0	0	3	1	0	0	0
tr|A0A087WY12|A0A087WY12	HUMAN	NA	NA	1	15	1	2	13	15	26	1	16	17	25	6	10	14	9	8	8	13	18	4	13
tr|A0A087WY14|A0A087WY14	HUMAN	NA	NA	1	0	0	0	1	3	2	3	1	0	2	1	0	5	3	0	2	0	0	0	1
tr|A0A087WY19|A0A087WY19	HUMAN	NA	NA	1	21	4	11	29	2	13	4	5	6	22	1	8	12	13	26	22	10	20	2	7
tr|A0A087WY21|A0A087WY21	HUMAN	NA	NA	1	10	2	12	12	3	8	1	5	6	10	1	6	8	3	5	14	11	11	2	5
tr|A0A087WY22|A0A087WY22	HUMAN	NA	NA	1	61	22	53	69	40	60	24	61	46	80	23	51	61	57	64	70	69	84	12	52
tr|A0A087WY24|A0A087WY24	HUMAN	NA	NA	1	57	31	77	175	29	38	24	29	90	130	17	39	63	96	68	110	34	72	4	30
tr|A0A087WY26|A0A087WY26	HUMAN	NA	NA	1	43	22	61	139	25	37	19	23	64	100	13	30	51	71	53	81	26	52	4	28
tr|A0A087WY27|A0A087WY27	HUMAN	NA	NA	1	8	3	5	2	3	8	1	6	1	12	1	2	10	0	8	7	5	2	0	2
tr|A0A087WY28|A0A087WY28	HUMAN	NA	NA	1	6	4	6	12	1	9	1	3	8	11	1	1	3	6	7	11	6	9	0	1
tr|A0A087WY29|A0A087WY29	HUMAN	NA	NA	1	21	3	19	22	13	9	9	16	17	15	6	12	10	10	15	13	12	21	1	8
tr|A0A087WY31|A0A087WY31	HUMAN	NA	NA	1	38	2	25	25	23	50	14	26	34	32	10	36	57	48	18	56	29	34	10	21
tr|A0A087WY32|A0A087WY32	HUMAN	NA	NA	1	6	10	9	10	4	10	1	10	15	6	5	6	18	0	3	9	7	3	0	5
tr|A0A087WY34|A0A087WY34	HUMAN	NA	NA	1	6	2	5	6	4	8	1	0	3	9	1	4	4	6	4	10	2	3	1	3
tr|A0A087WY35|A0A087WY35	HUMAN	NA	NA	1	17	72	36	32	11	58	14	13	20	19	3	11	19	8	29	32	17	12	11	11
tr|A0A087WY36|A0A087WY36	HUMAN	NA	NA	1	40	19	61	82	37	46	25	49	90	77	26	39	33	42	50	125	45	59	6	16
tr|A0A087WY37|A0A087WY37	HUMAN	NA	NA	1	6	0	2	1	2	6	1	1	4	4	2	2	5	5	5	8	5	4	0	0
tr|A0A087WY38|A0A087WY38	HUMAN	NA	NA	1	5	3	7	8	5	8	9	4	2	12	6	2	7	7	7	9	11	9	4	3
tr|A0A087WY39|A0A087WY39	HUMAN	NA	NA	1	2	0	1	1	4	6	2	2	2	4	1	1	6	1	2	4	0	2	0	0
tr|A0A087WY40|A0A087WY40	HUMAN	NA	NA	1	11	2	6	7	3	20	2	4	6	10	0	2	16	3	24	8	7	5	3	1
tr|A0A087WY42|A0A087WY42	HUMAN	NA	NA	1	3	2	3	6	2	2	0	1	2	4	3	2	2	3	1	2	0	3	0	1
tr|A0A087WY45|A0A087WY45	HUMAN	NA	NA	1	6	16	9	12	15	13	5	7	12	10	4	15	11	7	6	21	14	12	9	16
tr|A0A087WY47|A0A087WY47	HUMAN	NA	NA	1	73	11	11	24	23	76	41	6	22	27	14	18	38	22	19	58	14	20	3	11
tr|A0A087WY48|A0A087WY48	HUMAN	NA	NA	1	42	23	32	48	17	28	15	29	39	99	17	32	39	30	30	57	36	39	8	18
tr|A0A087WY49|A0A087WY49	HUMAN	NA	NA	1	13	3	5	14	6	11	4	5	9	20	5	9	12	11	10	12	11	16	2	8
tr|A0A087WY50|A0A087WY50	HUMAN	NA	NA	1	2	2	0	5	3	2	1	8	7	6	0	2	6	4	3	4	5	2	0	1
tr|A0A087WY53|A0A087WY53	HUMAN	NA	NA	1	10	1	4	10	7	8	13	6	9	17	5	6	14	12	14	12	20	8	9	9
tr|A0A087WY54|A0A087WY54	HUMAN	NA	NA	1	5	8	3	8	3	3	2	2	6	11	3	3	6	4	6	5	1	7	0	3
tr|A0A087WY55|A0A087WY55	HUMAN	NA	NA	1	30	5	16	19	7	15	9	12	19	24	7	13	19	15	11	15	19	11	1	13
tr|A0A087WY56|A0A087WY56	HUMAN	NA	NA	1	6	3	10	14	7	16	4	7	13	17	7	3	7	4	6	3	5	6	3	5
tr|A0A087WY57|A0A087WY57	HUMAN	NA	NA	1	6	0	2	5	3	3	0	2	3	6	3	1	3	1	0	2	7	3	0	3
tr|A0A087WY58|A0A087WY58	HUMAN	NA	NA	1	24	9	25	44	16	28	13	26	38	53	13	30	25	19	26	39	24	23	8	14
tr|A0A087WY59|A0A087WY59	HUMAN	NA	NA	1	12	8	12	23	12	16	9	16	18	21	12	12	14	21	12	8	15	20	4	8
tr|A0A087WY60|A0A087WY60	HUMAN	NA	NA	1	5	0	2	12	0	4	2	1	9	5	2	2	1	4	7	3	1	4	3	1
tr|A0A087WY61|A0A087WY61	HUMAN	NA	NA	1	245	24	63	283	28	81	38	40	150	259	29	44	63	245	156	158	102	68	8	15
tr|A0A087WY62|A0A087WY62	HUMAN	NA	NA	1	46	35	81	172	26	52	22	28	78	130	14	31	70	84	72	105	32	65	4	39
tr|A0A087WY63|A0A087WY63	HUMAN	NA	NA	1	55	15	17	24	7	58	21	14	11	60	5	12	70	26	49	52	40	44	6	9
tr|A0A087WY64|A0A087WY64	HUMAN	NA	NA	1	8	3	2	2	2	5	5	1	1	15	2	5	7	4	8	7	3	7	4	1
tr|A0A087WY65|A0A087WY65	HUMAN	NA	NA	1	3	3	1	2	7	5	3	6	3	12	0	2	4	5	6	14	6	8	2	5
tr|A0A087WY66|A0A087WY66	HUMAN	NA	NA	1	38	8	15	28	10	58	5	20	26	45	7	18	43	20	25	70	40	23	0	5
tr|A0A087WY67|A0A087WY67	HUMAN	NA	NA	1	22	3	11	18	9	16	5	14	12	37	6	3	15	15	13	11	9	12	5	7
tr|A0A087WY68|A0A087WY68	HUMAN	NA	NA	1	89	45	47	52	24	90	38	28	45	67	13	32	68	33	61	74	50	62	20	37
tr|A0A087WY70|A0A087WY70	HUMAN	NA	NA	1	4	2	3	11	0	4	0	5	2	6	1	0	5	2	1	3	4	4	0	1
tr|A0A087WY71|A0A087WY71	HUMAN	NA	NA	1	22	6	17	28	21	26	7	37	38	29	13	20	17	19	27	32	19	37	5	14
tr|A0A087WY72|A0A087WY72	HUMAN	NA	NA	1	9	3	3	12	3	7	3	1	5	11	5	3	15	8	19	13	3	3	1	4
tr|A0A087WY73|A0A087WY73	HUMAN	NA	NA	1	3	2	10	7	7	10	5	5	2	9	1	4	27	15	15	10	4	5	2	4
tr|A0A087WY74|A0A087WY74	HUMAN	NA	NA	1	7	0	9	8	5	6	7	4	4	10	5	4	6	6	11	11	3	6	1	5
tr|A0A087WY75|A0A087WY75	HUMAN	NA	NA	1	124	4	17	27	57	80	8	21	43	57	7	21	129	42	27	171	117	29	2	4
tr|A0A087WY76|A0A087WY76	HUMAN	NA	NA	1	3	1	2	4	7	7	2	5	11	10	2	4	3	2	2	4	8	7	2	2
tr|A0A087WY77|A0A087WY77	HUMAN	NA	NA	1	10	3	1	2	0	8	1	3	3	10	1	1	4	2	6	5	1	3	2	0
tr|A0A087WY80|A0A087WY80	HUMAN	NA	NA	1	8	3	8	7	2	10	8	5	17	8	5	1	3	7	6	7	7	9	5	4
tr|A0A087WY81|A0A087WY81	HUMAN	NA	NA	1	7	3	2	3	3	7	3	2	12	7	3	5	4	6	9	5	6	5	3	3
tr|A0A087WY82|A0A087WY82	HUMAN	NA	NA	1	15	6	7	18	12	21	2	13	14	22	5	11	18	4	13	34	25	27	2	10
tr|A0A087WY83|A0A087WY83	HUMAN	NA	NA	1	7	1	6	3	5	9	3	4	8	7	1	1	1	5	10	10	5	5	0	4
tr|A0A087WY84|A0A087WY84	HUMAN	NA	NA	1	12	9	17	32	21	16	4	18	28	42	7	21	9	18	14	31	25	19	4	13
tr|A0A087WY85|A0A087WY85	HUMAN	NA	NA	1	8	4	12	3	6	6	3	11	11	13	4	6	15	5	7	12	8	5	3	6
tr|A0A087WY86|A0A087WY86	HUMAN	NA	NA	1	21	6	5	13	3	12	3	4	5	31	7	3	32	9	22	13	9	10	4	3
tr|A0A087WY87|A0A087WY87	HUMAN	NA	NA	1	42	18	24	33	14	29	27	15	32	58	13	19	27	40	35	42	32	32	7	19
tr|A0A087WY88|A0A087WY88	HUMAN	NA	NA	1	13	2	5	4	6	7	10	6	9	28	9	2	9	8	8	17	8	15	5	10
tr|A0A087WY89|A0A087WY89	HUMAN	NA	NA	1	1	43	2	1	0	6	1	0	0	3	1	1	10	9	9	19	14	7	0	0
tr|A0A087WY90|A0A087WY90	HUMAN	NA	NA	1	9	3	7	21	3	14	6	6	21	11	2	4	10	7	7	23	12	7	1	3
tr|A0A087WY91|A0A087WY91	HUMAN	NA	NA	1	1	3	6	4	4	4	1	7	14	11	2	4	1	4	4	6	5	4	2	2
tr|A0A087WY93|A0A087WY93	HUMAN	NA	NA	1	3	0	3	6	2	1	0	1	3	7	2	1	2	1	3	2	3	3	1	1
tr|A0A087WY94|A0A087WY94	HUMAN	NA	NA	1	2	0	1	2	0	7	0	3	4	8	2	3	2	0	3	2	4	3	0	1
tr|A0A087WY95|A0A087WY95	HUMAN	NA	NA	1	23	13	16	18	21	16	17	14	21	42	10	24	15	10	5	25	19	16	7	8
tr|A0A087WY96|A0A087WY96	HUMAN	NA	NA	1	46	22	20	33	45	60	8	45	31	76	19	19	41	20	41	49	40	51	20	35
tr|A0A087WY98|A0A087WY98	HUMAN	NA	NA	1	7	0	0	5	2	9	1	1	0	0	2	0	5	1	4	0	0	2	0	0
tr|A0A087WY99|A0A087WY99	HUMAN	NA	NA	1	13	1	10	13	6	18	5	6	3	18	4	2	9	4	15	5	11	13	0	2
tr|A0A087WYA0|A0A087WYA0	HUMAN	NA	NA	1	1	4	0	0	2	6	0	3	1	4	1	1	8	0	5	5	5	1	1	0
tr|A0A087WYA1|A0A087WYA1	HUMAN	NA	NA	1	305	45	144	216	146	230	94	103	165	375	65	76	357	186	270	244	143	196	43	127
tr|A0A087WYA2|A0A087WYA2	HUMAN	NA	NA	1	9	14	9	6	6	7	2	3	12	12	5	6	4	5	7	2	3	6	2	5
tr|A0A087WYA7|A0A087WYA7	HUMAN	NA	NA	1	26	9	13	29	9	26	7	6	27	32	10	6	35	18	39	35	18	24	13	6
tr|A0A087WYA8|A0A087WYA8	HUMAN	NA	NA	1	15	6	12	14	13	15	8	16	15	21	5	9	9	6	15	20	13	13	3	9
tr|A0A087WYA9|A0A087WYA9	HUMAN	NA	NA	1	14	2	24	26	10	18	5	10	19	15	9	4	31	17	23	24	17	13	7	6
tr|A0A087WYB0|A0A087WYB0	HUMAN	NA	NA	1	6	3	6	8	14	11	4	8	7	19	5	7	9	6	10	8	7	14	6	2
tr|A0A087WYB2|A0A087WYB2	HUMAN	NA	NA	1	20	1	5	13	10	24	8	1	3	36	3	4	23	12	13	25	12	4	5	2
tr|A0A087WYB3|A0A087WYB3	HUMAN	NA	NA	1	22	2	21	28	6	28	6	19	18	31	1	5	32	6	22	32	24	17	3	4
tr|A0A087WYB4|A0A087WYB4	HUMAN	NA	NA	1	43	2	17	23	2	17	2	18	17	31	8	10	11	16	19	25	15	25	1	8
tr|A0A087WYB5|A0A087WYB5	HUMAN	NA	NA	1	20	1	10	5	4	22	1	2	11	13	4	10	15	12	11	17	13	6	3	5
tr|A0A087WYB6|A0A087WYB6	HUMAN	NA	NA	1	3	1	2	1	3	3	5	2	1	8	2	1	2	3	5	2	4	4	2	0
tr|A0A087WYB7|A0A087WYB7	HUMAN	NA	NA	1	11	4	7	16	5	34	3	6	8	13	2	3	27	11	2	10	6	11	4	3
tr|A0A087WYB9|A0A087WYB9	HUMAN	NA	NA	1	26	8	7	27	18	19	19	12	10	55	14	10	26	6	22	23	21	27	8	10
tr|A0A087WYC0|A0A087WYC0	HUMAN	NA	NA	1	33	5	11	38	6	18	5	9	11	28	9	8	18	22	24	15	7	14	1	4
tr|A0A087WYC1|A0A087WYC1	HUMAN	NA	NA	1	53	15	38	74	29	33	7	28	59	52	18	32	32	32	30	53	32	56	3	23
tr|A0A087WYC2|A0A087WYC2	HUMAN	NA	NA	1	8	2	4	5	6	6	1	2	8	11	4	3	3	3	5	7	1	5	0	3
tr|A0A087WYC5|A0A087WYC5	HUMAN	NA	NA	1	26	11	20	21	13	32	12	9	34	32	8	18	34	18	12	52	39	47	12	25
tr|A0A087WYC6|A0A087WYC6	HUMAN	NA	NA	1	317	73	234	372	233	184	109	258	301	542	111	178	177	212	242	226	252	292	77	133
tr|A0A087WYC8|A0A087WYC8	HUMAN	NA	NA	1	13	0	15	24	12	10	4	8	27	17	4	8	12	8	14	11	16	6	0	8
tr|A0A087WYD0|A0A087WYD0	HUMAN	NA	NA	1	15	1	3	6	9	14	3	8	6	16	2	1	7	1	14	6	6	10	2	5
tr|A0A087WYD1|A0A087WYD1	HUMAN	NA	NA	1	48	9	45	46	15	28	11	39	43	82	14	33	31	26	21	42	28	56	3	19
tr|A0A087WYD2|A0A087WYD2	HUMAN	NA	NA	1	13	4	11	22	2	18	1	12	12	22	3	6	6	4	3	12	12	11	3	5
tr|A0A087WYD4|A0A087WYD4	HUMAN	NA	NA	1	11	4	9	9	9	10	3	10	7	19	4	6	7	12	10	15	13	17	0	6
tr|A0A087WYD5|A0A087WYD5	HUMAN	NA	NA	1	12	9	9	5	7	4	2	12	13	20	5	7	9	11	4	11	4	12	1	5
tr|A0A087WYD6|A0A087WYD6	HUMAN	NA	NA	1	56	10	29	32	24	58	12	19	18	120	16	16	32	48	45	48	31	56	12	20
tr|A0A087WYD7|A0A087WYD7	HUMAN	NA	NA	1	3	0	1	3	1	6	1	0	3	14	2	1	7	4	2	5	4	2	1	1
tr|A0A087WYD8|A0A087WYD8	HUMAN	NA	NA	1	53	11	27	42	36	48	33	17	22	69	13	23	62	34	43	41	43	46	17	30
tr|A0A087WYD9|A0A087WYD9	HUMAN	NA	NA	1	42	18	24	32	14	29	29	15	33	57	13	18	27	39	34	42	34	32	7	19
tr|A0A087WYE0|A0A087WYE0	HUMAN	NA	NA	1	18	3	4	2	8	6	2	6	2	28	6	3	9	5	11	12	9	16	4	7
tr|A0A087WYE2|A0A087WYE2	HUMAN	NA	NA	1	43	5	32	35	22	34	14	15	14	55	13	15	33	21	41	33	21	35	14	22
tr|A0A087WYE4|A0A087WYE4	HUMAN	NA	NA	1	11	2	9	29	5	3	3	4	19	23	3	10	3	14	12	6	4	8	2	6
tr|A0A087WYE6|A0A087WYE6	HUMAN	NA	NA	1	14	9	10	5	8	12	8	3	8	30	6	7	24	16	11	25	8	8	5	3
tr|A0A087WYE7|A0A087WYE7	HUMAN	NA	NA	1	5	1	5	4	8	6	3	7	4	6	1	4	3	4	6	9	2	8	0	2
tr|A0A087WYE8|A0A087WYE8	HUMAN	NA	NA	1	11	4	4	4	2	7	3	4	5	7	6	1	2	8	5	14	8	12	4	6
tr|A0A087WYF0|A0A087WYF0	HUMAN	NA	NA	1	5	2	8	7	1	13	4	12	16	8	5	6	3	9	21	11	11	15	1	2
tr|A0A087WYF1|A0A087WYF1	HUMAN	NA	NA	1	206	163	183	204	104	263	70	163	184	247	45	164	174	120	160	193	193	159	27	96
tr|A0A087WYF2|A0A087WYF2	HUMAN	NA	NA	1	12	6	11	13	11	18	2	10	13	24	5	14	15	10	9	11	11	15	6	8
tr|A0A087WYF3|A0A087WYF3	HUMAN	NA	NA	1	5	1	0	1	0	9	1	0	1	3	1	0	6	3	3	11	3	6	3	1
tr|A0A087WYF4|A0A087WYF4	HUMAN	NA	NA	1	11	19	12	35	16	19	22	18	44	26	8	18	11	18	15	52	21	16	5	14
tr|A0A087WYF5|A0A087WYF5	HUMAN	NA	NA	1	1	0	3	0	0	34	3	0	3	1	0	1	47	39	5	3	0	0	0	0
tr|A0A087WYF6|A0A087WYF6	HUMAN	NA	NA	1	99	3	122	131	58	75	18	38	110	93	11	33	83	60	47	130	64	57	8	5
tr|A0A087WYF7|A0A087WYF7	HUMAN	NA	NA	1	19	3	7	15	7	19	6	13	31	20	9	2	19	12	4	27	21	21	2	11
tr|A0A087WYF8|A0A087WYF8	HUMAN	NA	NA	1	11	6	12	9	8	20	6	7	10	10	4	7	20	7	16	11	10	15	1	7
tr|A0A087WYF9|A0A087WYF9	HUMAN	NA	NA	1	27	6	12	13	4	28	6	3	5	27	6	2	60	14	16	33	10	10	12	3
tr|A0A087WYG1|A0A087WYG1	HUMAN	NA	NA	1	7	3	0	0	0	4	0	3	2	10	2	0	7	2	7	5	1	3	2	1
tr|A0A087WYG2|A0A087WYG2	HUMAN	NA	NA	1	87	21	78	119	28	101	35	49	66	106	31	47	81	63	81	125	69	103	17	30
tr|A0A087WYG4|A0A087WYG4	HUMAN	NA	NA	1	108	29	48	76	53	52	58	51	54	187	42	23	62	89	71	121	81	61	27	24
tr|A0A087WYG6|A0A087WYG6	HUMAN	NA	NA	1	6	7	3	1	2	3	2	1	3	8	6	3	6	1	4	5	10	7	0	6
tr|A0A087WYG8|A0A087WYG8	HUMAN	NA	NA	1	58	4	18	65	9	24	7	20	24	59	3	15	9	26	45	58	21	19	1	11
tr|A0A087WYG9|A0A087WYG9	HUMAN	NA	NA	1	31	11	26	24	40	27	15	34	40	53	19	20	25	18	20	32	27	37	15	15
tr|A0A087WYH0|A0A087WYH0	HUMAN	NA	NA	1	9	1	6	10	0	4	5	4	9	4	1	3	10	6	9	14	5	6	1	2
tr|A0A087WYH1|A0A087WYH1	HUMAN	NA	NA	1	7	10	6	6	8	7	12	0	12	8	2	3	5	2	8	7	15	2	4	5
tr|A0A087WYH2|A0A087WYH2	HUMAN	NA	NA	1	6	5	3	9	3	11	0	5	2	17	1	6	3	4	11	9	5	5	1	1
tr|A0A087WYH3|A0A087WYH3	HUMAN	NA	NA	1	12	8	10	8	5	13	6	11	9	26	5	4	25	4	18	20	10	12	2	7
tr|A0A087WYH5|A0A087WYH5	HUMAN	NA	NA	1	14	1	16	28	3	13	3	5	21	14	2	4	6	4	6	11	9	6	1	2
tr|A0A087WYH6|A0A087WYH6	HUMAN	NA	NA	1	28	9	16	33	10	24	14	29	15	51	9	21	40	20	26	56	35	36	9	10
tr|A0A087WYH7|A0A087WYH7	HUMAN	NA	NA	1	16	22	16	6	3	24	14	5	5	16	1	10	22	14	16	17	16	8	3	7
tr|A0A087WYH8|A0A087WYH8	HUMAN	NA	NA	1	18	22	28	30	22	16	13	23	19	39	13	22	24	23	23	42	24	29	8	12
tr|A0A087WYH9|A0A087WYH9	HUMAN	NA	NA	1	40	13	18	37	18	32	13	12	18	43	11	16	36	24	26	41	24	33	13	7
tr|A0A087WYI0|A0A087WYI0	HUMAN	NA	NA	1	33	8	16	36	19	36	18	20	35	57	17	14	28	22	27	29	29	39	6	13
tr|A0A087WYI2|A0A087WYI2	HUMAN	NA	NA	1	27	7	7	12	10	17	7	7	12	17	8	11	23	17	19	33	17	20	6	6
tr|A0A087WYI3|A0A087WYI3	HUMAN	NA	NA	1	12	14	8	10	3	7	6	4	11	15	6	11	9	9	10	14	11	4	10	4
tr|A0A087WYI4|A0A087WYI4	HUMAN	NA	NA	1	15	6	6	16	6	16	3	8	7	16	2	4	8	8	9	24	13	11	1	2
tr|A0A087WYI5|A0A087WYI5	HUMAN	NA	NA	1	40	19	52	128	24	32	19	21	62	91	12	27	44	67	49	76	25	49	4	26
tr|A0A087WYI6|A0A087WYI6	HUMAN	NA	NA	1	17	3	1	5	3	15	1	1	3	9	1	4	12	2	6	20	13	7	2	4
tr|A0A087WYI8|A0A087WYI8	HUMAN	NA	NA	1	1	0	2	1	0	1	0	0	2	1	1	1	0	1	0	0	0	1	0	0
tr|A0A087WYI9|A0A087WYI9	HUMAN	NA	NA	1	8	0	15	33	1	10	10	6	25	10	5	3	4	9	40	13	3	5	2	1
tr|A0A087WYJ0|A0A087WYJ0	HUMAN	NA	NA	1	52	11	29	28	24	39	31	45	33	83	20	24	50	60	35	78	45	35	8	16
tr|A0A087WYJ1|A0A087WYJ1	HUMAN	NA	NA	1	8	8	9	17	8	18	5	9	11	18	12	9	17	8	14	20	15	14	8	5
tr|A0A087WYJ3|A0A087WYJ3	HUMAN	NA	NA	1	19	15	8	19	11	17	8	9	8	21	3	4	22	9	14	12	4	9	3	6
tr|A0A087WYJ5|A0A087WYJ5	HUMAN	NA	NA	1	29	4	28	35	17	21	16	33	38	46	10	14	22	29	30	33	25	30	8	9
tr|A0A087WYJ6|A0A087WYJ6	HUMAN	NA	NA	1	53	11	37	52	46	60	15	51	46	62	25	40	31	35	47	62	41	61	14	35
tr|A0A087WYJ7|A0A087WYJ7	HUMAN	NA	NA	1	16	2	9	14	4	6	3	4	15	19	5	6	5	11	11	14	15	8	1	4
tr|A0A087WYJ8|A0A087WYJ8	HUMAN	NA	NA	1	16	8	11	5	31	13	8	23	11	45	12	9	13	5	11	29	17	28	2	12
tr|A0A087WYJ9|A0A087WYJ9	HUMAN	NA	NA	1	34	14	27	26	22	37	9	20	26	45	7	23	43	30	25	70	56	52	14	19
tr|A0A087WYK0|A0A087WYK0	HUMAN	NA	NA	1	34	1	10	16	9	11	2	17	9	38	1	10	67	8	24	27	33	23	2	4
tr|A0A087WYK1|A0A087WYK1	HUMAN	NA	NA	1	16	7	13	24	11	24	7	31	19	45	5	27	36	12	22	32	32	21	9	26
tr|A0A087WYK2|A0A087WYK2	HUMAN	NA	NA	1	112	32	77	147	59	90	35	78	124	126	36	67	118	123	74	210	129	119	12	31
tr|A0A087WYK3|A0A087WYK3	HUMAN	NA	NA	1	9	3	5	8	5	2	3	2	6	7	4	5	4	4	0	3	7	3	2	1
tr|A0A087WYK5|A0A087WYK5	HUMAN	NA	NA	1	29	51	10	77	42	48	55	42	122	47	3	52	21	28	30	52	60	15	3	33
tr|A0A087WYK6|A0A087WYK6	HUMAN	NA	NA	1	6	0	7	8	3	7	3	10	3	16	3	3	4	4	7	17	4	5	4	0
tr|A0A087WYK7|A0A087WYK7	HUMAN	NA	NA	1	1	1	0	2	0	3	2	0	0	4	2	0	2	3	3	1	2	0	1	0
tr|A0A087WYK8|A0A087WYK8	HUMAN	NA	NA	1	69	17	71	118	59	63	30	51	74	122	23	51	52	46	46	71	62	66	15	42
tr|A0A087WYK9|A0A087WYK9	HUMAN	NA	NA	1	7	12	7	10	8	15	5	12	11	10	3	11	13	6	7	16	11	11	4	16
tr|A0A087WYL0|A0A087WYL0	HUMAN	NA	NA	1	13	16	4	2	3	24	13	4	1	24	1	0	32	3	10	28	7	14	3	0
tr|A0A087WYL1|A0A087WYL1	HUMAN	NA	NA	1	15	2	4	9	2	12	2	8	1	12	0	4	3	5	12	6	6	8	2	3
tr|A0A087WYL2|A0A087WYL2	HUMAN	NA	NA	1	2	1	2	0	0	3	2	1	3	2	0	1	5	4	1	2	3	5	0	1
tr|A0A087WYL3|A0A087WYL3	HUMAN	NA	NA	1	47	11	45	66	36	35	12	31	40	71	14	25	43	42	24	68	49	38	5	17
tr|A0A087WYL5|A0A087WYL5	HUMAN	NA	NA	1	56	27	37	68	22	96	22	30	13	109	10	25	105	33	44	65	69	50	12	30
tr|A0A087WYL6|A0A087WYL6	HUMAN	NA	NA	1	64	9	59	83	29	100	28	37	79	92	20	41	99	44	72	85	43	52	2	24
tr|A0A087WYL7|A0A087WYL7	HUMAN	NA	NA	1	14	3	13	18	8	9	7	21	20	20	5	9	19	17	15	18	8	19	4	10
tr|A0A087WYL8|A0A087WYL8	HUMAN	NA	NA	1	2	2	0	2	2	1	0	1	2	4	2	1	1	0	1	4	0	3	1	1
tr|A0A087WYM1|A0A087WYM1	HUMAN	NA	NA	1	10	2	3	9	4	6	6	4	7	18	4	3	4	6	6	7	3	5	1	0
tr|A0A087WYM2|A0A087WYM2	HUMAN	NA	NA	1	13	0	6	18	6	11	6	16	16	18	6	5	6	4	5	8	8	8	2	5
tr|A0A087WYM3|A0A087WYM3	HUMAN	NA	NA	1	27	12	26	32	21	32	8	14	20	45	10	5	22	18	21	32	15	15	3	11
tr|A0A087WYM5|A0A087WYM5	HUMAN	NA	NA	1	83	15	85	119	36	51	28	71	112	117	43	57	123	92	49	152	102	103	5	20
tr|A0A087WYM6|A0A087WYM6	HUMAN	NA	NA	1	35	10	19	46	10	31	18	35	17	62	11	24	45	24	30	67	45	41	12	14
tr|A0A087WYN0|A0A087WYN0	HUMAN	NA	NA	1	33	15	13	20	27	37	10	25	25	45	6	13	27	14	31	35	26	24	14	20
tr|A0A087WYN1|A0A087WYN1	HUMAN	NA	NA	1	20	10	25	55	5	21	17	11	23	31	12	5	24	16	16	28	26	28	5	9
tr|A0A087WYN2|A0A087WYN2	HUMAN	NA	NA	1	0	1	1	4	3	3	1	2	7	5	1	3	1	0	4	2	1	6	0	1
tr|A0A087WYN3|A0A087WYN3	HUMAN	NA	NA	1	6	1	0	11	3	4	7	2	4	4	1	0	11	7	3	8	6	4	0	0
tr|A0A087WYN4|A0A087WYN4	HUMAN	NA	NA	1	50	7	38	80	19	45	10	27	63	72	11	23	19	37	43	45	23	25	9	18
tr|A0A087WYN6|A0A087WYN6	HUMAN	NA	NA	1	18	2	11	14	4	15	7	8	10	24	1	7	26	10	16	8	4	12	2	3
tr|A0A087WYN9|A0A087WYN9	HUMAN	NA	NA	1	98	19	62	119	48	64	30	74	116	148	22	63	64	73	73	96	67	83	13	38
tr|A0A087WYP0|A0A087WYP0	HUMAN	NA	NA	1	17	4	9	23	2	20	5	4	11	29	3	5	22	15	13	17	19	9	4	4
tr|A0A087WYP2|A0A087WYP2	HUMAN	NA	NA	1	14	1	1	15	2	9	1	2	12	11	2	3	10	2	11	6	5	11	1	2
tr|A0A087WYP4|A0A087WYP4	HUMAN	NA	NA	1	5	1	0	0	2	3	1	0	1	3	1	0	3	2	2	7	1	1	2	0
tr|A0A087WYP7|A0A087WYP7	HUMAN	NA	NA	1	47	18	25	15	15	39	21	12	18	60	7	9	26	25	27	51	40	44	13	6
tr|A0A087WYP8|A0A087WYP8	HUMAN	NA	NA	1	7	1	8	7	3	9	6	4	5	16	3	1	11	11	8	2	3	4	2	1
tr|A0A087WYP9|A0A087WYP9	HUMAN	NA	NA	1	22	6	21	44	7	12	8	6	15	36	12	10	10	24	12	30	19	16	2	4
tr|A0A087WYQ2|A0A087WYQ2	HUMAN	NA	NA	1	29	8	22	57	5	39	9	29	74	40	11	14	25	40	26	57	34	35	3	8
tr|A0A087WYQ3|A0A087WYQ3	HUMAN	NA	NA	1	7	8	20	14	11	13	3	13	21	22	6	14	7	8	8	15	16	17	3	8
tr|A0A087WYQ4|A0A087WYQ4	HUMAN	NA	NA	1	17	7	9	8	6	14	10	12	8	21	5	8	6	10	16	20	7	14	4	2
tr|A0A087WYQ5|A0A087WYQ5	HUMAN	NA	NA	1	14	4	8	12	7	12	4	11	10	8	5	7	11	6	7	11	13	10	7	6
tr|A0A087WYQ6|A0A087WYQ6	HUMAN	NA	NA	1	15	1	12	21	9	8	3	12	22	32	8	7	9	8	11	14	7	11	3	9
tr|A0A087WYQ7|A0A087WYQ7	HUMAN	NA	NA	1	13	0	5	15	6	12	6	15	11	16	5	5	7	4	5	10	7	9	1	4
tr|A0A087WYQ8|A0A087WYQ8	HUMAN	NA	NA	1	8	4	7	6	5	11	5	10	3	14	3	13	9	8	10	8	8	12	3	9
tr|A0A087WYQ9|A0A087WYQ9	HUMAN	NA	NA	1	43	23	62	139	25	36	19	23	64	99	13	30	51	71	53	81	26	53	3	28
tr|A0A087WYR0|A0A087WYR0	HUMAN	NA	NA	1	10	3	5	5	2	9	0	6	17	7	4	4	5	9	11	8	4	5	1	5
tr|A0A087WYR1|A0A087WYR1	HUMAN	NA	NA	1	29	9	17	32	13	17	6	22	14	39	4	13	16	11	23	23	16	15	8	8
tr|A0A087WYR3|A0A087WYR3	HUMAN	NA	NA	1	22	2	8	19	1	15	4	5	13	25	3	5	9	11	12	25	20	18	3	2
tr|A0A087WYR5|A0A087WYR5	HUMAN	NA	NA	1	16	24	19	36	21	27	24	13	32	26	5	8	21	24	36	46	25	21	4	10
tr|A0A087WYR8|A0A087WYR8	HUMAN	NA	NA	1	83	5	105	76	61	92	22	96	27	116	19	88	72	43	67	98	115	134	7	55
tr|A0A087WYS0|A0A087WYS0	HUMAN	NA	NA	1	38	6	10	30	9	23	3	17	24	41	5	4	26	24	19	36	22	21	2	12
tr|A0A087WYS1|A0A087WYS1	HUMAN	NA	NA	1	21	3	28	33	22	34	11	34	41	55	10	34	21	17	21	37	29	40	3	14
tr|A0A087WYS2|A0A087WYS2	HUMAN	NA	NA	1	0	0	1	7	0	0	0	1	2	3	2	5	0	2	4	2	1	1	0	0
tr|A0A087WYS3|A0A087WYS3	HUMAN	NA	NA	1	67	29	66	89	26	41	26	45	107	70	27	40	74	56	36	132	77	41	13	25
tr|A0A087WYS4|A0A087WYS4	HUMAN	NA	NA	1	26	4	19	41	9	32	10	6	5	51	4	6	46	17	19	24	10	17	5	5
tr|A0A087WYS5|A0A087WYS5	HUMAN	NA	NA	1	7	1	6	10	5	8	1	7	5	12	6	7	5	3	7	8	5	8	1	2
tr|A0A087WYS6|A0A087WYS6	HUMAN	NA	NA	1	21	4	12	20	7	12	3	17	23	15	3	7	4	7	14	13	14	21	1	6
tr|A0A087WYS7|A0A087WYS7	HUMAN	NA	NA	1	2	3	5	6	2	2	1	3	17	0	2	2	3	1	0	9	4	3	0	1
tr|A0A087WYS8|A0A087WYS8	HUMAN	NA	NA	1	6	2	5	2	1	0	5	9	2	7	4	2	11	7	6	12	6	6	1	1
tr|A0A087WYS9|A0A087WYS9	HUMAN	NA	NA	1	8	2	6	14	8	17	5	9	8	14	6	8	13	7	16	8	15	17	3	7
tr|A0A087WYT0|A0A087WYT0	HUMAN	NA	NA	1	4	0	7	4	2	36	3	1	3	9	1	2	47	42	6	7	0	1	0	0
tr|A0A087WYT1|A0A087WYT1	HUMAN	NA	NA	1	11	7	6	11	9	15	11	10	10	20	7	7	16	3	7	10	9	13	9	5
tr|A0A087WYT3|A0A087WYT3	HUMAN	NA	NA	1	4	5	27	14	9	7	3	4	13	12	6	11	5	3	8	16	3	7	5	2
tr|A0A087WYT4|A0A087WYT4	HUMAN	NA	NA	1	3	0	4	7	1	3	0	0	7	8	1	5	5	4	4	2	4	4	2	0
tr|A0A087WYT5|A0A087WYT5	HUMAN	NA	NA	1	13	4	6	12	4	7	0	7	4	11	4	6	4	7	9	7	3	4	0	1
tr|A0A087WYT6|A0A087WYT6	HUMAN	NA	NA	1	28	16	15	27	17	19	8	18	16	38	9	10	12	8	20	19	18	19	2	8
tr|A0A087WYT7|A0A087WYT7	HUMAN	NA	NA	1	3	1	5	5	2	5	1	0	1	11	2	3	2	5	5	1	5	5	0	4
tr|A0A087WYT8|A0A087WYT8	HUMAN	NA	NA	1	7	0	5	1	7	11	2	7	7	6	2	5	5	2	4	8	9	3	2	1
tr|A0A087WYU0|A0A087WYU0	HUMAN	NA	NA	1	3	0	14	11	3	3	1	1	2	5	2	4	2	2	1	4	0	5	3	0
tr|A0A087WYU1|A0A087WYU1	HUMAN	NA	NA	1	45	7	36	47	24	46	11	27	44	38	16	26	30	29	24	49	31	30	13	21
tr|A0A087WYU2|A0A087WYU2	HUMAN	NA	NA	1	20	5	12	8	4	11	6	7	6	26	5	9	11	9	12	9	6	11	5	2
tr|A0A087WYU3|A0A087WYU3	HUMAN	NA	NA	1	58	11	27	42	14	64	15	11	18	71	8	9	66	25	51	49	27	23	4	8
tr|A0A087WYU4|A0A087WYU4	HUMAN	NA	NA	1	13	3	5	5	13	10	1	11	8	20	4	5	2	5	4	15	6	12	8	2
tr|A0A087WYU6|A0A087WYU6	HUMAN	NA	NA	1	7	4	10	11	10	12	3	9	9	15	5	6	6	12	12	13	9	7	1	4
tr|A0A087WYU7|A0A087WYU7	HUMAN	NA	NA	1	12	0	13	17	9	13	3	8	22	7	6	11	14	10	13	8	7	8	2	5
tr|A0A087WYU8|A0A087WYU8	HUMAN	NA	NA	1	12	1	5	3	2	8	3	4	7	13	1	1	5	7	6	11	4	11	1	0
tr|A0A087WYV2|A0A087WYV2	HUMAN	NA	NA	1	43	9	44	82	21	42	15	37	77	99	29	12	39	46	70	48	29	45	8	23
tr|A0A087WYV3|A0A087WYV3	HUMAN	NA	NA	1	8	4	13	15	4	10	5	5	39	6	4	6	7	6	12	18	9	6	0	2
tr|A0A087WYV4|A0A087WYV4	HUMAN	NA	NA	1	8	1	1	2	0	8	0	2	1	4	3	1	1	2	6	1	2	6	1	0
tr|A0A087WYV5|A0A087WYV5	HUMAN	NA	NA	1	66	102	84	78	53	102	34	75	82	156	14	100	75	61	71	100	77	60	9	40
tr|A0A087WYV6|A0A087WYV6	HUMAN	NA	NA	1	8	6	8	7	7	5	3	7	10	12	2	10	2	4	5	6	8	9	1	9
tr|A0A087WYV7|A0A087WYV7	HUMAN	NA	NA	1	11	6	12	13	5	6	5	7	9	22	3	6	8	5	15	5	9	8	1	7
tr|A0A087WYV8|A0A087WYV8	HUMAN	NA	NA	1	99	363	170	190	97	335	45	142	95	145	59	202	175	109	127	180	165	112	15	86
tr|A0A087WYV9|A0A087WYV9	HUMAN	NA	NA	1	7	0	15	14	5	17	2	10	15	20	2	11	6	8	12	13	6	11	2	6
tr|A0A087WYW0|A0A087WYW0	HUMAN	NA	NA	1	5	1	6	7	5	6	2	2	5	11	5	1	4	8	11	6	4	12	4	4
tr|A0A087WYW1|A0A087WYW1	HUMAN	NA	NA	1	68	12	29	46	16	70	22	11	19	80	8	10	84	31	56	54	28	25	5	8
tr|A0A087WYW2|A0A087WYW2	HUMAN	NA	NA	1	2	1	1	0	0	4	1	1	5	2	1	1	2	0	3	6	0	1	1	0
tr|A0A087WYW3|A0A087WYW3	HUMAN	NA	NA	1	37	11	63	85	4	41	42	27	125	43	10	40	55	43	123	262	57	46	12	36
tr|A0A087WYW5|A0A087WYW5	HUMAN	NA	NA	1	20	15	27	34	19	25	11	31	44	25	9	23	21	13	31	38	28	20	4	15
tr|A0A087WYW6|A0A087WYW6	HUMAN	NA	NA	1	11	2	10	20	7	6	4	6	25	15	12	7	8	12	16	7	9	8	2	3
tr|A0A087WYW7|A0A087WYW7	HUMAN	NA	NA	1	11	0	3	4	11	8	1	6	6	9	6	8	8	11	3	15	7	10	2	2
tr|A0A087WYW9|A0A087WYW9	HUMAN	NA	NA	1	17	5	10	11	9	28	7	8	4	27	6	4	32	14	6	14	8	14	2	7
tr|A0A087WYX0|A0A087WYX0	HUMAN	NA	NA	1	31	9	19	21	11	31	10	34	12	48	2	46	43	25	18	54	42	37	10	21
tr|A0A087WYX1|A0A087WYX1	HUMAN	NA	NA	1	11	4	5	10	4	9	3	9	6	17	5	2	5	7	9	17	13	16	5	4
tr|A0A087WYX2|A0A087WYX2	HUMAN	NA	NA	1	26	7	17	12	6	18	5	10	17	38	12	6	23	12	30	26	18	11	8	1
tr|A0A087WYX3|A0A087WYX3	HUMAN	NA	NA	1	43	9	26	29	29	40	12	6	12	63	3	9	58	23	51	46	22	38	7	11
tr|A0A087WYX5|A0A087WYX5	HUMAN	NA	NA	1	17	2	13	17	7	13	9	15	13	30	11	15	5	8	24	25	17	7	1	6
tr|A0A087WYX6|A0A087WYX6	HUMAN	NA	NA	1	68	21	34	64	14	59	23	18	35	87	15	11	43	33	56	81	29	26	8	7
tr|A0A087WYX7|A0A087WYX7	HUMAN	NA	NA	1	13	0	0	2	1	4	0	0	1	4	1	0	4	3	3	6	0	2	0	0
tr|A0A087WYX8|A0A087WYX8	HUMAN	NA	NA	1	96	21	76	111	40	87	28	53	80	125	30	46	80	52	54	125	78	69	3	28
tr|A0A087WYX9|A0A087WYX9	HUMAN	NA	NA	1	62	7	56	55	15	305	13	24	48	45	15	29	201	39	54	47	39	45	4	9
tr|A0A087WYY0|A0A087WYY0	HUMAN	NA	NA	1	12	6	21	21	16	24	6	13	20	21	8	12	13	14	19	22	16	29	3	8
tr|A0A087WYY3|A0A087WYY3	HUMAN	NA	NA	1	50	18	35	43	32	41	16	59	34	72	24	28	37	24	26	43	44	57	4	14
tr|A0A087WYY4|A0A087WYY4	HUMAN	NA	NA	1	26	7	27	27	13	24	12	18	26	42	12	23	27	22	31	36	20	32	3	12
tr|A0A087WYY5|A0A087WYY5	HUMAN	NA	NA	1	4	5	8	12	7	11	2	12	8	23	1	7	6	6	8	7	1	3	0	9
tr|A0A087WYY6|A0A087WYY6	HUMAN	NA	NA	1	50	22	33	30	17	48	11	23	39	72	22	47	25	45	48	89	40	28	6	30
tr|A0A087WYY7|A0A087WYY7	HUMAN	NA	NA	1	0	0	2	1	0	0	1	1	1	3	0	0	3	1	1	3	0	1	0	0
tr|A0A087WYY8|A0A087WYY8	HUMAN	NA	NA	1	16	2	1	10	3	10	5	1	4	5	0	2	9	9	24	7	9	3	0	1
tr|A0A087WYY9|A0A087WYY9	HUMAN	NA	NA	1	12	1	7	8	1	0	0	4	5	9	2	2	7	3	5	6	4	7	2	0
tr|A0A087WYZ0|A0A087WYZ0	HUMAN	NA	NA	1	18	30	14	54	20	40	33	16	49	32	7	22	20	25	30	53	28	15	3	20
tr|A0A087WYZ1|A0A087WYZ1	HUMAN	NA	NA	1	13	2	12	10	2	15	1	9	13	15	3	2	11	8	8	7	6	11	4	5
tr|A0A087WYZ4|A0A087WYZ4	HUMAN	NA	NA	1	12	10	3	5	7	5	7	3	9	11	4	5	9	7	5	15	12	11	0	7
tr|A0A087WYZ5|A0A087WYZ5	HUMAN	NA	NA	1	34	12	7	7	19	22	12	23	8	44	9	9	19	11	13	35	12	32	7	10
tr|A0A087WYZ7|A0A087WYZ7	HUMAN	NA	NA	1	72	20	39	39	27	58	19	22	16	74	7	12	65	24	59	56	41	61	11	15
tr|A0A087WYZ8|A0A087WYZ8	HUMAN	NA	NA	1	3	6	2	0	7	8	1	3	1	17	1	1	3	5	5	11	5	5	3	1
tr|A0A087WYZ9|A0A087WYZ9	HUMAN	NA	NA	1	27	30	39	56	34	29	13	33	63	52	9	51	31	37	36	63	49	44	4	19
tr|A0A087WZ02|A0A087WZ02	HUMAN	NA	NA	1	12	0	2	5	1	7	0	3	4	4	1	0	2	3	3	8	4	3	0	0
tr|A0A087WZ03|A0A087WZ03	HUMAN	NA	NA	1	64	24	49	40	49	88	32	26	32	99	14	41	49	41	54	91	64	62	19	28
tr|A0A087WZ06|A0A087WZ06	HUMAN	NA	NA	1	17	4	26	42	16	12	7	19	33	26	19	17	22	23	17	28	20	21	3	8
tr|A0A087WZ07|A0A087WZ07	HUMAN	NA	NA	1	7	3	11	7	11	6	4	7	14	15	4	9	9	5	3	13	12	9	5	9
tr|A0A087WZ09|A0A087WZ09	HUMAN	NA	NA	1	63	11	10	11	7	49	11	7	12	28	9	14	46	14	34	58	24	15	6	12
tr|A0A087WZ11|A0A087WZ11	HUMAN	NA	NA	1	26	13	22	55	21	18	10	23	31	42	6	23	25	23	25	40	19	30	4	16
tr|A0A087WZ12|A0A087WZ12	HUMAN	NA	NA	1	0	0	3	0	2	1	0	0	4	2	4	2	0	2	4	5	2	2	0	1
tr|A0A087WZ13|A0A087WZ13	HUMAN	NA	NA	1	65	9	24	39	20	90	20	10	29	111	7	18	88	35	44	68	22	21	2	17
tr|A0A087WZ14|A0A087WZ14	HUMAN	NA	NA	1	14	3	8	8	8	12	6	4	7	15	4	1	14	5	13	21	7	2	4	4
tr|A0A087WZ15|A0A087WZ15	HUMAN	NA	NA	1	29	5	16	35	12	22	9	28	26	29	10	18	29	23	16	36	15	26	3	7
tr|A0A087WZ16|A0A087WZ16	HUMAN	NA	NA	1	47	9	35	56	14	38	7	18	26	62	18	16	39	34	41	47	25	25	5	9
tr|A0A087WZ19|A0A087WZ19	HUMAN	NA	NA	1	12	16	16	15	7	15	7	14	14	26	4	12	19	12	25	17	9	11	5	8
tr|A0A087WZ21|A0A087WZ21	HUMAN	NA	NA	1	8	4	8	14	8	10	5	9	7	17	5	13	6	6	10	11	10	14	1	10
tr|A0A087WZ24|A0A087WZ24	HUMAN	NA	NA	1	29	2	8	6	2	16	2	8	8	33	6	15	3	14	9	22	8	3	1	0
tr|A0A087WZ26|A0A087WZ26	HUMAN	NA	NA	1	13	2	14	10	7	16	6	7	7	20	9	4	14	4	17	26	9	8	1	7
tr|A0A087WZ27|A0A087WZ27	HUMAN	NA	NA	1	13	3	5	4	3	11	2	7	15	11	1	1	5	7	12	7	4	11	0	7
tr|A0A087WZ28|A0A087WZ28	HUMAN	NA	NA	1	2	5	6	6	7	11	2	12	6	16	3	3	6	3	5	11	10	8	1	3
tr|A0A087WZ30|A0A087WZ30	HUMAN	NA	NA	1	117	35	45	89	33	97	37	18	32	130	16	12	112	84	112	82	48	72	16	21
tr|A0A087WZ31|A0A087WZ31	HUMAN	NA	NA	1	27	2	9	34	18	37	10	18	18	40	8	12	11	8	18	29	16	19	11	17
tr|A0A087WZ32|A0A087WZ32	HUMAN	NA	NA	1	23	9	17	21	14	27	7	20	28	30	6	9	33	17	21	39	22	20	5	7
tr|A0A087WZ33|A0A087WZ33	HUMAN	NA	NA	1	12	1	3	12	4	11	2	1	6	10	1	0	8	6	11	8	4	4	0	1
tr|A0A087WZ34|A0A087WZ34	HUMAN	NA	NA	1	4	1	4	2	0	5	3	0	4	1	0	1	0	2	2	2	1	1	1	0
tr|A0A087WZ35|A0A087WZ35	HUMAN	NA	NA	1	10	5	6	10	7	15	3	8	5	13	3	1	6	8	6	6	8	10	1	0
tr|A0A087WZ36|A0A087WZ36	HUMAN	NA	NA	1	1	1	4	12	4	5	3	5	8	7	3	3	5	5	5	7	4	8	2	5
tr|A0A087WZ37|A0A087WZ37	HUMAN	NA	NA	1	110	23	115	119	72	98	29	132	78	159	31	93	171	68	89	141	145	148	4	63
tr|A0A087WZ38|A0A087WZ38	HUMAN	NA	NA	1	9	1	13	2	8	11	1	9	2	9	2	2	5	12	10	9	3	7	2	6
tr|A0A087WZ40|A0A087WZ40	HUMAN	NA	NA	1	72	3	22	100	7	30	15	21	53	51	8	29	72	37	95	69	40	45	5	5
tr|A0A087WZ41|A0A087WZ41	HUMAN	NA	NA	1	9	4	7	18	5	4	3	9	8	13	3	6	3	13	8	4	7	3	1	9
tr|A0A087WZ43|A0A087WZ43	HUMAN	NA	NA	1	25	6	12	25	3	27	12	5	13	44	4	3	42	17	28	31	10	14	4	3
tr|A0A087WZ45|A0A087WZ45	HUMAN	NA	NA	1	12	12	8	11	18	17	4	21	5	58	9	11	15	10	20	28	18	28	8	9
tr|A0A087WZ46|A0A087WZ46	HUMAN	NA	NA	1	14	3	3	15	3	20	3	1	8	17	2	6	24	13	12	23	10	11	6	4
tr|A0A087WZ47|A0A087WZ47	HUMAN	NA	NA	1	15	4	9	11	3	13	2	2	5	11	1	2	18	11	13	16	11	7	4	0
tr|A0A087WZ48|A0A087WZ48	HUMAN	NA	NA	1	3	1	3	2	1	5	0	1	6	2	1	0	2	0	9	4	4	2	1	1
tr|A0A087WZ50|A0A087WZ50	HUMAN	NA	NA	1	24	11	14	9	13	21	5	13	13	32	9	9	17	9	19	15	9	30	4	15
tr|A0A087WZ51|A0A087WZ51	HUMAN	NA	NA	1	12	1	11	15	3	12	2	3	9	16	2	7	7	4	9	17	9	12	1	0
tr|A0A087WZ54|A0A087WZ54	HUMAN	NA	NA	1	7	1	6	21	6	4	1	8	9	18	5	14	9	5	6	15	12	10	1	4
tr|A0A087WZ56|A0A087WZ56	HUMAN	NA	NA	1	7	1	7	6	7	6	2	3	3	4	0	3	7	6	5	7	3	5	3	4
tr|A0A087WZ58|A0A087WZ58	HUMAN	NA	NA	1	17	17	37	35	10	16	8	20	26	29	4	17	15	17	19	46	29	19	7	4
tr|A0A087WZ59|A0A087WZ59	HUMAN	NA	NA	1	17	3	2	11	3	11	5	1	4	7	1	2	9	10	25	8	9	3	0	1
tr|A0A087WZ61|A0A087WZ61	HUMAN	NA	NA	1	0	0	2	6	1	3	0	3	1	4	1	1	7	2	2	2	0	2	1	2
tr|A0A087WZ63|A0A087WZ63	HUMAN	NA	NA	1	2	0	4	1	2	7	4	1	1	5	3	3	6	4	5	3	2	4	2	3
tr|A0A087WZ65|A0A087WZ65	HUMAN	NA	NA	1	41	15	57	104	32	59	15	55	71	80	15	33	62	43	52	86	68	62	6	16
tr|A0A087WZ66|A0A087WZ66	HUMAN	NA	NA	1	67	17	25	38	12	83	11	6	22	55	11	13	64	53	25	62	27	21	5	25
tr|A0A087WZ68|A0A087WZ68	HUMAN	NA	NA	1	11	2	5	8	2	13	2	1	2	15	4	2	13	3	14	8	6	12	3	1
tr|A0A087WZ70|A0A087WZ70	HUMAN	NA	NA	1	22	1	13	14	14	19	3	15	15	27	3	7	8	14	5	12	12	19	2	5
tr|A0A087WZ72|A0A087WZ72	HUMAN	NA	NA	1	51	7	26	37	44	32	14	24	20	58	4	24	29	23	35	47	36	55	14	21
tr|A0A087WZ73|A0A087WZ73	HUMAN	NA	NA	1	5	2	4	5	4	6	0	5	2	12	0	5	5	4	7	6	2	7	1	1
tr|A0A087WZ76|A0A087WZ76	HUMAN	NA	NA	1	11	12	10	12	9	10	7	6	24	12	2	9	9	10	12	10	7	13	0	5
tr|A0A087WZ78|A0A087WZ78	HUMAN	NA	NA	1	6	5	4	15	12	9	14	7	15	25	3	6	8	11	10	19	10	10	1	8
tr|A0A087WZ79|A0A087WZ79	HUMAN	NA	NA	1	40	13	30	74	23	39	17	35	43	96	18	25	44	53	42	90	50	34	2	11
tr|A0A087WZ80|A0A087WZ80	HUMAN	NA	NA	1	39	12	9	10	25	20	11	21	11	36	13	12	17	10	14	22	30	25	8	17
tr|A0A087WZ83|A0A087WZ83	HUMAN	NA	NA	1	1	73	2	3	0	3	2	4	2	2	2	1	20	13	16	35	13	11	0	2
tr|A0A087WZ84|A0A087WZ84	HUMAN	NA	NA	1	23	39	15	78	21	35	38	25	60	35	13	18	27	36	43	47	33	25	8	16
tr|A0A087WZ85|A0A087WZ85	HUMAN	NA	NA	1	104	19	87	92	31	111	28	61	67	88	28	79	132	85	89	145	96	119	18	46
tr|A0A087WZ88|A0A087WZ88	HUMAN	NA	NA	1	21	13	18	28	12	19	10	17	22	37	11	10	13	12	24	25	18	18	2	10
tr|A0A087WZ89|A0A087WZ89	HUMAN	NA	NA	1	2	1	4	3	2	4	1	1	3	2	0	1	6	1	3	3	2	4	1	0
tr|A0A087WZ93|A0A087WZ93	HUMAN	NA	NA	1	25	4	3	4	4	11	6	3	3	21	2	4	5	7	10	10	2	9	2	4
tr|A0A087WZ94|A0A087WZ94	HUMAN	NA	NA	1	21	9	1	3	1	9	3	4	6	17	3	3	10	4	9	17	13	3	2	1
tr|A0A087WZ96|A0A087WZ96	HUMAN	NA	NA	1	2	13	2	1	1	13	5	0	2	3	1	1	10	11	7	17	0	0	0	0
tr|A0A087WZ97|A0A087WZ97	HUMAN	NA	NA	1	15	16	25	26	16	24	5	21	35	52	14	16	14	15	11	25	23	25	7	18
tr|A0A087WZ99|A0A087WZ99	HUMAN	NA	NA	1	6	0	6	12	0	19	1	0	0	2	0	0	4	4	10	5	0	1	1	0
tr|A0A087WZA0|A0A087WZA0	HUMAN	NA	NA	1	11	7	5	9	11	11	9	5	6	36	5	14	14	13	11	21	17	9	3	4
tr|A0A087WZA1|A0A087WZA1	HUMAN	NA	NA	1	12	7	18	33	15	10	8	15	42	35	4	14	19	12	17	24	9	14	3	13
tr|A0A087WZA4|A0A087WZA4	HUMAN	NA	NA	1	19	5	19	13	5	17	5	3	4	20	2	2	27	8	11	18	11	13	1	6
tr|A0A087WZA6|A0A087WZA6	HUMAN	NA	NA	1	11	0	4	11	4	5	3	3	6	7	4	5	15	6	8	7	7	9	1	3
tr|A0A087WZA7|A0A087WZA7	HUMAN	NA	NA	1	54	8	17	31	10	61	7	22	30	47	10	24	43	21	25	75	42	25	0	6
tr|A0A087WZA8|A0A087WZA8	HUMAN	NA	NA	1	23	21	18	23	17	23	13	5	10	25	3	10	22	17	21	23	17	20	9	8
tr|A0A087WZA9|A0A087WZA9	HUMAN	NA	NA	1	10	5	7	14	9	7	1	10	14	26	3	9	8	11	10	7	9	3	4	7
tr|A0A087WZB2|A0A087WZB2	HUMAN	NA	NA	1	41	17	35	65	30	37	25	33	51	56	17	25	22	29	32	48	27	43	20	15
tr|A0A087WZB3|A0A087WZB3	HUMAN	NA	NA	1	33	1	15	14	8	18	4	6	9	26	2	6	43	21	24	49	21	10	11	3
tr|A0A087WZB4|A0A087WZB4	HUMAN	NA	NA	1	49	8	40	46	38	50	12	38	48	69	19	17	51	28	49	63	46	41	13	26
tr|A0A087WZB5|A0A087WZB5	HUMAN	NA	NA	1	13	1	20	26	12	11	12	9	22	44	8	8	12	10	13	13	14	32	3	6
tr|A0A087WZB6|A0A087WZB6	HUMAN	NA	NA	1	21	16	44	90	15	26	14	13	32	61	9	11	37	41	37	57	17	36	3	22
tr|A0A087WZB7|A0A087WZB7	HUMAN	NA	NA	1	4	0	2	4	2	5	2	6	2	7	0	3	3	7	1	8	3	2	2	4
tr|A0A087WZC1|A0A087WZC1	HUMAN	NA	NA	1	7	4	5	15	4	15	2	5	3	22	4	3	12	14	8	17	8	8	2	0
tr|A0A087WZC2|A0A087WZC2	HUMAN	NA	NA	1	35	5	17	28	12	34	27	12	24	56	17	28	39	55	22	67	27	30	4	9
tr|A0A087WZC3|A0A087WZC3	HUMAN	NA	NA	1	42	11	39	147	23	17	14	41	137	108	16	54	19	59	35	62	63	39	4	21
tr|A0A087WZC4|A0A087WZC4	HUMAN	NA	NA	1	32	15	40	30	26	38	11	36	36	58	11	37	31	41	27	55	31	47	12	23
tr|A0A087WZC6|A0A087WZC6	HUMAN	NA	NA	1	11	5	4	9	4	8	8	6	5	9	1	9	1	6	3	4	4	4	1	5
tr|A0A087WZC7|A0A087WZC7	HUMAN	NA	NA	1	14	4	11	22	11	11	8	18	34	28	5	16	15	10	20	20	13	19	4	5
tr|A0A087WZC9|A0A087WZC9	HUMAN	NA	NA	1	5	4	8	9	11	8	4	9	6	9	2	5	7	7	10	10	5	7	0	1
tr|A0A087WZD0|A0A087WZD0	HUMAN	NA	NA	1	5	0	1	10	0	5	0	0	3	8	4	2	13	6	7	11	3	1	1	2
tr|A0A087WZD3|A0A087WZD3	HUMAN	NA	NA	1	33	3	6	2	10	16	1	5	2	29	4	6	11	3	21	13	8	16	5	6
tr|A0A087WZD4|A0A087WZD4	HUMAN	NA	NA	1	32	11	21	32	27	19	20	26	38	69	16	22	30	28	23	49	25	50	3	20
tr|A0A087WZD5|A0A087WZD5	HUMAN	NA	NA	1	10	2	17	31	2	28	3	1	22	7	5	4	14	15	16	9	3	6	1	3
tr|A0A087WZD6|A0A087WZD6	HUMAN	NA	NA	1	4	29	0	0	0	0	0	2	3	2	0	0	13	8	2	17	6	8	0	0
tr|A0A087WZD7|A0A087WZD7	HUMAN	NA	NA	1	12	6	13	12	17	12	9	13	12	28	7	16	10	4	17	13	10	9	3	9
tr|A0A087WZD8|A0A087WZD8	HUMAN	NA	NA	1	43	14	24	46	14	44	12	8	32	64	11	13	71	30	31	53	23	29	12	10
tr|A0A087WZD9|A0A087WZD9	HUMAN	NA	NA	1	3	0	0	2	0	2	0	0	6	2	1	0	1	0	3	2	1	2	0	0
tr|A0A087WZE0|A0A087WZE0	HUMAN	NA	NA	1	25	6	8	16	8	20	7	5	7	26	3	6	13	5	18	11	8	13	5	4
tr|A0A087WZE1|A0A087WZE1	HUMAN	NA	NA	1	39	26	62	144	25	46	15	17	69	116	10	28	57	74	64	81	22	51	4	31
tr|A0A087WZE3|A0A087WZE3	HUMAN	NA	NA	1	22	13	8	13	16	27	21	16	16	30	7	10	27	18	22	38	23	20	6	12
tr|A0A087WZE4|A0A087WZE4	HUMAN	NA	NA	1	214	21	174	301	73	88	67	96	186	299	39	97	42	173	138	129	97	104	43	49
tr|A0A087WZE5|A0A087WZE5	HUMAN	NA	NA	1	12	2	8	14	1	10	1	10	12	14	4	3	4	5	3	9	5	4	0	3
tr|A0A087WZE6|A0A087WZE6	HUMAN	NA	NA	1	27	12	15	27	22	20	19	31	29	33	6	20	29	18	23	26	20	29	7	16
tr|A0A087WZE7|A0A087WZE7	HUMAN	NA	NA	1	5	5	0	3	0	3	0	1	1	2	1	2	4	0	4	2	2	5	1	3
tr|A0A087WZE8|A0A087WZE8	HUMAN	NA	NA	1	9	2	3	12	3	7	3	1	5	11	5	3	15	8	19	13	3	3	1	3
tr|A0A087WZE9|A0A087WZE9	HUMAN	NA	NA	1	10	0	2	17	0	11	1	4	20	2	1	4	13	4	9	14	12	6	0	0
tr|A0A087WZF0|A0A087WZF0	HUMAN	NA	NA	1	17	3	8	9	5	12	4	8	7	15	6	4	7	5	4	10	11	20	0	2
tr|A0A087WZF1|A0A087WZF1	HUMAN	NA	NA	1	38	25	25	28	16	55	15	22	30	30	11	20	87	28	22	43	37	29	1	28
tr|A0A087WZF2|A0A087WZF2	HUMAN	NA	NA	1	32	2	6	14	2	26	3	1	3	17	1	3	22	9	32	17	6	8	4	1
tr|A0A087WZF4|A0A087WZF4	HUMAN	NA	NA	1	3	2	2	2	9	6	3	4	2	14	4	3	1	6	6	8	6	7	4	9
tr|A0A087WZF5|A0A087WZF5	HUMAN	NA	NA	1	11	0	4	14	4	7	1	0	12	17	3	5	4	10	5	11	4	6	0	3
tr|A0A087WZF6|A0A087WZF6	HUMAN	NA	NA	1	7	0	1	8	6	13	0	4	6	8	15	2	16	21	7	4	1	3	0	3
tr|A0A087WZF7|A0A087WZF7	HUMAN	NA	NA	1	35	31	15	27	15	34	30	9	27	36	2	8	51	22	60	40	20	17	4	15
tr|A0A087WZF8|A0A087WZF8	HUMAN	NA	NA	1	19	0	0	0	3	11	0	7	2	7	5	1	1	1	1	11	4	5	0	1
tr|A0A087WZF9|A0A087WZF9	HUMAN	NA	NA	1	4	2	0	0	0	3	1	3	0	8	0	0	0	0	0	4	2	0	0	1
tr|A0A087WZG0|A0A087WZG0	HUMAN	NA	NA	1	22	2	5	3	0	19	0	0	2	11	2	1	11	9	7	4	10	4	1	1
tr|A0A087WZG2|A0A087WZG2	HUMAN	NA	NA	1	95	44	62	63	53	111	43	33	26	154	18	25	121	63	79	90	58	113	13	30
tr|A0A087WZG3|A0A087WZG3	HUMAN	NA	NA	1	12	4	4	11	14	18	4	13	11	22	4	8	3	7	7	7	9	10	5	8
tr|A0A087WZG5|A0A087WZG5	HUMAN	NA	NA	1	9	3	6	3	8	5	7	4	5	21	4	10	7	3	10	15	10	11	4	5
tr|A0A087WZG6|A0A087WZG6	HUMAN	NA	NA	1	60	9	54	84	29	97	25	37	80	90	19	39	93	43	69	88	43	50	2	19
tr|A0A087WZG7|A0A087WZG7	HUMAN	NA	NA	1	24	6	27	15	12	17	7	19	14	35	5	26	26	9	9	24	30	36	3	9
tr|A0A087WZG8|A0A087WZG8	HUMAN	NA	NA	1	12	15	19	17	29	20	9	25	29	43	10	29	21	14	24	32	24	27	4	18
tr|A0A087WZG9|A0A087WZG9	HUMAN	NA	NA	1	33	9	19	34	8	15	13	13	17	27	14	21	34	16	29	22	12	15	2	6
tr|A0A087WZH1|A0A087WZH1	HUMAN	NA	NA	1	15	7	10	5	25	12	8	30	9	42	13	13	8	7	13	30	26	22	0	16
tr|A0A087WZH4|A0A087WZH4	HUMAN	NA	NA	1	21	7	21	30	12	6	12	14	28	31	14	16	8	19	19	27	19	19	0	12
tr|A0A087WZH6|A0A087WZH6	HUMAN	NA	NA	1	18	23	12	15	9	20	14	8	19	23	1	2	30	9	14	23	17	16	3	5
tr|A0A087WZH7|A0A087WZH7	HUMAN	NA	NA	1	94	2	6	49	6	38	1	0	28	3	1	6	33	8	8	34	6	7	0	0
tr|A0A087WZH9|A0A087WZH9	HUMAN	NA	NA	1	5	2	7	3	3	8	1	6	5	8	1	4	7	10	3	14	10	4	1	6
tr|A0A087WZI0|A0A087WZI0	HUMAN	NA	NA	1	10	0	1	9	0	39	5	13	15	17	12	0	43	16	5	4	1	5	0	7
tr|A0A087WZI2|A0A087WZI2	HUMAN	NA	NA	1	10	5	5	11	9	21	3	9	4	13	7	8	17	7	8	16	10	9	2	13
tr|A0A087WZI3|A0A087WZI3	HUMAN	NA	NA	1	8	10	4	7	7	10	5	6	9	17	3	6	8	8	10	9	9	6	3	9
tr|A0A087WZI4|A0A087WZI4	HUMAN	NA	NA	1	15	17	9	8	8	28	6	0	2	25	1	6	14	9	18	14	6	13	7	4
tr|A0A087WZI5|A0A087WZI5	HUMAN	NA	NA	1	19	3	7	13	3	14	2	5	10	9	5	5	5	4	5	5	6	13	0	1
tr|A0A087WZI7|A0A087WZI7	HUMAN	NA	NA	1	28	14	15	15	20	19	5	30	23	35	13	21	8	10	5	33	15	29	4	13
tr|A0A087WZI8|A0A087WZI8	HUMAN	NA	NA	1	15	1	0	4	4	6	5	3	2	21	2	1	16	8	7	11	14	5	1	0
tr|A0A087WZJ0|A0A087WZJ0	HUMAN	NA	NA	1	22	2	24	35	35	26	22	16	20	24	14	33	39	30	36	80	36	28	6	16
tr|A0A087WZJ1|A0A087WZJ1	HUMAN	NA	NA	1	6	2	6	6	6	5	3	7	2	7	1	5	16	2	10	4	3	8	2	1
tr|A0A087WZJ2|A0A087WZJ2	HUMAN	NA	NA	1	81	99	226	401	48	147	27	45	179	324	21	35	194	179	210	266	58	152	4	123
tr|A0A087WZJ5|A0A087WZJ5	HUMAN	NA	NA	1	12	1	10	22	3	85	3	12	23	13	4	7	49	17	23	18	16	2	9	4
tr|A0A087WZJ6|A0A087WZJ6	HUMAN	NA	NA	1	4	2	7	6	3	3	1	5	11	9	0	2	7	0	2	10	3	3	0	5
tr|A0A087WZJ7|A0A087WZJ7	HUMAN	NA	NA	1	17	36	7	59	27	36	38	32	95	35	8	20	20	16	25	44	55	11	11	26
tr|A0A087WZJ8|A0A087WZJ8	HUMAN	NA	NA	1	10	9	11	16	12	13	6	2	8	30	9	6	12	9	9	19	6	15	5	0
tr|A0A087WZJ9|A0A087WZJ9	HUMAN	NA	NA	1	9	3	3	6	4	5	2	7	3	19	5	9	2	2	1	11	7	7	3	2
tr|A0A087WZK0|A0A087WZK0	HUMAN	NA	NA	1	29	4	20	26	15	29	8	21	17	34	12	22	16	15	18	21	20	27	4	12
tr|A0A087WZK3|A0A087WZK3	HUMAN	NA	NA	1	6	0	7	14	4	8	2	3	6	16	3	7	10	6	7	10	5	7	2	0
tr|A0A087WZK4|A0A087WZK4	HUMAN	NA	NA	1	5	2	9	6	9	5	0	2	8	11	2	1	11	2	12	8	10	3	1	7
tr|A0A087WZK6|A0A087WZK6	HUMAN	NA	NA	1	17	16	22	21	13	21	4	19	30	48	12	15	13	13	13	26	19	21	7	19
tr|A0A087WZK8|A0A087WZK8	HUMAN	NA	NA	1	8	8	1	6	1	13	4	4	1	21	6	0	26	11	10	11	15	9	12	3
tr|A0A087WZK9|A0A087WZK9	HUMAN	NA	NA	1	21	3	17	27	11	21	10	16	25	33	13	15	13	31	13	27	16	21	2	14
tr|A0A087WZL0|A0A087WZL0	HUMAN	NA	NA	1	56	6	21	78	12	34	16	16	44	75	16	9	22	47	61	53	28	29	4	14
tr|A0A087WZL1|A0A087WZL1	HUMAN	NA	NA	1	13	3	4	1	15	6	3	4	0	14	4	6	2	3	3	7	8	6	2	4
tr|A0A087WZL2|A0A087WZL2	HUMAN	NA	NA	1	9	6	0	5	3	14	6	2	1	22	3	0	18	3	9	16	5	6	2	1
tr|A0A087WZL3|A0A087WZL3	HUMAN	NA	NA	1	79	34	49	77	40	133	32	55	58	107	33	59	93	51	53	96	63	76	24	31
tr|A0A087WZL4|A0A087WZL4	HUMAN	NA	NA	1	6	2	2	3	0	6	0	0	0	8	2	1	2	1	3	5	2	6	1	0
tr|A0A087WZL5|A0A087WZL5	HUMAN	NA	NA	1	5	3	1	1	5	4	6	4	4	10	0	1	8	7	6	11	4	3	0	0
tr|A0A087WZL6|A0A087WZL6	HUMAN	NA	NA	1	5	0	3	7	2	2	2	3	7	7	2	4	1	2	5	2	3	6	0	1
tr|A0A087WZL7|A0A087WZL7	HUMAN	NA	NA	1	9	3	5	2	4	5	2	4	4	15	2	1	7	6	3	15	5	7	1	1
tr|A0A087WZL8|A0A087WZL8	HUMAN	NA	NA	1	12	9	4	6	7	39	7	5	6	17	6	3	6	4	16	38	11	7	9	1
tr|A0A087WZL9|A0A087WZL9	HUMAN	NA	NA	1	30	19	34	47	26	30	38	21	67	40	12	29	25	26	33	71	40	36	4	22
tr|A0A087WZM0|A0A087WZM0	HUMAN	NA	NA	1	8	7	4	3	21	9	3	13	2	24	8	11	5	5	4	20	10	17	2	8
tr|A0A087WZM1|A0A087WZM1	HUMAN	NA	NA	1	4	2	8	6	8	4	1	6	4	4	2	0	3	4	5	5	4	6	0	1
tr|A0A087WZM2|A0A087WZM2	HUMAN	NA	NA	1	17	13	15	23	9	22	8	13	20	33	4	12	23	16	17	18	10	13	11	9
tr|A0A087WZM5|A0A087WZM5	HUMAN	NA	NA	1	2	3	5	6	11	11	5	9	13	13	4	2	6	5	6	9	4	9	2	4
tr|A0A087WZM6|A0A087WZM6	HUMAN	NA	NA	1	2	4	3	14	6	4	3	5	6	8	0	6	6	5	10	17	2	2	1	4
tr|A0A087WZM7|A0A087WZM7	HUMAN	NA	NA	1	6	0	2	4	2	8	1	0	1	9	2	0	1	4	6	2	4	2	2	0
tr|A0A087WZM8|A0A087WZM8	HUMAN	NA	NA	1	7	2	2	4	5	10	0	5	6	10	2	2	6	3	6	11	11	2	4	3
tr|A0A087WZN0|A0A087WZN0	HUMAN	NA	NA	1	3	2	2	1	4	5	0	3	1	4	1	0	3	0	3	3	2	5	0	0
tr|A0A087WZN1|A0A087WZN1	HUMAN	NA	NA	1	40	5	13	27	12	30	13	19	25	34	16	17	13	12	19	26	17	35	2	12
tr|A0A087WZN3|A0A087WZN3	HUMAN	NA	NA	1	14	4	7	8	5	8	6	9	8	12	5	7	5	6	8	13	11	9	1	4
tr|A0A087WZN4|A0A087WZN4	HUMAN	NA	NA	1	34	7	22	46	10	30	10	25	26	43	8	17	37	18	28	27	23	27	3	19
tr|A0A087WZN6|A0A087WZN6	HUMAN	NA	NA	1	2	0	3	5	2	2	1	1	1	2	0	0	4	4	2	7	1	0	0	1
tr|A0A087WZN7|A0A087WZN7	HUMAN	NA	NA	1	40	19	52	128	24	32	19	21	63	91	12	26	44	66	49	77	25	49	4	26
tr|A0A087WZN9|A0A087WZN9	HUMAN	NA	NA	1	114	11	116	178	58	107	21	119	74	130	29	78	131	61	87	117	128	151	6	74
tr|A0A087WZP0|A0A087WZP0	HUMAN	NA	NA	1	8	0	10	24	7	5	3	5	6	10	4	6	8	3	13	9	6	5	1	1
tr|A0A087WZP1|A0A087WZP1	HUMAN	NA	NA	1	11	0	5	16	1	11	2	5	8	10	4	2	24	13	16	16	5	7	2	0
tr|A0A087WZP2|A0A087WZP2	HUMAN	NA	NA	1	66	8	23	41	11	74	19	28	35	65	23	31	70	30	35	110	48	34	1	6
tr|A0A087WZP4|A0A087WZP4	HUMAN	NA	NA	1	5	10	7	2	5	3	1	6	10	9	2	2	3	2	7	6	7	4	1	2
tr|A0A087WZP5|A0A087WZP5	HUMAN	NA	NA	1	5	0	1	2	1	3	0	7	1	5	1	1	1	2	1	3	3	2	0	2
tr|A0A087WZP6|A0A087WZP6	HUMAN	NA	NA	1	59	41	66	47	35	85	39	43	19	73	7	35	80	42	55	60	74	53	12	44
tr|A0A087WZP7|A0A087WZP7	HUMAN	NA	NA	1	115	36	77	126	91	88	50	87	102	199	28	61	98	101	94	162	97	121	20	49
tr|A0A087WZP8|A0A087WZP8	HUMAN	NA	NA	1	18	12	18	28	19	13	9	18	23	29	8	16	17	11	19	26	19	15	5	7
tr|A0A087WZP9|A0A087WZP9	HUMAN	NA	NA	1	31	9	5	5	1	28	6	0	1	16	1	0	31	17	22	15	9	9	5	0
tr|A0A087WZQ1|A0A087WZQ1	HUMAN	NA	NA	1	54	18	69	61	46	51	34	73	69	113	23	48	55	42	60	119	61	58	10	32
tr|A0A087WZQ2|A0A087WZQ2	HUMAN	NA	NA	1	17	36	14	54	23	46	37	22	42	50	6	25	33	31	57	66	29	27	6	19
tr|A0A087WZQ3|A0A087WZQ3	HUMAN	NA	NA	1	13	4	10	22	3	18	2	12	12	22	3	4	6	4	3	12	10	11	2	7
tr|A0A087WZQ4|A0A087WZQ4	HUMAN	NA	NA	1	12	6	4	7	6	10	5	5	9	16	1	3	10	13	6	15	11	10	2	2
tr|A0A087WZQ5|A0A087WZQ5	HUMAN	NA	NA	1	35	19	25	34	20	39	20	40	37	68	17	22	23	21	40	43	24	37	8	16
tr|A0A087WZQ6|A0A087WZQ6	HUMAN	NA	NA	1	50	13	48	49	15	29	11	42	46	87	15	34	34	26	25	42	30	58	3	20
tr|A0A087WZQ7|A0A087WZQ7	HUMAN	NA	NA	1	43	6	17	30	12	13	8	16	27	25	10	14	3	13	9	19	12	9	2	14
tr|A0A087WZQ8|A0A087WZQ8	HUMAN	NA	NA	1	55	15	32	24	19	39	17	16	12	74	12	13	52	28	34	43	21	49	4	15
tr|A0A087WZQ9|A0A087WZQ9	HUMAN	NA	NA	1	11	3	5	11	5	10	4	2	7	18	4	7	11	10	8	10	11	15	2	8
tr|A0A087WZR0|A0A087WZR0	HUMAN	NA	NA	1	87	45	47	52	24	90	38	27	45	66	13	31	67	31	61	71	48	62	20	37
tr|A0A087WZR1|A0A087WZR1	HUMAN	NA	NA	1	27	0	0	1	3	14	0	9	3	10	5	1	2	1	3	17	7	15	0	1
tr|A0A087WZR3|A0A087WZR3	HUMAN	NA	NA	1	16	7	13	28	7	11	15	18	13	27	9	6	8	21	16	25	17	27	3	6
tr|A0A087WZR4|A0A087WZR4	HUMAN	NA	NA	1	10	5	11	10	11	10	8	9	12	21	2	11	9	10	6	24	15	18	5	9
tr|A0A087WZR6|A0A087WZR6	HUMAN	NA	NA	1	27	7	28	32	12	25	9	26	19	33	9	20	22	20	15	24	49	35	3	15
tr|A0A087WZR8|A0A087WZR8	HUMAN	NA	NA	1	22	13	26	124	16	14	13	30	82	100	13	43	3	58	17	42	22	36	0	9
tr|A0A087WZR9|A0A087WZR9	HUMAN	NA	NA	1	35	8	16	19	7	31	8	14	13	35	9	5	18	20	15	24	16	23	1	2
tr|A0A087WZS0|A0A087WZS0	HUMAN	NA	NA	1	6	7	3	1	2	3	2	1	3	8	6	3	6	1	4	4	9	7	0	6
tr|A0A087WZS1|A0A087WZS1	HUMAN	NA	NA	1	4	7	7	7	7	6	2	2	4	7	5	2	9	3	3	8	4	2	2	4
[truncated: 69,174 more rows]
