# Supplementary material for: Proteomic indicators of oxidation and hydration state in colorectal cancer
Source: PeerJ. 2016 Jul 20;4:e2238. doi: 10.7717/peerj.2238 (PMC4958012; doi:10.7717/peerj.2238)
Supplement: Supplemental Information 1 — This ZIP file contains the code and data files used in the present study [file peerj-04-2238-s001.zip › Dataset_S1/data/cancer/PHL+16.csv]

Entry	GN	log of 113:114	log of 115:114	log of 116:114
Q15149	PLEC	0.84	1.27	2.01
P15559	NQO1	0.46	1.31	1.76
Q9NR30	DDX21	1.12	2.08	1.75
P55060	CSE1L	1.06	1.85	1.58
P27824	CANX	0.83	0.98	1.53
Q14204	DYNC1H1	1.2	1.67	1.49
P50454	SERPINH1	0.41	2.2	1.46
P42704	LRPPRC	0.11	1.21	1.41
Q15582	TGFBI	0.7	1.73	1.36
Q92616	GCN1L1	0.66	1.47	1.34
P07814	EPRS	0.44	1.39	1.33
Q00610	CLTC	0.72	1.01	1.33
P33991	MCM4	1.08	1.75	1.3
O00410	IPO5	0.78	1.63	1.29
Q7KZF4	SND1	0.43	1.46	1.24
P02786	TFRC	-0.13	1.62	1.21
P26641	EEF1G	0.44	1.57	1.17
Q92598	HSPH1	0.92	1.47	1.17
Q96AG4	LRRC59	0.62	0.99	1.14
P49327	FASN	0.55	1.63	1.13
O00571	DDX3X	0.61	1.51	1.08
Q08211	DHX9	0.36	1.71	1.06
Q6P996	PDXDC1	-0.1	0.72	1.06
P13639	EEF2	0.46	1.65	1.04
P56192	MARS	0.65	1.28	1.04
Q96QK1	VPS35	-0.08	1.81	1.02
P20042	EIF2S2	1.22	1.38	1.02
P62805	HIST1H4A	0.94	1.93	0.97
P08238	HSP90AB1	-0.19	1.69	0.97
P09525	ANXA4	1.77	2.01	0.96
Q9Y5B9	SUPT16H	1.03	1.95	0.88
P58107	EPPK1	0.7	2.17	0.87
P34897	SHMT2	0.91	1.37	0.87
P05413	FABP3	-0.05	3.02	0.84
P23588	EIF4B	1.06	1.77	0.84
O14980	XPO1	-0.03	1.02	0.84
Q04637	EIF4G1	-0.19	0.59	0.79
P33993	MCM7	0.91	1.58	0.78
O00567	NOP56	1.38	1.53	0.77
P12814	ACTN1	0.39	1.95	0.76
P22087	FBL	1.85	1.88	0.76
P26639	TARS	0.13	0.83	0.76
P41091	EIF2S3	0.35	1.02	0.75
P21810	BGN	-1.73	1.77	0.74
Q13045	FLII	0.35	1.04	0.73
Q9Y446	PKP3	0.79	1.21	0.72
O43143	DHX15	-0.17	0.92	0.72
P10809	HSPD1	2.26	1.31	0.71
Q14978	NOLC1	1.14	1.88	0.67
Q8IUX7	AEBP1	-1.2	2.15	0.66
P55884	EIF3B	-0.15	1.16	0.65
P61247	RPS3A	1.89	1.74	0.62
Q93009	USP7	-0.81	1.1	0.62
Q9ULC5	ACSL5	0.7	1.21	0.6
O75533	SF3B1	0.31	0.88	0.6
P18124	RPL7	1.53	1.49	0.58
P05388	RPLP0	0.85	1.02	0.56
Q99613	EIF3C	-0.06	0.89	0.53
O43707	ACTN4	0.19	2.08	0.52
P52597	HNRNPF	1.13	1.3	0.52
Q9BUQ8	DDX23	-0.01	0.93	0.52
P11940	PABPC1	0.59	0.84	0.51
P15880	RPS2	2.27	1.87	0.5
P49736	MCM2	-0.15	0.94	0.5
P40227	CCT6A	0.88	0.94	0.47
P12270	TPR	0.81	0.8	0.47
O75643	SNRNP200	-0.1	0.67	0.43
Q01105	SET	1.77	1.87	0.39
P29401	TKT	0.83	1.26	0.39
P49368	CCT3	0.64	1.06	0.39
Q8N1G4	LRRC47	0.18	0.78	0.38
P37802	TAGLN2	1.55	1.79	0.33
P53396	ACLY	-0.86	0.72	0.32
P23246	SFPQ	0.88	0.89	0.27
P42166	TMPO	0.52	0.82	0.26
Q12906	ILF3	0.7	0.91	0.25
Q6P2Q9	PRPF8	-0.25	0.8	0.24
P14866	HNRNPL	0.49	0.78	0.23
P07942	LAMB1	-0.62	1.02	0.22
P04075	ALDOA	-1.14	0.74	0.2
O00264	PGRMC1	0.61	1.73	0.17
P07237	P4HB	1.75	0.71	0.17
Q9Y230	RUVBL2	0.54	1.1	0.16
Q01995	TAGLN	-1.39	2.01	0.07
P19338	NCL	2.39	2.46	0.06
P60842	EIF4A1	-1.06	0.99	0.05
P11586	MTHFD1	0.39	0.86	0.02
Q15942	ZYX	0.23	1.32	0.01
Q9BQG0	MYBBP1A	0.36	1.75	0
P07900	HSP90AA1	0.33	1.59	-0.01
P04181	OAT	-0.86	1.3	-0.02
Q13263	TRIM28	0.63	1.79	-0.03
Q9UQ80	PA2G4	1.18	0.8	-0.03
Q08945	SSRP1	0.61	1.47	-0.06
P06748	NPM1	2.11	1.93	-0.11
Q08J23	NSUN2	-0.13	1.14	-0.11
Q9Y2W1	THRAP3	-0.5	1.05	-0.13
P62910	RPL32	0.99	1.46	-0.6
P52272	HNRNPM	0.52	0.93	-0.65
P62701	RPS4X	1.12	1.29	-0.74
Q8WXF1	PSPC1	1.02	1.61	-0.89
Q02543	RPL18A	0.62	1.3	-0.9
P55072	VCP	1.32	1.03	-0.98
P07910	HNRNPC	0.63	0.93	-1.08
P63104	YWHAZ	0.53	1.1	-1.13
P00738	HP	-1.02	-4.1	0.15
P01009	SERPINA1	-1.24	-3.41	-0.22
O75363	BCAS1	-0.16	-3.5	-0.25
P02774	GC	-1.26	-3.22	-0.39
Q02817	MUC2	-0.8	-5.21	-0.39
P00918	CA2	-2.86	-5.08	-0.62
Q8NBS9	TXNDC5	-0.64	-2.84	-0.7
P07339	CTSD	0.03	-3.62	-0.8
Q96KP4	CNDP2	0.31	-3.81	-0.8
Q13011	ECH1	-0.52	-3.87	-0.82
O60701	UGDH	-0.6	-2.73	-0.85
P24752	ACAT1	-0.82	-3.77	-0.87
Q09666	AHNAK	-1.77	-2.19	-0.92
Q99798	ACO2	0.06	-3.57	-1.02
Q6NZI2	PTRF	-1.95	-2.14	-1.03
Q05707	COL14A1	-4.25	-3.42	-1.06
Q9C002	NMES1	-1.89	-3.99	-1.06
P00390	GSR	-0.66	-3	-1.08
P30041	PRDX6	-1.12	-3.28	-1.08
P19404	NDUFV2	-1.03	-3.31	-1.16
A8K7I4	CLCA1	0.5	-4.2	-1.16
P49189	ALDH9A1	-0.74	-2.58	-1.17
P48637	GSS	-1.06	-2.95	-1.2
P04066	FUCA1	-1.47	-3.47	-1.24
P80303	NUCB2	-0.75	-2.58	-1.27
P11310	ACADM	-0.78	-2.46	-1.34
Q9Y6R7	FCGBP	-0.06	-4.14	-1.35
P36871	PGM1	-1.24	-2.23	-1.38
Q9HCB6	SPON1	-1.01	-3.44	-1.45
Q13642	FHL1	-2.86	-2.19	-1.51
Q13228	SELENBP1	0.47	-4.53	-1.58
Q9NR45	NANS	-0.91	-2.98	-1.74
P00915	CA1	-2.63	-4.96	-1.74
P48047	ATP5O	-0.33	-2.58	-1.91
Q8WWA0	ITLN1	-2.18	-5	-1.91
P14550	AKR1A1	-0.94	-3.55	-1.94
Q15661	TPSAB1	-2.52	-3.87	-2.01
P00326	ADH1C	-2.17	-4.35	-2.19
P20774	OGN	-4.35	-4.71	-2.29
P12277	CKB	-1.26	-2.98	-2.76
P10645	CHGA	-3.44	-4.84	-3.2
P69905	HBA1	0.74	-3.38	0.66
O75367	H2AFY	0.62	-1.23	0.26
P38646	HSPA9	0.74	-1.49	0.21
Q12864	CDH17	1.2	-2.54	0.17
P11021	HSPA5	0.35	-1.42	0.13
P20700	LMNB1	0.31	-1.57	0.06
P20810	CAST	0.59	-1.44	0.05
O43704	SULT1B1	-0.47	-1.95	0.03
Q9Y4L1	HYOU1	0.04	-1.46	0.02
Q16762	TST	-0.07	-1.73	0.02
P35221	CTNNA1	0.06	-1.28	0.01
Q6NUK1	SLC25A24	0.03	-1.31	0.01
O15511	ARPC5	0.67	-1.43	-0.01
P01833	PIGR	0.2	-2.31	-0.01
P04264	KRT1	-0.15	-1.73	-0.03
P06396	GSN	-0.65	-2.19	-0.08
P40926	MDH2	0.92	-1.57	-0.09
P35527	KRT9	-0.56	-2.57	-0.09
Q01518	CAP1	0.21	-0.84	-0.13
Q9ULZ3	PYCARD	-0.12	-2.08	-0.2
P01008	SERPINC1	0.21	-1.75	-0.21
P23284	PPIB	-0.17	-1.9	-0.21
P07355	ANXA2	-0.56	-1.77	-0.24
P25774	CTSS	-0.23	-1.9	-0.25
Q8WU39	PACAP	-0.69	-1.67	-0.26
P05091	ALDH2	0.3	-2.68	-0.26
P13667	PDIA4	0.04	-2.05	-0.27
Q9UNF0	PACSIN2	-0.51	-1.3	-0.3
Q9NYL9	TMOD3	0.14	-1.01	-0.31
P62993	GRB2	-0.09	-0.92	-0.32
P14625	HSP90B1	-0.6	-1.51	-0.33
Q16698	DECR1	-0.5	-2.42	-0.33
P37837	TALDO1	0.1	-1.49	-0.35
P09467	FBP1	-0.35	-1.94	-0.35
P02545	LMNA	-0.88	-1.93	-0.37
P01903	HLA-DRA	-0.67	-1.83	-0.44
P02787	TF	-0.31	-2.12	-0.46
P00558	PGK1	0.03	-1.55	-0.5
P12532	CKMT1A	0.03	-1.92	-0.51
Q13510	ASAH1	-0.24	-2.41	-0.52
Q02818	NUCB1	-0.01	-2.39	-0.53
P40925	MDH1	0.06	-1.75	-0.56
Q9H2U2	PPA2	0.27	-2.23	-0.56
P13645	KRT10	-0.45	-1.97	-0.57
P36957	DLST	0.56	-1.44	-0.58
P04424	ASL	-0.39	-1.24	-0.59
Q9Y2J8	PADI2	-1.3	-2.15	-0.62
P22307	SCP2	0.19	-1.39	-0.63
P38117	ETFB	-0.13	-2.15	-0.64
Q0VD83	APOBR	-1.03	-2.39	-0.66
P04040	CAT	-0.11	-1.96	-0.68
P22695	UQCRC2	-0.74	-1.53	-0.71
Q16555	DPYSL2	-0.75	-2.48	-0.72
P47985	UQCRFS1	-0.6	-1.26	-0.76
Q9UHB6	LIMA1	-0.17	-1.57	-0.76
Q9HC38	GLOD4	0.01	-1.34	-0.8
O14773	TPP1	0.01	-1.58	-0.8
P09497	CLTB	-0.51	-2.29	-0.9
P02790	HPX	-0.9	-1.86	-0.93
P07686	HEXB	0	-1.78	-0.94
P30084	ECHS1	0.43	-1.61	-0.95
O60547	GMDS	-0.03	-1.52	-0.98
O75947	ATP5H	0.17	-2.09	-1.01
P06576	ATP5B	-0.07	-1.75	-1.02
Q6NVY1	HIBCH	0.01	-2.98	-1.02
P50135	HNMT	-0.57	-1.91	-1.18
Q06323	PSME1	0.38	-2.68	-1.2
P13804	ETFA	0.23	-1.46	-1.26
Q02252	ALDH6A1	-0.35	-1.99	-1.39
Q16836	HADH	0.8	-1.36	-1.42
P30085	CMPK1	0.88	-2.34	-1.65
P02751	FN1	-3.08	2.3	1.32
P04004	VTN	-2.64	0.92	0.86
P98160	HSPG2	-2.21	1.05	0.63
P21333	FLNA	-2.14	1.68	0.62
P12109	COL6A1	-2.43	0.83	0.17
P17661	DES	-1.9	1.46	0.13
Q9Y6C2	EMILIN1	-1.24	0.69	0.01
P08670	VIM	-3.2	-0.99	-0.21
P12111	COL6A3	-3.1	0.68	-0.29
P15088	CPA3	-2.61	-1.4	-0.76
P35555	FBN1	-2.31	-1.51	-0.78
P18206	VCL	-2.21	0.01	-0.82
Q15063	POSTN	-3.57	0.66	-1
P07585	DCN	-3.67	-2.03	-1.06
P51884	LUM	-3.9	-1.4	-1.21
Q96CX2	KCTD12	-3.25	-1.97	-1.24
P51911	CNN1	-3.47	0.98	-1.3
Q9BXN1	ASPN	-3.59	-1.36	-1.91
Q9UGM3	DMBT1	3.12	3.43	4.82
P06702	S100A9	2.56	2.52	4.67
Q05315	CLC	4.21	2.5	4.54
P05109	S100A8	1.51	1.46	3.72
P06731	CEACAM5	2.13	3.18	3.04
Q6UX06	OLFM4	3.89	3.01	3.02
P00338	LDHA	1.93	3.69	2.92
P36952	SERPINB5	4.32	2.69	2.78
P11678	EPX	3.16	2.82	2.73
Q99715	COL12A1	0.57	4.35	2.68
P35579	MYH9	1.03	1.95	2.55
P13727	PRG2	1.94	1.49	2.35
P24821	TNC	-0.48	4.41	2.33
Q7Z406	MYH14	1.65	2.87	2.19
P09651	HNRNPA1	2.69	3.55	2.16
P78527	PRKDC	1.31	2.2	1.95
O76021	RSL1D1	1.63	2.13	1.93
P12429	ANXA3	2.54	2.1	1.9
Q9Y6E2	BZW2	1.06	2.44	1.84
Q13283	G3BP1	2.18	2.7	1.75
Q8NC51	SERBP1	2.77	2.76	1.73
P05164	MPO	1.22	0.09	3.12
P02788	LTF	1.19	0.58	2.78
P35900	KRT20	1.08	-0.64	1.39
P31146	CORO1A	-0.19	-0.91	1.35
P16615	ATP2A2	0.35	0.08	1.31
Q14764	MVP	0.05	-0.69	1.07
O60763	USO1	0.43	-0.45	1.03
P01024	C3	-0.83	0.1	0.96
P04843	RPN1	0.27	0.31	0.9
P28331	NDUFS1	-1.43	-0.8	-0.66
P07954	FH	-0.66	-1.09	-0.72
P13489	RNH1	-0.82	-0.68	-0.78
P11216	PYGB	-0.7	-0.82	-0.8
P40939	HADHA	-1.22	-1.41	-0.85
P23526	AHCY	-0.17	-0.83	-0.88
P36542	ATP5C1	-0.63	-0.98	-0.9
Q9NZN4	EHD2	-1.64	-0.94	-0.91
P13073	COX4I1	-0.79	-1.22	-1.08
P17931	LGALS3	-0.35	-1.04	-1.1
P21397	MAOA	-1.56	-1.4	-1.11
P53597	SUCLG1	-0.37	-1.48	-1.16
P08559	PDHA1	-0.77	-0.64	-1.2
P11766	ADH5	-0.62	-1.04	-1.21
P16219	ACADS	-1.08	-1.64	-1.23
P55084	HADHB	-0.7	-1.26	-1.25
Q96I99	SUCLG2	-0.94	-2.11	-1.31
P60953	CDC42	-0.54	-1.6	-1.35
Q53EL6	PDCD4	-0.76	-1.27	-1.37
Q9Y224	C14orf166	-0.04	-0.21	-1.39
Q13813	SPTAN1	-0.03	0.27	-1.42
P21291	CSRP1	-1.28	-1.04	-1.42
P09622	DLD	-0.76	-0.97	-1.44
P16152	CBR1	-1.82	-1.95	-1.46
P60660	MYL6	-0.51	0.05	-1.47
P30044	PRDX5	-0.02	-1.43	-1.47
O00299	CLIC1	0.06	0.36	-1.49
P18669	PGAM1	-0.41	-0.75	-1.51
Q96C23	GALM	-0.72	-1.93	-1.51
P17174	GOT1	-1.1	-1.51	-1.56
Q15907	RAB11B	-0.92	-0.83	-1.59
P10768	ESD	-0.01	-1.47	-1.59
P14854	COX6B1	-0.08	-1.06	-1.69
P62280	RPS11	0.04	0.17	-1.73
O00151	PDLIM1	0.45	-0.86	-1.79
O95571	ETHE1	-1.12	-1.65	-1.83
P61978	HNRNPK	0.29	0.6	-1.84
O75874	IDH1	-0.66	-1.49	-1.87
P00352	ALDH1A1	-1.32	-0.62	-1.9
P62258	YWHAE	-1.22	-0.19	-2
P48147	PREP	-0.71	-1	-2.1
Q93052	LPP	-1.51	-0.37	-2.13
P54868	HMGCS2	-0.37	-1.2	-2.15
P07602	PSAP	-1.39	-1.63	-2.25
P0DMV8	HSPA1A	-0.67	-0.8	-2.26
P31040	SDHA	-1.36	-1.11	-2.29
P09211	GSTP1	-1.36	-1.06	-2.73
P07737	PFN1	-0.47	0.3	-2.84
P60174	TPI1	-0.88	-2.32	-3.75
P02671	FGA	-1.9	0.07	2.86
P02675	FGB	-1.83	-0.08	2.64
P02679	FGG	-1.59	-0.49	2.56
P04003	C4BPA	-0.77	1.19	1.59
O60844	ZG16	-2.68	-2.05	1.28
P01011	SERPINA3	-0.78	-1.37	1.19
P01834	IGKC	-0.29	-1.46	0.98
P08603	CFH	-0.78	-0.54	0.92
P01871	IGHM	-0.23	-2.14	0.81
P00751	CFB	-0.68	-0.71	0.7
P01023	A2M	-1.3	-1.71	0.05
Q16851	UGP2	-0.92	-0.7	-0.04
