# Supplementary material for: Proteomic indicators of oxidation and hydration state in colorectal cancer
Source: PeerJ. 2016 Jul 20;4:e2238. doi: 10.7717/peerj.2238 (PMC4958012; doi:10.7717/peerj.2238)
Supplement: Supplemental Information 1 — This ZIP file contains the code and data files used in the present study [file peerj-04-2238-s001.zip › Dataset_S1/data/cancer/XZC+10.csv]

Accession.No.	Gene.Symbol	UniProt	Log2.I.N	Log2.II.N
IPI00453476	-	NA	NA	1.06
IPI00784998	-	NA	NA	-1.19
IPI00743092	-	NA	NA	3.95
IPI00022895	A1BG	Q8IYJ6;Q68CK0;Q96P39;Q7Z3U3;P04217	NA	-1.09
IPI00478003	A2M	Q13677;Q9BQ22;Q6PN97;Q6PIY3;Q68DN2;Q59F47;P01023;Q5QTS0	NA	1.26
IPI00027442	AARS	P49588;Q53GV7;A6NF14;Q96FA0	NA	3.14
IPI00028031	ACADVL	Q8WUL0;P49748;O76056;Q53HR2	NA	1.32
IPI00030363	ACAT1	P24752;B2R6H1;Q96FG8	NA	-1.4
IPI00021290	ACLY	P53396;Q8N9C4;Q4LE36;Q9BRL0;Q13037	NA	4.6
IPI00017855	ACO2	Q6FHX0;Q71UF1;Q8TAQ6;Q99798;Q5JZ41;O75809	-2.23	NA
IPI00010415	ACOT7	O43703;Q53Y78;Q5JYL3;A8K232;Q5JYL4;Q5TGR4;A8K0K7;Q5JYL2;Q5JYL5;Q5JYL6;Q9Y540;Q9UJM9;A8K6B8;A8K837;Q9Y539;O00154	NA	2.39
IPI00008603	ACTA2	P62736;P04108;P03996;Q13707;B2R8A4;Q5T9N7;Q6FI19	NA	-1.41
IPI00021439	ACTB	P70514;Q9UMN3;Q9UE89;Q1KLZ0;P60709;Q53G99;Q64316;Q11211;Q53G76;Q96HG5;Q562S0;P02570;Q75MN2;Q96B34;Q53GK6;P99021;Q562L3	NA	0.95
IPI00013508	ACTN1	P12814;Q1HE25;Q9BTN1;Q86TX4;Q5ZEZ4;B3V8S3	NA	2.46
IPI00013808	ACTN4	O76048;Q96BG6;O43707	1.14	2.63
IPI00028091	ACTR3	Q53QM2;P61158;Q59FV6;P32391	NA	2.37
IPI00473031	ADH1B	Q4ZGI9;Q6LBW4;Q71V49;Q17R68;Q6NWV0;Q13711;P07327;P00326;Q5WRV0;P00325;A8K3E3;Q6NZA7;Q4PJ18;Q96KI7	NA	-4.62
IPI00465343	ADH1C	Q4ZGI9;Q6LBW4;Q71V49;Q17R68;Q6NWV0;Q13711;P07327;P00326;Q5WRV0;P00325;A8K3E3;Q6NZA7;Q4PJ18;Q96KI7	-2.27	-5.76
IPI00746777	ADH5	Q6IRT1;Q5U043;Q2VIM7;Q6FI45;P11766;Q6FHR2	NA	-1.9
IPI00007427	AGR2	O95994;Q4JM46;Q4JM47;Q53G64	NA	-0.51
IPI00012007	AHCY	A8K307;Q96A36;B3KUN3;P23526;Q1RMG2	3.28	2.75
IPI00000690	AIFM1	B3KQS0;A4QPB4;Q1L6K4;Q5T1T4;Q5RZA0;Q1L6K6;O95831;Q96H50;Q9Y3I3;Q6I9X6;Q9Y3I4;B1ALN1;O95881;Q2QKE4;B2RB08;Q5JUZ7;Q5RZ99	2.05	NA
IPI00105407	AKR1B10	Q8IWZ1;Q6FHF3;A4D1P1;O60218;O75890;C9J3V2	NA	-5.77
IPI00291483	AKR1C3	Q99530;Q2XPP3;Q9UKL9;Q5T2L1;Q96KI8;Q9UII3;Q96DJ1;P42330;Q9UCX1;A8K2V0	NA	1.54
IPI00293721	AKR7A3	Q8TAX1;Q9NUC3;Q86SR4;O95154;Q8IVN6;Q8N5V6	NA	1.43
IPI00745872	ALB	Q13140;Q56G89;Q68DN5;P02768;O95574;Q645G4;Q9UJZ0;Q9P1I7;Q9UHS3;Q9P157;Q16167;P04277;Q6UXK4;Q8IUK7;Q86YG0	-0.81	-0.89
IPI00008982	ALDH18A1	Q9UM72;B7Z350;B7ZLP1;O95952;P54886;B2R5Q4;Q5T567;Q3KQU2;B7Z5X8;Q5T566	NA	3.5
IPI00218914	ALDH1A1	Q5SYR1;Q5SYQ9;P00352;Q5SYQ7;Q5SYQ8;O00768;Q59EJ0	-2.8	-1.53
IPI00479877	ALDH9A1	Q5VV90;P49189;B9EKV4;Q9NZT7;B2R6X1;Q6LCL1	-3.01	-1.88
IPI00465439	ALDOA	Q6FH76;P04075;B4DXI7;Q6FI10;Q96B15;Q9UCN2;Q9BWD9	1.56	1.53
IPI00218407	ALDOB	P05062;Q13742;Q5T7D6;Q13741;Q8NHT3	NA	-2.07
IPI00007423	ANP32B	P78459;P78458;B2R9C7;Q5T6W8;Q53F35;Q92688;O00655	2.19	NA
IPI00024095	ANXA3	P12429;B2R9W6;Q6LET2;Q59EE3	3.67	3.68
IPI00002459	ANXA6	Q6ZP35;Q6ZT79;A6NN80;P08133	-0.64	-0.28
IPI00002460	ANXA7	Q5T0M6;Q5T0M7;Q5F2H3;Q53HM8;P20073;B2R657	0.95	NA
IPI00022391	APCS	P02743	NA	-2.62
IPI00337741	APEH	Q9P0Y2;Q9BQ33;P13798	NA	1.88
IPI00021841	APOA1	Q6Q785;A8K866;Q9UCS8;Q9UCT8;Q8TDB0;Q9Y355;Q6LEJ8;Q6LDN9;P02647	NA	-1.01
IPI00168479	APOA1BP	Q5T3I3;Q8NCW5;Q5T3I2;Q496C6;B4DGY3;Q6PGN4	NA	3.04
IPI00304273	APOA4	A8MSL6;Q6Q787;Q13784;P06727;Q14CW8	NA	-4.46
IPI00220007	APOL2	NA	NA	7.14
IPI00215918	ARF4	B2R7J7;P18085;P21371	NA	3.73
IPI00215919	ARF5	P26437;P84085;A4D0Z3	NA	5.67
IPI00020567	ARHGAP1	Q07960	NA	2.19
IPI00003815	ARHGDIA	B2R5X1;P52565;Q6IBM5	NA	1.95
IPI00003327	ARL3	Q5JSM2;P36405;B2R6C7;Q53X83	NA	1.41
IPI00005160	ARPC1B	A4D275;O15143;Q9BU00	NA	1.41
IPI00005161	ARPC2	Q92801;Q9BXV5;O15144;Q9P1D4;Q53R19	NA	1.51
IPI00005162	ARPC3	O15145;O00554;Q2LE71	NA	3.19
IPI00554811	ARPC4	NA	NA	2.25
IPI00013466	ASNA1	A8K740;A6NHP8;O43681;Q92849;Q53FC6	NA	1.34
IPI00020632	ASS1	Q5T6L5;Q5T6L4;P00966;Q8NFZ7;Q86UZ0;Q6LDL2;Q96GT4;Q5T6L6	NA	2.8
IPI00440493	ATP5A1	Q53XX6;Q96HW2;Q96IR6;Q8IXV2;P25705;Q9BTV8;Q96FB4	NA	-1
IPI00303476	ATP5B	Q14283;P06576;A8K4X0;Q0QEN7	NA	-1.24
IPI00395769	ATP5C1	A8KA31;Q6I9V2;Q8TAS0;Q96AS8;Q5VYP3;P36542	NA	-1.15
IPI00024920	ATP5D	P30049;Q6FG90	NA	-0.93
IPI00220487	ATP5H	B2R5L6;Q9H3J4;O75947;A0PJH2	NA	-2.53
IPI00002521	ATP5J	Q6IB54;Q6NZ59;P18859	-1.6	NA
IPI00219291	ATP5J2	NA	-0.83	-1.28
IPI00003856	ATP6V1E1	A8MUE4;A8MUN4;Q53Y06;P36543	NA	1.09
IPI00019906	BSG	A6NJW1;Q7Z796;P35613;Q8IZL7;Q54A51	0.61	NA
IPI00296190	C10orf58	Q96JR0;Q8TBM7;Q5JTC1;Q5JTC0;Q6UW08;Q6IA45;Q5JTB8;Q53HP4;Q8NBK9;Q9H8S6;Q9BRX8;Q8N2K3	NA	1.67
IPI00061507	C11orf54	Q96IX1;Q9Y6B4;Q6FI88;Q96EI3;Q6XYB0;Q9H0W9;A8K850	-0.96	NA
IPI00016670	C11orf59	Q6IAA8;Q8WZ09;Q9NWT0	NA	1.39
IPI00299193	C14orf112	Q49SH3;Q96IA4;P57105	NA	0.47
IPI00031772	C15orf48	Q9C002	-2.17	NA
IPI00014230	C1QBP	Q9NQ45;Q07021;Q2HXR8;Q9NNY8	NA	2.97
IPI00031131	C20orf3	Q9NUB2;Q9GZS8;A8K514;B4DXG1;Q6UVZ8;Q9HDC9	NA	1.7
IPI00031564	C7orf24	O75223;B2RDN0;Q9BS37	NA	3.05
IPI00022395	C9	P02748;Q9UGI4	NA	4.16
IPI00215983	CA1	P00915	-0.98	-3.62
IPI00218414	CA2	Q96ET9;Q6FI12;B2R7G8;P00918;Q6LD99	-1.99	-4.9
IPI00395627	CACYBP	B2ZWH2;O60666;Q5R371;Q5R370;Q6NVY0;Q9HB71;B3KSF1	4.31	3.54
IPI00014537	CALU	NA	2.41	NA
IPI00008274	CAP1	Q6I9U6;Q5T0S1;Q5T0S2;Q01518;Q5T0R7;Q5T0R6;Q5T0R9;Q5T0R8;Q5T0R3;Q5T0R1;Q53HR7;Q5T0R2;Q5T0R5;Q5T0R4	NA	1.18
IPI00848090	CAPG	Q53SA7;P40121	NA	1.79
IPI00025084	CAPNS1	Q96EW0;P04632;A8K0P1;Q8WTX3	NA	1.59
IPI00218782	CAPZB	Q5U0L4;Q32Q68;P47756;Q7L4N0;Q9NUC4;Q8TB49	NA	1.38
IPI00465436	CAT	B2RCZ9;Q2M1U4;Q9UC85;Q9BWT9;P04040;Q8TAK2;Q4VXX5;A8K6C0	NA	1.23
IPI00009236	CAV1	Q9UQH6;Q71VB8;Q9UNG1;Q59E85;Q7Z4F3;Q2TNI1;Q03135;Q9UGP1	NA	-3.07
IPI00010320	CBX1	P83916;P23197;Q9Y654;Q6IBN6	NA	1.91
IPI00297779	CCT2	Q6IAT3;P78371;Q9H369;Q14D36	1.69	1.75
IPI00290770	CCT3	A6NE14;P49368;Q2TU64;B3KX11;Q9BR64;Q5SZY1;Q59H77;Q5SZY0	NA	2.03
IPI00302927	CCT4	O14870;B2R6I3;Q53QP9;P50991;Q96C51	1.86	2.75
IPI00010720	CCT5	Q9BU08;Q96GI1;P48643;Q9HB74;A8JZY8	NA	1.94
IPI00027626	CCT6A	A6NCD2;P40227;Q75LP4;Q3KP28;Q59ET3;Q96S46	2.1	NA
IPI00018465	CCT7	B7Z4Z7;Q6FI26;B7Z4T9;B7WNW9;Q6IBT3;A8MWI8;A8K7E6;Q99832;Q53HV2;O14871	2.78	2.32
IPI00302925	CCT8	Q4VBP8;Q53HU0;P50990;A6NN54;Q7Z759	2.35	3.74
IPI00297160	CD44	Q86T72;Q9P2Z2;Q86UZ1;Q86Z27;Q13968;Q13967;Q9UCB0;Q13961;P22511;Q13960;Q15861;Q9UC30;O95370;Q9UJ36;Q9H5A6;Q13958;Q16522;Q9H5A7;Q96J24;Q13957;Q9H5A4;Q9H5A5;Q13959;Q9H5A3;A5YRN9;Q13419;Q13980;Q99900;Q16066;Q16065;Q16208;Q16064;P16070;Q92493;Q9UC28;Q04858;Q9UC29;Q8N694	NA	1.87
IPI00013122	CDC37	Q16543;Q6FG59;Q53YA2	NA	3.95
IPI00027412	CEACAM6	Q13774;Q53XP7;Q14921;Q13985;Q14922;P40199;Q14920	7.6	NA
IPI00029739	CFH	Q9NU86;Q8N708;Q5TFM2;Q5TFM3;Q2TAZ5;Q14570;P08603;Q38G77;Q14006;P78435;A5PL14	-1.3	NA
IPI00025974	CHMP4B	Q53ZD6;Q9H444	1.33	NA
IPI00022977	CKB	A8K236;P12277;Q6FG40;Q2LE07;B2R5R4;Q9UC66	NA	-3.74
IPI00658109	CKMT1B	NA	NA	-3.8
IPI00014625	CLCA1	Q9UNF6;Q9UPC6;O95151;Q5TDF4;B2RAV5;A8K7I4	NA	-3.08
IPI00003870	CLPP	Q16740;B2R4W5	2.9	2.98
IPI00024067	CLTC	Q6N0A0;Q86TF2;Q00610;Q49AL0	NA	2.72
IPI00383046	CMBL	Q8TED6;Q96DG6	1.22	NA
IPI00219953	CMPK	B2R6S5;Q96C07;Q5SVZ0;P30085;Q53GB7;Q9UBQ8;Q9UIA2	NA	0.7
IPI00302944	COL12A1	Q5VYK1;Q5VYK2;O43853;Q5TF09;Q86TG9;Q71UR3;Q99715;Q99716;Q15955	NA	5.15
IPI00176193	COL14A1	Q4G0W3;O00260;O00261;O00262;Q5XJ18;Q05708;B2RU07;Q05707;Q9UDF6;Q96C67	-1.45	-2.43
IPI00291136	COL6A1	Q9BSA8;Q14041;Q7Z645;Q14040;P12109;Q05BT9;Q16258;Q8TBN2;O00118;O00117	-2.56	NA
IPI00011284	COMT	Q6IB07;Q9BWC7;Q6ICE6;P21964;Q7KZP0;A8MPV9	NA	1.9
IPI00220219	COPB2	P35606	NA	3.13
IPI00456965	COQ5	Q96LV1;Q53HH0;Q32Q28;Q5HYK3;Q9BSP8;B4DEJ4	NA	2.09
IPI00470631	COQ9	A8K3L2;Q9P056;Q8NBL4;Q7Z5T6;Q9NTJ2;Q7L5V7;O75208	0.85	NA
IPI00017510	COX2	Q85KR6;Q85KV5;Q85KW8;Q85KT6;B4F438;Q7GXZ8;Q85KX8;Q85L00;A0S3D8;Q37526;Q85KS8;P00403;Q85KS5;Q2QDD3	NA	-1.66
IPI00006579	COX4I1	P13073;Q6P666;Q86WV2;B2R4J2	NA	-0.9
IPI00017601	CP	Q14063;Q1L857;Q6NSB2;P00450;Q2PP18;Q9UKS4;A5PL27	NA	-0.66
IPI00009829	CPA3	Q96E94;P15088	-2.89	-5.45
IPI00018452	CPNE1	Q99829;Q59EI4;Q9NTZ6;Q9NTZ7;O94865;Q9H196;Q5JX57;Q5JX58;B3KRU2;Q5JX59;Q6IBL3;Q5JX44;Q5JX53;Q5JX45;Q5JX54;Q5JX55;Q5JX56;B0QZ18;Q5JX52;Q69YJ7;Q9H243;Q8N3B1;Q5JX62;Q5JX60;Q5JX61	NA	2.43
IPI00011062	CPS1	B7Z818;Q59HF8;P31327;Q53TL5;Q7Z5I5;Q5R209;Q5R208;Q05CV6;Q6PEK7;Q5R207;Q5R206;Q5R210;O43774;Q5R211	NA	2.51
IPI00021369	CRYAB	P02511;B0YIX0;Q9UC37;O43416;Q9UC38;Q9UC41;Q9UC39;Q9UC40	-2.55	-6.08
IPI00025366	CS	Q7KZH0;Q0QEL2;Q9BWN8;Q96FZ8;O75390;Q71UT9	NA	2.81
IPI00215948	CTNNA1	Q12795;Q8N1C0;P35221	NA	3.15
IPI00017292	CTNNB1	Q8NEW9;A8K1L7;Q8NI94;Q9H391;P35222	NA	4.25
IPI00182469	CTNND1	Q9UP71;Q9UP72;Q9UP73;O60714;Q7KZJ3;Q6RBX8;Q68DU0;O60713;O60716;Q96FS1;O60715;O15088;Q6DHZ7;O60935;A8K939	NA	1.97
IPI00295741	CTSB	Q8TAC7;Q96D87;Q5HYG5;P07858;B3KQR5;Q503A6;B3KRR5;Q6LAF9	1.35	1.28
IPI00297487	CTSH	Q6IBC3;Q68D46;Q9BUM7;B2RBK0;P09668;Q96NY6;Q6LAF8	1.76	NA
IPI00002745	CTSZ	Q9UQV5;Q9UQV6;Q9UBR2;Q5U000;B2RC40;O75331	NA	-1.7
IPI00551024	DAK	Q9UFX5;Q3LXA3;Q9BVA7;Q9H895;Q2L9C1;Q53EQ9	NA	2.89
IPI00216951	DARS	Q53R85;A8K3J2;Q32Q69;P14868;Q9BW52;Q53HV4;Q2TNI3;Q68CR9;Q53YC5;Q53T60	NA	4.5
IPI00300567	DCI	Q7Z2L7;A8K512;Q7Z2L6;P42126;Q9BW05;Q9BUB8;Q13290;Q9UDG6;Q96DC0	0.79	NA
IPI00010896	DDAH2	O00299;Q502X1;Q53FB0;Q15089;Q5SRT3	1.35	NA
IPI00017617	DDX5	B5BU21;Q7Z2V5;Q53Y61;O75681;Q59E92;P17844	NA	4.01
IPI00465084	DES	Q8IZR6;Q45VM8;Q8TD99;Q45VM7;Q45VM6;Q549R8;Q8NES2;Q549R7;Q9GZR6;Q8NEU6;Q8TCX2;Q2PUK1;Q5RLN1;Q5RLN0;Q8IZR1;Q5RLN2;Q8TAC4;Q15787;Q9UJ80;Q9UHN5;P17661;Q549R9;Q9H319;Q53SB5	-2.79	-4.43
IPI00003269	DKFZp686D0972	Q562X8;B2RPJ1;Q562R2;Q562S9;Q562R1	NA	2.65
IPI00032406	DNAJA2	O14711;O60884;B2R7L7;Q9P1B8	NA	3.2
IPI00059476	DPEP1	P16444;Q96AK2;Q6I9V1	NA	5.23
IPI00013933	DSP	Q6ZP16;B2RTT2;P15924;O75993;Q4LE79;Q9UHN4;Q14189	NA	2.68
IPI00062037	DYNLL2	Q96FJ2;B2R5B4	2.06	NA
IPI00019495	DYNLT1	Q5VTU4;P63172;Q15763	1.1	3.83
IPI00292858	ECGF1	A8MW15;Q8WVB7;P19971;B2RBL3;Q13390	NA	2.82
IPI00396485	EEF1A1	Q96CD8;Q6IPT9;Q96RE1;Q96C29;Q53G89;Q6NSH7;Q14222;Q53G85;Q16577;Q53GE9;Q5JR01;P04720;Q8TBL1;Q53HR1;Q6IPN6;Q6IQ15;Q53HM9;Q9H2I7;Q53HR5;P68104;Q5VTE0;Q96EB3;Q2F837;Q6IPS9;Q53GA1;Q8IUB0;Q9NZS6;Q6P082;Q6NS35;Q6P4C9;P04719;Q53HQ7;Q504Z0	NA	1.12
IPI00023048	EEF1D	Q969J1;Q9BW34;P29692;Q9H7G6;Q4VBZ6;Q96I38;B2RAR6	NA	2.32
IPI00000875	EEF1G	Q8TER1;Q7L583;Q9H6E5;A8K995;Q2NL65;Q9H6H7;A1A527	2.46	4.22
IPI00060181	EFHD2	Q96C19;Q5JYW9	NA	2.75
IPI00003519	EFTUD2	Q9BUR0;Q6IBM8;B4DK30;Q8IXJ3;Q15029;B3KX19	NA	4.06
IPI00029012	EIF3A	Q6P1R0;Q7Z5T5;Q14152;Q05BS0;B1AMV5;Q3B770;Q24JU4;Q15778;O00653	2.15	4.25
IPI00396370	EIF3B	Q59FS8;Q96G38;Q86UM1;Q2NL77;P55884;Q9UMF9;A4D208	NA	2.2
IPI00012795	EIF3I	Q5TFK1;Q13347;Q53HU7;Q5U0F4;Q9P1D9;C4AMB6	2.08	1.6
IPI00033143	EIF3K	Q96IQ0;A8K0I9;Q9UBQ5;Q9Y6D1	NA	5.86
IPI00025491	EIF4A1	B2R6L8;Q9NZR9;Q5U018;Q59F68;Q61516;P60842;P04765	1.56	2.97
IPI00009328	EIF4A3	Q6IBQ2;Q15033;Q96A18;P38919	2.19	2.32
IPI00376005	EIF5A	Q6IS14;Q7L7L3;Q7Z4L1;Q8WXQ9;Q9D0G2;Q16182;P63241;P10159;A8K9A0	NA	2.03
IPI00010105	EIF6	NA	3.08	4.62
IPI00465248	ENO1	Q9BT62;Q71V37;Q53FT9;P06733;Q8WU71;Q96GV1;B2RD59;Q16704;Q658M5;Q7Z3V6;Q9UM55;Q53HR3;Q9UCH6;P22712;Q6GMP2;Q4TUS4	1.02	1.18
IPI00026942	ERLIN2	B4DM38;Q86W49;A0JLQ1;O94905;Q6UXU5;Q86VS6;Q6NW21;A8K5S9	NA	0.99
IPI00386755	ERO1L	A8MYW1;Q9UKV6;Q96HE7;Q7LD45;A8K9X4;Q9P1Q9	NA	3.29
IPI00411706	ESD	Q5TBU8;Q5TBV0;Q9BVJ2;Q5TBV2;P10768	NA	1.88
IPI00010810	ETFA	B4DT43;Q53XN3;P13804	NA	-0.72
IPI00019568	F2	Q86WA1;Q7Z7P3;B4E1A7;Q53H04;Q15253;Q53H06;Q69EZ8;Q69EZ7;Q4QZ40;B2R7F7;Q8TD58;Q16505;P00734;Q9UCA1	NA	6.54
IPI00010290	FABP1	Q05CP7;Q6FGL7;P07148	-1.66	-2.97
IPI00163119	FABP6	Q9UGI7;Q8IUB1;P51161;Q8TBI3;Q07DR7	-5.93	-7.47
IPI00060143	FAM3D	Q547G2;Q96BQ1	NA	-1.79
IPI00025039	FBL	Q8WUT5;Q6IAT5;O75259;Q96BS4;Q9UPI6;B5BUE8;P22087	2.96	3.13
IPI00218803	FBLN1	Q9UH41;Q5TIC4;Q9UGR4;Q8TBH8;P23144;Q8NBH6;Q9UC21;Q9HBQ5;P23142;P23143;B0QY42;P37888	NA	1.47
IPI00242956	FCGBP	O95784;Q9Y6R7	-1.63	-2.98
IPI00021885	FGA	P02671;Q9BX62;Q3KRA7;Q6NSD8;Q8WW76;Q4QQH7;Q9UCH2;Q86Z09	NA	1.08
IPI00021891	FGG	P04469;P02679;Q96KJ3;A8K057;Q9UCF3;Q7Z664;Q9UC63;Q9UC62;Q96A14;Q53Y18;P04470	1.08	NA
IPI00002535	FKBP2	Q9BTS7;Q5BJH9;Q53XJ5;P26885	1.17	NA
IPI00024157	FKBP3	Q14317;Q53GD8;B2R4Q9;Q00688	NA	3.83
IPI00182126	FKBP9	Q96EX5;Q3MIR7;B3KY35;Q96IJ9;Q6IN76;A7YQ73;Q6P2N1;O95302;Q2M2A1;Q59FV7	2.55	NA
IPI00059292	FLJ10292	Q96A72	1.41	3.54
IPI00016255	FLJ22662	Q6P4A8;Q9H625;Q9BVV3	3.11	1.28
IPI00302592	FLNA	Q86TQ3;Q6NXF2;Q8NF52;Q96C61;Q60FE6;Q5HY53;P21333;Q2VP91;Q8TES4;Q5HY55;Q60FE5;Q5HY54	-0.94	NA
IPI00022418	FN1	Q68DT4;P02751;Q59EH1;Q68DP8;Q53S27;O95609;Q68DP9;Q14327;Q7L553;Q14328;Q14325;Q14326;Q60FE4;Q7Z391;Q9UQS6;Q6MZF4;Q6MZM7;Q6PJE5;Q9H382;Q59G22;Q8IVI8;Q6LDP6;Q68CX6;Q9H1B8;Q86T27;Q6MZU5;Q6N084;Q564H7;Q585T2;Q9UMK2;Q96KP7;Q96KP8;Q96KP9;Q14312;Q6N025;Q6N0A6;O95610;Q9HAP3;Q17RV7;Q5CZ99;Q6MZS0	1.48	2.55
IPI00554521	FTH1	Q6NZ44;Q8TD27;B3KNR5;Q6NS36;Q3SWW1;Q3KRA8;P02794	NA	1.94
IPI00375441	FUBP1	Q96AE4;Q12828;Q6PJY1;Q59FU3	NA	2.55
IPI00385751	FUCA1	Q3LID0;Q8NAC2;Q14334;P04066;Q14335	-1.36	-3.2
IPI00012442	G3BP1	Q5U0Q1;Q53HH4;Q6ZP53;Q13283;Q6FI03;Q32P45;Q5HYE9	5.69	3.74
IPI00216008	G6PD	Q8IU70;Q16000;Q2VF42;Q0PHS1;P11413;Q8IU88;Q8IUA6;Q0PHS4;Q2Q9B7;Q16765;Q96PQ2;Q2Q9H2	NA	2.24
IPI00011454	GANAB	Q9P0X0;Q14697;Q8WTS9;A6NC20;Q9BS14	1.02	1.77
IPI00219018	GAPDH	B7Z697;P04406;Q2TSD0;Q53X65;P00354;Q5ZEY3;Q0QET7;Q16768	NA	0.5
IPI00555812	GC	Q6GTG1;Q6LDC6;Q16309;Q53F31;P02774;B4DPP2;Q16310	-0.78	NA
IPI00031461	GDI2	Q5SX90;P50395;Q9UQM6;Q6IAT1;O43928;Q8TB95;Q5SX87;Q5SX88	NA	0.78
IPI00023728	GGH	Q92820	NA	1.83
IPI00008552	GLRX3	B3KMQ5;B3KMP7;Q9P1B0;Q9P1B1;Q96CE0;O76003;Q5JV01	4.91	4.97
IPI00030207	GMDS	Q5TGM9;Q6FH09;O60547;Q9UGZ3;O75357;Q9UJK9;Q5T954	NA	3.01
IPI00641950	GNB2L1	NA	1.32	NA
IPI00221232	GNG12	Q69YP5;Q9UBI6;Q53GD1;Q9BRV5	NA	1.3
IPI00009305	GNPDA1	P46926	1.95	0.98
IPI00005490	GOLPH3	Q9UIW5;Q9H4A6	NA	4.51
IPI00027497	GPI	Q9BRD3;Q9BSK5;Q9UHE6;P06744;Q59F85	1.82	NA
IPI00026199	GPX3	Q9NZ74;Q86W78;O43787;P22352;Q9UEL1;Q6NXQ3	-3.42	-3.4
IPI00026314	GSN	A8MYN7;Q5T0H8;P06396;Q69YR8;B7Z373;Q5T0I0;A8MUD1;Q8WVV7;Q5T0I1;Q5T0I2;A2A418;Q5T0H7	-0.68	-0.76
IPI00219673	GSTK1	B4DIH1;Q9P1S4;Q2NLC8;Q7Z520;Q6FII1;B4DSY2;Q6P4H0;Q9Y2Q3	1.77	NA
IPI00059366	H2AFY	Q9H8P3;O75367;Q9UP96;Q96D41;Q7Z5E3;O75377;Q59FH0;Q503A8	7.94	NA
IPI00031522	HADHA	Q53T69;Q9UQC5;Q96GT7;P40939;Q53TA2;Q16679;B2R7L4	-1.59	-1.35
IPI00148063	HEBP1	Q9Y5Z5;A8K1G2;Q9NRV9	NA	-3.02
IPI00217465	HIST1H1C	P16403;A8K4I2	5.72	4.65
IPI00453473	HIST1H4I	Q6FGB8;Q6DRA9;P02304;Q6NWP7;P02305;B2R4R0;A2VCL0;Q6B823;Q0VAS5;P62805	1.43	1.12
IPI00003935	HIST2H2BE	Q9UE88;A3KMC7;A8K110;Q4KMY1;Q16778;Q5QNX0	1.81	2.57
IPI00171611	HIST2H3C	Q6NWP9;Q6NWP8;Q71DJ3;P02296;A0PK91;A5PLR1;P02295;Q6FGY6;Q71DI3;A0PJT7;P20671;Q93081;Q6ISV8;A6NFS4;P68431;Q6NXU4;A2BDF6;Q6B053;P16106;P57754	2.93	NA
IPI00005171	HLA-DRA	Q5SP06;P01903;A2BET4;Q30160;Q30118;Q861I2;Q59GE3;Q9TP70;Q29868;Q6IAZ1	-1.92	NA
IPI00747116	HLA-DRB3	NA	-2.86	-2.25
IPI00293564	HMGCL	B4DUP4;Q6IBC0;Q96FP8;P35914	NA	-1.42
IPI00008934	HMGCS2	P54868;B7Z8R3;Q6IBF4;Q5SZU2	-0.76	-1.8
IPI00396378	HNRNPA2B1	P22626;A8K064;P22627;Q9UC98	NA	1.9
IPI00216592	HNRNPC	P22628;P07910;Q5FWE8;Q59FD3;Q86SF8;Q96HK7;Q569J8;Q96HM4;Q9BTS3;Q86U45;Q53EX2;Q96IY5	NA	2.06
IPI00027834	HNRNPL	A6ND69;P14866;Q6NTA2;A6NIT8;Q9H3P3	NA	1.7
IPI00419373	HNRPA3	Q6URK5;P51991;Q66K53;Q53RW7	NA	4.62
IPI00003881	HNRPF	Q5T0N2;P52597;B3KM84;Q8NI96;Q96AU2	NA	3.9
IPI00013877	HNRPH3	Q9UFU4;Q9NPI4;Q9BSX1;Q9Y4J5;B3KRE1;A8K682;Q53F48;Q9NPA7;Q9NP96;Q9NP53;P31942	2.28	2.49
IPI00171903	HNRPM	Q7KYM9;Q9BWL9;Q9Y492;Q6P2D7;Q8WZ44;P52272;Q15584;Q59ES8;Q96H56;Q8TCM5	NA	1.95
IPI00456887	HNRPUL2	Q8N3B3;Q1KMD3	NA	1.5
IPI00478493	HP	Q6NSB4;Q0VAC5;Q3B7J0;Q0VAC4;Q6LBY9;Q2PP15;Q9ULB0;Q92659;Q92658;Q7LE20;Q6PEJ8;P00739;P00738;Q9UC67;B0AZL5;P00737;Q14552	-2.24	-1.15
IPI00019912	HSD17B4	P51659;Q59H27;Q9UBA4	NA	1.05
IPI00382470	HSP90AA1	Q86U12;P07900;Q5CAQ6;Q8TBA7;B3KPJ9;Q2PP14;Q2VPJ6;Q96HX7;Q5CAQ7;A8K500;Q86SX1;Q14568;Q9BVQ5	1.91	2.7
IPI00334775	HSP90AB1	NA	2.1	2.33
IPI00455599	HSP90AB2P	NA	2.29	2.36
IPI00304925	HSPA1B	Q9UQC1;P08107;Q5JQI4;Q59EJ3;Q5SP17;Q9UQL9;B3KTT5;P19790;Q9UQM0;A8K5I0	0.22	NA
IPI00002966	HSPA4	P34932;Q9BUK9;Q2TAL4;Q7KYN0;O95756;Q59GF8	NA	1.57
IPI00003362	HSPA5	B0QZ61;Q9NPF1;Q2EF78;P11021;Q2KHP4;Q9UK02	0.73	0.73
IPI00003865	HSPA8	B3KTV0;Q96IS6;P11142;Q9NZ87;Q53HF2;Q9H3R6;Q96BE0;Q96H53;Q9NWW3;Q53GZ6	1.3	1.67
IPI00007765	HSPA9	B2RCM1;P31932;Q53H23;Q9BWB7;P30036;Q8N1C8;Q9UC56;Q2F839;Q6GU03;Q1HB43;P38646	0.84	1.28
IPI00472102	HSPD1	NA	1.39	1.47
IPI00220362	HSPE1	P61604;O95421;Q53X54;Q9UDH0;Q04984;Q9UNM1	1.44	1.43
IPI00218993	HSPH1	O95739;Q9UPC4;Q5TBM8;Q5TBM7;Q5TBM6;Q92598	2.84	4.31
IPI00000877	HYOU1	Q6IN67;A8C1Z0;Q53H25;Q05D91;Q9BST8;Q2I204;Q9Y4L1;Q68D25	1.22	0.96
IPI00011107	IDH2	Q13584;Q53GL5;P48735;B2R6L6;Q96GT3	0.98	NA
IPI00030702	IDH3A	Q9H3X0;Q53GF8;P50213;Q68D72	NA	-1.13
IPI00008922	IFITM2	Q6IBB0;Q6FH82;Q01629;Q96DA8;Q14617	NA	6.4
IPI00386879	IGHA1	Q96DK0;Q9UP60;P01876;Q8NCL6;Q96K68;Q6ZW64;Q6ZW65;Q8WY24	-3.11	-0.51
IPI00168728	IGHM	NA	-1.68	-0.47
IPI00845354	IGKC	NA	NA	-0.59
IPI00719373	IGL@	NA	-3.06	-1.35
IPI00291510	IMPDH2	Q6QE17;Q6LEF3;Q6RUP8;Q6RUP9;P12268	3.2	2.61
IPI00304082	ISOC1	Q96CN7;Q7Z770;Q9Y3B5	1.32	0.76
IPI00010697	ITGA6	Q9UN03;Q86VL6;Q14646;Q0MRC7;Q59HB7;B4DG69;B2RMU9;C4AM96;B4DKB8;Q9UCT1;P23229;Q08443;Q53RX7;Q16508	NA	1.37
IPI00645194	ITGB1	NA	-2	0.57
IPI00291737	ITLN1	Q9NP67;Q8WWA0;Q6YDJ3;Q5IWS4;Q5VYI4;Q5IWS5	NA	-3.67
IPI00060715	KCTD12	Q96CX2	NA	-1.32
IPI00479786	KHSRP	Q9UQH5;Q9UNT5;Q5U4P6;Q59EZ9;Q92945;O00301	2.69	3.78
IPI00001639	KPNB1	Q14974;Q14637;Q96J27;Q53XN2	NA	5.05
IPI00217963	KRT16	Q9UBG8;Q16195;Q16402;P08779;A8K488;P30654	4.39	NA
IPI00784347	KRT18	NA	1.18	1.9
IPI00794644	KRT19	Q5XG83;Q9BYF9;Q96FV1;P08727;Q96A53;Q9P1Y4;Q6NW33;Q7L5M9;B2R874	NA	6.84
IPI00021298	KRT20	P35900;B2R6W7	-1.27	-3.22
IPI00293665	KRT6B	P04259;P48669	NA	4.33
IPI00019359	KRT9	Q0IJ47;Q14665;P35527;O00109	1.48	0.74
IPI00328753	KTN1	Q86W57;Q3SWV9;Q14707;Q13999;Q5GGW3;Q6NZ46;Q6PDF7;Q17RZ5;Q15387;Q86UP2	NA	1.33
IPI00419237	LAP3	B3KMQ3;Q6IAM6;Q9UQE3;Q6P0L6;P28838	1.37	NA
IPI00299547	LCN2	Q5SYW0;P80188;P30150;Q92683;Q6FGL5;Q5SYV9	6.56	4.6
IPI00010471	LCP1	Q53FI1;Q5TBN4;Q5TBN5;B2R613;Q59GX5;Q5TBN3;P13796	1.61	4.11
IPI00465431	LGALS3	Q96J47;Q9H2J6;Q6FGL0;Q16005;Q9H2J5;Q6IBA7;Q86TY5;B2RC38;Q8IXB9;P17931;Q6NVH9;Q6MZI9	NA	-1.46
IPI00023673	LGALS3BP	Q9UCI0;Q7M4S0;Q9UCH9;Q9UCH8;Q08380	NA	2.7
IPI00009750	LGALS4	P56470;Q6FHZ4	NA	-1.14
IPI00010477	LGALS9	O14532;Q9NQ58;O00182;O75028;A7VJG6;Q3B8N1;Q53FQ0;Q8WYQ7	NA	2.41
IPI00741973	LOC131691	NA	NA	2.94
IPI00399212	LOC389842	P43487;Q53EY3	1.63	NA
IPI00297579	LOC653972	Q96CD7;Q9P0Z6;Q13185;A4D177;Q9BVS3;Q99409	4.54	NA
IPI00013862	LOC727761	B7ZW70;Q6FGU2;Q53F55;P23919;Q6FGX1;Q8WY85;Q9BUX4	4.81	2.62
IPI00022417	LRG1	P02750;Q96QZ4;Q8N4F5;Q68CK4	-1.47	-1.64
IPI00783271	LRPPRC	Q7Z7A6;Q6ZUD8;Q96D84;P42704;A8K1V1;Q53QN7;Q53PC0;A0PJE3	3.17	4.43
IPI00032460	LSM2	Q6FGG1;Q9Y333	0.39	NA
IPI00219871	LSM8	O95777;A4D0W0	0.84	NA
IPI00298860	LTF	Q8IU92;Q8TCD2;P02788;Q16789;Q8IZH6;Q8IX02;Q5EK51;Q5DSM0;Q16786;Q16785;Q8IWS6;Q96KZ4;Q16780;Q19KS2;Q96KZ5;Q2TUW9;Q9H1Z3;O00756	NA	5.53
IPI00020986	LUM	P51884;Q96QM7;Q53FV4;B2R6R5	-1.55	-1.99
IPI00019038	LYZ	Q13170;B2R4C5;P61626;P00695;Q9UCF8	3.56	3.49
IPI00030919	MAP2K1IP1	Q96JR7;B2R4A1;Q53FH6;Q9H364;Q9UHA4	2.14	3.08
IPI00017596	MAPRE1	Q3KQS8;Q15691;B2R6I7	NA	3.47
IPI00291005	MDH1	NA	2.25	NA
IPI00291006	MDH2	Q75MT9;Q6FHZ0;B2RE78;Q0QF37;P40926;O43682;Q75MP7;A8K414	1.11	0.58
IPI00021805	MGST1	Q6LET6;A8K533;P10620	NA	3.01
IPI00007244	MPO	P05164;Q4PJH5;Q9UCL7;Q16771;A1L4B8;Q14862	7.38	6.85
IPI00005537	MRPL12	NA	NA	1.71
IPI00032881	MRPS23	B2R6V3;Q9P053;Q96Q24;Q9Y3D9;Q9BWH8	NA	1.31
IPI00011307	MTHFD2	P13995;Q53GV5;Q7Z650;Q53S36;Q53G90	NA	3.89
IPI00847945	MUC2	NA	-2.61	-3.32
IPI00027201	MUC2	Q99322;Q9UMI9;Q14884;Q14883;Q02817;Q9HBC6;Q14878;Q9HBC5;Q9HBC7	NA	-4.04
IPI00023748	NACA	Q53A18;Q3KQV4;Q13765;Q53G46;A8MTN7;B2R4P8	1.69	1.56
IPI00183500	NCBP2	Q7Z3W9;P52298;Q2TS50;Q14924;B4DMK7;B2RE91	NA	2.61
IPI00444262	NCL	Q8NB06;Q9UCF0;Q53SK1;B3KM80;Q9UDG1;Q9BQ02;Q6ZS99;P19338	2.64	2.76
IPI00029561	NDUFA10	Q7Z518;Q59FM0;O95299;Q8N1B9;Q8WXC9;Q53SW4;Q53QE8	NA	-0.95
IPI00329301	NDUFA11	NA	2.73	NA
IPI00219381	NDUFA2	Q6IAY8;O43678	NA	-0.46
IPI00011770	NDUFA4	A4D109;O00483;Q6FHN5	1.12	1.15
IPI00452731	NDUFA7	Q32Q14;Q6IB89;Q6FG42;O95182	-1.35	NA
IPI00074489	NDUFB10	NA	-0.67	NA
IPI00029558	NDUFC2	Q6FIH8;O95298;Q549M5;Q9UBJ9;Q8NI46	NA	-4.77
IPI00604664	NDUFS1	Q8TCC9;P28331;Q53TR8;Q8N1C4;Q9P1A0	-1.74	-1.04
IPI00025796	NDUFS3	Q9UNQ8;Q53FM7;O75489;B2R9J1;Q9UF24	NA	0.41
IPI00010845	NDUFS8	Q53G17;Q0VDA8;B2RB86;O00217;Q08E91	NA	-1.2
IPI00028520	NDUFV1	Q6IBR3;P49821;Q96HS7;O60924;Q16104;O60940;Q96ID4;Q53G70;Q96BF8	NA	2.5
IPI00020008	NEDD8	Q15843;Q3SXN8;Q6LES6	NA	1.41
IPI00026167	NHP2L1	Q6FHM6;P55769;C9J9R8	NA	1.69
IPI00004845	NIPSNAP3A	Q9BRV7;Q9UFN0;Q9P083;Q5VX32;Q9H843;A6NM55	NA	1.13
IPI00549467	NIT2	B2R9A3;Q9NQR4;Q8WUF0	NA	2.01
IPI00027681	NNMT	Q6FH49;P40261	NA	3.74
IPI00304596	NONO	Q15233;Q12786;B7Z4C2;O00201;P30807;Q9BQC5;Q15559	3.69	2.91
IPI00006379	NOP5/NOP58	Q9UFN3;Q9Y2X3;Q6PK08;Q9P036;Q53SA4	6.62	5.95
IPI00026216	NPEPPS	Q9UEM2;Q9NP16;Q6P145;P55786	NA	4.77
IPI00220740	NPM1	Q5EU94;Q6V962;Q9NX34;Q96EA5;Q12826;Q96DC4;Q13441;P06748;Q13440;Q9BYG9;A8K3N7;Q8WTW5;Q96AT6;Q14115;Q5EU99;Q5EU97;P08693;Q5EU98;Q9BTI9;Q5EU95;Q5EU96	1.5	4.07
IPI00022830	NSFL1C	Q5JXA5;Q9UNZ2;Q5JXA4;Q9UI06;Q53FF5;B2RD74;A2A2L1;Q53FE8;Q9NVL9;Q7Z533;Q9H102	NA	3.42
IPI00295542	NUCB1	Q02818;Q9BUR1;Q7Z4J7;Q53GX6;Q15838;B2RD64;Q96BA4	1.22	1.24
IPI00646917	NUDT21	Q6NE84;O43809;Q6IB85;Q5HYH5	NA	1.98
IPI00296913	NUDT5	A8K516;Q9UH49;Q6IAG0;Q9UKK9	NA	2.94
IPI00025465	OGN	Q9UNK5;A8K0R3;P20774;Q9UF90;Q7Z4E0;Q7Z532;Q6FIB0	-1.4	-4.54
IPI00022255	OLFM4	Q6UX06;Q5VWG0;O95362;Q86T22	3.47	4.23
IPI00000581	OTUB1	Q9NXQ4;B3KUV5;Q9P0B8;Q659F9;Q96FW1;Q96II3;Q32Q78	0.87	3.72
IPI00299000	PA2G4	Q6PIN5;Q13548;Q05D08;Q9UQ80;O43846;Q9UM59	1.77	1.75
IPI00008524	PABPC1	P11940;Q93004;Q15097	1.18	2.4
IPI00018873	PBEF1	Q8WW95;P43490;Q3KQV0;A4D0Q9;A4D0R0	2.3	3.64
IPI00016610	PCBP1	Q14975;Q13157;Q53SS8;Q15365	3.29	NA
IPI00021700	PCNA	Q6FI35;Q6FHF5;Q7Z6A3;Q7Z6A1;Q7Z6A2;P12004;Q7Z6A0;B2R897	2.88	3.52
IPI00023640	PDCD5	O14737;Q53YC9;Q6IB70;Q3HM38	2.14	3.24
IPI00025277	PDCD6	Q5TZS0;Q9ULI6;Q53FC3;A7MBN5;Q9HAZ3;Q2YDC2;B2RD16;Q6ZRP2;O75340;Q86W51;C9J5V5;A9YTQ3	NA	0.99
IPI00246058	PDCD6IP	Q9BX86;Q9NUN0;Q8WUM4;Q9UKL5;Q9P2H2;Q6NUS1;Q4W4Y1	2.04	1.86
IPI00003925	PDHB	P11177;Q6FH45;Q59G68;Q9UFK3;Q9BQ27;B2R7L0	1.14	NA
IPI00025252	PDIA3	Q8IYF8;Q14255;P30101;Q9UMU7;Q13453	NA	0.36
IPI00009904	PDIA4	P13667;Q549T6	NA	0.95
IPI00010414	PDLIM1	Q9BPZ9;B2RBS6;O00151;Q5VZH5	NA	0.62
IPI00006052	PFDN2	Q9UHV9;B1AQP2;Q9UN05;Q9P0P7	NA	1.82
IPI00218570	PGAM2	P15259	-1.26	NA
IPI00169383	PGK1	Q5J7W1;Q8NI87;P00558;Q6IBT6;A8K4W6	0.9	1.4
IPI00029997	PGLS	O95336	NA	0.62
IPI00217872	PGM1	Q9H1D2;Q9NTY4;Q86U74;Q16106;P36871;Q16105;Q96J40;B2R5N9;Q6NW22;Q5BKZ9	3.68	NA
IPI00220739	PGRMC1	Q9UGJ9;O00264;Q6IB11	NA	2.28
IPI00005202	PGRMC2	Q8NB07;Q569H1;O15173	NA	0.74
IPI00011200	PHGDH	Q96RV5;Q96RV6;Q96RV7;Q9UMY2;Q9UMY3;Q96RV8;Q5SZU1;Q96RV9;Q5SZU3;Q8N5M8;O43175;Q9BQ01;B2RD08	2.41	2.61
IPI00004573	PIGR	Q8TE27;Q68D81;Q8IZY7;P01833	NA	2.03
IPI00479186	PKM2	Q9BWB5;B4DFX8;Q504U3;B3KRY0;Q53GK4;Q9UCV6;Q9UPF2;Q9UKK4;Q9UK31;P14786;P14618;Q9NYI7;A6NFK3;B2R5N8;Q96E76;Q8WUW7	1.75	1.58
IPI00026952	PKP3	Q9Y446;Q53EX8	NA	5.25
IPI00216694	PLS3	Q96HI1;Q86YI6;B1AQ09;Q53GY0;A8K579;P13797	NA	2.01
IPI00103242	POF1B	Q9H738;Q5H9E9;Q9H744;Q8WVV4;A8K2U5;Q9H5Y2;Q5H9F0;Q8NG12	NA	2.69
IPI00058192	POFUT1	A8K4R8;Q9H488;Q14685;Q9BW76;Q5W185	NA	3.9
IPI00007960	POSTN	Q3KPJ5;Q5VSY5;Q29XZ0;Q15063;Q15064;Q8IZF9	-2.39	-1.42
IPI00015018	PPA1	Q5SQT6;Q9Y5B1;Q5SQT7;Q2M348;Q9UQJ5;Q6P7P4;Q15181	3.24	2.53
IPI00419585	PPIA	Q3KQW3;Q9BTY9;Q71V99;P62937;Q96IX3;A8K220;P05092;Q6IBU5;Q9UC61;Q9BRU4;Q567Q0	1.06	1.07
IPI00024129	PPIC	A4LBB5;P45877	NA	1.76
IPI00007346	PPIH	Q6FH36;Q6FH57;O43447	NA	2.14
IPI00033600	PPP1R7	Q9Y6K4;Q15435;B4DFD4;Q9UQE5;Q9UQE6	NA	2.05
IPI00008380	PPP2CA	Q6I9T8;B3KUN1;P67775;P05323;P13197	NA	0.85
IPI00554737	PPP2R1A	Q6ICQ3;Q96DH3;Q13773;A8K7B7;P30153;Q8NB89	NA	4.57
IPI00000874	PRDX1	P35703;Q5T155;Q5T154;Q2V576;Q06830;B5BU26	NA	1.4
IPI00024919	PRDX3	Q5T5V2;Q53HC2;B2R7Z0;Q13776;P30048;Q9UHU0;Q0D2H1;P35690;Q96HK4;Q14579	NA	0.84
IPI00220301	PRDX6	P30041;Q5ZEZ8;Q5TAH4;P32077;A8JZY7	NA	-1.11
IPI00018522	PRMT1	Q5U8W9;Q15529;Q6LEU5;Q99874;Q8WUW5;Q9NZ05;Q99873;Q2VP93;Q9NZ04;Q99872;Q9NZ06	NA	6.7
IPI00219616	PRPS1	Q6P5P6;B1ALA8;P09329;P60891;Q15244;P21108;Q53FW2	NA	1.65
IPI00016832	PSMA1	B4E0X6;Q9BRV9;Q53YE8;P25786;A8K400	1.9	NA
IPI00219622	PSMA2	P25787;Q6ICS6;Q53GF5;Q9BU45;Q6MZI6	0.75	NA
IPI00291922	PSMA5	B2R8F6;Q5U0A0;Q6IBF7;Q3T1C1;P28066	0.96	1.48
IPI00029623	PSMA6	B2R7J9;Q6IB60;P60900;Q9BZ93;P34062	0.74	1.18
IPI00025019	PSMB1	P20618;Q9BWA8;Q53FT8;B5BU76;Q59GN1	NA	1.21
IPI00028006	PSMB2	P31145;Q9BWZ9;Q59FJ0;P49721	1.74	NA
IPI00555956	PSMB4	B2R9L3;Q5SZS5;Q969L6;P31148;P28070;Q6IBI4	1.26	NA
IPI00000811	PSMB6	Q96J55;Q6IAT9;P28072	1.63	NA
IPI00000787	PSMB9	NA	0.04	1.32
IPI00023919	PSMC5	P47210;A8K763;P52916;O43208;O35051;P52915;P62195	NA	6.38
IPI00021926	PSMC6	P49719;Q92524;P62333;Q6IBU3;B2R975	NA	1.03
IPI00105598	PSMD11	Q53FT5;A8K3I7;O00495;O00231	2.49	3.11
IPI00549672	PSMD13	Q53XU2;Q9UNM7;Q9UNM6;Q5HYL3;B3KT15;Q9Y6E3;Q53GN6;O75831;Q9UNV3	NA	5.19
IPI00024821	PSMD14	Q4ZG77;Q96DE8;Q53TH1;O00176;B3KNW2;Q59G89;O00487	2.22	1.03
IPI00019927	PSMD7	Q6PKI2;P51665;Q96E97	4.73	1.7
IPI00030154	PSME1	NA	NA	1.49
IPI00030243	PSME3	Q9BQD9;P61289;Q6FHK7;Q6MZZ1;Q13172;Q12920;O35563;A8K9A3;P97373	NA	4.66
IPI00179964	PTBP1	Q9BUQ0;P26599;Q59H49;A6NLN1	NA	2.87
IPI00303568	PTGES2	Q53EW9;Q96GI0;Q9H7Z7;Q5SYV6;Q96GL2	1.71	0.69
IPI00176903	PTRF	Q6NZI2;Q6GMY1;Q9BT85;O00535;B2RAW7;Q9HAP4;Q96H74	NA	-3.89
IPI00014439	QDPR	Q53F52;A8K158;P09417;Q9H3M5	NA	2.5
IPI00291928	RAB14	Q5JVD4;P61106;Q6Q7K5;B3KR31;Q969L0;P35287;Q9UI11	NA	1
IPI00008964	RAB1B	A8K7S1;Q92927;Q9H1C9;Q9H0U4;Q6FIG4	NA	1.04
IPI00031169	RAB2A	B2R5W8;P61019;P08886	NA	1.54
IPI00023510	RAB5A	P20339;Q6FI44	NA	1.95
IPI00017344	RAB5B	A8K982;Q6FI54;P35277;P35239;Q86TH0;P61020;Q8IXL2;Q9H2I5;Q6PIK9	NA	0.81
IPI00016339	RAB5C	Q9P0Y5;Q6FH55;P51148	2.13	1.07
IPI00023526	RAB6A	Q9UL29;Q53S08;Q5U0A8;Q1W5D8;Q9P128;Q9UBE4;Q9H0N0;Q53RU3;A8K133;Q6FGX3;Q6FIF7;Q9UL30;P20340;Q53ET8	3.13	NA
IPI00217943	RAB6A	Q9UL29;Q53S08;Q5U0A8;Q1W5D8;Q9P128;Q9UBE4;Q9H0N0;Q53RU3;A8K133;Q6FGX3;Q6FIF7;Q9UL30;P20340;Q53ET8	NA	1.55
IPI00008223	RAD23B	Q5W0S5;P54727;Q5W0S4;Q53F10;B3KWK8;Q8WUB0;Q7Z5K8	NA	3.84
IPI00004397	RALB	Q53T32;Q6ZS74;P11234	3.65	1.66
IPI00011268	RALY	Q53GL6;Q14621;Q5QPL8;Q9UJE3;Q9UKM9;Q5QPM2;Q5QPM1;Q5QPL9;Q2M365;Q9BQX6	NA	3.03
IPI00643041	RAN	Q9CWI7;Q9CZA2;P17080;Q9UEU9;Q6IPB2;Q9UDJ5;Q86V08;A8K3Z8;P28747;P62826;Q8NI90;Q9CSP3;P28746	NA	2.1
IPI00024320	RBM3	Q6ZPC8;Q9H5V0;Q6XYB6;P98179	3.28	5.8
IPI00304692	RBMX	Q8N8Y7;Q5JQ65;Q969R3;Q5JQ67;B4E3U4;P38159	1.97	3.36
IPI00015842	RCN1	Q5J7V8;Q15293	2.47	NA
IPI00027500	RHOA	NA	NA	2.85
IPI00642211	RNPEP	Q9H4A4;Q7RU04;Q9NPT7;Q9H1D4;Q9BVM9	1.3	NA
IPI00030179	RPL7	Q6IBM9;Q15289;P18124;A8K504;Q5I0X1;Q3KQU0	1.75	3.44
IPI00031691	RPL9	Q69YS1;Q53Z07;P32969	1.37	2.19
IPI00008530	RPLP0	Q6NSF2;Q9BVK4;Q8NHW5;Q3B7A4;P05388;Q53HK9;Q53HW2;Q9BZT1;Q3MHV2	1.32	1.03
IPI00025874	RPN1	Q6IBR0;Q96HX3;Q53EP4;P04843;B2R5Z0;Q68DT1	2.51	3.69
IPI00028635	RPN2	Q96E21;Q6IBA5;Q9BUQ3;Q5JYR7;Q5JYR4;Q5JYR6;Q9UBE1;P04844	2.65	NA
IPI00383680	RPN2	Q96E21;Q6IBA5;Q9BUQ3;Q5JYR7;Q5JYR4;Q5JYR6;Q9UBE1;P04844	NA	2.3
IPI00221091	RPS15A	Q3MHD9;Q8C023;Q9BV24;B2R4W8;P39027;P62244;P39031	5.08	3.27
IPI00013296	RPS18	Q5SUJ3;P62269;Q5GGW2;P25232;Q6IPF8	4.75	NA
IPI00215780	RPS19	B0ZBD0;Q8WVX7;P39019	-0.76	-1.07
IPI00013485	RPS2	Q6IPX5;Q8NI62;Q3KQT6;P15880;Q8NI61;Q3MIB1;Q9BSW5;Q8J014;Q8N5L9;B2R5G0	3.83	4.39
IPI00017448	RPS21	Q6FGH5;P35265;Q8WVC2;P63220;Q13666	NA	1.94
IPI00012750	RPS25	P25111;B2R4M7;P62851	3.11	2.72
IPI00011253	RPS3	B2R7N5;Q498B5;Q8NI95;Q9NQS8;Q53G83;P23396	1.2	1.55
IPI00008433	RPS5	B2R4T2;Q96BN0;Q53G25;P46782	8.57	1.79
IPI00013415	RPS7	Q6IPH1;P24818;P62081;Q57Z92;P23821	-2.82	NA
IPI00216587	RPS8	Q5JR95;P09058;Q9P1D6;P62241;Q9BS10;Q6IRL7;Q5JR94	NA	7.25
IPI00221088	RPS9	Q4QRK7;Q9BVZ0;A9C4C1;P46781	1.55	2.67
IPI00017256	RSU1	Q6FI17;A8KA46;Q15404;Q32Q10	NA	-0.37
IPI00021187	RUVBL1	Q53Y27;P82276;B2R5S0;Q53HL7;Q9BSX9;Q9Y265;Q1KMR0;Q53HK5	3.44	1.46
IPI00009104	RUVBL2	Q6FIB9;Q6PK27;Q9Y230;Q9Y361	2.63	0.92
IPI00013895	S100A11	Q5VTK0;P31949	2.23	2.65
IPI00027463	S100A6	P06703;Q5RHS4	NA	1.34
IPI00007047	S100A8	Q9UCJ0;Q9UC92;A8K5L3;Q9UCM6;Q9UC84;P05109;Q5SY70	5.01	6.66
IPI00027462	S100A9	P06702;Q9UCJ1;Q9NYM0;Q6FGA1	4.82	5.64
IPI00017526	S100P	Q5J7W2;P25815	7.26	NA
IPI00002149	SAR1B	Q9H029;Q567T4;Q53F37;Q9Y6B6	NA	2.18
IPI00006252	SCYE1	B4DNK3;B3KTR2;Q12904;Q6FG28;B4E1S7;Q96CQ9	NA	3.22
IPI00217143	SDHA	Q9UMY5;Q8IW48;P31040;Q0QF12;Q16395;A8K5J6;Q59GW8	-1.13	NA
IPI00219436	SEC11C	Q9BY50;B2RAA3	-4.22	-5.07
IPI00006865	SEC22B	NA	NA	2.12
IPI00012303	SELENBP1	B4DKP6;Q9H8A8;Q96GX7;A6NML9;Q49AQ8;B2RDR3;Q13228	-1.08	-2.32
IPI00029056	SEPHS1	Q5T5U6;Q5T5U7;P49903;Q9BVT4;Q5T5U8;Q5T5U9	NA	1.55
IPI00027444	SERPINB1	Q9UDF8;Q53FB9;P30740;Q5W0E1;A8K5L2	1.32	NA
IPI00032179	SERPINC1	Q8J001;Q13815;Q9UE54;Q8TCE1;Q8J000;P78439;B2R6P0;Q7KYY4;P78447;Q9UBW9;Q7KYQ5;Q7KZ97;P01008;Q5TC78;Q7KZ43;Q8IZZ8;Q8IZZ9;Q9UC78	1.29	NA
IPI00032140	SERPINH1	Q9NP88;Q5XPB4;B3KVJ3;Q9NPA9;Q6NSJ6;Q8IY96;P50454;P29043	2.55	3.85
IPI00072377	SET	Q5VXV1;Q5VXV2;Q5VXV3;Q15541;Q01105;A5A5H4;Q6FHZ5	NA	2.48
IPI00032827	SF3B14	Q9Y3B4;Q53TM1	0.93	NA
IPI00301503	SFRS10	Q8N1H4;Q68DZ9;Q15815;Q64283;Q59GA1;P62995;O15449;B4DVK2	NA	1.51
IPI00005978	SFRS2	Q8NAK9;Q6NXQ0;B3KWD5;Q53FN0;Q01130;Q8N220	NA	0.95
IPI00012345	SFRS6	Q9Y3N7;B7Z6J3;Q96J06;Q13245;Q13247;Q13244;Q9UJB8;Q59GY3	1.71	2.36
IPI00003377	SFRS7	Q8NB80;Q9UL60;Q16629;Q564D3	1.74	NA
IPI00012340	SFRS9	Q52LD1;Q13242	1.53	3.36
IPI00013949	SGTA	Q9BTZ9;Q6FIA9;O43765	NA	6.21
IPI00002520	SHMT2	Q53ET4;O00740;Q5BJF5;Q8N1A5;B4DJQ3;P34897;Q5HYG8;B7Z9F1	1.2	4.14
IPI00022649	SLC12A2	P55011;Q8N713;Q8WWH7;Q53ZR1;Q59GB7	NA	4.84
IPI00007188	SLC25A5	P05141;Q6NVC0;O43350	NA	2.16
IPI00291467	SLC25A6	Q6I9V5;Q96C49;P12236;Q59EI9	2.79	2.8
IPI00140420	SND1	Q13122;Q7KZF4;Q59FF0;Q96AG0;Q86UF7	5.1	3.3
IPI00012382	SNRPA	P09012	1.6	NA
IPI00302850	SNRPD1	Q7Z5A3;P13641;P62314;B5BTZ1	2.2	NA
IPI00017964	SNRPD3	B5BU13;P62318;P43331	NA	1.11
IPI00022314	SOD2	Q9UG59;Q7Z7M7;Q7Z7M6;B2R7R1;Q4ZJI1;Q9P2Z3;Q7Z7M5;Q7Z7M4;Q6LE88;Q96EE6;P78434;Q5TCM1;Q5TCM0;Q6LEN1;B4DL20;P04179;Q16792;Q96AM7	1.84	1.41
IPI00017469	SPR	Q93041;Q53GI9;P35270;A8K741;Q9UEC5;Q9UBB1	NA	1.33
IPI00005614	SPTBN1	Q53R99;Q01082;Q8WYB3;B2ZZ89;Q59FA9;Q59ER3;Q53RC4;Q16057;Q8IX99;O60837;B2RP63	NA	2.77
IPI00292020	SRM	Q15511;B1AKP9;P19623	1.71	2.48
IPI00009032	SSB	Q2F832;Q14730;P05455;Q9UMH5;Q15367;Q53XJ4;Q9UMH7;Q9UMH6	3.4	3.4
IPI00029744	SSBP1	Q567R6;Q04837;Q75MV9;A4D1U3;Q96QL6	1.04	1.61
IPI00019385	SSR4	Q53XY1;A8K378;P51571	NA	1.51
IPI00013894	STIP1	Q3ZCU9;Q5TZU9;P31948	1.53	1.72
IPI00219682	STOM	Q9H376;Q5VX96;Q96FK4;P27105;Q14087;Q15609;B1AM77	3.17	NA
IPI00334190	STOML2	Q53G29;Q9P042;Q6ZNW0;O60376;Q9UJZ1;Q96FY2	NA	1.66
IPI00294536	STRAP	Q9Y3F4;Q9NTK0;Q9UQC8;B2R5S5;Q5TZT4	NA	3.4
IPI00217232	SUCLA2	O95194;Q7Z503;Q9Y4T0;Q6N0B1;B2RDE7;Q9NV21;Q5T9Q4;Q5T9Q5;Q9P2R7;Q5T9Q6;Q9NVP7	NA	1.87
IPI00096066	SUCLG2	Q6NUH7;O95195;Q9Y436;Q8WUQ1;Q96I99;Q3ZCW5;Q86VX8	-1.05	-1.06
IPI00791573	SUGT1	Q6VXY6;Q9P1S2;Q9Y2Z0;Q5TAM6;A2A303;Q5JAK5	NA	6.03
IPI00300026	SULT1A1	Q9UMT9;Q86U58;Q59GG0;Q92818;Q9BVU6;P50225;Q9UGG7;Q2NL71	NA	-2.41
IPI00018140	SYNCRIP	Q9Y583;Q53H05;Q05CK9;Q8IW78;B7Z645;Q5TCG3;Q59GL1;Q5TCG2;Q96LC1;Q8N599;Q5TCG1;Q96LC2;O60506	NA	2.14
IPI00744692	TALDO1	O00751;B2R8M2;P37837;Q8WZ45;Q8WV32;Q9UMF8	3.37	1.91
IPI00025815	TARDBP	A4GUK5;Q53H27;Q9H256;Q6FI92;Q96DJ0;Q13148	NA	1.83
IPI00005585	TAX1BP3	O14907;B2RD53;Q7LCQ4	NA	1.81
IPI00217236	TBCA	O75347;Q6FGD7	NA	1.61
IPI00290566	TCP1	Q5TCM3;P17987;Q15556	2.02	1.9
IPI00022463	TF	Q9NQB8;Q1HBA5;P02787;Q9UHS1;O43890;Q53H26;Q06AH7;Q9UHV0;A0PJA6	-1.06	-0.97
IPI00294578	TGM2	Q9UH35;Q9BTN7;P21980;Q6DKH2;Q16436;Q9H035;Q9BXQ0;Q6B838	NA	2.39
IPI00296099	THBS1	Q59E99;B9EGH6;Q15667;A8K6H4;Q7KYY3;P07996	NA	1.89
IPI00418497	TIMM50	Q96FJ5;Q96GY2;Q0VAB1;Q3ZCQ8;Q330K1;Q6QA00;Q9H370	NA	3.23
IPI00298994	TLN1	A6NMY0;Q9Y490;Q9H3E8;Q9NZQ2;Q5TCU5;Q9UPX3;Q9UHH8;Q86YD0;Q5TCU6	NA	0.65
IPI00031697	TMEM109	Q9BVC6	1.07	0.78
IPI00031008	TNC	Q14583;P24821;Q15567;Q6MZI1;Q5T7S3;Q4LE33	NA	6.03
IPI00024976	TOMM22	Q9NS69;Q53GB0;Q549C5	1.56	NA
IPI00465028	TPI1	P60174;P00938;Q6IS07;Q96AG5;Q8WWD0;Q53HE2;Q2QD09;Q6FHP9	NA	0.55
IPI00010779	TPM4	Q9H8Q3;Q5U0D9;Q15659;Q9BU85;P67936;Q9UCS3;Q9UCS4;Q9UCS1;P07226;Q9UCS2	NA	5.71
IPI00419942	TPSB2	P20231;Q6B051;Q9UQI1;Q6NZY1;Q86TM8;Q9UQI7;P15157;Q9UQI6;O95827;Q9H2Y4;Q15664;Q6B052;Q15663;Q96RZ7;Q6FHB8;Q9H2Y5;Q96RZ6;Q15661;Q86UA5	NA	-2.17
IPI00009943	TPT1	Q96EE2;P13693;Q86YH5;Q7Z4J4;Q6YLS2;Q9UC70;Q8TBK7;Q5W0H4;B2R7E5	NA	3.28
IPI00030275	TRAP1	Q53G55;Q5CAQ4;Q53FS6;Q59EK6;Q9BV61;O43642;Q9UHL5;Q8N9Z3;Q12931;O75235	2.93	4.44
IPI00438229	TRIM28	Q7Z632;O00677;Q93040;Q96IM1;Q13263	NA	3.89
IPI00218343	TUBA1C	Q9BQE3;Q8N532;Q53GA7	NA	2.2
IPI00007750	TUBA4A	P68366;P05215;B3KNQ6	1.25	NA
IPI00011654	TUBB	NA	1.58	2.21
IPI00007752	TUBB2C	Q96HX0;Q8IWP6;Q8IZ29;P05217;P68371;Q8N6N5;A2BFA2	NA	1.15
IPI00023598	TUBB4	Q969E5;P04350;B3KQP4	NA	1.02
IPI00027107	TUFM	P49411;O15276	0.8	1.02
IPI00550917	TWF2	Q9HD68;Q9HD69;C3W5P5;Q9NYC3;B3Y661;Q9NYC2;Q9HD70;Q6UVZ2;Q9NR96	4.91	NA
IPI00401264	TXNDC4	Q6UW14;O60319;Q4VXC1;Q8WX67;Q5VWZ7;Q9BS26	NA	1.61
IPI00645078	UBE1	Q5JRS0;Q712V1;Q5JRR9;Q5JRR8;Q5JRR6;P22314;Q8WY81;Q96E13	NA	1.99
IPI00003949	UBE2N	Q16781;Q53Y81;P61088	NA	0.85
IPI00019599	UBE2V1	Q9GZT0;Q9UM50;Q9GZW1;A5PLL7;Q5TGE1;Q5TGE3;Q5TGE2;Q13532;Q9H4J4;Q9UM48;Q9UM49;Q96H34;Q9H4J3;Q13404;Q9UKL1;Q13403	NA	1.6
IPI00011250	UCHL3	Q6IBE9;B2R970;Q5TBK8;P15374	1.5	1.48
IPI00329331	UGP2	Q16851;Q07131;Q0P6K2;Q9BU15;Q86Y81;Q53QE9	-1.06	-1.76
IPI00305383	UQCRC2	B3KSN4;Q9BQ05;P22695	-1.86	NA
IPI00026964	UQCRFS1	P47985;P0C7P4;Q9UPH2;A8K519;Q6NVX5	NA	-1.83
IPI00024664	USP5	P45974;Q96J22	0.77	NA
IPI00334159	VBP1	Q6FH24;Q5JT81;Q15765;B2R8L5;Q86X96;P61758;O55228	NA	1.29
IPI00291175	VCL	Q5SWX2;P18206;Q5JQ13;Q16450;B3KXA2;Q8IXU7;Q7Z3B8	-0.56	-0.5
IPI00022774	VCP	Q969G7;Q2TAI5;Q0V924;Q9NTC4;Q9HAP0;Q0IIN5;Q9HAP1;B2R5T8;Q96IF9;P55072	NA	1.39
IPI00216308	VDAC1	B3KVK4;Q9UPL0;Q5FVE7;Q9UIQ5;P21796	NA	1.61
IPI00024145	VDAC2	Q6IB40;Q9Y5I6;Q7L3J5;Q5VWK3;Q5JSD2;P45880;Q5JSD1;Q9BWK8;Q5VWK1	NA	1.41
IPI00216026	VDAC2	Q6IB40;Q9Y5I6;Q7L3J5;Q5VWK3;Q5JSD2;P45880;Q5JSD1;Q9BWK8;Q5VWK1	NA	1.55
IPI00031804	VDAC3	Q9UIS0;Q9Y277	NA	0.97
IPI00218852	VIL1	Q53F91;B2R9A7;Q96AC8;Q53S11;P09327	NA	1.78
IPI00746388	VIL2	NA	1.85	2.41
IPI00031655	VPS25	B2R581;Q9BRG1	NA	5.05
IPI00170796	VPS29	Q9NRP1;Q9UBQ0;Q9H0W0;Q6FIF8;Q8N0S8;Q502Y5;Q9NRU7;Q6IAH3;Q5JPE4	NA	2.54
IPI00295400	WARS	A6NID3;Q53XB6;A6NGN1;Q502Y0;Q9UDL3;P78534;Q9UDI5;P78535;P23381	2	3.13
IPI00220834	XRCC5	Q0Z7V0;Q7M4N0;A8K3X5;Q53T09;Q53TC2;Q4VBQ5;Q9UCQ1;P13010;Q9UCQ0;Q53HH7	2.46	1.73
IPI00465430	XRCC6	NA	NA	1.69
IPI00216319	YWHAH	Q9H4N8;Q04917	NA	2.24
IPI00018146	YWHAQ	P27348;Q53S41;Q5TZU8;Q9UP48;Q567U5;Q53RR5	NA	4.7
IPI00021263	YWHAZ	Q2F831;Q86V33;Q6NUR9;Q6LD62;A8K1N0;Q6GPI2;Q6P3U9;P29213;Q5XJ08;Q32P43;Q6IN74;D0PNI1;P29312;P63104	NA	2.54
IPI00029647	ZG16	B9EK72;O60844;B2R4Z3	NA	-4.02
