# Supplementary material for: Proteomic indicators of oxidation and hydration state in colorectal cancer
Source: PeerJ. 2016 Jul 20;4:e2238. doi: 10.7717/peerj.2238 (PMC4958012; doi:10.7717/peerj.2238)
Supplement: Supplemental Information 1 — This ZIP file contains the code and data files used in the present study [file peerj-04-2238-s001.zip › Dataset_S1/data/cancer/MCZ+13.csv]

Accession Number	Protein name	CS vs. NS	Entry
gi|14250401	Actin, beta	1.3	P60709
gi|4504349	Hemoglobin, beta	-2.1	D9YZU5
gi|119587704	Transgelin	1.5	119587704
gi|12667788	Myosin-9,heavy chain 9, non-muscle	1.6	P35579
gi|148728589	Desmin	1.4	A5Z217
gi|167887751	Vimentin	1.3	B0YJC4
gi|109096492	Similar to tubulin alpha-2 chain (alpha-tublin 2)	1.3	109096492
gi|194097350	Actinin, alpha 1	1.7	P12814
gi|13650074	Hemoglobin, alpha 2; hemoglobin, alpha 1	-2.1	13650074
gi|119575932	Histone cluster 1,H4a	-1.3	119575932
gi|109658664	Fibronectin 1	2.5	P02751
gi|166343765	Periostin, osteoblast specific factor	2.2	Q15063
gi|31645	Glyceraldehyde-3-phosphate dehydrogenase	-1.4	P04406
gi|10800138	Histone cluster 1, H2bd	-1.4	P58876
gi|24657579	Vinculin	1.3	P18206
gi|153946395	Tenascin C	2.5	P24821
gi|119625338	Fibrinogen beta chain	2.4	119625338
gi|119617057	Keratin 8	-1.3	119617057
gi|11761629	Fibrinogen alpha chain	1.9	P02671
gi|260099723	Lactate dehydrogenase A	1.5	P00338
gi|30354619	Tyrosine 3-monooxygenase/tryptophan 5-monooxygenase activation protein, zeta polypeptide	1.3	P63104
gi|119578757	Talin 1	1.3	119578757
gi|119625314	Fibrinogen gamma chain	2	119625314
gi|119577213	Actinin, alpha 4	1.3	119577213
gi|297663020	Predicted: transgelin-2-like isoform 2	1.5	297663020
gi|119597759	Fibrillin 1	1.3	119597759
gi|28940	Unnamed protein product	-1.3	P06576
gi|119604232	Caldesmon 1	1.4	119604232
gi|119617856	Decorin	-1.3	119617856
gi|18088719	TUBULIN, beta	1.6	P07437
gi|114656687	Protein disulfide isomerase family A, member 3	-1.3	114656687
gi|12054070	Immunoglobulin heavy constant alpha 1	-1.3	12054070
gi|119582950	Annexin A1	1.4	119582950
gi|126035028	Histone cluster 1, H1e	-1.6	A3R0T7
gi|149673887	Immunoglobulin light chain	-1.3	149673887
gi|110350939	Serpin peptidase inhibitor, clade A, member 1	-1.3	P01009
gi|15010550	Heat shock protein 90kda beta (Grp94),member1	-2.3	P14625
gi|114601828	Transforming growth factor, beta-induced, 68 kDa	2.4	114601828
gi|110349772	Collagen, type I, alpha 1	-2.1	P02452
gi|119580852	X-ray repair complementing defective repair in Chinese hamster cells 6	-1.6	P12956
gi|194380046	Osteoglycin	-1.9	B4DI63
gi|114555797	Adenylate cyclase-associated protein 1	1.3	114555797
gi|1103953	Major histocompatibility complex, class I,C; major histocompatibility complex, class I,B	1.4	Q29932
gi|119621875	hCG23783, isoform CRA_a	-1.4	119621875
gi|189053201	S100 calcium binding protein A9	2.2	B2R4M6
gi|119595384	Serpin peptidase inhibitor, clade H (heat shock protein 47), member 1, (collagen binding protein 1), isoform CRA_c	2.3	119595384
gi|194373719	Malate dehydrogenase 2, NAD (mitochondrial)	-1.4	P40926
gi|119594065	hCG1811362	1.4	C6H0M7
gi|119609127	Triosephosphate isomerase 1	-1.6	119609127
gi|2627129	Ubiquitin C	-1.3	P0CG48
gi|229751	Chain A, structure of haemoglobin in the deoxy quaternary state with ligand bound at the alpha haems	-1.9	P69905
gi|119607840	Tenascin C	2.5	A0A024R884
gi|109111058	Tropomyosin 2 (beta)	1.3	109111058
gi|18645167	Annexin A2	-1.4	V9HW65
gi|119602173	Heat shock protein 90 kDa alpha (cytosolic), class A member 1	1.3	119602173
gi|119573148	Transgelin 2	1.3	119573148
gi|119598292	Similar to pyruvate kinase, isozymes M1/M2; pyruvate kinase, muscle	-1.9	119598292
gi|119602226	Creatine kinase, brain	-1.8	119602226
gi|119612404	Collagen, type XIV, alpha 1	-1.5	119612404
gi|37492	Tubulin, alpha 1a	1.4	Q71U36
gi|119622488	Isocitrate dehydrogenase 2 (NADP+), mitochondrial	-1.6	119622488
gi|158255378	Protein disulfide isomerase family A, member 4	-1.3	P13667
gi|444021	poly(rC) binding protein 1	1.4	Q15365
gi|4557395	Carbonic anhydrase II	-1.8	P00918
gi|115298678	Complement component 3	1.5	P01024
gi|1418930	Collagen, type I,alpha 2	-1.9	P08123
gi|1082553	JC-kappa protein - human	-1.3	1082553
gi|119602344	hCG2038942	-1.5	119602344
gi|4502517	Carbonic anhydrase I	-1.6	P00915
gi|158254780	Annexin A6	1.5	A8K3Q7
