# Supplementary material for: Proteomic indicators of oxidation and hydration state in colorectal cancer
Source: PeerJ. 2016 Jul 20;4:e2238. doi: 10.7717/peerj.2238 (PMC4958012; doi:10.7717/peerj.2238)
Supplement: Supplemental Information 1 — This ZIP file contains the code and data files used in the present study [file peerj-04-2238-s001.zip › Dataset_S1/data/cancer/UNS+14.csv]

uniprot	epithelial	gene	log2_fold
P12429	TRUE	ANXA3	1.44
P00918	TRUE	CA2	-2.26
Q9UBR2	TRUE	CTSZ	-1.23
P17174	TRUE	GOT1	-0.61
P31949	TRUE	S100A11	1.49
P00338	TRUE	LDHA	0.62
P07195	TRUE	LDHB	0.62
O60701	TRUE	UGDH	-0.7
P55011	TRUE	SLC12A2	0.85
O95571	TRUE	ETHE1	-0.74
Q01105	TRUE	SET	0.72
Q16851	TRUE	UGP2	-0.53
Q00796	TRUE	SORD	0.62
Q15181	TRUE	PPA1	0.64
Q9H2U2	TRUE	PPA2	0.64
P07339	TRUE	CTSD	-0.71
P19338	TRUE	NCL	0.5
Q6UWP2	TRUE	DHRS11	-1.2
Q53EL6	TRUE	PDCD4	-0.51
P08123	TRUE	COL1A2	-1.21
Q56VL3	TRUE	OCIAD2	0.95
P50225	TRUE	SULT1A1	-0.63
P53634	TRUE	CTSC	-0.58
O95881	TRUE	TXNDC12	0.55
P12111	TRUE	COL6A3	-0.74
P80188	TRUE	LCN2	1.32
P12956	TRUE	XRCC6	0.53
Q6NZI2	TRUE	PTRF	-0.76
P09382	TRUE	LGALS1	-0.84
P25815	TRUE	S100P	3.38
Q15118	TRUE	PDK1	-0.9
O75380	TRUE	NDUFS6	-0.63
Q9HAW8	TRUE	UGT1A10	-0.95
Q15293	TRUE	RCN1	0.61
P17931	TRUE	LGALS3	-0.62
P36952	TRUE	SERPINB5	1.31
P09211	TRUE	GSTP1	0.55
Q16563	TRUE	SYPL1	1.16
P35555	TRUE	FBN1	-0.74
Q9H4M9	TRUE	EHD1	-0.56
Q9NZN4	TRUE	EHD2	-0.56
Q9H223	TRUE	EHD4	-0.56
B4DR31	TRUE	DPYSL2	-0.55
P06703	TRUE	S100A6	1.18
P20042	TRUE	EIF2S2	0.68
P51858	TRUE	HDGF	0.56
P49959	TRUE	MRE11A	0.64
O00299	TRUE	CLIC1	0.67
Q9Y696	TRUE	CLIC4	0.67
P61604	TRUE	HSPE1	0.52
O43252	TRUE	PAPSS1	-0.57
Q12765	TRUE	SCRN1	-0.64
P48556	TRUE	PSMD8	0.56
O60547	TRUE	GMDS	0.58
P61626	TRUE	LYZ	0.74
Q9Y224	TRUE	C14orf166	0.52
Q9NVP1	TRUE	DDX18	0.67
P39687	TRUE	ANP32A	0.56
Q92688	TRUE	ANP32B	0.56
Q12874	TRUE	SF3A3	0.5
P04899	TRUE	GNAI2	-0.51
Q14344	TRUE	GNA13	-0.51
P63092	TRUE	GNAS	-0.51
Q9HAW7	TRUE	UGT1A7	-0.87
Q9HAW9	TRUE	UGT1A8	-0.87
O60656	TRUE	UGT1A9	-0.87
P06748	TRUE	NPM1	0.81
P13688	TRUE	CEACAM1	-1.06
P19823	TRUE	ITIH2	-0.71
P27695	TRUE	APEX1	0.54
Q9BPX5	TRUE	ARPC5L	0.67
P62263	TRUE	RPS14	0.52
Q07021	TRUE	C1QBP	0.76
O15143	TRUE	ARPC1B	-0.5
Q03154	TRUE	ACY1	0.6
Q96HE7	TRUE	ERO1L	0.5
Q9Y266	TRUE	NUDC	0.56
Q96SQ9	TRUE	CYP2S1	0.84
P04844	TRUE	RPN2	0.55
P21980	TRUE	TGM2	-0.55
O14745	TRUE	SLC9A3R1	-0.51
Q92973	TRUE	TNPO1	-1.01
P12109	TRUE	COL6A1	-0.67
Q9BX66	TRUE	SORBS1	-0.64
E9PGJ9	TRUE	CC2D1A	-0.53
P49006	TRUE	MARCKSL1	0.51
Q9NRP0	TRUE	OSTC	0.76
Q8IV08	TRUE	PLD3	-0.74
Q03135	TRUE	CAV1	-0.71
Q9UKY7	TRUE	CDV3	0.79
Q7Z4V5	TRUE	HDGFRP2	0.65
Q99757	TRUE	TXN2	-0.73
P62861	TRUE	FAU	0.51
P57737	TRUE	CORO7	-0.83
P10606	TRUE	COX5B	-0.71
P63167	TRUE	DYNLL1	0.63
Q96FJ2	TRUE	DYNLL2	0.63
Q9UNN8	TRUE	PROCR	-0.78
P07099	TRUE	EPHX1	-0.54
P32322	TRUE	PYCR1	0.55
Q9P0J0	TRUE	NDUFA13	-0.6
E9PFN5	TRUE	GSTK1	-0.95
O75531	TRUE	BANF1	0.73
P26447	TRUE	S100A4	-0.53
Q9NVJ2	TRUE	ARL8B	0.5
Q8N752	TRUE	CSNK1A1	0.52
P40616	TRUE	ARL1	0.6
P62158	TRUE	CALM1;CALM2;CALM3	0.67
P49821	TRUE	NDUFV1	-0.66
Q96BM9	TRUE	ARL8A	0.54
Q9NR56	TRUE	MBNL1	0.55
P05387	TRUE	RPLP2	0.62
Q96AB3	TRUE	ISOC2	-0.51
Q08752	TRUE	PPID	0.55
Q96DG6	TRUE	CMBL	-0.51
P61619	TRUE	SEC61A1	0.59
P56381	TRUE	ATP5E	-0.52
Q5VTU8	TRUE	ATP5EP2	-0.52
P14174	TRUE	MIF	0.51
Q96S52	TRUE	PIGS	-0.61
P15559	TRUE	NQO1	0.56
P55735	TRUE	SEC13	0.59
P02452	TRUE	COL1A1	-1.32
