# Supplementary material for: Proteomic indicators of oxidation and hydration state in colorectal cancer
Source: PeerJ. 2016 Jul 20;4:e2238. doi: 10.7717/peerj.2238 (PMC4958012; doi:10.7717/peerj.2238)
Supplement: Supplemental Information 1 — This ZIP file contains the code and data files used in the present study [file peerj-04-2238-s001.zip › Dataset_S1/data/cancer/ZYS+10.csv]

IPI.number	UniProt	Ratio..cancer.normal.
IPI00293276.9	P14174	9.95
IPI00399234.3	Q16280;B3KXY3;A0AVD0	6.91
IPI00304925.3	Q9UQC1;P08107;Q5JQI4;Q59EJ3;Q5SP17;Q9UQL9;B3KTT5;P19790;Q9UQM0;A8K5I0	4.89
IPI00218200.7	Q53HT6;Q96CF0;B3KQ79;P51572;Q13836;Q53G72	4.72
IPI00018465.1	B7Z4Z7;Q6FI26;B7Z4T9;B7WNW9;Q6IBT3;A8MWI8;A8K7E6;Q99832;Q53HV2;O14871	4.57
IPI00216308.4	B3KVK4;Q9UPL0;Q5FVE7;Q9UIQ5;P21796	4.55
IPI00023004.6	Q9BS77;O14602	4.39
IPI00220642.6	O70457;Q9UDP2;P35214;Q6FH52;Q9UN99;P61981	4.35
IPI00555692.2	P09525	4.19
IPI00010896.2	O00299;Q502X1;Q53FB0;Q15089;Q5SRT3	4.12
IPI00550363.2	Q9BUH5;Q6FGI1;Q5JRQ6;Q5JRQ7;P37802;Q9H4P0	4.05
IPI00604620.3	Q8NB06;Q9UCF0;Q53SK1;B3KM80;Q9UDG1;Q9BQ02;Q6ZS99;P19338	3.85
IPI00026167.2	Q6FHM6;P55769;C9J9R8	3.75
IPI00216318.5	Q4VY19;Q9Y649;A8K9K2;P31946;Q59EQ2;Q4VY20	3.71
IPI00220362.4	P61604;O95421;Q53X54;Q9UDH0;Q04984;Q9UNM1	3.7
IPI00007765.5	B2RCM1;P31932;Q53H23;Q9BWB7;P30036;Q8N1C8;Q9UC56;Q2F839;Q6GU03;Q1HB43;P38646	3.56
IPI00027463.1	P06703;Q5RHS4	3.56
IPI00216319.3	Q9H4N8;Q04917	3.55
IPI00005198.2	Q9BWD4;Q12905;Q7L7R3;B2R8G7;A6NDB0;Q5SR11;Q5SR10;Q9P1N0;Q53FG3	3.37
IPI00025512.2	Q9UC31;B2R4N8;Q9UC34;Q9UC35;Q6FI47;Q9UC36;Q96C20;P04792;Q96EI7	3.21
IPI00022649.3	P55011;Q8N713;Q8WWH7;Q53ZR1;Q59GB7	3.16
IPI00397864.3	NA	3.14
IPI00472102.3	P10809	2.97
IPI00410714.4	Q96KF1;P69905;Q9NQT3;Q9BX83;Q1HDT5;Q6J1Z9;P78461;Q9UCM0;Q7Z6G4;Q86YL2;Q9NYR7;Q7Z7B4;Q3MIF5;P01922;Q96T46;Q53F97;Q86YQ5;Q86YQ4;Q4ZGM8;Q86YQ1	3.08
IPI00171087.7	Q8N5C6;Q53T56;Q9NW11;Q96TA4	3.07
IPI00031804.1	Q9UIS0;Q9Y277	3.04
IPI00016513.5	Q6IA52;Q9UL28;Q53T70;Q9D7X6;P61026;Q53SX4;O88386;Q9H0T3	3.03
IPI00006510.1	Q9H4B7	3
IPI00184195.2	NA	3.12
IPI00008433.4	B2R4T2;Q96BN0;Q53G25;P46782	2.98
IPI00029048.2	Q9UGU3;Q20WK5;Q14166;Q9BR23	2.94
IPI00013860.3	Q546Z2;P31937;Q9UDN3	2.78
IPI00007188.4	P05141;Q6NVC0;O43350	2.76
IPI00018146.1	P27348;Q53S41;Q5TZU8;Q9UP48;Q567U5;Q53RR5	2.74
IPI00002520.1	Q53ET4;O00740;Q5BJF5;Q8N1A5;B4DJQ3;P34897;Q5HYG8;B7Z9F1	2.73
IPI00218448.4	P0C0S5;Q6I9U0;B2RD56;P17317	2.68
IPI00102165.3	Q9NV63;Q9BTM1	2.68
IPI00298363.2	Q92945	2.6
IPI00647012.2	P0DMV8	2.57
IPI00167368.2	Q8N870;Q6P2D5;Q9P166;Q8N5J3;Q8N352;Q5VSP9;A4FU51;Q96AH6;Q9H6N3;B0QZ59;Q6N069	2.52
IPI00465430.5	NA	2.52
IPI00067659.1	NA	2.5
IPI00009901.1	P61970;P13662;B2R4G7;Q6IB67	2.5
IPI00788181.1	NA	2.41
IPI00218097.3	Q86WC7;Q86WC8;Q3KQU8;Q7Z5Q8;O60271;O60905;Q96II0;Q3MKM7;A6H8U5;Q8IZX7;Q5JB53;Q9H811;A6NJ20;Q719J0;A8MSX0	2.4
IPI00444262.1	Q8NB06;Q9UCF0;Q53SK1;B3KM80;Q9UDG1;Q9BQ02;Q6ZS99;P19338	2.36
IPI00215884.4	Q13809;Q07955;Q59FA2;B2R6Z7	2.36
IPI00154668.5	Q9NV15;Q53TJ2;Q567U6;Q9H6R5;Q4LE78;Q8TBX5;A8K3V7;Q4ZG73	2.35
IPI00013079.2	Q53SY9;Q9UG76;Q96IH6;Q9Y6C2;A5PL03;Q96G58	2.34
IPI00759644.1	P62942	2.33
IPI00735531.1	NA	2.32
IPI00513791.2	Q9C092;Q96NI0;Q00M63;Q6ZV32;Q96N67;Q5T1C0;Q45RE9;Q45RE8;Q96NG6;Q8TB82;Q5T1B9;Q2PPY7	2.32
IPI00009150.1	NA	2.26
IPI00010402.2	Q9H299;Q5T122;Q86Z22	2.2
IPI00453473.5	Q6FGB8;Q6DRA9;P02304;Q6NWP7;P02305;B2R4R0;A2VCL0;Q6B823;Q0VAS5;P62805	2.18
IPI00008575.3	Q6PJX7;Q99760;Q07666;Q8NB97	2.17
IPI00021828.1	P04080;Q76LA1	2.16
IPI00014424.1	Q05639;P54266;Q0VGC7;Q59GP5;B5BUF3	2.14
IPI00010720.1	Q9BU08;Q96GI1;P48643;Q9HB74;A8JZY8	2.12
IPI00219005.2	Q9UCV7;Q9UCP1;Q02790	2.12
IPI00305031.6	Q6ZNU2;Q96S68;P15391;Q71UW0;Q9BRD6;A0N0P9	2.09
IPI00455457.4	NA	2.09
IPI00255145.5	NA	2.08
IPI00298743.4	Q13467;Q53R22	2.06
IPI00414127.3	P43487;Q53EY3	2.06
IPI00171134.5	Q9ULK8;Q6DCA5;Q6PAV0;Q581G3;Q9UI01;A1IGE7;Q86YH1;Q5HYD0;Q7Z339;Q7Z3C5;Q3V6T2;Q9NW05;Q53SF1	2.05
IPI00418497.1	Q96FJ5;Q96GY2;Q0VAB1;Q3ZCQ8;Q330K1;Q6QA00;Q9H370	2.01
IPI00216071.2	Q0VDE3;Q05315;C5HZ13	0.49
IPI00217966.7	Q6ZNV1;Q6IBM7;B4DKQ2;A8MXQ4;P00338;B7Z5E3;Q9UDE8;Q53G53;Q9UDE9	0.49
IPI00018783.1	Q9BYX0;Q9BYN1;Q5JWH4;B2BCH7;A4UIM5;Q5NT82;Q8WWI0;O14878;Q9BY32;Q9H3H8	0.49
IPI00016321.2	Q6UX41;B7Z5B1;A4QMZ8;Q9H730;B7Z409	0.49
IPI00442073.5	B4E2T4;Q6AWD1;Q6ZMS3;Q59EQ5;Q9BTA4;Q6AI18;Q5U0J2;P21291	0.48
IPI00747752.1	Q6GMW3;Q8N5F4;Q5NV69;Q5NV84;Q5NV63;Q8N355;Q6GMW4;Q5NV81;P80423;Q6PJR7;A0M8Q4;Q6IN99;Q8TCJ5;Q567P1;Q5FWF9;Q6IPQ0;Q96SB0;Q6NS95;Q5NV74;Q6GMX4;Q6GMX3;Q6PIK1;Q8NEJ1;Q6PIQ7;P01842	0.48
IPI00023598.2	Q969E5;P04350;B3KQP4	0.48
IPI00072955.2	Q96RY5	0.47
IPI00008934.1	P54868;B7Z8R3;Q6IBF4;Q5SZU2	0.46
IPI00012493.1	P60866;B4DW28;B2R4F4;P17075;Q5M8S9	0.46
IPI00395769.2	A8KA31;Q6I9V2;Q8TAS0;Q96AS8;Q5VYP3;P36542	0.46
IPI00022228.2	Q9UCY3;Q2HJC8;Q9P1C0;Q53QU2;Q6ZN49;Q5HYC5;Q6ZS03;Q96CF6;Q00341	0.45
IPI00012303.1	B4DKP6;Q9H8A8;Q96GX7;A6NML9;Q49AQ8;B2RDR3;Q13228	0.45
IPI00553177.1	Q9P1P0;Q5U0M1;Q9UCE6;Q9UCM3;Q2L9S7;Q96BF9;B2RDQ8;Q9P173;Q13672;A6PX14;Q53XB8;P01009;Q86U18;Q7M4R2;Q0PVP5;Q96ES1;Q86U19;Q3I0J7;Q13747	0.45
IPI00293853.3	Q5VZP6;Q99795	0.44
IPI00217185.1	Q15413;Q15412;O15175	0.44
IPI00430820.1	P01602	0.44
IPI00010099.1	Q9NZN0;Q2M3U3;Q9NP60	0.43
IPI00015671.3	Q4QQJ5;Q9H6Z0;B4DKL2;A6NHL2	0.43
IPI00007321.1	O43202;Q6IAQ1;O75608;Q9UQF9	0.42
IPI00147874.1	Q9NR45;B2RE98;Q8WUV9;Q9P0B2;Q9NVD4;Q9BWS6	0.39
IPI00215780.4	B0ZBD0;Q8WVX7;P39019	0.38
IPI00016862.1	P00390;Q9NP63;Q7Z5C9;Q03504	0.39
IPI00031410.1	Q4LE76;Q9Y4I3;Q5TER1;Q6LE87;Q96QW8;P42345;Q96QG3	0.39
IPI00028888.1	Q14100;Q14101;Q14102;Q4W5A1;Q12771;Q9UCE8;Q9UCE9;A8K9J2;Q14103;Q01858;P07029	0.39
IPI00008438.1	P46783;Q5TZC0;B2R4E3;Q59GE4;Q14489	0.38
IPI00796600.1	Q9BX98;Q8WYN8;Q6LDU5;Q5U5U6;Q91888;P02249;Q9BQ77;Q91887;B2RDW1;P02248;Q29120;Q9UPK7;Q9UEK8;P14798;P62979;P62988;Q9BWD6;Q6LBL4;P02250;Q9UEF2;Q7Z4P3;Q3MIH3;Q9UEG1	0.38
IPI00792693.1	Q9UKH1;Q6IBR1;O14744;A8MZ91;B5BU10	0.37
IPI00215804.4	NA	0.37
IPI00217469.2	Q3MJ34;Q02539	0.37
IPI00217467.2	P10412;A3R0T8;Q4VB24;Q4VB25	0.37
IPI00022793.4	Q9H3F5;O14969;Q53TA6;P55084;Q9T2V8;B2RB16;Q96C77	0.36
IPI00060143.1	Q547G2;Q96BQ1	0.36
IPI00009407.7	P61803;O08552;Q6FGA3;P46968;P46966;Q53G02;Q96GB7;O70364	0.36
IPI00396174.4	Q9NV98;Q0VGD4;Q7Z5U5;Q0P663;Q96SI2;Q6PK69;Q86WR0	0.36
IPI00009822.1	B4DUW6;P61011;P13624;B2R759	0.35
IPI00383046.3	Q8TED6;Q96DG6	0.35
IPI00031045.3	P60981	0.34
IPI00020986.2	P51884;Q96QM7;Q53FV4;B2R6R5	0.33
IPI00478114.2	NA	0.33
IPI00221093.6	P08708;B2R4U4	0.33
IPI00414603.3	NA	0.33
IPI00473014.4	Q5W166;B2R6N2;P18282;Q6IAW2;P60981;B4DYA6	0.33
IPI00478733.1	NA	0.31
IPI00009750.1	P56470;Q6FHZ4	0.31
IPI00304962.3	Q7Z5S6;Q16511;Q9UEB6;Q14038;Q15947;Q15177;Q9UMM6;Q7KZ71;P08123;Q9UML5;Q9UM83;P02464;Q9UPH0;Q14036;Q9UEF9;Q13997;Q14057;Q13998;Q75N18;Q9UMI1;Q16480;Q13897	0.31
IPI00152584.1	Q8TE09	0.31
IPI00017926.1	NA	0.31
IPI00382751.1	P20231;Q6B051;Q9UQI1;Q6NZY1;Q86TM8;Q9UQI7;P15157;Q9UQI6;O95827;Q9H2Y4;Q15664;Q6B052;Q15663;Q96RZ7;Q6FHB8;Q9H2Y5;Q96RZ6;Q15661;Q86UA5	0.3
IPI00009790.1	Q01813;Q49A78;Q5VSR8;Q5VSR7;Q5VSR6;Q5VSR5;Q8WTZ9;B3KS15	0.3
IPI00413826.2	NA	0.3
IPI00141938.4	A6NFA8;Q71UI9;Q6PK98;A8MQC5;A6NN01;A6NKY0;Q59GV8	0.28
IPI00219037.5	Q6IAS5;Q4ZGJ7;P16104	0.28
IPI00000848.4	Q1RMF8;Q96JY8;Q9BYE2;Q9BYE1;Q86YM4	0.28
IPI00027201.1	Q99322;Q9UMI9;Q14884;Q14883;Q02817;Q9HBC6;Q14878;Q9HBC5;Q9HBC7	0.28
IPI00152409.1	A4D120;Q8TD06	0.27
IPI00007427.2	O95994;Q4JM46;Q4JM47;Q53G64	0.27
IPI00013809.1	A6NNB8;O75430;Q9BV63;Q59FU9;O15308;A8MWD7;O43708;Q7Z610;A6NED0;Q6IB17	0.27
IPI00787105.1	NA	0.27
IPI00171438.2	NA	0.23
IPI00020131.1	Q8NIA3;Q9UKX9;Q59GG9;Q53SF8;A8K2G3;Q07889	0.23
IPI00019449.1	Q9UCG7;Q52M39;P10153;Q9H2B7	0.2
IPI00012912.1	Q5SW68;B2R6S0;Q53G79;P23786;Q9BQ26	0.19
IPI00215983.2	P00915	0.19
IPI00218414.4	Q96ET9;Q6FI12;B2R7G8;P00918;Q6LD99	0.18
IPI00074957.1	A8K5S0;Q8WWY4;Q9UFE2;Q9BV14;Q96KS0	0.17
IPI00423462.5	Q96DK0;Q9UP60;P01876;Q8NCL6;Q96K68;Q6ZW64;Q6ZW65;Q8WY24	0.15
IPI00166866.3	P01876	0.15
IPI00216271.4	Q01968	0.15
IPI00015911.1	Q59EV8;B2R5X0;Q8WTS4;Q14131;P09622;Q14167	0.08
