# Supplementary material for: Proteomic indicators of oxidation and hydration state in colorectal cancer
Source: PeerJ. 2016 Jul 20;4:e2238. doi: 10.7717/peerj.2238 (PMC4958012; doi:10.7717/peerj.2238)
Supplement: Supplemental Information 1 — This ZIP file contains the code and data files used in the present study [file peerj-04-2238-s001.zip › Dataset_S1/data/cancer/JKMF10.csv]

Gene name	Uniprot ID	No. Reports	Change
ENO1	P06733	5	UP
ANXA5	P08758	5	UP
GAPDH	P04406	5	UP
PKM2	P14618	5	UP
ANXA4	P09525	4	UP
GARS	P41250	4	UP
RRBP1	Q9P2E9	4	UP
KRT8	P05787	3	UP
SYNCRIP	O60506	3	UP
S100A9	P06702	3	UP
ANXA3	P12429	3	UP
CAPG	P40121	3	UP
HNRNPF	P52597	3	UP
PPA1	Q15181	3	UP
NME1	P15531	3	UP
PSME3	P61289	3	UP
AHCY	P23526	3	UP
TPT1	P13693	3	UP
HSPB1	P04792	3	UP
RPSA	P08865	3	UP
FGB	P02675	3	UP
PRDX1	Q06830	3	UP
SLC25A5	P05141	3	UP
LMNB1	P20700	3	UP
TPM2	P07951	3	UP
TRAP1	Q12931	3	UP
ALDOA	P04075	2	UP
HSPD1	P10809	2	UP
FGG	P02679	2	UP
ARHGDIA	P52565	2	UP
GSTP1	P09211	2	UP
SERPINB1	P30740	2	UP
THBS1	P07996	2	UP
HMGB1	P09429	2	UP
ALDH1B1	P30837	2	UP
DYNC1H1	Q14204	2	UP
YWHAZ	P63104	2	UP
ACTB	P60709	2	UP
ACTG2	P63267	2	UP
ANXA1	P04083	2	UP
HSP90B1	P14625	2	UP
EZR	P15311	2	UP
FTL	P02792	2	UP
HSPA9	P38646	2	UP
EIF4A3	P38919	2	UP
MAPRE1	Q15691	2	UP
NNMT	P40261	2	UP
PDXK	O00764	2	UP
HSP90AB1	Q6PK50	2	UP
SF3B3	Q15393	2	UP
DARS	P14868	2	UP
TAL1	P17542	2	UP
TUBB1	Q9H4B7	2	UP
TST	Q16762	2	UP
TKT	P29401	2	UP
IFT74	Q96LB3	2	UP
VIM	P08670	6	DOWN
SERPINA1	P01009	5	DOWN
VIL1	P09327	4	DOWN
SELENBP1	Q13228	4	DOWN
ALB	P02768	4	DOWN
EEF2	P13639	4	DOWN
CNN1	P51911	3	DOWN
CA1	P00915	3	DOWN
SDHA	P31040	3	DOWN
GSN	P06396	3	DOWN
HP	P00738	3	DOWN
TF	P02787	3	DOWN
CKB	P12277	3	DOWN
MYL6	P60660	3	DOWN
APOA1	P02647	3	DOWN
CTSD	P07339	3	DOWN
MYL9	P24844	3	DOWN
PDIA3	P30101	3	DOWN
UGDH	O60701	3	DOWN
ALDH1A1	P00352	2	DOWN
AKR1B1	P15121	2	DOWN
AMY2B	P19961	2	DOWN
AGT	P01019	2	DOWN
APOH	P02749	2	DOWN
ATP5B	P06576	2	DOWN
CA2	P00918	2	DOWN
CALR	P27797	2	DOWN
CTSS	P25774	2	DOWN
CTSZ	Q9UBR2	2	DOWN
CORO1C	Q9ULV4	2	DOWN
ECH1	Q13011	2	DOWN
FHL1	Q13642	2	DOWN
FLNA	P21333	2	DOWN
PCK2	Q16822	2	DOWN
PDIA6	Q15084	2	DOWN
PEBP1	P30086	2	DOWN
DKFZp686M08189	Q6MZX9	2	DOWN
HNRNPA2B1	P22626	2	DOWN
SCGN	O76038	2	DOWN
SERPINB6	P35237	2	DOWN
UGP2	Q16851	2	DOWN
PITPNA	Q00169	2	DOWN
HLA-A	P01891	2	DOWN
