# Supplementary material for: Proteomic indicators of oxidation and hydration state in colorectal cancer
Source: PeerJ. 2016 Jul 20;4:e2238. doi: 10.7717/peerj.2238 (PMC4958012; doi:10.7717/peerj.2238)
Supplement: Supplemental Information 1 — This ZIP file contains the code and data files used in the present study [file peerj-04-2238-s001.zip › Dataset_S1/data/cancer/WKP+14.csv]

Accession	Gene.Symbol	Entry	Entry name		Fold.change	P.value
IPI00903112	LTF	P02788	TRFL_HUMAN		34.16	4.7E-09
IPI00007244	MPO	P05164	PERM_HUMAN		Inf	3.04E-08
IPI00329573	COL12A1	Q99715	COCA1_HUMAN		20.05	6.33E-08
IPI00783625	SERPINB5	P36952	SPB5_HUMAN		Inf	1.03E-07
IPI00374563	AGRN	O00468	AGRIN_HUMAN		28.44	5.06E-07
IPI00005024	MYBBP1A	Q9BQG0	MBB1A_HUMAN		Inf	2.58E-06
IPI00010951	EPPK1	P58107	EPIPL_HUMAN		-8.85	3.86E-06
IPI00925034	TRRAP	Q9Y4A5	TRRAP_HUMAN		88.11	8.4E-06
IPI00010397	HLA-DRB4	P13762	DRB4_HUMAN		-Inf	1.03E-05
IPI00221226	ANXA6	P08133	ANXA6_HUMAN		12.12	1.31E-05
IPI00028275	CKAP5	Q14008	CKAP5_HUMAN		32.52	1.38E-05
IPI00026975	CD163L1	Q9NR16	C163B_HUMAN		-13.75	2.25E-05
IPI00022255	OLFM4	Q6UX06	OLFM4_HUMAN		89.94	2.65E-05
IPI00027509	MMP9	P14780	MMP9_HUMAN		35.54	4.4E-05
IPI00018350	MCM5	P33992	MCM5_HUMAN		Inf	4.54E-05
IPI00607818	MYH14	Q7Z406	MYH14_HUMAN		-5.29	4.54E-05
IPI00156374	IPO4	Q8TEX9	IPO4_HUMAN		24.93	4.93E-05
IPI00002606	SCIN	Q9Y6U3	ADSV_HUMAN		-19.89	5.1E-05
IPI00894235	NBEAL2	Q6ZNJ1	NBEL2_HUMAN		18.3	5.72E-05
IPI00795318	MCM4	P33991	MCM4_HUMAN		Inf	5.75E-05
IPI00922181	MCM2	P49736	MCM2_HUMAN		23.99	6.29E-05
IPI00002405	OAS3	Q9Y6K5	OAS3_HUMAN		22.53	8.73E-05
IPI00021298	KRT20	P35900	K1C20_HUMAN		-5.18	8.74E-05
IPI00013214	MCM3	P25205	MCM3_HUMAN		26.42	0.000107
IPI00013933	DSP	P15924	DESP_HUMAN		-5.84	0.000111
IPI00018968	NAE1	Q13564	ULA1_HUMAN		Inf	0.000121
IPI00018553	CTRC	Q99895	CTRC_HUMAN		-54.35	0.00013
IPI00027409	PRTN3	P24158	PRTN3_HUMAN		67.91	0.000165
IPI00438229	TRIM28	Q13263	TIF1B_HUMAN		7.04	0.000184
IPI00025276	TNXB	P22105	TENX_HUMAN		-5.31	0.000188
IPI00221354	FUS	P35637	FUS_HUMAN		8.42	0.000257
IPI00031820	FARSA	Q9Y285	SYFA_HUMAN		Inf	0.00026
IPI00013163	MNDA	P41218	MNDA_HUMAN		15.01	0.000265
IPI00026970	SUPT16H	Q9Y5B9	SP16H_HUMAN		8.1	0.000277
IPI00299547	LCN2	P80188	NGAL_HUMAN		5.58	0.000292
IPI00017617	DDX5	P17844	DDX5_HUMAN		6.48	0.000403
IPI00295663	CELA3A	P09093	CEL3A_HUMAN		-9.18	0.000451
IPI00031008	TNC	P24821	TENA_HUMAN		6.4	0.000489
IPI00007175	NIP7	Q9Y221	NIP7_HUMAN		Inf	0.000513
IPI00843910	FUCA1	P04066	FUCO_HUMAN		-5.98	0.000522
IPI00000846	CHD4	Q14839	CHD4_HUMAN		7.36	0.000556
IPI00031519	DNMT1	P26358	DNMT1_HUMAN		11.55	0.00057
IPI00028357	XPO4	Q9C0E2	XPO4_HUMAN		15.1	0.000581
IPI00010720	CCT5	P48643	TCPE_HUMAN		5.46	0.000582
IPI00012340	SRSF9	Q13242	SRSF9_HUMAN		10.6	0.000649
IPI00012645	SPTBN2	O15020	SPTN2_HUMAN		Inf	0.000667
IPI00032292	TIMP1	P01033	TIMP1_HUMAN		Inf	0.00072
IPI00026944	NID1	P14543	NID1_HUMAN		Inf	0.000737
IPI00013871	RRM1	P23921	RIR1_HUMAN		Inf	0.000781
IPI00386533	EIF4G1	Q04637	IF4G1_HUMAN		6.74	0.000806
IPI00010949	SIAE	Q9HAT2	SIAE_HUMAN		-9.77	0.000846
IPI00149849	COG4	Q9H9E3	COG4_HUMAN		Inf	0.000851
IPI00002894	POLD1	P28340	DPOD1_HUMAN		16.24	0.00088
IPI00221106	SF3B2	Q13435	SF3B2_HUMAN		14.13	0.00091
IPI00414909	NAGA	P17050	NAGAB_HUMAN		-16.48	0.000921
IPI00015905	EXOSC2	Q13868	EXOS2_HUMAN		Inf	0.000954
IPI00031517	MCM6	Q14566	MCM6_HUMAN		10.66	0.000973
IPI00216694	PLS3	P13797	PLST_HUMAN		10.48	0.00099
IPI00218407	ALDOB	P05062	ALDOB_HUMAN		15.81	0.00104
IPI00556369	SMG1	Q96Q15	SMG1_HUMAN		Inf	0.00105
IPI00909083	GSPT1	P15170	ERF3A_HUMAN		16.56	0.0011
IPI00479786	KHSRP	Q92945	FUBP2_HUMAN		5.95	0.0011
IPI00015953	DDX21	Q9NR30	DDX21_HUMAN		27.44	0.00116
IPI00022246	AZU1	P20160	CAP7_HUMAN		36.62	0.00119
IPI00296907	ACOX1	Q15067	ACOX1_HUMAN		-37.04	0.00121
IPI00334907	PITPNB	P48739	PIPNB_HUMAN		5.44	0.00127
IPI00021085	PGLYRP1	O75594	PGRP1_HUMAN		17.13	0.0014
IPI00297572	AQR	O60306	AQR_HUMAN		11.67	0.0014
IPI00011274	HNRPDL	O14979	HNRDL_HUMAN		7.23	0.00141
IPI00293331	POP1	Q99575	POP1_HUMAN		Inf	0.00147
IPI00332828	CES2	O00748	EST2_HUMAN		-7.51	0.00151
IPI00007927	SMC2	O95347	SMC2_HUMAN		29.71	0.00162
IPI00011592	DYNC1LI2	O43237	DC1L2_HUMAN		Inf	0.00164
IPI00003927	PPID	Q08752	PPID_HUMAN		Inf	0.00166
IPI00002926	VPS37B	Q9H9H4	VP37B_HUMAN		Inf	0.00176
IPI00012497	ADRBK1	P25098	ARBK1_HUMAN		Inf	0.00179
IPI00746351	DIS3	Q9Y2L1	RRP44_HUMAN		6.99	0.00182
IPI00031960	POLR1A	O95602	RPA1_HUMAN		9.36	0.00184
IPI00026952	PKP3	Q9Y446	PKP3_HUMAN		13.25	0.00187
IPI00856120	LARP1B	Q659C4	LAR1B_HUMAN		12.77	0.00201
IPI00027769	ELANE	P08246	ELNE_HUMAN		17.28	0.00206
IPI00012035	CD46	P15529	MCP_HUMAN		Inf	0.00208
IPI00419979	PAK2	Q13177	PAK2_HUMAN		14.98	0.0021
IPI00303207	ABCE1	P61221	ABCE1_HUMAN		13.77	0.0021
IPI00872664	USP14	P54578	UBP14_HUMAN		5.5	0.00219
IPI00294879	RANGAP1	P46060	RAGP1_HUMAN		14.23	0.00225
IPI00013862	DTYMK	P23919	KTHY_HUMAN		Inf	0.00232
IPI00329692	NMT1	P30419	NMT1_HUMAN		Inf	0.00232
IPI00037283	DNM1L	O00429	DNM1L_HUMAN		5.64	0.00233
IPI00008922	IFITM2	Q01629	IFM2_HUMAN		Inf	0.00238
IPI00304754	FERMT1	Q9BQL6	FERM1_HUMAN		7.47	0.0024
IPI00396203	TBCD	Q9BTW9	TBCD_HUMAN		8.15	0.00243
IPI00009071	LOC100505793/SRSF10	O75494	SRS10_HUMAN		6.59	0.00244
IPI00008934	HMGCS2	P54868	HMCS2_HUMAN		-5.45	0.00252
IPI00022827	SLK	Q9H2G2	SLK_HUMAN		5.71	0.00254
IPI00008240	MARS	P56192	SYMC_HUMAN		5.57	0.00264
IPI00217013	SMEK1	Q6IN85	P4R3A_HUMAN		Inf	0.00267
IPI00023824	FBLN2	P98095	FBLN2_HUMAN		5.75	0.00286
IPI00306322	COL4A2	P08572	CO4A2_HUMAN		26.45	0.00304
IPI00018452	CPNE1	Q99829	CPNE1_HUMAN		6.15	0.00322
IPI00329719	MYO1D	O94832	MYO1D_HUMAN		-7.6	0.00338
IPI00293303	LGMN	Q99538	LGMN_HUMAN		-7.14	0.00345
IPI00007163	LSM7	Q9UK45	LSM7_HUMAN		Inf	0.00349
IPI00005154	SSRP1	Q08945	SSRP1_HUMAN		6.77	0.00349
IPI00002745	CTSZ	Q9UBR2	CATZ_HUMAN		-6.58	0.00352
IPI00007401	IPO8	O15397	IPO8_HUMAN		Inf	0.00355
IPI00429538	YPEL5	P62699	YPEL5_HUMAN		Inf	0.0037
IPI00030116	PGM3	O95394	AGM1_HUMAN		5.69	0.00374
IPI00162563	RNF40	O75150	BRE1B_HUMAN		10.82	0.00378
IPI00244391	XDH	P47989	XDH_HUMAN		-6.94	0.00383
IPI00029764	SF3A3	Q12874	SF3A3_HUMAN		8.44	0.00388
IPI00023344	SYMPK	Q92797	SYMPK_HUMAN		9.33	0.00443
IPI00375441	FUBP1	Q96AE4	FUBP1_HUMAN		5.36	0.00468
IPI00005613	U2AF1	Q01081	U2AF1_HUMAN		Inf	0.00469
IPI00025874	RPN1	P04843	RPN1_HUMAN		-12.82	0.00478
IPI00299254	EIF5B	O60841	IF2P_HUMAN		5.42	0.00479
IPI00179953	NASP	P49321	NASP_HUMAN		20.16	0.00481
IPI00027701	ACADS	P16219	ACADS_HUMAN		-6.35	0.00482
IPI00414320	ANXA11	P50995	ANX11_HUMAN		Inf	0.00504
IPI00178431	RECQL	P46063	RECQ1_HUMAN		6.32	0.00515
IPI00073958	CNRIP1	Q96F85	CNRP1_HUMAN		-11.46	0.00524
IPI00029601	CTTN	Q14247	SRC8_HUMAN		5.38	0.00532
IPI00013683	TUBB3	Q13509	TBB3_HUMAN		6.56	0.0055
IPI00022433	HSPB6	O14558	HSPB6_HUMAN		-5.79	0.00555
IPI00002147	CHI3L1	P36222	CH3L1_HUMAN		16.23	0.00562
IPI00646105	PYCRL	Q53H96	P5CR3_HUMAN		Inf	0.00567
IPI00298057	PPL	O60437	PEPL_HUMAN		22.14	0.0058
IPI00173346	PGM2L1	Q6PCE3	PGM2L_HUMAN		20.53	0.0059
IPI00373869	C17orf49	Q8IXM2	BAP18_HUMAN		7.77	0.00632
IPI00012895	CA12	O43570	CAH12_HUMAN		-5.26	0.00633
IPI00290184	METTL1	Q9UBP6	TRMB_HUMAN		Inf	0.00656
IPI00016179	S100A13	Q99584	S10AD_HUMAN		19.67	0.00665
IPI00299635	BIRC6	Q9NR09	BIRC6_HUMAN		5.7	0.0069
IPI00100292	NPEPL1	Q8NDH3	PEPL1_HUMAN		17.88	0.00691
IPI00026689	CDK1	P06493	CDK1_HUMAN		18.27	0.00724
IPI00217405	UBR1	Q8IWV7	UBR1_HUMAN		6.82	0.0075
IPI00296353	ARHGAP18	Q8N392	RHG18_HUMAN		Inf	0.00761
IPI00009027	REG1A	P05451	REG1A_HUMAN		7.65	0.00778
IPI00292532	CAMP	P49913	CAMP_HUMAN		8.54	0.00788
IPI00008994	NDRG2	Q9UN36	NDRG2_HUMAN		-5.44	0.00797
IPI00409601	RALGAPB	Q86X10	RLGPB_HUMAN		Inf	0.00816
IPI00554590	RAB3GAP2	Q9H2M9	RBGPR_HUMAN		5.58	0.00823
IPI00414127	RANBP1	P43487	RANG_HUMAN		5.64	0.0085
IPI00001458	KNTC1	P50748	KNTC1_HUMAN		20.56	0.00855
IPI00221394	DKC1	O60832	DKC1_HUMAN		9.65	0.00855
IPI00028064	CTSG	P08311	CATG_HUMAN		9.76	0.00874
IPI00016613	CSNK2A1	P68400	CSK21_HUMAN		16.9	0.009
IPI00013455	CLIP1	P30622	CLIP1_HUMAN		8.11	0.00904
IPI00012493	RPS20	P60866	RS20_HUMAN		8	0.00971
IPI00783378	UBE2O	Q9C0C9	UBE2O_HUMAN		19.11	0.00978
IPI00002203	BCCIP	Q9P287	BCCIP_HUMAN		Inf	0.00981
IPI00291783	GEMIN5	Q8TEQ6	GEMI5_HUMAN		Inf	0.00981
IPI00019196	RPP30	P78346	RPP30_HUMAN		Inf	0.00981
IPI00056386	LOH12CR1	Q969J3	L12R1_HUMAN		Inf	0.00988
IPI00020965	UBE2H	P62256	UBE2H_HUMAN		Inf	0.00997
IPI00465045	DIP2B	Q9P265	DIP2B_HUMAN		15.33	0.0102
IPI00607591	RAP1GDS1	P52306	GDS1_HUMAN		6.75	0.0103
IPI00291802	LMO7	Q8WWI1	LMO7_HUMAN		6.19	0.0104
IPI00004273	RBM25	P49756	RBM25_HUMAN		16.65	0.0105
IPI00221234	ALDH7A1	P49419	AL7A1_HUMAN		6.63	0.0105
IPI00000684	UAP1	Q16222	UAP1_HUMAN		5.04	0.011
IPI00295485	HSPA4L	O95757	HS74L_HUMAN		10.1	0.0111
IPI00014197	CDV3	Q9UKY7	CDV3_HUMAN		8.6	0.0115
IPI00411559	SMC4	Q9NTJ3	SMC4_HUMAN		9.34	0.0119
IPI00024320	RBM3	P98179	RBM3_HUMAN		12.1	0.0119
IPI00604756	NRBP1	Q9UHY1	NRBP_HUMAN		14.5	0.0122
IPI00418797	POLR1B	Q9H9Y6	RPA2_HUMAN		14.5	0.0122
IPI00019812	PPP5C	P53041	PPP5_HUMAN		15.07	0.0122
IPI00291560	ARG1	P05089	ARGI1_HUMAN		20.42	0.013
IPI00008475	HMGCS1	Q01581	HMCS1_HUMAN		16.85	0.0131
IPI00027722	CELA2A	P08217	CEL2A_HUMAN		-5.93	0.014
IPI00896504	GNE	Q9Y223	GLCNE_HUMAN		8.28	0.0146
IPI00182728	VPS4B	O75351	VPS4B_HUMAN		15.29	0.0147
IPI00296713	GRN	P28799	GRN_HUMAN		-15.9	0.0151
IPI00304808	KLK1	P06870	KLK1_HUMAN		-15.85	0.0152
IPI00303258	LMCD1	Q9NZU5	LMCD1_HUMAN		8.5	0.0157
IPI00000015	SRSF4	Q08170	SRSF4_HUMAN		Inf	0.0162
IPI00251559	RNF20	Q5VTR2	BRE1A_HUMAN		5.35	0.0163
IPI00006952	LACTB2	Q53H82	LACB2_HUMAN		5.31	0.0164
IPI00041325	NHP2	Q9NX24	NHP2_HUMAN		7.91	0.0165
IPI00607714	C17orf28	Q8IV36	HID1_HUMAN		15.22	0.0166
IPI00645702	CTPS2	Q9NRF8	PYRG2_HUMAN		13.53	0.0169
IPI00289807	TRNT1	Q96Q11	TRNT1_HUMAN		5.8	0.0175
IPI00375462	SREK1	Q8WXA9	SREK1_HUMAN		Inf	0.0176
IPI00025158	STAG1	Q8WVM7	STAG1_HUMAN		Inf	0.0176
IPI00299512	NF1	P21359	NF1_HUMAN		7.52	0.0179
IPI00024083	NAAA	Q02083	NAAA_HUMAN		-5.32	0.018
IPI00746613	VPS13A	Q96RL7	VP13A_HUMAN		-7.15	0.0183
IPI00396174	CCDC25	Q86WR0	CCD25_HUMAN		8.1	0.0185
IPI00006378	CCDC72	Q9Y2S6	TMA7_HUMAN		13.69	0.0189
IPI00291093	POLR2E	P19388	RPAB1_HUMAN		13.11	0.0189
IPI00019178	PSPH	P78330	SERB_HUMAN		12.87	0.019
IPI00006725	DDX23	Q9BUQ8	DDX23_HUMAN		7.46	0.0191
IPI00215893	HMOX1	P09601	HMOX1_HUMAN		-5.33	0.0192
IPI00031681	CDK2	P24941	CDK2_HUMAN		13.51	0.0197
IPI00005780	OGT	O15294	OGT1_HUMAN		5.99	0.0207
IPI00011062	CPS1	P31327	CPSM_HUMAN		7.69	0.021
IPI00299524	NCAPD2	Q15021	CND1_HUMAN		13.54	0.0211
IPI00385267	SRPR	P08240	SRPRA_HUMAN		7.19	0.0214
IPI00743284	MTR	Q99707	METH_HUMAN		-6.08	0.0221
IPI00184871	C6orf130	Q9Y530	OARD1_HUMAN		12.64	0.0222
IPI00012426	SCPEP1	Q9HB40	RISC_HUMAN		-8.67	0.0223
IPI00103483	COBRA1	Q8WX92	NELFB_HUMAN		7.17	0.0224
IPI00060143	FAM3D	Q96BQ1	FAM3D_HUMAN		-11.44	0.0237
IPI00023845	KLK6	Q92876	KLK6_HUMAN		9.2	0.0237
IPI00003919	QPCT	Q16769	QPCT_HUMAN		12.42	0.0237
IPI00384028	PAPOLA	P51003	PAPOA_HUMAN		12.03	0.0258
IPI00301395	CPVL	Q9H3G5	CPVL_HUMAN		-6.33	0.0258
IPI00219344	HPCAL1	P37235	HPCL1_HUMAN		7.1	0.0258
IPI00024163	POLR3A	O14802	RPC1_HUMAN		6.11	0.026
IPI00873137	COL1A2	P08123	CO1A2_HUMAN		13.58	0.0265
IPI00025039	FBL	P22087	FBRL_HUMAN		12.43	0.0265
IPI00009826	CPB1	P15086	CBPB1_HUMAN		-5.04	0.0275
IPI00024719	HAT1	O14929	HAT1_HUMAN		5.83	0.0281
IPI00009104	RUVBL2	Q9Y230	RUVB2_HUMAN		5.64	0.03
IPI00012369	MAD2L1	Q13257	MD2L1_HUMAN		11.3	0.0314
IPI00016736	PLCG1	P19174	PLCG1_HUMAN		6.49	0.0316
IPI00014263	EIF4H	Q15056	IF4H_HUMAN		11.85	0.0316
IPI00304589	TNKS1BP1	Q9C0C2	TB182_HUMAN		5.74	0.0322
IPI00294578	TGM2	P21980	TGM2_HUMAN		10.77	0.0324
IPI00418426	CNNM4	Q6P4Q7	CNNM4_HUMAN		-8.56	0.0327
IPI00329213	INPP5D	Q92835	SHIP1_HUMAN		10.83	0.0331
IPI00010304	SERPINB10	P48595	SPB10_HUMAN		6.74	0.0332
IPI00296528	ANXA10	Q9UJ72	ANX10_HUMAN		8.39	0.0333
IPI00025347	EMG1	Q92979	NEP1_HUMAN		10.73	0.0362
IPI00410091	C11orf73	Q53FT3	HIKES_HUMAN		6.85	0.0366
IPI00292150	LTBP2	Q14767	LTBP2_HUMAN		6.15	0.0367
IPI00470891	CSDE1	O75534	CSDE1_HUMAN		6.86	0.0369
IPI00168554	SRXN1	Q9BYN0	SRXN1_HUMAN		6	0.037
IPI00021301	ASPA	P45381	ACY2_HUMAN		-5.58	0.0377
IPI00024129	PPIC	P45877	PPIC_HUMAN		-5.67	0.0377
IPI00216088	CRABP2	P29373	RABP2_HUMAN		5.56	0.0405
IPI00828098	RNF213	Q63HN8	RN213_HUMAN		6.28	0.0415
IPI00011898	EIF2B5	Q13144	EI2BE_HUMAN		6.29	0.0415
IPI00181391	MGEA5	O60502	OGA_HUMAN		7.38	0.0419
IPI00022664	RABGGTA	Q92696	PGTA_HUMAN		7.38	0.0419
IPI00552920	EXOSC8	Q96B26	EXOS8_HUMAN		6.39	0.042
IPI00399183	APOBR	Q0VD83	APOBR_HUMAN		-9.42	0.0432
IPI00008301	DEFA6	Q01524	DEF6_HUMAN		7.23	0.0434
IPI00154451	MMS19	Q96T76	MMS19_HUMAN		5.75	0.0457
IPI00014938	SARNP	P82979	SARNP_HUMAN		5.78	0.0465
IPI00028564	GBP1	P32455	GBP1_HUMAN		5.27	0.0465
IPI00008730	SCGN	O76038	SEGN_HUMAN		-10.22	0.0467
IPI00027142	POP7	O75817	POP7_HUMAN		9.45	0.0469
IPI00006504	EIF2B3	Q9NR50	EI2BG_HUMAN		9.41	0.0471
IPI00019463	EIF2AK2	P19525	E2AK2_HUMAN		9.84	0.0474
IPI00333776	NRCAM	Q92823	NRCAM_HUMAN		9.3	0.0475
IPI00552073	DHX16	O60231	DHX16_HUMAN		6.1	0.0475
IPI00150269	PRPF4	O43172	PRP4_HUMAN		7.46	0.0483
IPI00302151	CCDC87	Q9NVE4	CCD87_HUMAN		-5.24	0.0488
IPI00301143	PI16	Q6UXB8	PI16_HUMAN		-7.77	0.0489
IPI00011528	CSTF1	Q05048	CSTF1_HUMAN		9.87	0.0489
IPI00514234	LAD1	O00515	LAD1_HUMAN		7.22	0.0493
IPI00000057	COG2	Q14746	COG2_HUMAN		6.09	0.0494
