# Supplementary material for: Proteomic indicators of oxidation and hydration state in colorectal cancer
Source: PeerJ. 2016 Jul 20;4:e2238. doi: 10.7717/peerj.2238 (PMC4958012; doi:10.7717/peerj.2238)
Supplement: Supplemental Information 1 — This ZIP file contains the code and data files used in the present study [file peerj-04-2238-s001.zip › Dataset_S1/data/cancer/MRK+11.csv]

Swiss.ID	Gene	AD.NC.FC	AD.NC.FDR	AC.AD.FC	AC.AD.FDR	AC.NC.FC	AC.NC.FDR
Q6UWM9	UGT2A3	0.2	0	0.45	0.001	0.09	0
O75795	UGT2B17	0.21	0	0.55	0	0.11	0
Q9UBC5	MYO1A	0.27	0	0.64	0	0.17	0
P09467	FBP1	0.34	0	0.46	0	0.16	0
Q02318	CYP27A1	0.37	0	0.51	0	0.19	0
Q9NRV9	HEBP1	0.37	0	0.51	0.001	0.19	0
Q8WWA0	ITLN1	0.38	0	0.46	0	0.18	0
P20774	OGN	0.39	0	0.38	0	0.15	0
P00326	ADH1C	0.41	0	0.38	0	0.16	0
Q07654	TFF3	0.42	0	0.3	0	0.13	0
Q9Y6R7	FCGBP	0.46	0	0.62	0	0.28	0
P00167	CYB5A	0.47	0	0.6	0	0.28	0
Q9BYZ8	REG4	0.48	0	0.46	0	0.22	0
A8K7I4	CLCA1	0.48	0	0.34	0	0.17	0
Q16822	PCK2	0.49	0	0.6	0	0.29	0
Q9NW15	ANO10	0.51	0	0.63	0	0.32	0
P05023	ATP1A1	0.55	0	0.63	0	0.35	0
Q969Z3	MOSC2	0.55	0	0.5	0	0.27	0
P09601	HMOX1	0.57	0	0.44	0	0.25	0
P27338	MAOB	0.57	0	0.33	0	0.19	0
O75356	ENTPD5	0.57	0.001	0.48	0	0.28	0
Q9Y2Y8	PRG3	0.59	0	0.44	0	0.26	0
P21397	MAOA	0.59	0	0.32	0	0.19	0
Q9NR30	DDX21	1.51	0	1.51	0	2.28	0
Q07666	KHDRBS1	1.51	0	1.56	0	2.36	0
P21810	BGN	1.51	0	2	0	3.04	0
O43852	CALU	1.56	0	1.66	0	2.58	0
Q9BRJ6	C7orf50	1.56	0	1.68	0	2.63	0
P07996	THBS1	1.56	0	2.29	0	3.57	0
Q8IUX7	AEBP1	1.67	0.003	2.36	0	3.93	0
P50479	PDLIM4	1.7	0.002	1.61	0	2.74	0
P46013	MKI67	1.74	0	1.9	0	3.29	0
P02788	LTF	1.81	0	4.47	0	8.1	0
P24821	TNC	1.93	0	2.1	0	4.04	0
Q99715	COL12A1	1.93	0	4	0	7.73	0
Q15397	KIAA0020	2.04	0	1.52	0.008	3.11	0.001
Q12805	EFEMP1	2.07	0	3.16	0	6.52	0
Q05682	CALD1	2.27	0	1.71	0	3.88	0
P62857	RPS28	1.5	0	1.2	0	1.81	0
P07910	HNRNPC	1.51	0	1.02	0.003	1.53	0
Q13310	PABPC4	1.52	0	1.1	0	1.68	0
Q9Y5J1	UTP18	1.52	0.002	1.41	0.001	2.14	0
Q9NX20	MRPL16	1.52	0.002	0.74	0.003	1.12	0.47
Q9NXF1	TEX10	1.52	0	0.76	0.005	1.16	0.084
Q86Y07	VRK2	1.54	0.001	0.77	0.001	1.19	0.03
Q9NYH9	UTP6	1.54	0	1.26	0.001	1.94	0
Q92878	RAD50	1.54	0	0.9	0	1.39	0
Q9Y4C8	RBM19	1.55	0.001	1.32	0.008	2.04	0.005
Q5T5P2	SKT	1.56	0	0.69	0	1.08	0.406
P61978	HNRNPK	1.57	0	1.25	0	1.95	0
P30405	PPIF	1.57	0	0.76	0	1.19	0.008
P62750	RPL23A	1.57	0	0.71	0.006	1.12	0.213
Q9Y305	ACOT9	1.58	0	0.7	0	1.11	0.234
Q8IZL8	PELP1	1.58	0.002	0.84	0.006	1.33	0.071
O60216	RAD21	1.58	0	0.7	0.001	1.11	0.289
Q15061	WDR43	1.59	0	1.33	0.002	2.12	0.001
O95602	POLR1A	1.59	0	1.12	0	1.79	0
P49792	RANBP2	1.6	0	0.83	0.008	1.33	0
O43290	SART1	1.61	0	0.92	0.003	1.47	0
Q9Y4W2	LAS1L	1.61	0	0.79	0.006	1.28	0.001
Q9BXK5	BCL2L13	1.61	0.002	0.67	0.008	1.09	0.48
P49790	NUP153	1.62	0.001	0.85	0.002	1.37	0.012
Q7Z3K3	POGZ	1.62	0	0.74	0.002	1.19	0.089
Q16666	IFI16	1.62	0	1.18	0.007	1.91	0
Q12797	ASPH	1.64	0.001	1.38	0	2.26	0
A8CG34	POM121C	1.65	0	0.78	0.001	1.29	0.004
P10909	CLU	1.66	0	1.29	0	2.14	0
P12429	ANXA3	1.67	0	1.5	0	2.5	0
Q9NVP1	DDX18	1.68	0	1.26	0	2.12	0
P45973	CBX5	1.68	0	0.87	0.005	1.46	0
Q04837	SSBP1	1.68	0	0.68	0	1.15	0.082
Q9BQG0	MYBBP1A	1.68	0	1.27	0	2.14	0
Q6RFH5	WDR74	1.68	0	1.2	0.008	2.02	0
O00541	PES1	1.68	0	1.15	0	1.94	0
P11216	PYGB	1.7	0	0.78	0	1.32	0
Q8NI36	WDR36	1.71	0	1.09	0	1.86	0
P22087	FBL	1.71	0	0.76	0	1.31	0
Q9NV06	DCAF13	1.72	0	1.34	0.002	2.3	0
Q9BSJ8	ESYT1	1.73	0	0.73	0	1.26	0
O00567	NOP56	1.73	0	0.76	0	1.32	0
Q9BVP2	GNL3	1.73	0	1.09	0.008	1.89	0
Q9GZL7	WDR12	1.74	0	1.35	0.002	2.35	0
O60504	SORBS3	1.75	0.003	0.81	0.004	1.41	0.001
Q6UB35	MTHFD1L	1.77	0	1.14	0	2.03	0
P49959	MRE11A	1.78	0	0.68	0	1.21	0.014
P16070	CD44	1.79	0	0.92	0	1.65	0
Q8WXH0	SYNE2	1.79	0	0.75	0	1.34	0
Q9Y2X3	NOP58	1.8	0	0.82	0	1.47	0
Q9BXW7	CECR5	1.8	0.001	0.69	0.003	1.24	0.165
P11166	SLC2A1	1.8	0	0.81	0.005	1.46	0
Q99933	BAG1	1.83	0.005	0.7	0.004	1.27	0.129
P61604	HSPE1	1.85	0	0.68	0	1.26	0.02
Q8WYP5	AHCTF1	1.86	0	0.76	0.002	1.42	0.013
Q5W0U4	BSPRY	1.88	0.001	0.67	0	1.25	0.09
Q12888	TP53BP1	1.95	0	0.85	0	1.66	0
Q8WX93	PALLD	2.01	0	1.48	0.004	2.98	0
Q9UBV2	SEL1L	2.03	0.004	1.33	0.004	2.7	0.001
P20810	CAST	2.07	0.001	0.67	0	1.38	0.077
Q9NQZ2	UTP3	2.13	0	0.77	0.008	1.64	0.004
Q8N183	NDUFAF2	2.14	0	0.68	0	1.46	0.001
Q13263	TRIM28	2.15	0	0.78	0	1.68	0
Q14978	NOLC1	2.22	0	0.72	0	1.59	0
Q86V81	THOC4	2.31	0.001	0.74	0.003	1.7	0
Q15050	RRS1	2.33	0	0.83	0.001	1.94	0
Q5QJE6	DNTTIP2	2.33	0.001	0.83	0.006	1.93	0.001
Q9BVJ6	UTP14A	2.45	0	0.74	0.001	1.82	0
P32322	PYCR1	2.52	0	0.67	0.008	1.7	0
P54753	EPHB3	2.92	0	0.67	0.001	1.95	0
Q13185	CBX3	1.5	0	1.01	0.895	1.51	0
P62263	RPS14	1.5	0.002	0.78	0.07	1.17	0.289
P42696	RBM34	1.51	0.001	1.1	0.266	1.66	0.001
O75152	ZC3H11A	1.51	0	0.99	0.56	1.49	0.001
Q5M775	CYTSB	1.51	0.004	1.05	0.678	1.59	0.002
O14974	PPP1R12A	1.51	0.002	1.11	0.141	1.68	0.003
O75691	UTP20	1.52	0	1.1	0.096	1.68	0
Q7Z4V5	HDGFRP2	1.53	0.001	0.85	0.243	1.3	0.336
Q9Y3E5	PTRH2	1.53	0.001	0.7	0.074	1.07	0.796
P35268	RPL22	1.56	0.001	0.76	0.276	1.18	0.133
P27695	APEX1	1.56	0	1.12	0.5	1.75	0
P83916	CBX1	1.56	0	0.89	0.099	1.4	0
P46783	RPS10	1.57	0	0.81	0.114	1.27	0.056
Q8NF37	LPCAT1	1.57	0.004	1.02	0.032	1.6	0.004
Q9C040	TRIM2	1.57	0.002	1.31	0.926	2.05	0.001
Q15599	SLC9A3R2	1.57	0.001	0.79	0.038	1.24	0.16
Q8WXA9	SFRS12	1.57	0.001	0.84	0.958	1.32	0.005
A1L390	PLEKHG3	1.58	0.007	0.91	0.308	1.44	0.015
A6NHQ2	FBLL1	1.58	0	0.71	0.011	1.13	0.402
P09012	SNRPA	1.59	0.005	0.74	0.063	1.18	0.071
Q03701	CEBPZ	1.59	0	0.98	0.644	1.55	0
Q15424	SAFB	1.59	0	0.85	0.025	1.35	0
Q9GZR7	DDX24	1.59	0.002	0.95	0.253	1.51	0.001
Q9NYF8	BCLAF1	1.6	0	1.13	0.274	1.81	0
Q9HC84	MUC5B	1.6	0	0.99	0.038	1.58	0
Q14692	BMS1	1.61	0	0.99	0.144	1.59	0.001
Q15269	PWP2	1.61	0	1.09	0.338	1.75	0
Q9BQL6	FERMT1	1.62	0.002	1.11	0.77	1.79	0.001
Q9Y3T9	NOC2L	1.62	0	1.17	0.023	1.9	0
P46060	RANGAP1	1.63	0	0.85	0.037	1.39	0.001
Q99567	NUP88	1.63	0	0.78	0.034	1.27	0.032
Q8TDD1	DDX54	1.64	0.001	0.85	0.51	1.39	0.027
Q6WCQ1	MPRIP	1.65	0	0.9	0.339	1.49	0
Q9UNX4	WDR3	1.66	0	1.22	0.028	2.02	0
P05067	APP	1.66	0	1.19	0.049	1.98	0
Q5SY16	NOL9	1.67	0.001	0.81	0.032	1.35	0.004
P07203	GPX1	1.69	0.002	0.7	0.493	1.19	0.281
Q9BXY0	MAK16	1.7	0.002	0.83	0.488	1.41	0.026
Q14137	BOP1	1.7	0	1.06	0.038	1.8	0
Q14247	CTTN	1.71	0	0.83	0.031	1.42	0
O15213	WDR46	1.71	0	1.16	0.252	1.99	0.003
P78316	NOP14	1.71	0	0.95	0.308	1.63	0
P37108	SRP14	1.72	0	0.88	0.993	1.5	0.01
Q8NEY8	PPHLN1	1.72	0.001	0.88	0.815	1.52	0.089
Q9NX58	LYAR	1.73	0	1.35	0.022	2.34	0
Q9H0L4	CSTF2T	1.73	0	1.14	0.825	1.97	0.001
O15042	SR140	1.73	0	0.99	0.953	1.71	0
Q14684	RRP1B	1.73	0	1.06	0.712	1.83	0
P49458	SRP9	1.74	0	0.94	0.54	1.64	0.001
Q92626	PXDN	1.74	0.006	1.08	0.281	1.88	0.008
Q13435	SF3B2	1.75	0	0.93	0.074	1.62	0.001
Q9BZE4	GTPBP4	1.77	0	1.16	0.044	2.06	0
Q96GQ7	DDX27	1.77	0	0.93	0.044	1.65	0
Q9NY61	AATF	1.78	0	0.83	0.257	1.47	0.183
Q8TCS8	PNPT1	1.78	0	1.01	0.176	1.81	0
Q14690	PDCD11	1.8	0	1.03	0.072	1.85	0
O00566	MPHOSPH10	1.8	0	1.07	0.926	1.94	0
P33240	CSTF2	1.81	0	0.81	0.086	1.47	0.001
Q9BSC4	NOL10	1.82	0	1.05	0.341	1.92	0
O60832	DKC1	1.82	0	0.85	0.018	1.56	0
Q9Y3A4	RRP7A	1.83	0.001	1.15	0.206	2.1	0.009
P09669	COX6C	1.83	0	0.7	0.025	1.29	0.278
P18583	SON	1.86	0	0.78	0.016	1.45	0
P06748	NPM1	1.87	0	0.92	0.53	1.73	0
O76021	RSL1D1	1.88	0	1.01	0.346	1.9	0
P49750	YLPM1	1.92	0.001	0.97	0.446	1.86	0.057
Q12996	CSTF3	1.92	0	1.02	0.77	1.96	0
O15027	SEC16A	1.93	0.001	0.69	0.112	1.34	0.051
Q13895	BYSL	1.94	0	0.86	0.335	1.68	0.002
Q99439	CNN2	1.95	0.001	1.08	0.526	2.1	0.004
Q9BYG3	MKI67IP	1.96	0	0.86	0.691	1.68	0
Q5JTH9	RRP12	1.97	0	0.91	0.024	1.8	0
Q9BVI4	NOC4L	1.98	0	0.92	0.04	1.82	0
Q13428	TCOF1	1.98	0	0.94	0.035	1.87	0
Q76FK4	NOL8	2	0.003	0.71	0.057	1.42	0.093
Q9NY93	DDX56	2	0.005	1.13	0.352	2.27	0.003
Q8N8A6	DDX51	2	0	0.91	0.486	1.82	0.001
Q9H0A0	NAT10	2	0	0.9	0.392	1.8	0
Q9Y2P8	RCL1	2.03	0.001	0.86	0.346	1.75	0
Q8WTT2	NOC3L	2.03	0	0.81	0.217	1.64	0
Q8IY81	FTSJ3	2.04	0	0.81	0.228	1.66	0
P80723	BASP1	2.07	0.001	0.96	0.743	1.98	0.001
Q96SB3	PPP1R9B	2.07	0.001	0.96	0.04	2	0.001
O60287	URB1	2.09	0	0.79	0.206	1.65	0.028
Q99848	EBNA1BP2	2.09	0	0.78	0.05	1.62	0
Q9NQH7	XPNPEP3	2.11	0.005	0.76	0.032	1.62	0.047
Q9UQ35	SRRM2	2.12	0.001	0.8	0.176	1.69	0
Q9Y3C1	NOP16	2.21	0	1.02	0.564	2.25	0
P06454	PTMA	2.27	0.001	0.98	0.617	2.21	0.028
P46087	NOP2	2.32	0	0.91	0.83	2.11	0
Q01664	TFAP4	2.45	0.001	0.89	0.362	2.17	0.016
Q9BYT8	NLN	2.53	0	0.72	0.076	1.83	0.001
Q96CT7	CCDC124	2.59	0.007	1.3	0.282	3.36	0
P14410	SI	0.05	0	0.9	0	0.05	0
O43451	MGAM	0.09	0	1.08	0	0.09	0
P15144	ANPEP	0.09	0	1.37	0	0.12	0
P13866	SLC5A1	0.09	0	1.05	0	0.1	0
P08473	MME	0.09	0	1.43	0.002	0.13	0
Q2TB90	HKDC1	0.1	0	1.29	0	0.13	0
P27487	DPP4	0.11	0	1.14	0.001	0.13	0
O14745	SLC9A3R1	0.12	0	1.27	0	0.15	0
P04181	OAT	0.12	0	1.33	0.008	0.16	0
P08183	ABCB1	0.16	0	1.25	0	0.2	0
O00748	CES2	0.22	0	0.85	0.01	0.19	0
P16662	UGT2B7	0.24	0.001	0.72	0	0.17	0.007
Q9Y6N9	USH1C	0.25	0	1.07	0.002	0.27	0
P15311	EZR	0.26	0	0.99	0.006	0.25	0
P35900	KRT20	0.26	0	1.27	0	0.33	0
Q9ULC5	ACSL5	0.34	0	0.67	0	0.23	0
Q9Y2J2	EPB41L3	0.37	0	0.72	0.001	0.27	0
P00352	ALDH1A1	0.38	0	0.67	0	0.25	0
P01023	A2M	0.39	0	1.41	0.002	0.55	0
Q02817	MUC2	0.4	0	1.27	0	0.51	0
O94925	GLS	0.4	0	1.39	0.006	0.56	0.019
Q7Z406	MYH14	0.41	0	0.98	0	0.4	0
P04233	CD74	0.42	0	0.98	0.002	0.41	0
P01889	HLA-B	0.43	0	1.06	0.003	0.45	0
P30511	HLA-F	0.43	0	1.33	0	0.57	0
P35241	RDX	0.43	0	1.1	0.002	0.48	0
Q31612	HLA-B	0.44	0	1.03	0.003	0.45	0
P08779	KRT16	0.44	0	1.11	0	0.49	0
Q9P2M7	CGN	0.45	0	1.32	0	0.59	0
P08727	KRT19	0.45	0	1.11	0	0.5	0
P13746	HLA-A	0.46	0	1.03	0.008	0.48	0
O43772	SLC25A20	0.48	0	0.71	0	0.34	0
Q9H2K8	TAOK3	0.48	0.001	1.39	0.002	0.67	0.006
Q96KP4	CNDP2	0.48	0	0.73	0	0.35	0
Q8NBQ5	HSD17B11	0.49	0	0.68	0	0.33	0
P36543	ATP6V1E1	0.51	0	1.4	0	0.71	0
P04114	APOB	0.51	0	1.43	0	0.73	0
P13646	KRT13	0.51	0	1.21	0.001	0.61	0
P30464	HLA-B	0.51	0	1.32	0.001	0.67	0
P30685	HLA-B	0.51	0	1.32	0	0.67	0
P30466	HLA-B	0.52	0	1	0.001	0.52	0
Q04826	HLA-B	0.52	0	1.08	0	0.56	0
P13796	LCP1	0.52	0	1.27	0	0.67	0
Q16706	MAN2A1	0.53	0	1.06	0.01	0.56	0
P30461	HLA-B	0.53	0	1.11	0.001	0.59	0
P03989	HLA-B	0.53	0	1.06	0.001	0.56	0
P02768	ALB	0.53	0	1.28	0	0.68	0
P30479	HLA-B	0.53	0	1.09	0.002	0.58	0
P30485	HLA-B	0.54	0	1.09	0.002	0.59	0
P50416	CPT1A	0.54	0	0.83	0	0.45	0
Q6P4Q7	CNNM4	0.55	0	1.02	0	0.56	0
P21281	ATP6V1B2	0.55	0	1.49	0	0.82	0.003
P30487	HLA-B	0.55	0	1.4	0	0.77	0
Q9UM54	MYO6	0.55	0	0.79	0	0.44	0
Q9BQS7	HEPH	0.55	0	0.81	0	0.45	0
P09525	ANXA4	0.57	0	1.15	0	0.66	0
Q9P2E9	RRBP1	0.58	0	1.41	0	0.82	0
Q9UQ53	MGAT4B	0.6	0.002	1.3	0.008	0.78	0.066
P50995	ANXA11	0.6	0	1.31	0	0.78	0
P18669	PGAM1	0.6	0.002	1.34	0.003	0.8	0.135
O00339	MATN2	0.6	0	0.76	0.003	0.46	0
P30483	HLA-B	0.61	0	1.27	0.008	0.77	0.001
Q96RT1	ERBB2IP	0.62	0.001	1.26	0.002	0.78	0.057
P48668	KRT6C	0.62	0	1.26	0	0.78	0.09
P07237	P4HB	0.63	0	1.2	0	0.75	0
P09110	ACAA1	0.63	0	0.8	0.001	0.51	0
Q08426	EHHADH	0.63	0	0.7	0.004	0.44	0
P04259	KRT6B	0.63	0	1.26	0	0.8	0.091
P02538	KRT6A	0.63	0	1.26	0	0.8	0.111
Q9H4G4	GLIPR2	0.63	0	0.73	0	0.46	0
Q9Y608	LRRFIP2	0.64	0	1.19	0	0.75	0.015
P60660	MYL6	0.64	0	1.45	0	0.92	0.205
O75369	FLNB	0.64	0	1.29	0	0.82	0
P10619	CTSA	0.65	0.005	1.14	0.002	0.73	0.071
O15145	ARPC3	0.65	0	1.47	0	0.95	0.529
Q99538	LGMN	0.65	0	0.94	0.006	0.61	0
Q12864	CDH17	0.65	0	0.8	0	0.52	0
P08729	KRT7	0.65	0	0.92	0.003	0.6	0
P52209	PGD	0.66	0.006	1.48	0	0.97	0.753
P07355	ANXA2	0.66	0	1.17	0	0.77	0
P26038	MSN	0.67	0	1.31	0	0.88	0.005
P60903	S100A10	0.67	0.001	1.26	0.006	0.84	0.214
O75264	HSPC323	0.03	0	0.94	0.925	0.03	0.001
Q07075	ENPEP	0.05	0	1.22	0.287	0.06	0
P51161	FABP6	0.06	0	1.1	0.245	0.07	0
P05062	ALDOB	0.07	0	1.45	0.049	0.1	0
P50120	RBP2	0.07	0	0.88	0.504	0.07	0
P55157	MTTP	0.09	0	1.06	0.088	0.09	0
Q9BYF1	ACE2	0.09	0	1.36	0.053	0.12	0
Q695T7	SLC6A19	0.09	0.002	1.14	0.211	0.1	0
Q16820	MEP1B	0.09	0	1.13	0.247	0.1	0
P09923	ALPI	0.1	0	0.82	0.211	0.08	0
P12821	ACE	0.11	0	1.22	0.021	0.13	0
Q9NZA1	CLIC5	0.11	0	1.19	0.056	0.13	0
Q07837	SLC3A1	0.11	0	0.97	0.983	0.11	0
P31327	CPS1	0.12	0	0.84	0.035	0.1	0
P40879	SLC26A3	0.12	0	1.13	0.134	0.13	0
O43895	XPNPEP2	0.13	0	0.8	0.978	0.1	0
P15088	CPA3	0.13	0	1.1	0.268	0.14	0
Q9HBB8	MUPCDH	0.13	0	1.29	0.03	0.17	0
P00480	OTC	0.16	0	0.83	0.061	0.13	0
Q16819	MEP1A	0.17	0	1.04	0.583	0.18	0
Q9Y2C3	B3GALT5	0.18	0	0.97	0.2	0.17	0
O60218	AKR1B10	0.18	0	1.4	0.232	0.25	0.006
Q9Y6U3	SCIN	0.2	0	1.01	0.946	0.2	0
O75907	DGAT1	0.2	0	0.95	0.288	0.19	0
P06727	APOA4	0.21	0	1.14	0.431	0.24	0
Q3LXA3	DAK	0.21	0	0.71	0.564	0.15	0
Q9UGT4	SUSD2	0.23	0	0.79	0.192	0.18	0.001
Q14651	PLS1	0.25	0	1.17	0.038	0.3	0
P00813	ADA	0.26	0	1.08	0.214	0.28	0.001
P00918	CA2	0.27	0.009	0.71	0.191	0.19	0
Q9HAW9	UGT1A8	0.28	0	0.68	0.166	0.19	0.002
Q53EU6	AGPAT9	0.29	0	1.11	0.488	0.32	0
Q6PIF6	MYO7B	0.3	0	1.04	0.845	0.31	0
Q9BV23	ABHD6	0.3	0.01	1.21	0.164	0.36	0.023
P00973	OAS1	0.31	0	0.74	0.463	0.23	0
Q03519	TAP2	0.31	0.002	1.11	0.532	0.34	0.002
P29992	GNA11	0.32	0	1.08	0.473	0.34	0
Q96JP2	MYO15B	0.33	0	1.12	0.012	0.37	0
Q15067	ACOX1	0.34	0	0.98	0.347	0.33	0
P33897	ABCD1	0.34	0	0.92	0.706	0.31	0
O15533	TAPBP	0.34	0	1.17	0.177	0.4	0
P07148	FABP1	0.34	0	0.97	0.035	0.33	0
P54709	ATP1B3	0.34	0	0.81	0.464	0.28	0.018
Q6NUM9	RETSAT	0.35	0	1.27	0.051	0.44	0.006
Q9UKG9	CROT	0.36	0.001	1.24	0.27	0.44	0.016
P19971	TYMP	0.36	0.001	1.3	0.048	0.47	0.001
P35228	NOS2	0.37	0.007	1	0.607	0.37	0.01
Q01970	PLCB3	0.37	0	0.91	0.4	0.34	0
O43745	CHP2	0.37	0.002	0.73	0.017	0.27	0.002
P16152	CBR1	0.38	0.001	1.12	0.216	0.42	0.002
P01903	HLA-DRA	0.39	0	0.86	0.631	0.33	0
P30499	HLA-C	0.39	0	1.03	0.997	0.4	0
Q92604	LPGAT1	0.39	0	0.89	0.564	0.35	0
P15586	GNS	0.39	0.002	1.4	0.029	0.55	0.008
O43865	AHCYL1	0.4	0.005	1.37	0.051	0.54	0.004
Q92828	CORO2A	0.4	0	1.33	0.096	0.53	0.002
Q09160	HLA-A	0.4	0	1.01	0.022	0.41	0
Q29865	HLA-C	0.4	0	1.09	0.677	0.44	0
Q92520	FAM3C	0.41	0	1.03	0.437	0.43	0
Q29963	HLA-C	0.41	0	1.06	0.089	0.44	0
Q9ULS5	TMCC3	0.42	0.002	0.68	0.415	0.29	0.004
P30459	HLA-A	0.42	0	1	0.036	0.42	0
P30460	HLA-B	0.42	0	1.05	0.044	0.44	0
P30086	PEBP1	0.43	0	0.84	0.1	0.36	0
Q9NY59	SMPD3	0.43	0	0.69	0.071	0.3	0.022
Q14956	GPNMB	0.43	0.001	0.73	0.103	0.32	0.015
Q95604	HLA-C	0.43	0	1.04	0.164	0.45	0
P01892	HLA-A	0.44	0	0.92	0.278	0.41	0
P30462	HLA-B	0.44	0	1.04	0.14	0.46	0
P54803	GALC	0.45	0	1	0.988	0.45	0.015
Q03154	ACY1	0.45	0.01	0.91	0.08	0.41	0.002
Q05655	PRKCD	0.45	0.002	1.05	0.947	0.47	0.018
P10319	HLA-B	0.45	0	1.33	0.021	0.6	0
P30453	HLA-A	0.45	0	0.98	0.114	0.45	0
P18465	HLA-B	0.45	0	1.3	0.028	0.59	0
P16188	HLA-A	0.46	0	0.99	0.233	0.45	0
P17693	HLA-G	0.46	0	1.49	0.086	0.68	0.022
P04439	HLA-A	0.46	0	1.02	0.013	0.46	0
P19012	KRT15	0.46	0	1.12	0.282	0.51	0
P04066	FUCA1	0.46	0.005	0.73	0.425	0.34	0.008
P30501	HLA-C	0.46	0	1.02	0.053	0.47	0
Q8IY21	DDX60	0.46	0	1.1	0.014	0.51	0
P30508	HLA-C	0.46	0	1.01	0.095	0.47	0
P30504	HLA-C	0.46	0	1.05	0.338	0.48	0
P13747	HLA-E	0.46	0	1.48	0.49	0.68	0.047
P30510	HLA-C	0.47	0	1.04	0.512	0.48	0
Q14541	HNF4G	0.47	0.002	0.85	0.579	0.4	0.003
P30447	HLA-A	0.47	0	1.1	0.074	0.51	0
Q07000	HLA-C	0.47	0	1.01	0.134	0.47	0
P10644	PRKAR1A	0.47	0	1.11	0.209	0.53	0
Q9H3G5	CPVL	0.48	0.001	0.92	0.028	0.44	0
P30492	HLA-B	0.48	0	1.02	0.13	0.48	0
Q04695	KRT17	0.48	0	1.14	0.021	0.54	0
Q8TE67	EPS8L3	0.48	0	1.04	0.37	0.5	0
P04222	HLA-C	0.48	0	1.34	0.028	0.64	0
Q8IVT2	C19orf21	0.48	0	0.97	0.564	0.47	0
Q99653	CHP	0.48	0	1.02	0.039	0.49	0
Q8NHY0	B4GALNT2	0.48	0	0.74	0.373	0.36	0.05
P10316	HLA-A	0.48	0	0.94	0.849	0.45	0
P02533	KRT14	0.49	0	1.25	0.022	0.61	0
Q9H2G2	SLK	0.49	0.003	1.4	0.017	0.68	0.051
P25774	CTSS	0.49	0	0.87	0.599	0.42	0
P28288	ABCD3	0.49	0	1.04	0.684	0.51	0
Q6IQ23	PLEKHA7	0.49	0	0.83	0.058	0.41	0
P16435	POR	0.5	0	1.19	0.326	0.59	0
P30039	PBLD	0.5	0.005	0.72	0.02	0.36	0.024
P56470	LGALS4	0.5	0	1.03	0.585	0.52	0
Q14142	TRIM14	0.51	0	1.27	0.408	0.64	0.008
P34913	EPHX2	0.51	0	0.87	0.022	0.44	0
P30493	HLA-B	0.51	0	1.1	0.043	0.56	0
O43278	SPINT1	0.51	0	1.36	0.026	0.7	0.007
Q8IY17	PNPLA6	0.52	0	1.07	0.726	0.56	0
P19801	ABP1	0.52	0	1.21	0.53	0.63	0.023
Q4KMQ1	C9orf75	0.52	0	1.18	0.027	0.62	0
Q86V48	LUZP1	0.54	0	1.17	0.943	0.63	0
Q03518	TAP1	0.54	0	0.91	0.08	0.49	0
Q06323	PSME1	0.54	0.001	0.82	0.122	0.45	0
Q6P1M0	SLC27A4	0.55	0	1.03	0.703	0.57	0
P33908	MAN1A1	0.56	0	0.76	0.02	0.43	0
O15120	AGPAT2	0.56	0	0.88	0.044	0.49	0.004
Q9UL46	PSME2	0.56	0	0.74	0.04	0.41	0
Q8IYS2	KIAA2013	0.57	0	0.87	0.112	0.49	0
Q15418	RPS6KA1	0.57	0	1.01	0.607	0.57	0.021
P00966	ASS1	0.57	0	1	0.499	0.57	0
Q15833	STXBP2	0.57	0	1.24	0.059	0.71	0.022
P17931	LGALS3	0.58	0	1.01	0.401	0.58	0
P00492	HPRT1	0.58	0.005	1.32	0.083	0.76	0.061
P22307	SCP2	0.58	0	1.28	0.38	0.74	0.003
Q8IXK2	GALNT12	0.58	0	0.95	0.691	0.55	0
O75874	IDH1	0.58	0	0.89	0.494	0.52	0
Q15349	RPS6KA2	0.59	0.001	1.03	0.889	0.61	0.042
P13686	ACP5	0.59	0.001	1.4	0.259	0.83	0.451
P07339	CTSD	0.59	0	1.18	0.201	0.7	0
Q6KB66	KRT80	0.59	0	1.02	0.078	0.61	0
Q92538	GBF1	0.59	0	1.26	0.179	0.75	0
P19013	KRT4	0.59	0	1.02	0.067	0.61	0
Q9BX59	TAPBPL	0.6	0.008	1	0.645	0.6	0.064
Q9Y394	DHRS7	0.6	0	0.95	0.785	0.57	0
P14550	AKR1A1	0.61	0.007	0.86	0.014	0.52	0
P30481	HLA-B	0.61	0	1.26	0.055	0.77	0
P50395	GDI2	0.61	0	1.23	0.078	0.75	0.008
Q9UHR4	BAIAP2L1	0.62	0.007	1.11	0.483	0.69	0.009
P05787	KRT8	0.62	0	0.93	0.262	0.57	0
P14136	GFAP	0.62	0	1.01	0.895	0.62	0
P00441	SOD1	0.62	0.002	0.86	0.014	0.53	0
Q9UJC3	HOOK1	0.63	0.005	1.45	0.075	0.91	0.414
O15195	VILL	0.63	0	1.1	0.033	0.69	0
P30041	PRDX6	0.63	0.005	1.09	0.607	0.68	0.011
P54886	ALDH18A1	0.63	0	1.25	0.09	0.79	0.045
P26572	MGAT1	0.64	0.002	1.26	0.503	0.8	0.089
O94979	SEC31A	0.64	0	0.92	0.583	0.59	0
Q9Y678	COPG	0.64	0	1.18	0.057	0.75	0.003
Q9Y6E0	STK24	0.64	0	1.1	0.049	0.71	0.003
P21980	TGM2	0.64	0	1.11	0.268	0.71	0
P00450	CP	0.65	0.006	1.49	0.011	0.96	0.72
O95470	SGPL1	0.65	0.003	0.91	0.151	0.59	0
Q9Y315	DERA	0.66	0	0.96	0.09	0.63	0
P20020	ATP2B1	0.66	0	0.91	0.203	0.6	0
O60701	UGDH	0.66	0.001	0.93	0.074	0.61	0
P61586	RHOA	0.67	0	1.32	0.205	0.88	0.159
P13995	MTHFD2	1.78	0.005	1.57	0.033	2.8	0.002
O14662	STX16	1.54	0.001	0.52	0.122	0.8	0.512
Q7Z4W1	DCXR	1.75	0	0.48	0.137	0.84	0.52
Q9Y2Z4	YARS2	1.82	0	0.49	0.015	0.9	0.651
P16452	EPB42	1.85	0.002	0.37	0.022	0.68	0.182
Q9Y606	PUS1	1.87	0.001	0.63	0.177	1.19	0.262
Q9NY12	GAR1	2.04	0.006	0.53	0.317	1.07	0.827
Q9NX24	NHP2	2.05	0.001	0.47	0.038	0.97	0.835
Q9BQ69	MACROD1	2.05	0.001	0.64	0.021	1.32	0.073
Q9BW92	TARS2	2.54	0.007	0.43	0.071	1.09	0.788
Q5RI15	FAM36A	2.71	0	0.45	0.278	1.22	0.237
P01275	GCG	0.07	0.006	2.73	0.837	0.19	0.197
P50224	SULT1A3	0.29	0	1.54	0.164	0.44	0.005
Q96HN2	AHCYL2	0.32	0.008	1.68	0.011	0.54	0.008
P78329	CYP4F2	0.35	0.01	1.56	0.199	0.55	0.029
P53634	CTSC	0.49	0.001	1.87	0.151	0.92	0.689
Q5VV41	ARHGEF16	0.51	0.006	1.64	0.515	0.84	0.509
Q3SYC2	MOGAT2	0.14	0.002	0.5	0.214	0.07	0.037
P58499	FAM3B	0.21	0	0.56	0.051	0.12	0
P35503	UGT1A3	0.28	0	0.66	0.166	0.19	0.001
P22310	UGT1A4	0.28	0	0.66	0.166	0.19	0.001
P19224	UGT1A6	0.28	0	0.66	0.166	0.19	0.001
Q9HAW8	UGT1A10	0.3	0	0.6	0.04	0.18	0
Q6UX53	METTL7B	0.45	0.005	0.47	0.077	0.21	0.02
Q6IC98	GRAMD4	0.63	0.009	0.66	0.027	0.42	0.003
Q96DH6	MSI2	1.52	0.037	2.1	0.001	3.19	0.001
P49913	CAMP	1.57	0.074	4.24	0	6.66	0.003
P46063	RECQL	1.61	0.016	2.39	0.003	3.85	0
P08174	CD55	1.62	0.074	2.65	0	4.29	0.005
P41227	ARD1A	1.63	0.358	1.73	0.005	2.82	0.108
Q9C075	KRT23	1.65	0.309	2.88	0	4.76	0.009
Q14766	LTBP1	1.68	0.256	2.35	0	3.95	0.016
Q6P5R6	RPL22L1	2.18	0.015	5.58	0.001	12.15	0.002
Q14134	TRIM29	2.41	0.105	1.51	0.001	3.62	0.068
P49406	MRPL19	1.51	0.013	0.58	0	0.88	0.443
Q8N4Q0	ZADH2	1.51	0.065	0.39	0.001	0.6	0.079
Q5HYK3	COQ5	1.51	0.029	0.51	0.001	0.78	0.258
Q92665	MRPS31	1.52	0.057	0.66	0.002	1	1
P08559	PDHA1	1.52	0.018	0.57	0.003	0.86	0.163
Q9H9P8	L2HGDH	1.56	0.018	0.65	0.001	1.02	0.932
Q9BYD6	MRPL1	1.6	0.01	0.52	0.002	0.83	0.255
Q9NZJ6	COQ3	1.6	0.042	0.48	0.005	0.78	0.105
O43824	GTPBP6	1.6	0.037	0.5	0	0.8	0.08
Q9HAU0	PLEKHA5	1.6	0.065	0.55	0.007	0.88	0.39
P12694	BCKDHA	1.62	0.012	0.66	0.006	1.06	0.491
Q8IVS2	MCAT	1.63	0.011	0.53	0	0.87	0.143
Q86WV6	TMEM173	1.73	0.015	0.54	0.008	0.94	0.434
Q96AB3	ISOC2	1.83	0.071	0.39	0.003	0.71	0.16
Q7L3T8	PARS2	1.88	0.067	0.41	0.002	0.78	0.349
Q96CB9	NSUN4	1.88	0.013	0.46	0.001	0.86	0.395
Q13057	COASY	1.89	0.025	0.65	0.005	1.22	0.296
Q9NX95	SYBU	1.91	0.247	0.53	0	1.02	0.951
Q9Y3D9	MRPS23	2.06	0.03	0.57	0.005	1.18	0.478
Q02978	SLC25A11	2.12	0.144	0.6	0.007	1.28	0.314
Q96C57	C12orf43	2.38	0.036	0.55	0.002	1.31	0.216
Q8N2F6	ARMC10	2.38	0.016	0.6	0.002	1.43	0.056
Q9HBL0	TNS1	2.43	0.042	0.51	0.006	1.23	0.333
P82970	HMGN5	2.82	0.086	0.65	0.008	1.84	0.113
P61160	ACTR2	0.69	0	1.51	0	1.04	0.756
P01024	C3	0.69	0	1.77	0	1.23	0
Q71DI3	HIST2H3A	0.69	0.003	1.7	0	1.17	0.414
P02647	APOA1	0.69	0	2.07	0	1.43	0
P0C0L4	C4A	0.69	0	1.67	0	1.15	0.034
P00747	PLG	0.7	0	3.64	0	2.54	0
P49585	PCYT1A	0.71	0.001	1.6	0	1.14	0.124
Q00341	HDLBP	0.75	0	1.62	0	1.21	0.018
P35579	MYH9	0.76	0	1.98	0	1.5	0
P18085	ARF4	0.77	0.006	1.69	0	1.31	0.001
Q8TEM1	NUP210	0.78	0	1.9	0	1.48	0
P11387	TOP1	0.81	0	1.75	0	1.41	0
P37268	FDFT1	0.83	0.002	2.05	0	1.7	0
P49327	FASN	0.85	0.009	1.7	0	1.45	0
P35580	MYH10	0.92	0.006	1.85	0	1.7	0
P17844	DDX5	1.14	0	1.64	0	1.86	0
P02751	FN1	1.17	0	3.33	0	3.88	0
P05164	MPO	1.22	0	3.76	0	4.58	0
P11388	TOP2A	1.22	0	2.33	0	2.85	0
O60506	SYNCRIP	1.24	0.001	1.53	0	1.9	0
O14979	HNRPDL	1.3	0.001	1.73	0	2.24	0
P50454	SERPINH1	1.31	0.002	2.6	0	3.4	0
P20042	EIF2S2	1.35	0	1.57	0	2.12	0
P35659	DEK	1.36	0	1.55	0	2.11	0
P19338	NCL	1.4	0	1.89	0	2.65	0
P05026	ATP1B1	0.67	0	0.56	0	0.37	0
P36871	PGM1	0.67	0	0.65	0	0.44	0
Q9H8H3	METTL7A	0.68	0	0.57	0	0.39	0
P80365	HSD11B2	0.69	0	0.2	0	0.14	0
Q16134	ETFDH	0.72	0.007	0.48	0	0.34	0
P01871	IGHM	0.73	0	0.57	0	0.41	0
P24043	LAMA2	0.75	0	0.54	0	0.4	0
Q96LZ7	FAM82A1	0.83	0.001	0.52	0.001	0.43	0
P28331	NDUFS1	0.83	0	0.59	0	0.49	0
Q9ULV0	MYO5B	0.91	0	0.63	0	0.58	0
Q16891	IMMT	1.11	0	0.64	0	0.71	0
P49748	ACADVL	1.14	0	0.41	0	0.47	0
P35749	MYH11	1.14	0	0.61	0	0.7	0
P12111	COL6A3	1.15	0	0.62	0	0.71	0
P00367	GLUD1	1.16	0.005	0.58	0	0.67	0
P51608	MECP2	1.17	0.007	0.66	0	0.77	0.019
O94826	TOMM70A	1.18	0	0.65	0	0.76	0
Q9GZM7	TINAGL1	1.19	0.001	0.64	0	0.76	0
Q8NE86	CCDC109A	1.19	0.006	0.6	0	0.72	0
Q9Y512	SAMM50	1.2	0.001	0.62	0	0.75	0
Q9BPX6	CBARA1	1.2	0.006	0.6	0	0.72	0
P24752	ACAT1	1.21	0	0.61	0	0.74	0.001
Q6NVY1	HIBCH	1.22	0.009	0.53	0	0.65	0
Q99996	AKAP9	1.22	0.006	0.56	0	0.68	0
P05166	PCCB	1.23	0	0.53	0	0.65	0
Q9H490	PIGU	1.23	0	0.56	0	0.69	0.018
Q13505	MTX1	1.24	0	0.65	0	0.8	0.001
P05165	PCCA	1.24	0.002	0.56	0	0.7	0
Q9UIS9	MBD1	1.25	0.004	0.65	0	0.82	0.021
Q9Y4W6	AFG3L2	1.25	0.002	0.43	0	0.53	0
P22695	UQCRC2	1.25	0.001	0.46	0	0.57	0
Q8IYU8	EFHA1	1.25	0	0.59	0	0.74	0
Q49A26	GLYR1	1.26	0	0.58	0	0.73	0
Q14315	FLNC	1.27	0	0.59	0	0.74	0
P23786	CPT2	1.28	0.003	0.52	0	0.67	0
P83111	LACTB	1.28	0.007	0.63	0	0.81	0.071
O95831	AIFM1	1.28	0	0.62	0	0.79	0
O94905	ERLIN2	1.28	0	0.66	0	0.84	0
Q8IXM3	MRPL41	1.29	0.001	0.66	0	0.86	0.111
P22830	FECH	1.3	0	0.48	0	0.62	0.002
Q9H9J2	MRPL44	1.3	0.001	0.63	0.001	0.82	0.047
P22392	NME2	1.3	0.002	0.51	0	0.67	0.003
P09622	DLD	1.31	0	0.59	0	0.77	0
P35232	PHB	1.31	0	0.63	0	0.83	0.001
P01842	IGLC1	1.32	0.009	0.61	0	0.81	0
P22570	FDXR	1.32	0.007	0.54	0	0.72	0.037
P16219	ACADS	1.33	0.001	0.32	0	0.42	0
Q9UHQ9	CYB5R1	1.33	0	0.5	0	0.66	0.005
Q8N4A0	GALNT4	1.33	0.001	0.54	0	0.72	0
P23229	ITGA6	1.35	0	0.65	0	0.88	0.011
Q9HBL7	C9orf46	1.37	0	0.45	0	0.62	0
Q9NQ50	MRPL40	1.38	0.005	0.6	0	0.82	0.059
P07305	H1F0	1.38	0	0.43	0	0.59	0
O75390	CS	1.39	0	0.65	0	0.91	0.192
Q8TAE8	GADD45GIP1	1.39	0.002	0.56	0	0.78	0.005
Q5SSJ5	HP1BP3	1.4	0	0.55	0	0.77	0.006
Q9Y6N5	SQRDL	1.4	0	0.42	0	0.59	0
Q8N5N7	MRPL50	1.4	0.003	0.66	0	0.92	0.607
Q15124	PGM5	1.4	0.007	0.38	0	0.53	0
Q76MJ5	ERN2	1.41	0	0.5	0	0.71	0
Q96E11	MRRF	1.42	0.001	0.57	0	0.8	0.001
P54868	HMGCS2	1.42	0	0.38	0	0.54	0
Q9NZN4	EHD2	1.43	0	0.48	0	0.68	0
Q9GZY8	MFF	1.43	0.004	0.52	0	0.74	0.026
P11182	DBT	1.44	0	0.41	0	0.59	0
Q6NZI2	PTRF	1.44	0	0.47	0	0.68	0
P30084	ECHS1	1.44	0	0.63	0	0.9	0.177
Q9BUR5	APOO	1.44	0	0.56	0	0.81	0
P99999	CYCS	1.45	0	0.56	0	0.81	0.002
P11310	ACADM	1.45	0	0.59	0	0.85	0.017
Q8NFV4	ABHD11	1.46	0.002	0.56	0	0.81	0.108
Q4G176	ACSF3	1.47	0.001	0.47	0	0.68	0.001
P21796	VDAC1	1.47	0	0.6	0	0.89	0.009
P11171	EPB41	1.47	0	0.47	0	0.69	0.002
Q99623	PHB2	1.48	0	0.65	0	0.96	0.523
Q96EY1	DNAJA3	1.48	0	0.64	0	0.95	0.402
Q9UJS0	SLC25A13	1.48	0	0.64	0	0.96	0.467
Q9P0P8	C6orf203	1.49	0.004	0.54	0.001	0.8	0.005
Q9NR28	DIABLO	1.49	0.003	0.53	0	0.79	0.049
Q7KZN9	COX15	1.5	0	0.66	0	0.99	0.839
Q6PI48	DARS2	1.5	0	0.52	0	0.78	0.017
Q96EY8	MMAB	1.5	0	0.47	0	0.7	0
Q14CN2	CLCA4	0.15	0.105	3.4	0.007	0.5	0.117
O14967	CLGN	0.24	0.137	5.96	0.002	1.44	0.679
P20592	MX2	0.42	0.013	1.8	0.003	0.76	0.359
Q969X1	TMBIM1	0.53	0.026	1.7	0	0.89	0.509
Q8TE68	EPS8L1	0.55	0.19	2.03	0.007	1.11	0.592
Q14624	ITIH4	0.6	0.375	3	0.005	1.79	0.302
P19827	ITIH1	0.6	0.174	4.35	0.006	2.62	0.013
P15153	RAC2	0.62	0.117	2.7	0	1.67	0.143
P82094	TMF1	0.63	0.544	1.78	0.01	1.12	0.864
P02774	GC	0.66	0.362	2.63	0.001	1.74	0.303
O00469	PLOD2	0.68	0.042	3.03	0	2.05	0.013
Q14195	DPYSL3	0.68	0.012	2.11	0.001	1.45	0.105
P53597	SUCLG1	0.69	0.12	1.66	0.007	1.15	0.565
P08603	CFH	0.7	0.054	2.79	0.003	1.96	0.005
A0AV96	RBM47	0.71	0.058	1.85	0	1.31	0.051
P68431	HIST1H3A	0.73	0.018	2.08	0	1.52	0.006
Q9Y5Y2	NUBP2	0.75	0.124	2.28	0.01	1.71	0.125
P21589	NT5E	0.76	0.012	2.1	0	1.6	0
P01011	SERPINA3	0.76	0.089	2.09	0.002	1.59	0.008
Q12913	PTPRJ	0.77	0.26	2.49	0.003	1.91	0.053
Q96D15	RCN3	0.78	0.111	3.79	0.001	2.95	0.289
Q14694	USP10	0.78	0.033	1.78	0	1.39	0.002
Q99867	TUBB4Q	0.78	0.032	1.52	0.001	1.19	0.139
P04003	C4BPA	0.79	0.04	4.86	0	3.82	0
O43175	PHGDH	0.79	0.249	2.15	0	1.71	0.013
Q13459	MYO9B	0.8	0.063	1.83	0.001	1.47	0.029
O00170	AIP	0.8	0.155	1.56	0	1.26	0.107
Q13951	CBFB	0.8	0.074	1.62	0.008	1.31	0.039
P46734	MAP2K3	0.82	0.01	1.97	0.009	1.62	0.09
P13639	EEF2	0.82	0.015	1.55	0	1.27	0
P43487	RANBP1	0.83	0.185	1.66	0.007	1.38	0.237
Q16880	UGT8	0.83	0.304	1.86	0.001	1.55	0.159
Q99615	DNAJC7	0.84	0.299	1.67	0.005	1.4	0.208
Q15185	PTGES3	0.84	0.203	1.56	0.003	1.31	0.228
P05107	ITGB2	0.84	0.236	2.06	0	1.73	0
Q9BTT0	ANP32E	0.85	0.622	3.57	0.003	3.04	0
P62917	RPL8	0.86	0.494	2.11	0.003	1.82	0.069
Q32MZ4	LRRFIP1	0.88	0.483	1.57	0	1.38	0.05
P23469	PTPRE	0.89	0.463	1.71	0.006	1.52	0.05
P05109	S100A8	0.9	0.489	3.93	0.004	3.51	0.015
P25205	MCM3	0.9	0.173	2.81	0	2.52	0
Q9UN86	G3BP2	0.9	0.094	2.01	0	1.82	0
P02748	C9	0.91	0.491	2.95	0	2.67	0
O00391	QSOX1	0.91	0.238	1.59	0.003	1.44	0.006
P23142	FBLN1	0.93	0.682	5.26	0	4.87	0
Q9Y6C2	EMILIN1	0.93	0.126	1.69	0	1.57	0
Q9Y266	NUDC	0.93	0.67	1.54	0	1.42	0.001
P17213	BPI	0.93	0.596	3.51	0.002	3.26	0.002
Q32P28	LEPRE1	0.93	0.67	2.61	0	2.44	0
Q8IUH3	RBM45	0.94	0.704	1.63	0.009	1.52	0.001
P01008	SERPINC1	0.95	0.517	1.82	0	1.72	0.007
P41091	EIF2S3	0.95	0.383	1.93	0	1.84	0
P02786	TFRC	0.96	0.619	1.82	0	1.74	0
Q96AY3	FKBP10	0.96	0.831	2.16	0.007	2.07	0.108
P16989	CSDA	0.97	0.813	2.05	0	1.98	0
P06702	S100A9	0.97	0.906	4.62	0	4.48	0
Q9BXX0	EMILIN2	0.97	0.668	1.65	0.002	1.6	0.009
P52566	ARHGDIB	0.97	0.89	1.7	0	1.66	0.018
P11717	IGF2R	0.98	0.777	1.7	0	1.66	0
P09917	ALOX5	0.98	0.904	1.87	0	1.83	0.006
P67809	YBX1	0.98	0.887	2.05	0	2	0
P02452	COL1A1	0.98	0.879	3.45	0	3.39	0
P04196	HRG	0.99	0.964	1.64	0	1.63	0.006
Q9NQ29	LUC7L	0.99	0.977	1.79	0	1.78	0.002
P60842	EIF4A1	1	0.994	1.51	0	1.51	0
P63220	RPS21	1	0.999	1.58	0.002	1.58	0.253
O00571	DDX3X	1	0.975	1.54	0	1.54	0
P26196	DDX6	1	0.976	1.55	0	1.55	0.001
Q14566	MCM6	1.01	0.977	2.89	0.002	2.91	0.001
Q5ZPR3	CD276	1.01	0.963	1.59	0	1.61	0.117
P13674	P4HA1	1.02	0.931	2.25	0	2.29	0
P63244	GNB2L1	1.02	0.861	1.79	0	1.84	0
P09619	PDGFRB	1.03	0.959	3.15	0	3.23	0.142
Q92598	HSPH1	1.03	0.692	1.65	0	1.7	0
Q01844	EWSR1	1.03	0.742	1.86	0	1.92	0
Q14444	CAPRIN1	1.03	0.865	1.95	0	2.02	0.001
Q96I24	FUBP3	1.04	0.85	2.33	0.001	2.42	0.001
P33991	MCM4	1.04	0.87	1.79	0	1.87	0.012
Q15056	EIF4H	1.04	0.808	1.95	0.003	2.03	0.007
Q8N684	CPSF7	1.05	0.707	1.58	0.005	1.65	0
O43583	DENR	1.05	0.343	1.66	0	1.74	0.002
Q02809	PLOD1	1.05	0.522	2.08	0	2.19	0
P25685	DNAJB1	1.06	0.647	1.62	0.001	1.71	0.003
P25398	RPS12	1.06	0.808	1.62	0	1.71	0.032
O00515	LAD1	1.07	0.508	1.51	0	1.61	0
Q9P0K7	RAI14	1.07	0.538	2.27	0.001	2.43	0
Q9UM07	PADI4	1.07	0.645	2.89	0	3.09	0.01
Q9NUU7	DDX19A	1.07	0.546	1.59	0	1.71	0
P04004	VTN	1.07	0.274	4	0	4.29	0
Q14008	CKAP5	1.07	0.34	1.67	0	1.8	0
P02461	COL3A1	1.07	0.51	3.05	0	3.28	0.001
P08572	COL4A2	1.08	0.687	1.52	0.008	1.63	0.068
Q9NTJ3	SMC4	1.08	0.212	2.21	0.008	2.38	0.004
O43490	PROM1	1.08	0.66	2.11	0.002	2.27	0.02
P33992	MCM5	1.08	0.315	2.33	0	2.52	0
Q96AE4	FUBP1	1.08	0.445	1.96	0	2.12	0
P20908	COL5A1	1.09	0.301	2.57	0	2.8	0.002
P04792	HSPB1	1.09	0.175	1.85	0	2.02	0
Q8NE71	ABCF1	1.09	0.418	1.59	0	1.74	0
Q92945	KHSRP	1.1	0.503	1.87	0.006	2.05	0.056
Q13308	PTK7	1.1	0.629	1.88	0	2.07	0.004
P14780	MMP9	1.1	0.607	3.64	0	4	0
P09382	LGALS1	1.11	0.09	1.97	0	2.19	0
Q16643	DBN1	1.12	0.139	2.26	0	2.54	0
P05198	EIF2S1	1.13	0.456	1.57	0	1.78	0
P55060	CSE1L	1.13	0.19	1.56	0	1.77	0
P49736	MCM2	1.14	0.205	2.06	0	2.34	0
Q14517	FAT1	1.15	0.151	1.68	0.007	1.92	0.029
Q70UQ0	IKIP	1.15	0.229	2.01	0	2.31	0
P13611	VCAN	1.15	0.654	5.6	0.002	6.44	0.003
Q01085	TIAL1	1.15	0.043	1.99	0.003	2.3	0.002
Q9BWF3	RBM4	1.16	0.057	1.86	0	2.16	0
P26599	PTBP1	1.16	0.461	1.78	0	2.07	0.001
O95302	FKBP9	1.17	0.209	2.14	0.003	2.5	0
Q14103	HNRNPD	1.17	0.028	1.61	0	1.88	0
Q9Y383	LUC7L2	1.17	0.09	1.69	0	1.98	0
Q96EP5	DAZAP1	1.17	0.116	2.26	0	2.65	0
P31943	HNRNPH1	1.18	0.048	1.52	0	1.79	0
O15460	P4HA2	1.18	0.268	1.76	0.001	2.08	0.001
P12004	PCNA	1.18	0.137	1.63	0	1.93	0
Q68CZ2	TNS3	1.19	0.444	2.38	0	2.83	0.009
Q96T88	UHRF1	1.19	0.19	2.05	0	2.45	0.001
O75718	CRTAP	1.2	0.583	2.53	0	3.03	0.012
Q9NR99	MXRA5	1.21	0.065	4.01	0	4.84	0
Q08J23	NSUN2	1.21	0.186	1.58	0	1.92	0.001
O60841	EIF5B	1.21	0.163	1.64	0	1.99	0
P12268	IMPDH2	1.22	0.108	1.88	0.004	2.29	0.002
P35251	RFC1	1.23	0.163	1.75	0.001	2.15	0.012
Q13283	G3BP1	1.26	0.164	1.61	0	2.02	0
P35249	RFC4	1.26	0.151	1.67	0	2.1	0.006
P29372	MPG	1.26	0.244	1.8	0	2.27	0.017
Q99873	PRMT1	1.27	0.081	1.69	0	2.15	0
Q71RC2	LARP4	1.27	0.236	1.9	0.001	2.42	0.005
Q9UNF1	MAGED2	1.28	0.093	1.74	0.002	2.23	0.007
O15226	NKRF	1.28	0.055	1.52	0.005	1.95	0.001
P33121	ACSL1	1.29	0.065	1.73	0	2.24	0.001
Q9UKN8	GTF3C4	1.3	0.045	1.5	0.01	1.95	0.014
P37802	TAGLN2	1.31	0.107	1.52	0	1.99	0
Q8IVF2	AHNAK2	1.33	0.614	1.54	0.003	2.04	0.35
P05455	SSB	1.36	0.011	1.63	0	2.21	0
Q9H0S4	DDX47	1.36	0.034	1.53	0.001	2.09	0.001
P06731	CEACAM5	1.37	0.036	2.39	0	3.26	0
P33993	MCM7	1.37	0.045	1.75	0	2.4	0.005
P50281	MMP14	1.38	0.101	2.63	0.008	3.63	0.001
Q01130	SFRS2	1.39	0.046	2.04	0	2.84	0
Q14192	FHL2	1.4	0.218	1.74	0.001	2.44	0.005
O95816	BAG2	1.41	0.014	1.58	0.006	2.23	0
O00461	GOLIM4	1.43	0.082	1.52	0.001	2.17	0.003
P16422	EPCAM	0.67	0.027	0.61	0	0.4	0
Q6XQN6	NAPRT1	0.67	0.025	0.66	0	0.44	0.002
Q01524	DEFA6	0.77	0.121	0.39	0.003	0.3	0
P80404	ABAT	0.77	0.317	0.5	0	0.39	0.008
Q96N66	MBOAT7	0.77	0.026	0.57	0.001	0.44	0
P25445	FAS	0.82	0.531	0.53	0.001	0.44	0.02
P25092	GUCY2C	0.82	0.041	0.59	0.008	0.48	0.002
O95169	NDUFB8	0.83	0.068	0.51	0.006	0.42	0.011
O75489	NDUFS3	0.85	0.1	0.56	0	0.47	0
Q6ZMB0	B3GNT6	0.85	0.034	0.28	0	0.23	0
O14975	SLC27A2	0.86	0.041	0.65	0	0.56	0
P12532	CKMT1A	0.86	0.012	0.58	0	0.5	0
Q16795	NDUFA9	0.86	0.108	0.58	0.004	0.5	0
O43181	NDUFS4	0.86	0.146	0.53	0	0.46	0
Q99795	GPA33	0.88	0.331	0.56	0	0.49	0
P19404	NDUFV2	0.88	0.066	0.56	0	0.49	0
P05141	SLC25A5	0.89	0.036	0.66	0	0.59	0
Q9P0J0	NDUFA13	0.89	0.036	0.53	0	0.48	0
Q9Y6W5	WASF2	0.89	0.141	0.67	0	0.59	0
P01591	IGJ	0.9	0.844	0.29	0	0.26	0.011
Q16853	AOC3	0.9	0.15	0.4	0	0.36	0
Q9BSE5	AGMAT	0.91	0.806	0.56	0.008	0.51	0.092
Q16836	HADH	0.91	0.303	0.43	0	0.39	0
Q9Y6M9	NDUFB9	0.91	0.19	0.64	0	0.58	0
P49821	NDUFV1	0.92	0.199	0.52	0	0.48	0
P06576	ATP5B	0.92	0.039	0.67	0	0.61	0
O95571	ETHE1	0.92	0.559	0.61	0	0.56	0
O95049	TJP3	0.93	0.483	0.66	0	0.61	0
P22033	MUT	0.94	0.236	0.6	0	0.56	0
P27216	ANXA13	0.94	0.514	0.55	0	0.52	0
O43520	ATP8B1	0.95	0.407	0.59	0	0.56	0
P55268	LAMB2	0.95	0.154	0.42	0	0.4	0
P07954	FH	0.95	0.533	0.66	0	0.63	0
Q9BUP3	HTATIP2	0.96	0.832	0.66	0.008	0.64	0.008
Q53EL6	PDCD4	0.96	0.37	0.6	0	0.58	0
Q96I99	SUCLG2	0.97	0.761	0.47	0	0.45	0
P01625		0.97	0.827	0.66	0.001	0.64	0
Q9NZ45	CISD1	0.98	0.945	0.43	0	0.42	0
P50895	BCAM	0.98	0.773	0.65	0.004	0.64	0.001
P07919	UQCRH	0.98	0.946	0.59	0	0.57	0.006
O95299	NDUFA10	0.98	0.817	0.52	0	0.51	0
Q9UI09	NDUFA12	0.98	0.811	0.62	0.006	0.61	0.002
Q9NSC7	ST6GALNAC1	0.98	0.871	0.32	0	0.32	0
Q8NEG4	FAM83F	0.99	0.916	0.62	0.004	0.61	0.005
O94760	DDAH1	0.99	0.943	0.54	0	0.54	0
P10620	MGST1	0.99	0.966	0.59	0.003	0.59	0.245
O75306	NDUFS2	1	0.999	0.54	0	0.54	0
P51970	NDUFA8	1	0.967	0.53	0	0.53	0
O15438	ABCC3	1.01	0.931	0.56	0	0.56	0
O00217	NDUFS8	1.01	0.932	0.46	0	0.46	0
O94919	ENDOD1	1.01	0.93	0.6	0	0.61	0
P12236	SLC25A6	1.01	0.874	0.64	0	0.64	0
P25705	ATP5A1	1.01	0.799	0.59	0	0.6	0
P01834	IGKC	1.01	0.875	0.62	0	0.62	0
Q96IX5	USMG5	1.02	0.915	0.55	0	0.56	0
P42765	ACAA2	1.02	0.806	0.6	0	0.62	0
Q16698	DECR1	1.02	0.805	0.47	0	0.48	0
Q8NFW8	CMAS	1.02	0.612	0.65	0	0.66	0
O75947	ATP5H	1.03	0.816	0.49	0	0.51	0
O75380	NDUFS6	1.03	0.948	0.52	0.008	0.53	0.007
Q9NQX7	ITM2C	1.04	0.489	0.63	0	0.65	0
Q643R3	LPCAT4	1.04	0.578	0.52	0.001	0.54	0.001
Q9NUP9	LIN7C	1.05	0.749	0.62	0.001	0.65	0.004
Q07812	BAX	1.05	0.819	0.63	0.002	0.66	0.009
Q9UQ90	SPG7	1.05	0.508	0.57	0	0.6	0
P12235	SLC25A4	1.06	0.441	0.62	0	0.65	0
Q99798	ACO2	1.07	0.429	0.48	0	0.51	0
P50440	GATM	1.07	0.625	0.51	0.001	0.54	0.027
Q16762	TST	1.07	0.386	0.49	0	0.53	0
O95810	SDPR	1.08	0.723	0.22	0.001	0.24	0
Q9BVV7	C18orf55	1.08	0.422	0.57	0.003	0.62	0
P24539	ATP5F1	1.08	0.193	0.66	0.001	0.72	0.003
Q9NX63	CHCHD3	1.09	0.515	0.57	0	0.62	0
Q5K4L6	SLC27A3	1.09	0.616	0.57	0.001	0.62	0.021
Q13724	MOGS	1.09	0.179	0.64	0.001	0.69	0.008
P13073	COX4I1	1.09	0.303	0.47	0	0.51	0
Q99959	PKP2	1.09	0.087	0.46	0	0.5	0
O15484	CAPN5	1.09	0.032	0.57	0	0.62	0
Q8IVH4	MMAA	1.09	0.303	0.45	0	0.49	0
P12110	COL6A2	1.1	0.015	0.59	0	0.65	0
P82650	MRPS22	1.1	0.413	0.59	0	0.65	0.001
Q86U28	ISCA2	1.1	0.433	0.65	0	0.72	0.006
O75363	BCAS1	1.1	0.633	0.51	0.002	0.56	0.005
Q8NBS9	TXNDC5	1.11	0.487	0.66	0	0.73	0
Q8TD06	AGR3	1.12	0.024	0.44	0	0.5	0
O43676	NDUFB3	1.13	0.069	0.42	0	0.47	0
Q9NQX4	MYO5C	1.13	0.01	0.62	0	0.7	0
Q6YN16	HSDL2	1.14	0.1	0.58	0	0.66	0
O75521	PECI	1.14	0.207	0.29	0	0.33	0
Q96K19	RNF170	1.15	0.061	0.52	0.006	0.59	0.001
Q13232	NME3	1.15	0.011	0.59	0	0.68	0
P49189	ALDH9A1	1.15	0.236	0.58	0	0.67	0
Q13825	AUH	1.15	0.187	0.4	0.002	0.46	0.011
P82914	MRPS15	1.15	0.22	0.58	0	0.67	0.016
P47985	UQCRFS1	1.16	0.169	0.51	0	0.6	0
Q13011	ECH1	1.16	0.021	0.56	0	0.65	0
P30085	CMPK1	1.16	0.508	0.59	0	0.69	0.077
Q9Y2Q3	GSTK1	1.17	0.272	0.61	0	0.71	0
P31930	UQCRC1	1.17	0.016	0.5	0	0.59	0
Q8IXI1	RHOT2	1.17	0.018	0.6	0	0.7	0
Q03135	CAV1	1.18	0.155	0.66	0	0.78	0.141
Q8TCD5	NT5C	1.19	0.25	0.49	0.001	0.59	0.002
O75396	SEC22B	1.19	0.021	0.59	0	0.71	0
O14936	CASK	1.2	0.093	0.53	0	0.63	0
P49590	HARS2	1.2	0.016	0.65	0	0.78	0.007
P20674	COX5A	1.2	0.206	0.45	0	0.54	0
P10606	COX5B	1.2	0.042	0.45	0	0.54	0
P13804	ETFA	1.21	0.023	0.48	0	0.58	0
P00403	MT-CO2	1.22	0.017	0.36	0	0.44	0
Q96BQ1	FAM3D	1.22	0.041	0.45	0	0.54	0
Q6NUK1	SLC25A24	1.22	0.017	0.53	0	0.65	0
P11532	DMD	1.23	0.077	0.28	0.001	0.35	0
Q9BYD3	MRPL4	1.23	0.035	0.53	0	0.66	0.005
P18859	ATP5J	1.23	0.07	0.61	0	0.75	0.016
P01876	IGHA1	1.23	0.135	0.48	0	0.59	0
P38117	ETFB	1.24	0.066	0.47	0	0.58	0
O15061	SYNM	1.24	0.158	0.49	0	0.6	0
Q9H2W6	MRPL46	1.24	0.486	0.59	0	0.73	0.32
P42126	DCI	1.24	0.072	0.51	0	0.64	0
P68871	HBB	1.25	0.02	0.42	0	0.52	0
P82675	MRPS5	1.25	0.082	0.46	0.002	0.58	0.043
P55789	GFER	1.26	0.401	0.51	0.001	0.65	0.153
Q9NVS2	MRPS18A	1.26	0.485	0.6	0	0.75	0.238
P80303	NUCB2	1.28	0.133	0.59	0	0.76	0.147
Q8NBL1	KTELC1	1.28	0.09	0.61	0.006	0.78	0.092
Q9UBQ7	GRHPR	1.29	0.063	0.63	0	0.81	0.027
P35914	HMGCL	1.29	0.188	0.35	0	0.46	0
P17540	CKMT2	1.31	0.522	0.64	0	0.84	0.595
Q8NBX0	SCCPDH	1.32	0.021	0.5	0	0.66	0
P82932	MRPS6	1.32	0.369	0.53	0	0.69	0.088
Q9BPW8	NIPSNAP1	1.32	0.157	0.59	0.003	0.78	0.06
Q01581	HMGCS1	1.32	0.204	0.4	0.001	0.53	0
Q9NUB1	ACSS1	1.33	0.021	0.56	0	0.74	0.002
Q9NR45	xS	1.34	0.013	0.57	0	0.77	0.003
Q9NP92	MRPS30	1.35	0.027	0.56	0.002	0.75	0.048
P14927	UQCRB	1.36	0.046	0.41	0	0.56	0.001
P01877	IGHA2	1.37	0.096	0.41	0	0.56	0.003
Q9Y676	MRPS18B	1.39	0.098	0.56	0.002	0.77	0.191
Q9BZE1	MRPL37	1.39	0.021	0.47	0	0.65	0.003
Q86TX2	ACOT1	1.39	0.011	0.4	0	0.55	0.004
P02042	HBD	1.39	0.027	0.48	0	0.67	0
Q9HD33	MRPL47	1.4	0.089	0.61	0.002	0.86	0.405
O75208	COQ9	1.41	0.474	0.47	0.002	0.67	0.152
Q8N983	MRPL43	1.43	0.259	0.64	0.01	0.92	0.667
Q9UGM6	WARS2	1.43	0.028	0.54	0	0.78	0.123
Q96DB5	FAM82B	1.44	0.03	0.59	0.001	0.85	0.213
P30042	C21orf33	1.45	0.12	0.5	0.003	0.72	0.012
P14854	COX6B1	1.47	0.02	0.37	0.002	0.55	0.001
Q9H4G0	EPB41L1	1.48	0.049	0.61	0	0.9	0.402
Q9UKU7	ACAD8	1.48	0.083	0.42	0	0.62	0.015
Q9NTG7	SIRT3	1.48	0.039	0.66	0.006	0.97	0.902
Q9NUQ2	AGPAT5	1.5	0	0.61	0	0.92	0.018
P42166	TMPO	1.52	0	0.66	0	1.01	0.89
Q99569	PKP4	1.53	0.001	0.55	0.001	0.84	0.143
O95716	RAB3D	1.53	0	0.63	0	0.97	0.751
Q9H845	ACAD9	1.54	0	0.63	0	0.96	0.614
Q96SQ9	CYP2S1	1.54	0	0.49	0	0.76	0.001
Q53H12	AGK	1.55	0	0.57	0	0.88	0.061
P11678	EPX	1.55	0	0.29	0	0.45	0
Q86UP2	KTN1	1.55	0	0.59	0	0.92	0.086
Q8N0X4	CLYBL	1.56	0	0.35	0	0.54	0
Q9NXH8	C9orf167	1.57	0	0.52	0	0.81	0.001
Q13405	MRPL49	1.57	0.001	0.59	0	0.92	0.522
P22105	TNXB	1.57	0	0.34	0	0.54	0
Q6P587	FAHD1	1.58	0.002	0.43	0	0.68	0
Q15582	TGFBI	1.59	0	0.63	0	0.99	0.91
Q05707	COL14A1	1.61	0	0.65	0	1.04	0.265
P26440	IVD	1.62	0	0.43	0	0.71	0.004
Q96RQ3	MCCC1	1.63	0	0.55	0	0.89	0.135
P42167	TMPO	1.63	0	0.53	0	0.86	0.013
Q96JB5	CDK5RAP3	1.63	0.002	0.6	0	0.98	0.889
Q9NX40	OCIAD1	1.64	0	0.52	0	0.85	0.063
Q9H2U2	PPA2	1.64	0	0.46	0	0.76	0.012
Q9BX68	HINT2	1.64	0	0.53	0	0.87	0.135
Q6UXV4	APOOL	1.64	0	0.48	0	0.79	0
Q15031	LARS2	1.64	0	0.62	0	1.02	0.766
O75746	SLC25A12	1.65	0	0.58	0	0.95	0.579
Q9Y446	PKP3	1.65	0	0.6	0	0.99	0.86
P23434	GCSH	1.66	0.001	0.61	0	1.02	0.863
Q99714	HSD17B10	1.66	0	0.64	0.002	1.06	0.686
P49411	TUFM	1.66	0	0.56	0	0.93	0.027
Q9Y2H5	PLEKHA6	1.66	0	0.52	0	0.86	0.049
P01833	PIGR	1.67	0	0.5	0	0.84	0
Q02252	ALDH6A1	1.68	0	0.44	0	0.73	0.008
Q9UKV3	ACIN1	1.69	0	0.64	0	1.09	0.338
Q07021	C1QBP	1.69	0	0.59	0	1	0.992
P51649	ALDH5A1	1.72	0	0.48	0	0.82	0.152
Q8IYB8	SUPV3L1	1.72	0.002	0.53	0	0.92	0.398
O94875	SORBS2	1.72	0	0.65	0	1.12	0.075
Q96JQ2	CLMN	1.73	0	0.47	0	0.82	0.015
Q00059	TFAM	1.73	0	0.45	0	0.79	0
P00505	GOT2	1.74	0	0.61	0	1.06	0.669
Q02338	BDH1	1.75	0	0.29	0	0.5	0
P40926	MDH2	1.75	0	0.6	0	1.06	0.074
P12277	CKB	1.76	0	0.6	0	1.06	0.419
Q8N442	GUF1	1.76	0	0.6	0.001	1.06	0.553
Q13228	SELENBP1	1.77	0	0.27	0	0.48	0
P02549	SPTA1	1.77	0	0.32	0	0.56	0
P30044	PRDX5	1.78	0	0.52	0	0.92	0.453
P13861	PRKAR2A	1.78	0	0.59	0	1.05	0.615
P11277	SPTB	1.78	0	0.36	0	0.63	0
Q8N2S1	LTBP4	1.79	0	0.62	0	1.1	0.135
Q8TB22	SPATA20	1.79	0	0.5	0.005	0.89	0.572
P29323	EPHB2	1.81	0.002	0.62	0.001	1.13	0.417
P19367	HK1	1.81	0	0.61	0	1.1	0.012
Q9BX66	SORBS1	1.82	0	0.48	0	0.87	0
Q02127	DHODH	1.84	0	0.49	0	0.9	0.261
Q08AM6	VAC14	1.85	0	0.46	0	0.86	0.001
Q11206	ST3GAL4	1.87	0	0.49	0	0.93	0.404
Q5JRX3	PITRM1	1.87	0	0.66	0	1.23	0.028
O95479	H6PD	1.88	0.002	0.55	0	1.02	0.894
Q16798	ME3	1.89	0.008	0.48	0	0.91	0.582
Q96HY6	DDRGK1	1.9	0	0.58	0	1.1	0.3
P21953	BCKDHB	1.91	0	0.42	0.003	0.81	0.413
Q9NNW7	TXNRD2	1.92	0.008	0.46	0	0.89	0.483
Q9NUJ1	ABHD10	1.94	0	0.58	0	1.11	0.328
P02730	SLC4A1	1.94	0	0.28	0	0.55	0
Q6UXG2	KIAA1324	1.95	0	0.52	0	1.02	0.862
P98082	DAB2	1.97	0	0.52	0	1.02	0.75
Q02388	COL7A1	1.97	0	0.63	0	1.23	0.015
Q96FF7		1.97	0	0.56	0	1.11	0.53
Q8NFH5	NUP35	1.98	0.001	0.55	0.001	1.09	0.539
Q9UFN0	NIPSNAP3A	2.04	0	0.4	0	0.82	0
P31937	HIBADH	2.05	0	0.43	0	0.89	0.395
Q63ZY3	KANK2	2.06	0	0.58	0	1.2	0.05
P35612	ADD2	2.1	0.004	0.32	0.002	0.67	0.031
Q9NWU1	OXSM	2.1	0	0.45	0.002	0.94	0.523
P16157	ANK1	2.11	0	0.3	0	0.63	0
Q8TB37	NUBPL	2.12	0	0.32	0	0.68	0.14
O14639	ABLIM1	2.13	0	0.65	0	1.38	0
Q53FZ2	ACSM3	2.16	0	0.33	0	0.7	0
P54762	EPHB1	2.16	0.006	0.53	0.009	1.14	0.577
Q8NE62	CHDH	2.16	0	0.42	0	0.91	0.224
Q5T440	C1orf69	2.23	0.007	0.42	0.005	0.93	0.725
P30837	ALDH1B1	2.34	0	0.54	0	1.27	0.001
P55011	SLC12A2	2.35	0	0.54	0	1.26	0
Q9NVH6	TMLHE	2.35	0	0.33	0	0.78	0.004
P82979	SARNP	2.38	0.005	0.54	0	1.28	0.256
Q5JTJ3	C1orf31	2.52	0.001	0.28	0	0.7	0.041
Q7Z3D6	C14orf159	2.59	0.003	0.45	0	1.16	0.376
P33316	DUT	2.63	0	0.38	0	0.99	0.933
Q9H019	FAM54B	2.64	0.001	0.3	0	0.78	0.289
P02792	FTL	2.87	0.001	0.27	0	0.78	0.341
Q5T7N2	L1TD1	2.96	0	0.39	0	1.17	0.125
Q6UX06	OLFM4	3.74	0	0.33	0	1.23	0
P51911	CNN1	4.09	0	0.29	0	1.17	0.23
P16444	DPEP1	0.1	0	2.72	0	0.28	0
P13688	CEACAM1	0.18	0	3.12	0	0.56	0.007
Q14002	CEACAM7	0.2	0	2.39	0	0.47	0
P09327	VIL1	0.23	0	1.57	0	0.37	0
O95395	GCNT3	0.28	0.008	3.23	0	0.92	0.644
O43272	PRODH	0.3	0	1.95	0.006	0.58	0.027
O95340	PAPSS2	0.3	0	1.99	0	0.6	0.001
P09093	CELA3A	0.3	0.003	5.88	0	1.79	0.014
Q9H3R2	MUC13	0.31	0	1.97	0	0.61	0.024
P19440	GGT1	0.32	0.002	1.63	0.001	0.52	0.016
Q7L5L3	GDPD3	0.32	0	2.53	0	0.82	0.006
P00738	HP	0.33	0	2.09	0	0.69	0.032
Q460N5	PARP14	0.35	0	1.86	0.004	0.65	0
P01861	IGHG4	0.37	0	1.76	0.001	0.66	0.151
P02763	ORM1	0.38	0	2.93	0	1.12	0.258
P42224	STAT1	0.39	0	2.2	0	0.87	0.271
P52815	MRPL12	0.41	0.009	3.58	0	1.48	0.228
P02679	FGG	0.42	0	4.1	0	1.72	0
Q9HCY8	S100A14	0.43	0	1.57	0	0.68	0.003
P01857	IGHG1	0.43	0	2.11	0	0.91	0.342
P02675	FGB	0.45	0	3.87	0	1.73	0
Q8TDB6	DTX3L	0.45	0	1.64	0.005	0.74	0
P60953	CDC42	0.46	0.001	1.79	0.001	0.82	0.271
P01860	IGHG3	0.48	0	2.01	0	0.96	0.815
P21283	ATP6V1C1	0.48	0	1.63	0	0.78	0.021
P38606	ATP6V1A	0.48	0	1.59	0	0.76	0
P35555	FBN1	0.49	0	2.86	0	1.4	0.001
Q9NUQ6	SPATS2L	0.5	0	1.68	0.001	0.84	0.208
Q9H444	CHMP4B	0.5	0	2.24	0	1.12	0.021
P54707	ATP12A	0.51	0	1.56	0	0.79	0.266
Q06210	GFPT1	0.52	0	1.73	0	0.9	0.113
Q8IXQ6	PARP9	0.52	0	1.59	0.003	0.83	0.145
P09972	ALDOC	0.53	0.01	1.92	0.002	1.02	0.92
Q9BUF5	TUBB6	0.53	0	2.6	0	1.39	0.011
Q9NZZ3	CHMP5	0.54	0	1.61	0.002	0.87	0.054
P23381	WARS	0.54	0	1.51	0	0.82	0.042
P02671	FGA	0.56	0	2.89	0	1.62	0
Q9Y3Z3	SAMHD1	0.56	0	1.52	0	0.86	0.014
P05186	ALPL	0.57	0.002	1.58	0.001	0.9	0.06
Q63HN8	RNF213	0.57	0	1.58	0	0.91	0.093
P02787	TF	0.59	0	1.65	0	0.97	0.725
P19105	MYL12A	0.59	0	1.54	0	0.91	0.03
O14950	MYL12B	0.59	0	1.53	0	0.91	0.024
Q15392	DHCR24	0.59	0	1.77	0	1.05	0.521
Q9H4M9	EHD1	0.6	0.01	1.93	0	1.15	0.206
P08195	SLC3A2	0.61	0.001	1.7	0	1.03	0.812
P36269	GGT5	0.61	0.002	1.59	0	0.98	0.892
Q16555	DPYSL2	0.61	0	1.72	0	1.06	0.68
P24844	MYL9	0.62	0	1.6	0	0.99	0.855
Q15063	POSTN	0.62	0	2.56	0	1.59	0
Q9NP79	VTA1	0.62	0.001	1.66	0	1.04	0.644
Q9BRK5	SDF4	0.63	0.008	1.5	0	0.94	0.747
P53396	ACLY	0.63	0	1.82	0	1.14	0.143
P04083	ANXA1	0.64	0	1.88	0	1.21	0.019
Q9P289	MST4	0.64	0	1.55	0.005	1	0.993
Q13162	PRDX4	0.65	0.001	1.5	0	0.97	0.697
Q14764	MVP	0.65	0	1.66	0	1.08	0.095
P84243	H3F3A	0.66	0	1.66	0	1.09	0.591
P31146	CORO1A	0.66	0	1.55	0	1.03	0.815
