# Supplementary material for: Proteomic indicators of oxidation and hydration state in colorectal cancer
Source: PeerJ. 2016 Jul 20;4:e2238. doi: 10.7717/peerj.2238 (PMC4958012; doi:10.7717/peerj.2238)
Supplement: Supplemental Information 1 — This ZIP file contains the code and data files used in the present study [file peerj-04-2238-s001.zip › Dataset_S1/data/cancer/KKL+12.csv]

accession.numbera	UniProt	protein.ratio..G.P.
IPI00000105	Q9BQT1;Q9BPW6;Q96BG4;Q14764;Q9UBD1	3.02
IPI00000230	Q9UCI1;Q9UCI2;Q6ZP76;Q15657;P10469;Q9Y427;Q96IK2;Q6DV90;O15513;Q86W64;P09494;P09493;Q7Z6L8;B7Z5T7;Q07413;Q07414;Q9UCY9;Q8TCG4;Q1ZYL5;Q6DV89;Q6ZN40;Q59GR8	0.17
IPI00002821	NA	3.19
IPI00003918	P36578;P39029;Q53G74;Q59GY2;Q969Z9;Q4VBR0;A8K502	3.03
IPI00004457	Q45F94;B2RCI5;Q9UEU7;Q16853	0.41
IPI00004471	O43590;Q8N6Y6;B2R866;Q9BVP4;O60440;Q53GG5;O60439	0.4
IPI00006690	P11678;Q4TVP3	5.16
IPI00007702	Q9UE78;P54652;Q53XM3;Q15508	0.43
IPI00007797	Q01469;B2R4K0	0.46
IPI00008580	P07757;P03973;Q6LDI0;B2R5H8	3.58
IPI00009027	P05451;A8K7G6;Q0VFX1;P11379;Q2TBE1;Q4ZG28	6.64
IPI00011062	B7Z818;Q59HF8;P31327;Q53TL5;Q7Z5I5;Q5R209;Q5R208;Q05CV6;Q6PEK7;Q5R207;Q5R206;Q5R210;O43774;Q5R211	8.46
IPI00012315	Q13232;Q9NUF9;Q9BWH4	2.11
IPI00012490	Q7Z3S1;B1APW5;B1APW6;P23634;Q68DH9;Q13455;Q16817;Q13450;Q13452	0.36
IPI00012501	Q5T3X5;Q9BYZ8;Q8NER7;Q8NER6	7.69
IPI00012540	Q6SV49;Q6SV50;Q96EN6;Q6SV52;O43490;Q6SV51;Q6SV53	3.23
IPI00013219	P57043;Q13418;Q68DZ3;Q59FP4	0.47
IPI00013991	P06468;A6NM85;P07951;Q9UH67;Q5TCU4;Q5TCU3;Q53FM4;Q5TCU7;Q13894	0.19
IPI00015018	Q5SQT6;Q9Y5B1;Q5SQT7;Q2M348;Q9UQJ5;Q6P7P4;Q15181	0.47
IPI00015141	Q6ICS8;P17540;Q8N1E1	0.33
IPI00016077	O43801;O75323;Q53X96	2.34
IPI00017963	P62316;A8K797;P43330	2.08
IPI00018219	O14471;O14472;O14476;Q53XM1;Q59F63;Q53GU8;O43219;O43217;Q15582;O43218;O43216	0.44
IPI00018909	Q07654;Q9UDA5;Q96NX0	7.03
IPI00020501	Q16086;Q3MNF0;Q3MNF1;Q66K75;Q16085;O00396;Q4G140;P78422;O94944;Q7Z7R0;Q68D89;Q3MIV8;P35749	0.18
IPI00021264	Q53FP8;O00638;Q99438;Q15416;B2R868;P51911;Q8IY93	0.18
gi|2119209|pir||I37358	NA	0.45
IPI00021890	A6NLX7;Q9UIQ1;Q92506;Q5STP7	2.15
IPI00022200	Q8N4Z1;Q6MZG6;A8MT30;P12111;B7ZW00;B4E3U5;B7ZMJ7;Q59F25;Q16501;Q53QF6;Q53QF4;Q63HQ4	0.49
IPI00022283	P04155	9.72
IPI00022774	Q969G7;Q2TAI5;Q0V924;Q9NTC4;Q9HAP0;Q0IIN5;Q9HAP1;B2R5T8;Q96IF9;P55072	2.05
IPI00022977	A8K236;P12277;Q6FG40;Q2LE07;B2R5R4;Q9UC66	0.31
IPI00023122	Q5XG82;Q14250;Q9BXB9;Q9NR12;Q9BXB8;Q96C91;Q6NVZ5	0.48
IPI00023704	Q8NFX5;B7Z8W0;A1L4L6;Q93052	0.49
IPI00024284	Q2VPA1;Q9H3V5;Q5SZI3;Q5SZI5;Q8TEU3;Q59EG0;Q16287;P98160	0.43
IPI00024915	Q9UKX4;Q6IAF2;P30044;B7ZVW3;Q14CK0;B7ZLJ4;Q9UJU4;Q9UBU5	2.16
IPI00025057	B1AQQ9;Q59EC0;Q9BYM3;O43859;Q9BYM4;P55265;O15223;B1AQR0;O43860	0.33
IPI00025091	P62280;P04643;Q6IRY0;Q498Y6;B2R4F5	2.12
IPI00027201	Q99322;Q9UMI9;Q14884;Q14883;Q02817;Q9HBC6;Q14878;Q9HBC5;Q9HBC7	10.2
IPI00027223	Q7Z3V0;Q93090;Q6FIA4;Q6FHQ6;O75874;Q9UKW8;Q6FI37;Q567U4;Q9NTJ9;Q9H302;Q0QER2	2.94
IPI00029111	Q9NR93;Q93012;Q6DEN2;Q8IXW6;Q14195	0.34
IPI00030207	Q5TGM9;Q6FH09;O60547;Q9UGZ3;O75357;Q9UJK9;Q5T954	3.04
IPI00030730	Q6ZWJ5;B4DNV0;Q2TAB3;Q1ET64;P50224;Q1ET63;O95603;Q1ET66;Q1ET65;Q1ET62;Q1ET61	2.39
IPI00103067	NA	2.23
IPI00141318	Q07065;Q504S5;Q6NWZ1;Q8TB01;Q53ES6	2.29
IPI00171438	NA	2.46
IPI00171611	Q6NWP9;Q6NWP8;Q71DJ3;P02296;A0PK91;A5PLR1;P02295;Q6FGY6;Q71DI3;A0PJT7;P20671;Q93081;Q6ISV8;A6NFS4;P68431;Q6NXU4;A2BDF6;Q6B053;P16106;P57754	0.44
IPI00178352	Q14315;Q9Y503;Q9NS12;B2ZZ88;Q9NYE5;O95303;Q07985;Q59H94;Q9UMR8	0.24
IPI00178926	P01591	4.06
IPI00215743	A2A2S6;Q9BWP1;Q96SB2;Q9P2E9;O75300;O75301;A6NCN6;Q9H476;Q5W165;Q32NB1;Q05DK7	2.12
IPI00217030	P55831;Q96IR1;P12750;P12631;Q14727;P27576;Q6IPY4;B2R491;Q53HV1;P62701	2.32
IPI00220278	Q9H136;P24844;Q9BUF9;Q71U02;Q9BQL9;Q6IBG1	0.3
IPI00242956	O95784;Q9Y6R7	35.84
IPI00291175	Q5SWX2;P18206;Q5JQ13;Q16450;B3KXA2;Q8IXU7;Q7Z3B8	0.48
IPI00291737	Q9NP67;Q8WWA0;Q6YDJ3;Q5IWS4;Q5VYI4;Q5IWS5	41.38
IPI00291972	Q8WZ66;Q96RL8;Q9BRA4;Q8WWV3;Q8N9B3	2.12
IPI00292009	Q9Y3E9;B3KTG2;Q8N1M2;B2RTX2;Q8WX93;Q86WE8;Q9Y2J6;Q4W5A6;Q9UGA0;B5MD56;Q7L3E0;Q7L8P5;B7ZMM5;Q7Z3W0;Q9UQF5	0.42
IPI00296922	Q15483;P55268;Q16321;Q8N9Q8	0.39
IPI00299301	O15061;Q8TE62;Q8TE61;A7E2Y2;Q2TBJ4;Q5NJJ9	0.11
IPI00299547	Q5SYW0;P80188;P30150;Q92683;Q6FGL5;Q5SYV9	4.31
IPI00299573	Q5T8U2;P11518;Q5T8U4;Q9BY74;P62424	2.41
IPI00300086	Q15274;Q9BSG6;Q96G22;Q53XW7	4.85
IPI00302592	Q86TQ3;Q6NXF2;Q8NF52;Q96C61;Q60FE6;Q5HY53;P21333;Q2VP91;Q8TES4;Q5HY55;Q60FE5;Q5HY54	0.35
IPI00306604	P08648;Q96HA5	0.48
IPI00307545	Q59G71;A1L0S7;Q9P1L6;Q9NV48;Q0VG55;Q9UFN8;Q0VG54;Q9HBL0;Q4ZG71;Q86VB0;Q6PJM3;Q6IPI5	0.37
IPI00329719	Q8N618;Q8NHP9;Q7Z3N6;A6H8V3;O94832	2.26
IPI00374260	NA	2.14
IPI00395865	Q5JNZ6;Q5JNZ9;Q5JP00;Q16576;Q6FHQ0;Q5JP02	2.54
IPI00396399	Q9BPW3;Q9Y2V5;O43294;B2R8D5	0.43
IPI00412498	Q6PJL1;A7BFI3;Q6XQN6;Q8WY82;Q9BRG0;Q6XQN4;Q6XQN5;Q8N5E8	2.84
IPI00418431	Q9BXN1;Q9NXP3;Q5TBF2;Q96K79;Q5TBF3;Q6P528;Q05CQ6;Q96LD0	0.31
IPI00442073	B4E2T4;Q6AWD1;Q6ZMS3;Q59EQ5;Q9BTA4;Q6AI18;Q5U0J2;P21291	0.3
IPI00455050	NA	0.17
IPI00465084	Q8IZR6;Q45VM8;Q8TD99;Q45VM7;Q45VM6;Q549R8;Q8NES2;Q549R7;Q9GZR6;Q8NEU6;Q8TCX2;Q2PUK1;Q5RLN1;Q5RLN0;Q8IZR1;Q5RLN2;Q8TAC4;Q15787;Q9UJ80;Q9UHN5;P17661;Q549R9;Q9H319;Q53SB5	0.15
IPI00470535	Q9UDQ3;Q9UDL7;Q9UD82;Q9UD81;Q17R45;P54289;Q9UDU5;Q9UIU0;Q9UD80	0.47
IPI00479877	Q5VV90;P49189;B9EKV4;Q9NZT7;B2R6X1;Q6LCL1	2.03
IPI00641829	Q5HYT6;Q0EFA1;Q5HYT9;Q71V76;Q59G92;Q5ST94;Q5STA2;Q5STA0;Q5HYU0;B0S8C0;Q7KYK3;Q13838;Q5STU6;Q5RJ68;Q5STU4;Q5RJ66;Q5STU5;Q5STB4;Q5RJ64;Q5STU2;Q5STU3;Q5RJ65;Q53GL9;Q2L6F9;Q5STU1;Q5RJ61;O43496;Q5STB5;Q5STU8;Q5STB7;Q5STU9;Q5STB8	2.5
IPI00743696	Q14051;B1AM70;Q1P9S9;Q8NF88;Q59F15;Q9NYC5;Q5VWF6;A7E2W4;Q86X41;P02462	0.49
IPI00759776	P12814;Q1HE25;Q9BTN1;Q86TX4;Q5ZEZ4;B3V8S3	0.49
IPI00783665	Q9H1P1;O15230;Q8TDF8;Q5JTP4;Q5U4N9;Q8WZA7	0.46
IPI00855918	Q99552;Q14881;Q9NYE4;Q7M4S5;O15494;O00573;Q9HC84;O95291;Q93043;O14985;O95451;Q9UE28;O00447;Q14879	4.82
IPI00867509	Q53G58;Q9ULV4;B3KU12;Q9NSK5;Q59EA2	0.44
IPI00867560	Q14583;P24821;Q15567;Q6MZI1;Q5T7S3;Q4LE33	0.25
IPI00008603	P62736;P04108;P03996;Q13707;B2R8A4;Q5T9N7;Q6FI19	0.17
IPI00012493	P60866;B4DW28;B2R4F4;P17075;Q5M8S9	3.08
IPI00026602	NA	0.22
IPI00329482	Q14731;Q05CF9;Q9UE18;Q6LET9;Q5H8X0;Q14735;Q9UJN9;Q15335;Q99737;Q9BTB8;Q5D044;Q16363;Q5SZG8;Q4LE44	0.48
IPI00789605	P24573;P24572;Q6IPY5;P16475;P60660;Q6IAZ0;Q6IBG5;Q561V9;Q12790	0.37
IPI00376503	Q96DI6;Q8TBX0;Q2TU78;A6NFM2;Q9HBQ4;Q6FHI4;P32322	2.25
IPI00220038	Q8TDQ5;Q32MI4;Q9HBI2;Q9BWP6;Q9BXP5;B4DJL4;Q7Z4Y3;A4D2E5;Q9BXP4;A4D2E6;O95808;B4DZA6;Q6NT74;Q9Y4S4;A6NK22	2.17
IPI00328391	Q68VJ4;Q4W5F7;B3KQU3;Q7Z5W7;Q9UJ28;Q86SF2	2.54
IPI00398135	NA	2.29
IPI00880101	P06731;Q68DM9;Q13984;Q8N4D0;Q7KZ28;Q53G30;P78448	100.2
IPI00012035	Q9NNW4;Q9NNW3;Q53GV9;Q9NNW2;Q7Z3R5;Q6N0A1;Q5VWS8;Q06C42;Q5VWS9;Q5HY94;Q5VWS6;Q15429;Q5VWS7;Q9UCJ4;Q5VWT0;P15529;Q5VWT1;Q5VWT2;Q92494;A0T1T1;A0T1T0;A0T1T2	2.1
IPI00026156	Q6IBK9;Q53Y93;P14317	2.25
IPI00027486	P06731;Q68DM9;Q13984;Q8N4D0;Q7KZ28;Q53G30;P78448	52.58
IPI00008298	Q01523;Q3KNV2;A0JDY6	7.98
IPI00010130	Q499Y9;P15104;Q5T9Z1;Q8IZ17;Q7Z3W4;Q9NSP3;A8YXX4;Q2TU80	2.04
IPI00014398	Q6IB30;Q13230;Q5JXI2;Q13642;Q5JXI0;Q9UKZ8;B7Z9A1;Q13645;Q53FI7;O95212;Q5JXI3;B7Z793;Q5JXI7;Q5JXH8;Q5JXI8;Q5JXH9;Q5JXH7;B7Z5T4;Q9Y630;Q5M7Y6;Q9NZ40	0.23
IPI00014852	Q8N527;B1AM46;Q5VYV3;B4DLQ6;Q9UDH4;Q15124	0.19
IPI00017337	Q53FB5;Q6FHB6;P27216;Q9BQR5	2.34
IPI00018780	Q9H8G0;Q53FA2;Q9HBR9;Q9H3F8;Q96JB5	2.08
IPI00020687	P00995	4.24
IPI00103436	Q17RR2;Q5VYI0;Q8WWU7	42.2
IPI00159072	O95758;Q68DB9;B1ALY5;Q86YH9;B1ALY3;Q86YB3	0.35
IPI00219153	Q6IBD1;Q7Z4W8;P35268;Q8WYP0;B2R495;Q9BYF5	2.01
IPI00221394	O60832;Q9Y505;O43845;Q96G67	2.01
IPI00257903	Q8N5T5;B2RNA4;Q9H5M1;Q4VXJ7;Q6ZMD3;B3KSB1;Q7Z2K6	4.66
IPI00297284	Q59FF1;Q9UCL3;P18065;Q14619	0.33
IPI00297910	Q6FG48;Q7Z7Q4;Q15658;Q96QD2;P09758	3.63
IPI00329208	Q4F6X7;Q86XE2;Q8N4Q9;Q6P996;Q6XYB5;Q86YF1;O00236;Q8TBS5;Q6PID7	2.39
IPI00473011	NA	2.17
IPI00021435	P35998;Q3LIA5;A4D0Q1;Q9UDI3;Q75L23	0.25
IPI00026962	Q6DN24;Q6DN23;P14555;Q96RW9;Q9UCD2;Q96RW8;A8K5I7;Q8NI47;Q6IBD9;Q9C011	3.45
IPI00216587	Q5JR95;P09058;Q9P1D6;P62241;Q9BS10;Q6IRL7;Q5JR94	3.54
IPI00293260	Q96K38;Q17RJ6;Q6YPB0;Q86T61;Q4ZG06;Q8N4C5;Q71S60;Q6UWZ6;Q8TD87;Q8IXB1;Q8NC82;Q86XS7;Q9NSY6;Q3B7W8;Q96K54;Q96K44;Q53QT7	2.32
IPI00306774	Q9NWB8;Q53FW8;Q9BX59;Q53GH5	0.34
IPI00339297	NA	2.65
IPI00107531	Q6P5X3;Q32P42;Q92878;Q6GMT7;Q9UP86;O43254;B9EGF5	0.43
IPI00386786	Q9BUG1;Q13190;Q5U0D4;Q7Z3T6;B2R8T2	0.4
IPI00412713	Q53HC4;Q9Y512;Q96I46;Q9UQM9;Q9NW85;Q56VW7;Q969Y9	0.4
IPI00478817	Q9NVT3;Q9HCE6;Q66K51;Q6P0L7;Q5VXI4;Q5VXI5;Q17RW1;Q5VXI6;Q8NAV5;B7ZKS1;Q3YFJ4	0.1
IPI00025344	Q6IBC4;O75380	0.48
IPI00103142	Q8WVJ2;B2R4V0	0.34
IPI00173549	Q9UK89;B2RWP6;Q9UMS6	0.21
IPI00306332	B2R4Y3;P83731;Q6IBS3;P38663	3.32
IPI00456641	Q76MJ5;Q6ZNC0	5.56
IPI00010341	Q14227;Q6ICT2;P13727;P81448	3.18
IPI00412579	P52859;Q8J013;Q1JQ76;Q5TZT6;P62906;P53025;B2R801	2.12
IPI00006212	Q8WYS7;O15393;Q9BXX1;Q96T73;B2R8E5;Q6GTK7	5.11
IPI00023647	Q86TC7;A6N8M7;Q8N9E4;Q6UV21;Q8N5T3;Q4W5K0;Q9NVC9;Q86T78;A0AVT1;Q9H3T7;B2RAV3	0.29
IPI00149849	Q9H9E3;B4DMN8;Q9H5Y4;Q9BVZ2;Q96D40;Q9Y3W3;Q6PIW8;Q8N8L9;Q9BRF0	2.13
IPI00216546	Q9H923;Q9UFI7;Q9C0B5;Q2TGF0;Q8TAK8;Q6ZMF0	3.52
IPI00883637	Q8WWW1;Q9UIT2;Q9P1S8;Q8N4H8;Q9UIT1;O00569;Q8WWW2;Q59F18;Q96EQ7;P53814;O95769;O95937	0.18
IPI00011200	Q96RV5;Q96RV6;Q96RV7;Q9UMY2;Q9UMY3;Q96RV8;Q5SZU1;Q96RV9;Q5SZU3;Q8N5M8;O43175;Q9BQ01;B2RD08	5.2
IPI00293971	Q58I19;O60444;A0AV17;P14415;A8K278	117.4
IPI00177008	A6NDG6	0.49
IPI00100453	A2A3R2;A2A3R1;Q5VZ89;Q8NCY7;Q9NWT3;B3KXP9;Q9NWQ5;A2A3R3;A2A3R9;Q6AI48;Q9H6N4;Q6ZUB3;Q9NWA5;Q9NUT1	2.05
IPI00015580	Q6B097;Q6R4Q4;Q6P653;Q5T0N5;B4DSI7;Q5T0N6;Q9NXG1	2.61
IPI00006154	Q03591;Q3B774;Q6LBM9;Q9UJ17;A8K465	0.47
IPI00003590	O00391;Q8TDL6;Q5T2X0;Q59G29;Q8WVP4;Q5T2X6;Q13876;Q8TCH8	2.09
IPI00029702	Q59GM4;Q6PID4;Q14289;Q16709;Q13475;Q14290	0
IPI00045051	A4D2L7;Q96QR8	2.08
IPI00455473	Q5JRB1;Q5JRB0;Q6UVY8;Q5JRB2;A8K2S0;Q92580;B7Z430;Q86Y60;Q14083;Q3S4X3;Q5JRA5;Q5JRA6;A8MT05;Q8N8M5;A8MT13	2.23
IPI00106913	Q71UQ6;Q6UWU3;B2RB10;Q9BTZ2;B7WNS9;Q8TD03;Q2LC19;Q6E0Y0;Q20CR0;O95162;Q9H3N5;Q58IU4;Q9NV08;Q2LE81;Q6E0Y1	3.98
IPI00025311	Q05CL3;Q68CZ3;O75363;A0AVG5	4.39
IPI00219160	P49207;Q9BUZ2;Q6FG66;Q5MK14	9.01
