# Supplementary material for: Proteomic indicators of oxidation and hydration state in colorectal cancer
Source: PeerJ. 2016 Jul 20;4:e2238. doi: 10.7717/peerj.2238 (PMC4958012; doi:10.7717/peerj.2238)
Supplement: Supplemental Information 1 — This ZIP file contains the code and data files used in the present study [file peerj-04-2238-s001.zip › Dataset_S1/data/cancer/YLZ+12.csv]

IPI.ID	Gene.name	Rsca	UniProt
IPI00000075	TGFB1	3.405	Q5PY19;Q7Z488;Q49IK8;Q9UCG4;Q671V1;Q49IL8;A8K792;Q7Z487;Q86YU2;Q671U8;P01137
IPI00000860	FMOD	1.986	Q8IV47;Q15331;Q06828;Q12833
IPI00004114	RNASE6	-1.694	Q93091;Q6IB39
IPI00004372	MEP1A	-2.554	Q9H1R1;Q8TDC9;Q16819
IPI00004480	ADAMDEC1	-3.407	O15204;B7ZAK5;B7Z6V5
IPI00007047	S100A8	4.277	Q9UCJ0;Q9UC92;A8K5L3;Q9UCM6;Q9UC84;P05109;Q5SY70
IPI00007118	SERPINE1	3.211	P05121;B7Z4S0
IPI00007221	SERPINA5	1.608	P05154;Q9UG30;Q07616
IPI00007244	MPO	3.807	P05164;Q4PJH5;Q9UCL7;Q16771;A1L4B8;Q14862
IPI00007427	AGR2	-1.912	O95994;Q4JM46;Q4JM47;Q53G64
IPI00008561	MMP1	6.12	B4DN15;P08156;Q53G96;Q53FK3;Q5TZP0;Q53G95;Q53G97;Q96DZ4;Q53G75;P03956
IPI00009720	LIF	3.125	Q52LZ2;P15018;B2RCW7
IPI00009890	SERPINE2	2.662	Q5D0C4;Q53S15;B4DIF2;B2R6A4;P07093
IPI00010471	LCP1	-3.239	Q53FI1;Q5TBN4;Q5TBN5;B2R613;Q59GX5;Q5TBN3;P13796
IPI00010949	SIAE	-1.404	Q8IUT9;Q9NT71;B3KPB0;Q9HAU7;Q9HAT2
IPI00011643	SPINT1	-2.881	Q7Z7D2;O43278
IPI00011937	PRDX4	-1.576	Q6FHT3;Q13162
IPI00012347	MXRA5	4.564	Q9Y3Y8;Q9NR99;Q6P1M7
IPI00012887	CTSL1	2.796	Q5K630;Q96QJ0;Q9HBQ7;P07711;Q6LAF7;Q6IAV1;Q5T8F0;Q8NG13
IPI00013405	MMP10	4.896	B2R9X9;Q53HH9;P09238
IPI00013808	ACTN4	1.137	O76048;Q96BG6;O43707
IPI00013937	CMA1	-7.154	B5BUM8;Q4FEB5;Q3SY37;Q16018;Q9UDH5;P23946;Q4FEB3;Q3SY36
IPI00013955	MUC1	-4.483	Q7Z540;Q7Z541;Q7Z542;Q16437;Q16442;Q7Z537;Q14877;Q7Z536;Q7Z539;Q7Z538;Q14876;Q7Z552;Q9BXA4;Q7Z550;Q0VAP5;Q7Z551;Q6S4Y3;Q9UE76;Q9UE75;Q16615;P15942;P15941;Q9Y4J2;Q9UQL1;Q14128;P17626;Q7Z549;Q7Z548;Q7Z547;B1AVR0;Q9UMI8;Q7Z546;Q0VAP6;P13931;Q7Z545;Q7Z544;Q7Z543
IPI00014572	SPARC	4.196	Q6IBK4;P09486;Q6QE20
IPI00014625	CLCA1	-3.676	Q9UNF6;Q9UPC6;O95151;Q5TDF4;B2RAV5;A8K7I4
IPI00016112	PXDN	3.097	Q96GF5;A8QM65;Q92626;Q4KMG2
IPI00016915	IGFBP7	3.396	Q16270;Q9UCA8;Q53YE6;Q07822
IPI00017557	SFRP4	3.729	B4DYC1;Q05BG7;O14877;Q6PD64;Q6FHM0;Q6FHJ7;Q4G124;Q1ZYW2
IPI00017696	C1S	1.011	Q9UM14;Q9UCV5;Q9UCV4;Q9UCV1;Q9UCV0;Q9UCV3;Q9UCV2;P09871;Q9UCU9;Q9UCU8;Q9UCU7
IPI00018219	TGFBI	7.187	O14471;O14472;O14476;Q53XM1;Q59F63;Q53GU8;O43219;O43217;Q15582;O43218;O43216
IPI00018769	THBS2	8.881	P35442;Q5RI53;Q5RI52;A6H8N1;Q6MZL6;A7E232
IPI00020019	ADIPOQ	-1.313	A8K660;Q15848;Q58EX9
IPI00020599	CALR	-1.899	Q6IAT4;P27797;Q9UDG2;Q53G71
IPI00020982	ABP1	-1.868	Q6GU42;Q16683;P19801;Q16684;Q9HBM7;Q56II4
IPI00020987	PRELP	-2.216	Q7Z4B2;P51888;Q6FHG6;Q6FG38
IPI00021033	COL3A1	1.642	Q53S91;Q6LBY7;P78429;Q16403;Q6LDJ2;Q15112;Q6LDJ3;P02461;Q9UC88;Q541P8;Q9UC89;Q9UC91;Q9UC90;Q7KZ56;Q6LDB3;Q8N6U4
IPI00021842	APOE	2.747	Q6LBZ1;P02649;C0JYY5;Q8TCZ8;Q9P2S4;Q13791;B2RC15;Q6LA97
IPI00021997	CREG1	-2.455	O75629;B2RDD4;Q8N9A3
IPI00022200	COL6A3	-7.276	Q8N4Z1;Q6MZG6;A8MT30;P12111;B7ZW00;B4E3U5;B7ZMJ7;Q59F25;Q16501;Q53QF6;Q53QF4;Q63HQ4
IPI00022246	AZU1	5.24	P80014;Q52LG4;P20160;Q86SR2;Q9UCT5;Q9UCM1
IPI00022255	OLFM4	4.688	Q6UX06;Q5VWG0;O95362;Q86T22
IPI00022395	C9	-2.781	P02748;Q9UGI4
IPI00023648	ISLR	5.622	O14498
IPI00023673	LGALS3BP	-1.403	Q9UCI0;Q7M4S0;Q9UCH9;Q9UCH8;Q08380
IPI00023824	FBLN2	2.69	Q9Y3V7;B7Z9C5;Q86V58;Q8IUI1;Q8IUI0;P98095
IPI00024284	HSPG2	1.17	Q2VPA1;Q9H3V5;Q5SZI3;Q5SZI5;Q8TEU3;Q59EG0;Q16287;P98160
IPI00024657	GZMA	-3.749	P12544;A4PHN1;Q6IB36
IPI00025204	CD5L	-2.458	Q6UX63;O43866;A8K7M5
IPI00025276	TNXB	-1.763	P22105
IPI00025465	OGN	-2.11	Q9UNK5;A8K0R3;P20774;Q9UF90;Q7Z4E0;Q7Z532;Q6FIB0
IPI00025864	BCHE	-3.254	A8K7P8;Q96HL2;P06276
IPI00026182	CAPZA2	-2.2	P47755;A4D0V4;Q53GE2;Q53GC7
IPI00026314	GSN	-1.539	A8MYN7;Q5T0H8;P06396;Q69YR8;B7Z373;Q5T0I0;A8MUD1;Q8WVV7;Q5T0I1;Q5T0I2;A2A418;Q5T0H7
IPI00026975	CD163L1	-3.996	Q9NR16;Q6UWC2;Q2M3B7
IPI00027192	PLOD1	5.457	Q02809;Q9H132;Q5JXB9;Q5JXB8;Q5JXB7;Q96AV9;Q9UL44
IPI00027201	MUC2	-1.699	Q99322;Q9UMI9;Q14884;Q14883;Q02817;Q9HBC6;Q14878;Q9HBC5;Q9HBC7
IPI00027444	SERPINB1	-2.314	Q9UDF8;Q53FB9;P30740;Q5W0E1;A8K5L2
IPI00027462	S100A9	5.032	P06702;Q9UCJ1;Q9NYM0;Q6FGA1
IPI00027497	GPI	-2.852	Q9BRD3;Q9BSK5;Q9UHE6;P06744;Q59F85
IPI00027509	MMP9	4.816	Q9Y354;Q9UCL1;B2R7V9;Q9H4Z1;P14780;Q8N725;Q9UCJ9;Q3LR70
IPI00027769	ELANE	3.678	P08246;Q6LDP5;P09649;Q6B0D9
IPI00027780	MMP2	4.391	B2R6U1;P08253;Q9UCJ8;Q2EF79
IPI00027846	MMP8	3.669	P22894;Q45F99
IPI00028064	CTSG	-2.293	Q9UCU6;P08311;Q9UCA5;Q6IBJ6
IPI00028908	NID2	3.997	Q14112;O43710;Q5CZI2;Q8IV28
IPI00028911	DAG1	-1.39	Q969J9;Q14118;A8K6M7
IPI00029260	CD14	1.007	Q96FR6;Q96L99;Q9UNS3;P08571;Q53XT5
IPI00029647	ZG16	-5.608	B9EK72;O60844;B2R4Z3
IPI00029658	EFEMP1	5.151	Q53TA7;A8K3I4;Q59G97;Q12805;Q580Q6;Q541U7
IPI00032292	TIMP1	2.627	Q5H9A7;P01033;Q14252;Q9UCU1;Q58P21;Q6FGX5
IPI00032293	CST3	-4.566	B2R5J9;Q6FGW9;P01034
IPI00045512	HMCN1	3.786	Q96SC3;Q96DN8;Q5TYR7;Q96DN3;Q96K89;Q96RW7;Q69YJ3;Q5TCP6;A6NGE3
IPI00045839	LEPRE1	3.169	Q9H6K3;Q9HC87;Q96SN3;Q96SL5;Q96SK8;Q68CW0;Q9HC86;Q96BR8;Q7KZR4;Q32P28
IPI00060423	CTHRC1	6.814	Q8IX63;Q96CG8;Q6UW91
IPI00103436	ITLN2	-2.834	Q17RR2;Q5VYI0;Q8WWU7
IPI00152418	CD55	1.222	P08174-6
IPI00168520	MATN2	-2.77	O00339;Q9NSZ1;Q7Z5X1;Q96AA0;Q8NDE6;Q96FT5;Q8N2G3;Q6UWA5
IPI00218725	LAMA2	-3.246	Q93022;Q59H37;Q5VUM2;Q14736;P24043
IPI00219219	LGALS1	1.479	B2R5E8;Q9UDK5;P09382;Q15954
IPI00259102	EPDR1	-1.262	Q9UM22;A4D1W8;Q96J80;A8K4C0;Q06BL0;Q99M77
IPI00260630	CCDC80	4.04	Q76M96;Q8NHY8;Q5PR20;Q8NBV1;Q6GPG9;Q8IVT6
IPI00291136	COL6A1	-1.243	Q9BSA8;Q14041;Q7Z645;Q14040;P12109;Q05BT9;Q16258;Q8TBN2;O00118;O00117
IPI00291175	VCL	-2.252	Q5SWX2;P18206;Q5JQ13;Q16450;B3KXA2;Q8IXU7;Q7Z3B8
IPI00291737	ITLN1	-2.688	Q9NP67;Q8WWA0;Q6YDJ3;Q5IWS4;Q5VYI4;Q5IWS5
IPI00292150	LTBP2	4.844	Q99907;Q9H3F3;Q59EE6;Q9NS51;Q6AZ94;Q14767
IPI00294615	FBLN5	2.526	O75966;Q86TV4;Q6IAL4;Q9UBX5;Q6UWA3
IPI00294839	LOXL2	3.081	Q9BW70;Q9Y5Y8;Q53HV3;Q9Y4K0
IPI00296058	EFEMP2	5.517	Q96TF5;Q9H3D5;B3KQT1;O75967;Q59GI8;A8K7R4;Q6FH22;B2RCM5;O95967
IPI00296165	C1R	1.251	B4DPQ0
IPI00296534	FBLN1	10.113	Q9UH41;Q5TIC4;Q9UGR4;Q8TBH8;P23144;Q8NBH6;Q9UC21;Q9HBQ5;P23142;P23143;B0QY42;P37888
IPI00297124	IL6ST	-2.247	Q13514;A0N0L4;P40189;Q5FC02;Q5FC04;Q9UQ41;Q5FC05;Q17RA0
IPI00297646	COL1A1	4.933	Q8N473;Q6LAN8;P02452;P78441;Q14037;Q59F64;Q9UML6;Q15176;Q9UMM7;Q13903;Q13902;Q14042;O76045;Q16050;Q9UMA6;Q7KZ30;Q14992;Q8IVI5;Q7KZ34;Q13896;Q15201
IPI00299059	CHL1	-4.26	Q59FY0;O00533;B7ZL03;Q2M3G2
IPI00299150	CTSS	-1.196	Q9BUG3;Q6FHS5;Q5T5I0;P25774
IPI00299404	LAMB3	1.985	Q9UJL1;Q9UJK4;Q14733;Q13751;O14947;Q5THA1
IPI00299547	LCN2	2.13	Q5SYW0;P80188;P30150;Q92683;Q6FGL5;Q5SYV9
IPI00299729	TCN1	3.893	Q8WV77;P20061;A8KAC5
IPI00299738	PCOLCE	4.463	B2R9E1;O14550;Q15113
IPI00301579	NPC2	-1.79	Q53HV6;Q29413;Q15668;P61916
IPI00302679	LTBP1	6.58	Q53SF3;P22064;Q53SD8;Q8TD95;Q59HF7;Q14766;Q53SG1;B7ZLY3;A1L3V1
IPI00303071	CECR1	-5.561	Q8NCJ2;Q96K41;Q6ICF1;A8K9H4;Q86UB6;Q59F13;Q9NZK5
IPI00304962	COL1A2	4.238	Q7Z5S6;Q16511;Q9UEB6;Q14038;Q15947;Q15177;Q9UMM6;Q7KZ71;P08123;Q9UML5;Q9UM83;P02464;Q9UPH0;Q14036;Q9UEF9;Q13997;Q14057;Q13998;Q75N18;Q9UMI1;Q16480;Q13897
IPI00305461	ITIH2	1.787	Q5T985;Q15484;Q5T986;Q14659;P19823
IPI00306322	COL4A2	2.242	Q66K23;Q14052;Q548C3;P08572;Q5VZA9
IPI00328113	FBN1	2.137	Q15972;Q9NP01;Q75N89;Q75N87;Q75N88;P35555;B2RUU0;Q59HB9
IPI00329573	COL12A1	3.525	Q5VYK1;Q5VYK2;O43853;Q5TF09;Q86TG9;Q71UR3;Q99715;Q99716;Q15955
IPI00329685	ARSA	-2.122	Q6ICI5;C9IYR4;Q96CJ0;Q63HL5;B2RCA6;P15289
IPI00387105		-2.508	P01612
IPI00387110		-2.836	P01616
IPI00396383	VWA1	1.504	Q6PCB0;B3KUA1;Q7L5D7;A8K692;Q9H6J5
IPI00410241	POSTN	4.789	Q3KPJ5;Q5VSY5;Q29XZ0;Q15063;Q15064;Q8IZF9
IPI00437751	ACE	-1.61	B0LPF0;Q59GY8;Q53YX9;P22966;Q16425;Q3KRI5;Q7M4L4;P12821
IPI00465431	LGALS3	-2.614	Q96J47;Q9H2J6;Q6FGL0;Q16005;Q9H2J5;Q6IBA7;Q86TY5;B2RC38;Q8IXB9;P17931;Q6NVH9;Q6MZI9
IPI00465439	ALDOA	-1.661	Q6FH76;P04075;B4DXI7;Q6FI10;Q96B15;Q9UCN2;Q9BWD9
IPI00477992	C1QB	1.256	Q6LDZ7;Q96H17;Q5T960;P02746;Q5T959
IPI00478003	A2M	-1.315	Q13677;Q9BQ22;Q6PN97;Q6PIY3;Q68DN2;Q59F47;P01023;Q5QTS0
IPI00552937	NHLRC3	-2.289	Q68DP7;Q69YI9;Q5JS37;B4DTL0;B2RTZ2
IPI00553177	SERPINA1	1.498	Q9P1P0;Q5U0M1;Q9UCE6;Q9UCM3;Q2L9S7;Q96BF9;B2RDQ8;Q9P173;Q13672;A6PX14;Q53XB8;P01009;Q86U18;Q7M4R2;Q0PVP5;Q96ES1;Q86U19;Q3I0J7;Q13747
IPI00654888	KLKB1	-2.365	Q17RE8;B2R8H9;Q17RE9;Q4W5C3;P03952;A6NH96
IPI00739099	COL5A2	2.244	Q86XF6;Q59GR4;Q53WR4;P05997;Q5PR22;P78440;Q6LDJ5;Q13908;Q96QB0;Q7KZ55;Q96QB3
IPI00745313	AEBP1	6.656	Q8IUX7;Q7KZ79;Q14113;Q6ZSC7;Q59ER7
IPI00844090	COL5A1	4.347	Q15094;Q59EE7;P20908;Q96HC0;Q5SUX4;Q9UML4
IPI00922121	MMP9	3.84	B7Z7V0
