# Supplementary material for: Proteomic indicators of oxidation and hydration state in colorectal cancer
Source: PeerJ. 2016 Jul 20;4:e2238. doi: 10.7717/peerj.2238 (PMC4958012; doi:10.7717/peerj.2238)
Supplement: Supplemental Information 1 — This ZIP file contains the code and data files used in the present study [file peerj-04-2238-s001.zip › Dataset_S1/data/cancer/WOD+12.csv]

Protein.IDs	Gene.name	Uniprot	Median.Ratio.C.N
IPI00022624	GPCR5A;GPRC5A;RAI3;RAIG1	Q8NFJ5;A8K556	111.9096
IPI00247674	PALM3	A6NDB9	34.19233
IPI00001734;IPI00941072;IPI00930609;IPI00219478;IPI00940110;IPI00953898	PSA;PSAT1	B4DHQ3;Q9Y617-1;Q9Y617;Q9Y617-2	26.16672
IPI00872375;IPI00220194;IPI00909237;IPI00641837;IPI00640593	GLUT1;SLC2A1	Q59GX2;P11166;A8K9S6;B3KVN0;B4DDR6;Q0P512;A8MWM7;B4DKW1;C9JIM8	17.7352
IPI00000733	CDABP0061;CGI-48;UTP18;WDR50	Q9Y5J1;B2RAX6	16.87362
IPI00009542;IPI00477809;IPI00337823;IPI00941467;IPI00910881;IPI00549529;IPI00909974;IPI00910470;IPI00005750;IPI00029683;IPI00791934;IPI00293288;IPI00398845;IPI00909765;IPI00328354;IPI00645649;IPI00927381;IPI00828043;IPI00788795;IPI00925538	BCG1;MAGED2;RP1-14O9.1-004;hCG_18665;RP1-14O9.1-005	Q9UNF1-1;Q9UNF1;C9JMB9;Q9UNF1-2;Q5H909;B4DX55;Q5H907	14.81589
IPI00008215	ME1	P48163;A8K168;B4DX99;B4DZ70;Q8WVX2	12.60385
IPI00008986;IPI00643866;IPI00644701;IPI00549477;IPI00910358	CD98LC;LAT1;MPE16;SLC7A5;lat1	Q01650;Q2MCL6;Q8IV97;Q96QB2	12.29009
IPI00939304;IPI00793443;IPI00937471;IPI00947241;IPI00947034;IPI00947546;IPI00946866;IPI00514205;IPI00944936;IPI00947253;IPI00514622;IPI00947399;IPI00947392;IPI00946708;IPI00947378;IPI00639960;IPI00945088;IPI00945623;IPI00946357;IPI00946140;IPI00945788	IPO5;KPNB3;RANBP5	O00410-3;O00410;O00410-1;B3KWG6;B4E0R6;Q9BVS9;O00410-2	11.06148
IPI00470610;IPI00908985;IPI00747534;IPI00642541;IPI00335061;IPI00514380	PYCR2;hCG_32783;P5CR2	Q96C36;B4DQK8;B3KMB7;Q4W8W1	10.94704
IPI00029643;IPI00384771;IPI00952629	HCCS4;MLTK;ZAK	Q9NYL2-2;Q9NYL2;A8K710;B4DQ47;Q9NYL2-3	10.86099
IPI00418240;IPI00910364;IPI00872370;IPI00943314;IPI00844035;IPI00914847;IPI00917728;IPI00303335;IPI00917120;IPI00873952;IPI00953185	LNEBL;NEBL;RP11-56H7.1-003	B7ZB56;Q59FZ8;Q70I54;Q8N8M3;B4DH47	10.76494
IPI00027192;IPI00943008;IPI00942946;IPI00641236;IPI00643385	PLOD1;RP5-1077B9.2-005;LLH;PLOD	B2R5M9;B4DR87;Q5JXB8;Q02809;B4DHT1	10.50721
IPI00181116;IPI00917966;IPI00917458;IPI00916569;IPI00916398;IPI00916691	BXDC4;IMP4;MGC19606	Q96G21;Q3ZTT3;B8ZZ47;B9A008	10.04247
IPI00217240	WDR75	Q8IWA0;A8K330;Q05D27	9.97848
IPI00031514;IPI00373883;IPI00925306;IPI00908568;IPI00924976	RFC5	P40937;A8K3S0;Q59GW7;Q6LES9;A8K4Z2;A8MZ62	9.47492
IPI00179700;IPI00744851;IPI00952829;IPI00746310	HMGA1;HMGIY	P17096-1;P17096;B4DWA0;C9J292;P17096-3	9.42398
IPI00062866	C7orf39;ZC3HAV1L	Q96H79-1;Q96H79	9.37435
IPI00396329;IPI00478298;IPI00644504	BXDC1;RPF2;RP11-397G5.1-002;RP11-397G5.1-003	Q9H7B2;A8K800;B4DWS5;Q5VXM9;Q5VXN0	9.31019
IPI00003768;IPI00554461;IPI00878536;IPI00854683;IPI00879274;IPI00879039;IPI00445559;IPI00465328;IPI00873098	PES1;hCG_2010949	O00541-1;O00541;B2RDF2;B3KTZ6;O00541-2;B5MCF9;B3KXD6	9.26833
IPI00018196;IPI00939419;IPI00797721;IPI00556116	HUSSY-07;NLE1	Q9NVX2;Q59GJ8;B4E074;B4E303	8.99483
IPI00004290;IPI00607869	C1orf107;DEF	Q68CQ4;A8K0P8;B3KVX2	8.96733
IPI00910593;IPI00015262;IPI00910272;IPI00398735	CNN2;hCG_21577	B4DUT8;Q99439;A5D8U8;B4DDF4;Q53GK7;Q6FHC3;Q6FHE4;B4DHU5;B4DN57;A6NFI4	8.71343
IPI00410657;IPI00747403	KIAA0398;RNMT;hCMT1c	O43148-2;O43148;O43148-1;A8K946;B7Z3U8;B7Z8S9;Q05D80;Q05DQ2;Q9UEB8	8.50359
IPI00294834;IPI00944640;IPI00941148;IPI00032449;IPI00746217;IPI00396582;IPI00032453;IPI00944646;IPI00909538;IPI00921959;IPI00910043;IPI00433478;IPI00796966;IPI00024572;IPI00032450	ASPH	Q12797;A8K721;B3GQE5;B8Y0L3;B4E2K4	8.39072
IPI00152453;IPI00013683;IPI00640115;IPI00644620	MC1R;MSHR;hCG_2039647;TUBB3;hCG_2042771;TUBB4;hCG_1983504	Q01726;A8I0M1;B2RBD5;B3KNP6;Q1JUL4;Q1JUL6;Q1JUL8;Q1JUL9;Q1JUM0;Q1JUM2;Q1JUM3;Q1JUM4;Q1JUM5;Q3ZCR3;Q53G92;Q6UR92;Q6UR93;Q6UR94;Q6UR95;Q6UR96;Q6UR97;Q6UR98;Q6UR99;Q6URA0;Q7KZS6;Q86YW1;Q13509;A8K854;Q9BV28	8.298
IPI00152946;IPI00386477;IPI00793957;IPI00792125	KIAA1478;MGCRACGAP;RACGAP1	Q9H0H5;B2RE34	7.91644
IPI00169325	WDR36;DKFZp686I1650	Q8NI36;Q68E02	7.80192
IPI00746351;IPI00183462	DIS3;KIAA1008;RRP44	Q9Y2L1-1;Q9Y2L1;A8QI98;Q9Y2L1-2;B3KM83;Q49AG4	7.79488
IPI00306723	CBF2;CEBPZ	Q03701;B2R5U7	7.72196
IPI00002520;IPI00789370;IPI00795816;IPI00794572;IPI00909681;IPI00748411;IPI00908824;IPI00794549;IPI00794060;IPI00797816;IPI00797146;IPI00795324;IPI00940666;IPI00386540;IPI00797074	SHMT2;DKFZp686P09201;hCG_41231	P34897;B4DJQ3;Q53ET4;Q5HYG8;B7Z9F1;Q8N1A5;B4DP88;B4E1G2;B4DW25;B4DWA7;Q5BJF5;B4DJ63;B4DLV4	7.67775
IPI00232533;IPI00074224;IPI00642387	EIF1A;EIF1AX;EIF4C	P47813	7.57129
IPI00154590;IPI00916807;IPI00916663;IPI00908705;IPI00915819;IPI00916514	MKI67IP;NIFK;NOPP34	Q9BYG3;C9J808;C9J6C5	7.19303
IPI00005677;IPI00640892;IPI00514057	DAPAT;DHAPAT;GNPAT;RP5-876B10.1-002	O15228;B2RAG5;B3KN78;B4DNM9;Q53FI2;Q53H08;Q59EC9;Q71V38;Q5TBH8	7.1603
IPI00288941;IPI00647587	KIAA1637;NCOA5	Q9HCD5;B2RTV9	7.07137
IPI00640703;IPI00747670;IPI00549861;IPI00872800;IPI00553171;IPI00640551	KIAA1291;RANBP21;XPO5;RP3-337H4.5-003	Q9HAV4-1;Q9HAV4;A8K5Y7;B3KPQ5;Q9HAV4-2;C9J4N8;B3KNC6;Q5JTE8	6.98309
IPI00737638	FAM169A;KIAA0888	Q9Y6X4-1;Q9Y6X4	6.95084
IPI00260715;IPI00221354;IPI00941083;IPI00645208;IPI00909890;IPI00428056;IPI00854677	FUS;TLS	P35637-1;P35637;Q13344;P35637-2;B4DR70;Q70T18;A6NMX6	6.90347
IPI00550882;IPI00941557;IPI00376503;IPI00793698;IPI00922289;IPI00260769;IPI00902651;IPI00930393	PYCR1;PIG45;hCG_38803	B4DMU0;P32322;Q2TU78;Q8TBX0;A6NFM2;B7Z8T1	6.88499
IPI00217477;IPI00640781;IPI00643317;IPI00411540;IPI00376756;IPI00744556;IPI00787656;IPI00374293;IPI00936241;IPI00006437;IPI00888596;IPI00941696	HMG2A;HMG4;HMGB3;DKFZp779G118	O15347;Q16466;Q7Z684	6.82108
IPI00009010;IPI00106374	AD-001;HSPC152;HSPC170;TRMT112	Q9UI30	6.76355
IPI00003419;IPI00917641	C11orf58;SMAP	O00193	6.75238
IPI00306049;IPI00855996;IPI00856007;IPI00642805;IPI00856061;IPI00908498	LST005;MSTO1;SLTP005	Q9BUK6-1;Q9BUK6;Q9BUK6-2;A8K3J5;Q9BUK6-3;Q9BUK6-7;Q9BUK6-5;B4DLS9;B4DF47	6.73392
IPI00010746;IPI00794618;IPI00910621	KIAA0024;PSSA;PTDSS1	P48651;A8KAH1;Q9BSY0;Q9BUQ5;B4DE85	6.70727
IPI00939163;IPI00218993;IPI00513743;IPI00514983;IPI00908988;IPI00910755;IPI00794417;IPI00910341;IPI00924863;IPI00152661	HSP105;HSP110;HSPH1;KIAA0201;hCG_32198	Q92598-1;Q92598;B4DF68;Q92598-2;Q92598-3;B4DYH1;B4DY72;B4DZB4	6.64278
IPI00026689;IPI00908424;IPI00073536	CDC2;DKFZp686L20222	P06493-1;P06493;Q5H9N4;C9J497;P06493-2;B7Z3D6	6.63756
IPI00101186;IPI00294794;IPI00940901	KIAA0690;RRP12	Q5JTH9-1;Q5JTH9;B3KMR5;B3KPQ2;B3KY97;B4DK00;Q5JTH9-2	6.61641
IPI00556645;IPI00807514;IPI00844216;IPI00100910;IPI00303372	FOXK1;MNF	P85037-1;P85037;P85037-2;B3KV39;B4DY33	6.59932
IPI00922181;IPI00184330;IPI00795155;IPI00791616	MCM2;BM28;CCNL1;CDCL1;KIAA0030	B7Z8Z6;Q9BWF4;P49736;B3KXZ4;B4DSV5	6.5856
IPI00291646;IPI00939493;IPI00552054;IPI00644940;IPI00647214;IPI00940262;IPI00643337;IPI00374525;IPI00884217;IPI00643937;IPI00646698	MTHFD1L;RP1-292B18.2-008;FTHFSDC1	B7ZM99;Q5JYA1;Q6UB35-1;Q6UB35;B2RD24	6.52694
IPI00005179;IPI00217386;IPI00645499;IPI00552946;IPI00911024;IPI00552334;IPI00552677	POLR1C;POLR1E;RP3-337H4.4-009;RP3-337H4.4-004;RP3-337H4.4-005	O15160-1;O15160;Q96HT3;O15160-2;Q5JTE4;Q5JTE0;Q5JTD9	6.47449
IPI00022744;IPI00219994;IPI00910737;IPI00910298;IPI00219762	CAS;CSE1L;XPO2;CSE1L-2	P55060-1;P55060;B4DUC5;P55060-3;A3RLL6;B4DM67;B4DPS6;B4DM31	6.46502
IPI00304232;IPI00926172	WDR12;hCG_1779944	Q9GZL7;B4DRY7;Q53T99	6.45064
IPI00303300;IPI00909121;IPI00334818;IPI00184854;IPI00794022	FKBP10;FKBP65;PSEC0056;DKFZp666D193	Q96AY3;Q658U4;Q6ZME7;B4DJJ5;Q8NAG5	6.32482
IPI00924769;IPI00013810;IPI00456055;IPI00910635;IPI00926136;IPI00925314;IPI00927642;IPI00925119	WBSCR22;HUSSY-03;PP3381;hCG_18991	C9K060;O43709-1;O43709;A8K501;Q75ME3;O43709-2;B4DK37;C9JIS9;C9JAZ9;C9JJT1;C9IZB8	6.21361
IPI00299904;IPI00376143;IPI00219740;IPI00925989	CDC47;MCM2;MCM7;hCG_2023614;tcag7.648	P33993-1;P33993;A4D2A1;B2RBA6;B3KUD7;B4DDF5;C6EMX8;A4D2A2;Q9H4N9	6.19784
IPI00398922	PLCB3N;PNG;PPP1R14B	Q96C90	5.93543
IPI00007402	IPO7;RANBP7	O95373;B3KNG9;B3KQG6	5.8804
IPI00651738;IPI00470791;IPI00893165	ADI1;HMFT1638;MTCBP1	Q9BV57-1;Q9BV57;Q9BV57-2	5.80113
IPI00215790;IPI00792410	RPL38	P63173;B2R5A8	5.76709
IPI00031109	NDUFA12L;NDUFAF2	Q8N183	5.73221
IPI00103026;IPI00401321;IPI00922411;IPI00909714	PRMT3;HRMT1L3	Q8WUV3;O60678;B4DP44;B4DWB1;B4DUC7	5.71964
IPI00944960;IPI00896419;IPI00218192;IPI00896413;IPI00922043;IPI00791097;IPI00556036;IPI00798006	ITIH4;IHRP;ITIHL1;PK120;PRO1851;DKFZp686G21125	B2RMS9;B7ZKJ8;Q14624-1;Q14624;B7Z545;B7Z551;Q68DH2;Q14624-2;B7Z544	5.66454
IPI00021728;IPI00176637;IPI00816442	EIF2B;EIF2S2;hCG_2018881	P20042;B5BU01;Q3B7I9;Q6IBR8;Q96I16;A6NK07	5.63271
IPI00514234;IPI00910275	LAD;LAD1;DKFZp686M21196	O00515;Q63HQ8;Q6IPJ9	5.62553
IPI00006952	CGI-83;LACTB2	Q53H82;A8K2D6	5.59273
IPI00060627	CCDC124	Q96CT7	5.56787
IPI00297900;IPI00908600	DDX10	Q13206;Q59EC7;Q86VR6;B4DKX3	5.54686
IPI00002214;IPI00789457	KPNA2;RCH1;SRP1	P52292;A8K7D9;B9EJD6;Q53YE3;Q6NVW7;Q7Z726	5.53265
IPI00185919;IPI00643027;IPI00411690;IPI00856120;IPI00855786;IPI00855812;IPI00855721	KIAA0731;LARP;LARP1	Q6PKG0-1;Q6PKG0;Q6PKG0-2;Q6PKG0-3	5.52174
IPI00166704;IPI00908537;IPI00552228	C9orf105;TOM5;TOMM5;RP11-613M10.3-002	Q8N4H5;C9JD66;Q5JRT7	5.50894
IPI00297579;IPI00917509;IPI00917646;IPI00869133	CBX3;CCDC32;hCG_1745364;hCG_1999239;tcag7.173	Q13185;A4D177;B8ZZ43;C9JMM0	5.49584
IPI00015953;IPI00477179	DDX21;OK/SW-cl.65	Q9NR30-1;Q9NR30;Q3SWU7;Q8NI92;Q9NR30-2	5.49566
IPI00797537;IPI00306398;IPI00789225	CML66;NUDCD1	Q96RS6-1;Q96RS6;Q96RS6-2;Q96RS6-3	5.45299
IPI00307659;IPI00878943;IPI00878493	CBX8;PC3;RC1	Q9HC52;C9JM54;C9J6K3	5.42306
IPI00514012;IPI00025001	CTNNBIP1;ICAT;hCG_18661;RP11-84A14.1-001	A6NNT6;Q9NSA3;Q5T4V2	5.42071
IPI00929268;IPI00004970	DRIM;UTP20	B4DN27;O75691	5.40114
IPI00658000;IPI00940014;IPI00165467;IPI00953668	IGF2BP3;IMP3;KOC1;VICKZ3	O00425-1;O00425;C9JSN3	5.36358
IPI00916503;IPI00916112;IPI00785096;IPI00918019;IPI00180128;IPI00900322;IPI00903257;IPI00916338;IPI00917597;IPI00916463;IPI00915826;IPI00916588	BZAP45;BZW1;KIAA0005;BZW1L1	B4DLZ8;Q53FN7;B4DWF7;Q7L1Q6-1;Q7L1Q6;Q7L1Q6-2;C9IZ80;P0C7T9;B3KU41	5.36147
IPI00306380;IPI00003886;IPI00798037;IPI00789659;IPI00929341;IPI00946884	E2IG3;GNL3;NS	Q9BVP2-1;Q9BVP2;Q9BVP2-2	5.35764
IPI00011200;IPI00642548	PGDH3;PHGDH;RP4-683H9.1-002	O43175;B3KSC3;Q5SZU1;Q8N5M8;Q96RV5;Q96RV6;Q96RV7;Q96RV8;Q96RV9;Q9UMY2;Q9UMY3	5.34353
IPI00024143;IPI00747361;IPI00793524;IPI00791584;IPI00792670;IPI00794723	AAAS;ADRACALA;GL003	Q9NRG9;Q53HS1;B4DDU7;Q5JB47	5.3049
IPI00294501	D7SR;DHCR7	Q9UBM7;A8K0D2;B2R6Z2;B4E1K5	5.27178
IPI00940389	NA	C9IZR5	5.2678
IPI00069309;IPI00555865;IPI00946381;IPI00945271	LRWD1	Q9UFC0;A8K4K2;Q59FT0;C9JBX6	5.24096
IPI00007818;IPI00946752;IPI00807384;IPI00946259	CPSF3;CPSF73	Q9UKF6;Q53F02;Q53RS2;A4UCU1;B4DQR2;Q05BZ5	5.21287
IPI00009032;IPI00916802;IPI00916922;IPI00917386;IPI00917205	SSB;hCG_2005701	P05455;B5BUB5;Q14730;Q15367;Q53XJ4;Q9UMH5;Q9UMH6	5.20069
IPI00940936;IPI00432416;IPI00298625;IPI00797424;IPI00646510;IPI00029769;IPI00946853	LYN	Q6NUK7;P07948-2;P07948;B4DQ79;P07948-1;A8K379	5.16745
IPI00019994;IPI00737270	CXorf15;LSR5;TXLNG	Q9NUQ3	5.11525
IPI00294955	LSM4	Q9Y4Z0	5.10934
IPI00032003;IPI00552214	EDMD;EMD;STA;hCG_41343;XX-FW88778H2.1-001;XX-FW88778H2.1-010	P50402;Q6FI02;Q5HY57	5.10784
IPI00181728	BRIX;BRIX1;BXDC2;hCG_2039716	Q8TDN6;A0JLQ5;B4E0B8;Q9NUW4	5.10455
IPI00554761;IPI00658097;IPI00788131;IPI00658199;IPI00935551;IPI00749279;IPI00894043;IPI00893375;IPI00893633	HMG14;HMGN1	P05114;Q3B790;Q6NSG7;A6NEL0;A6NL93	5.09545
IPI00030774;IPI00396203;IPI00953647;IPI00386607;IPI00816088;IPI00941229	KIAA0988;PP1096;SSD1;TBCD;TFCD	Q9BTW9-4;Q9BTW9;Q9BTW9-1;B4DE53;C9IYE2;Q9BTW9-5;A6NE57	5.07556
IPI00103654;IPI00746062;IPI00947087;IPI00856016;IPI00022904;IPI00946382;IPI00947527;IPI00946635;IPI00947364	PPP4R2;SBBI57	Q9NY27-1;Q9NY27;Q9NY27-2;C9IZ04;Q9NY27-3;C9JBK1	5.05169
IPI00014253	KIAA0112;RRR;RRS1	Q15050	5.02858
IPI00025890;IPI00852843;IPI00796935	C12orf30;MDM20;NAA25;NAP1	Q14CX7-1;Q14CX7;A8K8X0;Q14CX7-2	4.91892
IPI00007175;IPI00020793	CGI-37;HSPC031;HSPC180;NIP7;OK/SW-cl.76;OK/SW-cl.78	Q9Y221-1;Q9Y221;Q9Y221-2;B3KM49	4.91288
IPI00023406	CCHL;HCCS;DKFZp779I1858	P53701;Q68D50	4.88927
IPI00030275;IPI00646055	HSP75;TRAP1	Q12931;B4DR68;Q53FS6;Q53G55;Q59EK6;Q5CAQ4;Q8N9Z3;Q9BV61	4.84365
IPI00006079;IPI00413671;IPI00413673	BCLAF1;BTF;KIAA0164	Q9NYF8-1;Q9NYF8;Q6DCA8;Q9NYF8-2;Q9NYF8-4;B0AZU3	4.8403
IPI00028083	EIF2B2;EIF2BB;hCG_22350	P49770;Q53XC2;Q9BPX4	4.83399
IPI00031517;IPI00908729	MCM6	Q14566;B4DRF6;Q4ZG57	4.83369
IPI00299463;IPI00607775;IPI00916500	NBN;NBS;NBS1;P95	O60934;A0PJ71;A6H8Y5;A8K1D3	4.83348
IPI00002506;IPI00909046;IPI00909749	ALG5;HSPC149	Q9Y673;Q9HC03;B4DR37;B4DR67	4.8201
IPI00290142;IPI00921944	CTPS	P17812;B4DMB5;B4DR64;B4E1E0	4.75223
IPI00020956;IPI00514127;IPI00514330;IPI00922032	HDGF;HMG1L2;RP11-66D17.10-003;hCG_1775235;RP11-66D17.10-002	P51858;B2RDE8;Q5SZ07;A8K8G0;B3KU21;B7Z958;Q5SZ08;B7Z525	4.73457
IPI00745433;IPI00929290;IPI00794808	AGO2;EIF2C2	Q9UKV8-1;Q9UKV8;A4FVC0;Q9UKV8-2	4.72302
IPI00022305;IPI00894416;IPI00892775;IPI00892893;IPI00893174;IPI00807524;IPI00893030;IPI00064431;IPI00892766;IPI00892637;IPI00893309	BZW2;HSPC028;MSTP017;hCG_19293	Q9Y6E2;A4D123;B3KM68;B5MCH7;B7Z4K8;Q75MG1;B5MCE7;Q05D83	4.71871
IPI00329625;IPI00940204;IPI00945654;IPI00477123;IPI00945791;IPI00946301;IPI00946602;IPI00946413;IPI00946836;IPI00946637	CPR2;FASTKD4;KIAA0948;TBRG4	B4DU42;Q969Z0-1;Q969Z0;A4D2L2;B3KMT3;B3KRS4;C9JY22;Q969Z0-2;A4D2L3;B3KM73	4.70774
IPI00029079;IPI00945620;IPI00887759	GMPS;hCG_1811302	P49915;A8K639;B4DUT7;Q53F90;B4DXV7	4.70652
IPI00549248;IPI00220740;IPI00658013;IPI00604504;IPI00455423;IPI00872901;IPI00879741	NPM;NPM1	P06748-1;P06748;A4ZU86;B5BU00;Q9BTI9;P06748-2;Q9BYG9;Q9NX34	4.70464
IPI00377261;IPI00063245;IPI00942585	FBP3;FUBP3;hCG_31253;RP11-57C19.3-002	Q96I24-1;Q96I24;A3KFK8;A6NJ37	4.70208
IPI00301263;IPI00893035;IPI00893143;IPI00894050;IPI00893407	CAD	P27708;Q53SY7;Q53SZ4;Q96CK3	4.68939
IPI00006987;IPI00923556;IPI00911118;IPI00910382;IPI00000207	DDX24	Q9GZR7;B4DM03;Q59FS7;Q4V9L5;B4DKV2;B4E300;Q7Z4W0;Q7Z4X3;B4DGI6	4.6403
IPI00003923;IPI00914059;IPI00398067;IPI00913856;IPI00947553;IPI00913888;IPI00945224;IPI00945051;IPI00945920	OK/SW-cl.21;UMPS;hCG_1780791	P11172-1;P11172;A8K5J1;B5LY68;B5LY71;B5LY69;P11172-2;B5LY64;B5LY70;B5LY67;B5LY72	4.62581
IPI00032635;IPI00448024;IPI00514689;IPI00514164;IPI00902743	C20orf40;FAM61B;LSM14B;RAP55B;RP5-1005F21.2-006;RP5-1005F21.2-003;RP5-1005F21.2-002	Q9BX40-1;Q9BX40;Q9BX40-2;B4DQC9;Q5TBP9;Q5TBQ0;Q5TBQ1	4.61435
IPI00218054	C11orf31;SELH	Q8IZQ5	4.60587
IPI00450472;IPI00032957	LA16c-358B7.1-006;UBE2I;hCG_42687;UBC9;UBCE9	B0QYN7;Q7KZS0;P63279;A8K503	4.60098
IPI00923547	HSPD1	B9VP24	4.59887
IPI00916847;IPI00290416;IPI00916410;IPI00216106;IPI00908669;IPI00216105;IPI00878789	GTPBP9;OLA1;PRO2455;PTD004	Q9NTK5-1;Q9NTK5;Q9NTK5-3;B4DK14;C9JTK6;Q53SW9;Q9NTK5-2;C9JCJ9;Q53SQ6	4.58246
IPI00012382;IPI00909847	SNRPA	P09012;B2R802	4.57799
IPI00154975;IPI00014718	DNAJC9;hCG_2024613	Q8WXX5;B2RMW6	4.55698
IPI00020928;IPI00644515;IPI00643708	TCF6;TCF6L2;TFAM	Q00059;A9QXC6;Q6LES8;A8MRB2;Q05D31;Q3SX57;C9JGW4	4.55485
IPI00182126;IPI00922428;IPI00878142;IPI00645860;IPI00953596	FKBP60;FKBP63;FKBP9	O95302;A7YQ73;B3KQQ0;B7Z1G9;B7Z1U8;B7Z230;B7Z994;B7ZAH5;B7Z6H3	4.54886
IPI00031960;IPI00916060	POLR1A	O95602;B7Z284;B7Z8X7;B7ZKR9;Q53T12;Q96AG9;Q9H6T2;B9ZVN9	4.50908
IPI00016746;IPI00024871	CBFB	Q13951-1;Q13951;Q13951-2;A8K719	4.49874
IPI00791325	KIAA0020;XTP5	Q15397;B2RDG4	4.48569
IPI00604598;IPI00550958;IPI00375496;IPI00896458	JMJD6;KIAA0585;PTDSR;hCG_30900	Q6NYC1-3;Q6NYC1;Q6NYC1-1;Q6NYC1-2;B2WTI3;B2WTI4	4.48482
IPI00185146	HSPC273;IMP9;IPO9;KIAA1192;RANBP9	Q96P70	4.44783
IPI00102661;IPI00008477	HCA90;hCG_38821;RP11-243J16.10-002;TPX2;C20orf1;C20orf2;DIL2;HCA519;HCTP4	Q96RR5;Q9ULW0;B3KM90;Q643R0;Q96FC3	4.43804
IPI00106491;IPI00908451	C1orf33;MRT4;MRTO4	Q9UKD2	4.42283
IPI00017303;IPI00893933;IPI00940797;IPI00942143;IPI00940255;IPI00942418;IPI00783458;IPI00816513;IPI00783348	MSH2	P43246;B4DL39;B4E2Z2;Q53FK0;Q53GS1;Q53RU4;B4DSB9	4.40988
IPI00419844;IPI00916833;IPI00916761;IPI00916869;IPI00917733;IPI00917974;IPI00917843;IPI00927463	CGI-21;HSPC332;PRO2855;USP39;hCG_34614	Q53GS9;B7Z7L9;B9A018;B8ZZD1;B3KMG1;B3KPG7;B4DHT4;B3KM40	4.40541
IPI00054042;IPI00217449;IPI00217450;IPI00943949;IPI00293242;IPI00927953;IPI00924676;IPI00927795;IPI00398199;IPI00478385;IPI00879176;IPI00432873;IPI00952758;IPI00514156;IPI00924483;IPI00926158	BAP135;GTF2I;WBSCR6	P78347-1;P78347;B4DH52;P78347-3;A8K9W7;P78347-4;Q499G6;P78347-2;B4DM07;B4DRA9	4.40071
IPI00438229;IPI00438230	KAP1;RNF96;TIF1B;TRIM28	Q13263-1;Q13263;B2R8R5;Q13263-2	4.36973
IPI00024662	CBX5;HP1A	P45973;Q6I9T7	4.33396
IPI00019472;IPI00922776;IPI00922487	ASCT2;M7V1;RDR;RDRC;SLC1A5	Q15758;B7ZB81;Q59ES3;Q71UA6;B4DE27;B4DR77;B4DWS4	4.33294
IPI00395627;IPI00552308;IPI00940004;IPI00894008;IPI00410678;IPI00893250	CACYBP;PNAS-107;S100A6BP;SIP;hCG_2024873;RP1-102G20.6-001;RP1-102G20.6-002	Q9HB71-1;Q9HB71;Q5R371;Q6NVY0;B3KSF1;Q5R370	4.30354
IPI00917683;IPI00303105;IPI00917294;IPI00917981;IPI00917832;IPI00418254;IPI00477045;IPI00916532	SUMO1;OK/SW-cl.43;SMT3C;SMT3H3;UBL1	B8ZZN6;P63165;C9J6M7;B9A032;B8ZZJ0	4.2989
IPI00107745;IPI00953314;IPI00448519	CREAP1;CROP;LUC7L3;O48	O95232-1;O95232;A8K3C5;B4DJ96;Q6PKC2;Q86Y74	4.29214
IPI00005492	BIG3;WDR5	P61964	4.28888
IPI00333215;IPI00943316;IPI00935732;IPI00218106;IPI00922871;IPI00018403;IPI00643225;IPI00646348;IPI00647399	GTF2S;TCEA1;TFIIS	P23193-1;P23193;P23193-2;B7Z4W0	4.28092
IPI00470883;IPI00552978;IPI00641720;IPI00642251;IPI00640203;IPI00647430;IPI00947236;IPI00927052;IPI00852883	hCG_15646;RP11-517O1.1-006;STAG2;DKFZp781H1753;DKFZp686P168;DKFZp686C21148;DKFZp686P16143;DKFZp686I05169;SA2	B1AMT5;Q68DE9;Q6AI02;Q6MZM3;Q6MZM4;Q6MZP3;Q8N3U4;B2R8Y6;B4DQ46	4.26865
IPI00954006;IPI00550308;IPI00954190;IPI00644692;IPI00852629;IPI00852859	DKFZp667H197;HRIHFB2091;KIAA0765;RBM12	Q69YJ7;Q9NTZ6;B4DRP9	4.25618
IPI00298971;CON__Q3ZBS7	VTN	P04004;B7Z553	4.25201
IPI00179953;IPI00332499;IPI00219821;IPI00646459;IPI00639912;IPI00514504	NASP;hCG_40880;RP4-697E16.3-005;RP4-697E16.3-004	P49321-1;P49321;B4DQP3;B4DS57;Q6PJY7;Q9P1N1;P49321-3;Q53H03;P49321-2;O95138;Q5T626;Q5T624	4.24007
IPI00168262;IPI00450971	GLT25D1;PSEC0241	Q8NBJ5;B3KQ10;Q8WUI9;Q9H6F1	4.23663
IPI00844264;IPI00470891;IPI00873244	DKFZp779B0247;CSDE1;D1S155E;KIAA0885;NRU;UNR;DKFZp566C233;DKFZp586J0620	Q68DF1;O75534-1;O75534;Q9GZV0;O75534-2;Q8WU01;Q96L66;Q9UG12;Q9UG93	4.22017
IPI00382985;IPI00784761;IPI00908378	AYP1;RNASEH2C	Q8TDP1-1;Q8TDP1;Q8TDP1-2;B4DMW4	4.21903
IPI00384456;IPI00106847;IPI00440122;IPI00893449;IPI00892806;IPI00893025;REV__IPI00401820	GTBP;MSH6	P52701-1;P52701;B4DF41;B4E3I4;Q1L838;Q3SWU9;P52701-2;C9J3N0	4.1993
IPI00742124;IPI00926886;IPI00927120;IPI00744421;IPI00926703	KIAA0794;UBXD7;UBXN7	O94888;B4E126	4.18539
IPI00386755;IPI00872773	ERO1L;UNQ434/PRO865	Q96HE7	4.1835
IPI00549205;IPI00305282;IPI00107531;IPI00658205;IPI00894448;IPI00798033	RAD50	Q92878-2;Q92878;Q92878-1;Q32P42;Q92878-3;A5D6Y3;A8K3I2	4.18077
IPI00216694;IPI00947227;IPI00908503;IPI00947454;IPI00947292	PLS3;hCG_18485	P13797;A8K579;B4DPW9;B7Z6M1;Q53GY0;Q96HI1;A7E2S2;B4DG31;B4DGB4;B4DI60	4.17488
IPI00915008;IPI00290184;IPI00792463	C12orf1;METTL1	Q9UBP6	4.16893
IPI00005154;IPI00556260	FACT80;SSRP1	Q08945	4.16551
IPI00021320;IPI00924881	BCDIN3;MEPCE	Q7L2J0;A8K5Q1;B3KP86	4.14053
IPI00480142;IPI00643885;IPI00179057;IPI00644450	CUL4B;KIAA0695	Q13620-2;Q13620;B3KVX4;Q13620-1;B7Z5K8	4.13935
IPI00000030;IPI00946908;IPI00219543;IPI00219544;IPI00946763;IPI00947369	PPP2R5D	Q14738-1;Q14738;A8K6Y2;B4DSD7;Q14738-2;Q14738-3;Q59EF0;C9JE04	4.13785
IPI00183500;IPI00784189;IPI00927860;IPI00789410;IPI00924867;IPI00385050;IPI00927631	CBP20;NCBP2;PIG55;hCG_40296	P52298-1;P52298;B4DJM2;P52298-2;B3KSB0;C9JQX9	4.13423
IPI00013895	MLN70;S100A11;S100C	P31949;B2R5H0	4.13112
IPI00395694;IPI00455127;IPI00872398;IPI00455125;IPI00944945;IPI00946283	IPO12;TNPO3	Q9Y5L0-2;Q9Y5L0;Q9Y5L0-3;Q9Y5L0-1;B5MD86;B2R6H7;C9J7E5;C9IZM0;B3KM69;B3KMX1	4.12661
IPI00456940	RPL7L1	Q6DKI1;A8K5J5;B3KMP5;B7Z4G0;B7Z652	4.11438
IPI00044761;IPI00945342;IPI00945494	KIAA1897;PUS7	Q96PZ0;B3KRB2;B3KY42	4.08957
IPI00013256;IPI00607841;IPI00909622;IPI00902991	CSTF2	P33240-1;P33240;P33240-2;B4DUD5;B3V096	4.08865
IPI00013860;IPI00879284;IPI00915850	HIBADH;hCG_39034;NS5ATP1;tcag7.211	P31937;Q546Z2	4.06106
IPI00604620;IPI00444262;IPI00183526;IPI00916188;IPI00917429;IPI00916991;IPI00916036	NCL;hCG_33980	P19338;B3KM80;B3KTP9;Q6ZS99;C9JWL1;Q9BQ02;C9JFE9	4.05663
IPI00179298;IPI00456919;IPI00643153;IPI00445401;IPI00746059;IPI00642197;IPI00646975;IPI00889615;IPI00889722;IPI00847271;IPI00942719	HSPC272;HUWE1;KIAA0312;KIAA1578;UREB1;RP3-339A18.4-005;RP3-339A18.4-002	Q7Z6Z7-1;Q7Z6Z7;Q7Z6Z7-3;Q7Z6Z7-2;B4DGF6;Q3B7K0;Q53FW4;Q5H935;Q5H924	4.05191
IPI00023014;IPI00788786;IPI00654729	F8VWF;VWF	P04275;A8K7V7;B4DMS3;B4DNX0;C9J2Y6	4.05144
IPI00022145;IPI00844197;IPI00910634;IPI00514586	JC7;NUCKS;NUCKS1	Q9H1E3-1;Q9H1E3;Q54AC0;Q6IA16;Q9H1E3-2;B4DTY3	4.04933
IPI00795107;IPI00012463;IPI00792405;IPI00790602;IPI00792229;IPI00793548;IPI00788602	CDA11;TATDN1	Q6P1N9-1;Q6P1N9;Q6P1N9-2	4.04525
IPI00001738	NUP88	Q99567;B4DP20;B7Z5I6	4.03777
IPI00305163;IPI00216734;IPI00645209;IPI00748308;IPI00922307;IPI00922130;IPI00402055;IPI00472118;IPI00645737;IPI00641727;IPI00910852;IPI00645933;IPI00641170;IPI00647365;IPI00916698;IPI00761134;IPI00607791;IPI00829871;IPI00941050;IPI00887061;IPI00930190;IPI00645695;IPI00646395;IPI00887136;IPI00884935;IPI00916179;IPI00930449;IPI00916476;IPI00747256;IPI00930135;IPI00946074;IPI00930631;IPI00947327;IPI…	CBWD1;CBWD2;CBWD3;CBWD5;CBWD6;RP11-460E7.3-008;RP11-561O23.4-002;RP11-460E7.3-011;BX255923.2-007;BX255923.2-014	Q9BRT8-1;Q9BRT8;Q8IUF1;Q9BRT8-3;Q9BRT8-2;B7Z4F3;B7Z8M0;Q5JTY5;A8K970;Q6VB91;Q5RIA9-1;Q5RIA9;Q4V339;Q5RIB0;B4DNG9;Q5JTY2;Q5RIB3;Q4V338;Q9HAZ6;C9J3G2;C9JX56;Q9BRT8-5;C9JGY1;Q4V342	4.02965
IPI00217223;IPI00815732	ADE2;AIRC;PAICS;PAIS;DKFZp781N1372	P22234;B4DGX3;Q68CQ5	4.00654
IPI00023555;IPI00167053;IPI00162669;IPI00162670;IPI00169299;IPI00169296;IPI00375694;IPI00375695;IPI00789184;IPI00167804;IPI00220568;IPI00908339;IPI00385134;IPI00915900;IPI00915756	KIAA0704;ORP3;OSBP3;OSBPL3	Q9H4L5-1;Q9H4L5;A4D167;Q9H4L5-2;A4D169;Q9H4L5-3;A4D168;Q9H4L5-4;A4D170;Q9H4L5-5;A4D171;Q9H4L5-6;A4D172	3.95751
IPI00219005	FKBP4;FKBP52	Q02790;B2R9U2	3.95723
IPI00026089;IPI00917430;IPI00479561;IPI00917674	SAP155;SF3B1;DKFZp434M052	O75533;A0JLT9;A0PJH5;Q32Q20;Q7Z497;Q9NTB4	3.94931
IPI00299086;IPI00478874;IPI00910606;IPI00794699	MDA9;SDCBP;SYCL;hCG_1787561	O00560-1;O00560;B2R5Q7;O00560-3;B4DQ93;B4DHN5	3.94252
IPI00746934;IPI00843999;IPI00646605;IPI00640981;IPI00180305;IPI00942028;IPI00942168;IPI00386907;IPI00514902	KIAA0462;KIAA1307;RBAF600;UBR4;ZUBR1	Q5T4S7-2;Q5T4S7;Q5T4S7-1;Q5T4S7-3;Q5T4S7-4	3.93193
IPI00828150;IPI00791573;IPI00001672	SUGT1	Q9Y2Z0-1;Q9Y2Z0;A8K5T7;Q9Y2Z0-2;A8K7W3;B4DYC6	3.92992
IPI00794613;IPI00793999;IPI00154645;IPI00795659;IPI00945751;IPI00945555;IPI00945742;IPI00793927	TBC1D15;hCG_25175;DKFZp761D0223	Q8TC07-2;Q8TC07;B9A6L6;A8K8E1;B4DMT9;Q9NSR4;Q8TC07-1;C9JA93	3.92502
IPI00024368;IPI00220239	ATP9A;ATPIIA;KIAA0611	O75110-1;O75110;B4DR18;Q2NLD0;O75110-2	3.919
IPI00059292;IPI00745029;IPI00797788;IPI00789807;IPI00872105	MAGOH2;MAGOHB	Q96A72;A6NEC0	3.91621
IPI00302829	RB1	P06400;B4DRB3;B4DTN0;P78495;Q59HH0;Q6DUF0;Q6LE65;Q6LE77;Q6LE79;Q6LE80;Q6LE81;Q6LE82;Q7KZ60;Q7KZ61;Q7Z5Q6;Q7Z7J0;Q86WG4	3.90163
IPI00292499;IPI00641176	HSP60;HSP70L1;HSPA14	Q0VDF9;A8K8F8;B0YIY9;B4DYI5	3.89865
IPI00015018;IPI00643288;IPI00878867	IOPPP;PP;PPA1	Q15181	3.88847
IPI00306280;IPI00940755;IPI00909445	DENR;DRP1;H14	O43583;C9JW58;B4DRW7	3.86569
IPI00942549	NA	C9J062	3.85338
IPI00034069	NS5ATP5;TFB2M	Q9H5Q4;B4DTJ4	3.84848
IPI00472160;IPI00643259;IPI00291316;IPI00940816;IPI00941678;IPI00908313	ARHGEF2;KIAA0651;LFP40;RP11-336K24.3-004	Q92974-2;Q92974;B7Z977;Q5VY93;Q92974-1;Q92974-3	3.83795
IPI00025244;IPI00657912;IPI00657874	ZNF259;ZPR1	O75312;B4DVT8;C9JH53;C9JRL8	3.83077
IPI00031820;IPI00909657	FARS;FARSA;FARSL;FARSLA;hCG_172485	Q9Y285;Q6IBR2;B4E363	3.80159
IPI00328658;IPI00333837;IPI00328659	ASH2L;ASH2L1	Q9UBL3-1;Q9UBL3;A8K6T5;Q9UBL3-3;A8K7C3;B4DEM3;B4DPT1;Q9UBL3-2	3.79758
IPI00000162;IPI00410360;IPI00902438	C14orf120;NGDN	Q8NEJ9-1;Q8NEJ9;Q8NEJ9-2	3.78773
IPI00294610;IPI00179187;IPI00910442	DNAJA3;HCA57;TID1;hCG_15165	Q96EY1-1;Q96EY1;B3KM81;Q53G26;Q59E88;Q96EY1-2	3.78704
IPI00020128	C17orf40;HCA66;MHAT;UTP6	Q9NYH9;B3KQ21;B3KX32;B4DSL9;B7Z9G4;Q9P1J8	3.78475
IPI00031526	C19orf43	Q9BQ61;B2RE11	3.76453
IPI00234252;IPI00797830;IPI00793678;IPI00925226	BAF155;SMARCC1	Q92922;B4DYF9;B4DYQ1;Q05BW5;Q05CR1;Q58EY4	3.76121
IPI00031556;IPI00830039	U2AF2;U2AF65	P26368-1;P26368;B5BU25;P26368-2	3.75694
IPI00009540;IPI00183015;IPI00941629	MALT1;MLT	Q9UDY8-1;Q9UDY8;A8K5S1;Q9UDY8-2;C9J072	3.74341
IPI00871827;IPI00472171;IPI00030179;IPI00872387;IPI00794746;IPI00941488;IPI00940164;IPI00790291;IPI00878826;IPI00793342;IPI00929412	RPL7	A8MVV7;P18124;A8MY04;A8MUD9	3.73418
IPI00783781;IPI00925259;IPI00925071;IPI00909446	C7orf14;KIAA0225;NUP205	Q92621;A6H8X3;B4DE72;Q4VBX7;Q6DKH1;Q6P486	3.73268
IPI00026970;IPI00878978	FACT140;FACTP140;SUPT16H	Q9Y5B9;Q0VGA3	3.71498
IPI00219420	BAM;BMH;CSPG6;SMC3;SMC3L1	Q9UQE7;B0AZQ4;Q86VX4	3.7024
IPI00642971;IPI00789435;IPI00023048;IPI00796284;IPI00795920;IPI00793083;IPI00792430	EEF1D;EF1D	P29692-2;P29692;B2RAR6;Q71RH4;Q9BW34;Q9H7G6;P29692-1;B4DDU4	3.70032
IPI00848334;IPI00867746;IPI00010368;IPI00867529	KIF2;KIF2A;KNS2	O00139-4;O00139;B4DM85;O00139-3;O00139-1;B0AZS5;O00139-2	3.69847
IPI00784119;IPI00852864;IPI00552748	ATP6AP1;ATP6IP1;ATP6S1;VATPS1;XAP3;FLJ00383;DKFZp434B0535	Q15904;A6ZKI4;B3KR70;B4DWM8;Q8NBT4;Q8NF19;Q9H0C7	3.69432
IPI00298058;IPI00903259;IPI00655641;IPI00911042	SPT5;SPT5H;SUPT5H;hCG_43350	O00267-1;O00267;B4DZJ7;O00267-2;B4DJK4;B4E0Q4	3.69101
IPI00216592;IPI00477313;IPI00909232;IPI00759596;IPI00759822;IPI00027569;IPI00911096;IPI00735540;IPI00887991;IPI00868835;IPI00910718;IPI00910666;IPI00877664;IPI00790685;IPI00166137	HNRNPC;HNRPC;HNRNPCL1;HNRPCL1;LOC440563	P07910-2;P07910;B2R5W2;B3KX96;P07910-1;A8K9A4;B2R603;B4DY08;P07910-4;P07910-3;O60812;B2RP44;B7ZW41;Q6PKD2;B4DQQ2	3.68281
IPI00329536;IPI00941708	EEA1;ZFYVE2	Q15075;A8K7J3;Q05D76;C9JSL9	3.67786
IPI00026833;IPI00878313;IPI00641992;IPI00167065;IPI00170914	ADSS;ADSS2	P30520;B1AQM5;B4E1L0	3.67736
IPI00220581;IPI00007138;IPI00411461;IPI00942560;IPI00654770;IPI00946931	DAP4;DLGAP4;KIAA0964;SAPAP4	Q9Y2H0-2;Q9Y2H0;Q9Y2H0-1;Q9Y2H0-3;C9JT78;C9JVU5	3.66118
IPI00306369	NSUN2;SAKI;TRM4;hCG_18368	Q08J23;A8K529;B3KP09;B4DQW2	3.65801
IPI00940798;IPI00029159;IPI00218853	HNGS1;MRE11;MRE11A	P49959-1;P49959;B3KTC7;P49959-2;Q05D78;Q9BS79	3.64865
IPI00297211	SMARCA5;SNF2H;WCRF135	O60264;B4DZC0;B7ZAX9;Q4W5G3;Q4W5H1	3.64218
IPI00719680;IPI00411453;IPI00289608;IPI00411677;IPI00413686	AP3D1;PRO0039	O14617-5;O14617;O14617-1;Q6PK82;O14617-2;O14617-4;O14617-3;B0AZV8;B3KSV6;Q9UEA9;Q9UEB0	3.61708
IPI00059279;IPI00655649	EXOC4;KIAA1699;SEC8;SEC8L1	Q96A65;B3KTF7;B7Z321;B7Z4J9;B7Z502;B7Z689;Q541U8;Q6NX51;Q6PJ82;Q8TAR2	3.61438
IPI00099996;IPI00946039	MRPP1;RG9MTD1	Q7L0Y3;C9JVB6	3.61202
IPI00010105;IPI00375391;IPI00640731;IPI00893107;IPI00893507;IPI00892804	EIF3A;EIF6;ITGB4BP;OK/SW-cl.27;RP4-614O4.1-005	P56537;B7ZBG9	3.61033
IPI00305545;IPI00790744;IPI00787976;IPI00946473	DBR1	Q9UK59-1;Q9UK59	3.60581
IPI00479306;IPI00910237;IPI00383971	LMPX;MB1;PSMB5;X	P28074	3.60328
IPI00171665	NUP37	Q8NFH4;B4DKV8	3.59982
IPI00413611;IPI00911056	TOP1	P11387;B9EG90;Q6NWZ5;Q6PK95;Q9BVT2	3.58078
IPI00009946;IPI00844363	TOMM34;URCC3	Q15785;B4DXU3	3.57447
IPI00641990;IPI00645869;IPI00009917;IPI00152781;IPI00922715	LAS1L;MSTP060	Q9Y4W2-1;Q9Y4W2;A9X410;Q9Y4W2-2;Q9Y4W2-3;A9X412;B3KNR6;B3KUJ7	3.5659
IPI00412441;IPI00744918;IPI00375330;IPI00103263;IPI00910256	FOE;KIAA0261;WAPAL;WAPL;RP11-396M20.1-004	Q7Z5K2-3;Q7Z5K2;B3Y1W5;Q7Z5K2-2;B2RTX8;B3Y1X2;B3Y1X4;B3Y1X5;B3Y1X6;Q7Z5K2-1;A8K273;Q8WVX6	3.56056
IPI00900269;IPI00029822;IPI00293426;IPI00923468;IPI00900285;IPI00900328;IPI00900338;IPI00645885;IPI00643691;REV__IPI00916634	hCG_29955;SMARCA4;BAF190A;BRG1;SNF2B;SNF2L4	Q9HBD4;B1A8Z6;P51532;A7E2E1;B4DSI8;B9EGQ8;B1A8Z5;A5D6X0;B1A8Z4;Q59FZ6;B1A8Z7;B3KNW7;B4E0F1	3.55125
IPI00296337;IPI00376215;IPI00786995	HYRC;HYRC1;PRKDC	P78527-1;P78527;P78527-2;B4DL41	3.55047
IPI00166394;IPI00420025;IPI00217968;IPI00855858;IPI00926087;IPI00787987;IPI00887754;IPI00555667;IPI00888349;IPI00930356;IPI00925913;IPI00926510	ARMC10;PSEC0198;SVH	Q8N2F6-1;Q8N2F6;Q8N2F6-2;Q8N2F6-3;Q8N2F6-4;B4DWJ8;C9IYK4	3.54629
IPI00398009;IPI00156374;IPI00744488	IMP4B;IPO4;RANBP4	Q8TEX9-2;Q8TEX9;B3KQ33;Q59FI4;Q8TEX9-1;B3KPS9;B3KPY9;B3KSQ4;B3KT38;B3KTB3;B4DXR7;Q6I9Y8;Q59H62	3.54618
IPI00409671;IPI00829889	DDX42	Q86XP3-1;Q86XP3;B3KMI4;B3KTL4;B3KV84;B3KX23;Q86XP3-2	3.54078
IPI00472303	KLC;KLC1;KNS2	Q07866-6;Q07866;Q7RTQ0	3.52454
IPI00100151;IPI00788157	XRN2	Q9H0D6-1;Q9H0D6;B3KMC9;B4DZC3;B4E0B9;Q9H0D6-2	3.5169
IPI00000041;IPI00893313	ARH6;ARHB;RHOB;hCG_31737	P62745;B2R692;B4DMJ8	3.51178
IPI00294229;IPI00646397;IPI00647354;IPI00479685;IPI00477560	HSPC338;RCL1;RNAC;RPC2;RPCL1;RTC2	Q9Y2P8	3.50682
IPI00008708;IPI00642046	CATX11;CSIG;L12;PBK1;RSL1D1	O76021;A0PJ87;B4DJ58;Q32Q62;A0PJ61	3.50642
IPI00216260;IPI00021016;IPI00910455;IPI00916739;IPI00916152;IPI00917718	TSFM;hCG_40154	P43897-2;P43897;P43897-1;B4E391;B4DHY8;C9JT21	3.47919
IPI00385042;IPI00645138	CRFG;GTPBP4;NOG1	Q9BZE4;B3KMC5;B4DHR2;B4DY13;B7Z7A3;Q53GS0;Q8N4P8	3.47851
IPI00788907;IPI00936922;IPI00063242;IPI00888849	PGAM5;PGAM5-L;PXMP2	Q96HS1-1;Q96HS1;A9LN06;C9IZY7;Q96HS1-2	3.46299
IPI00926122;IPI00477577;IPI00061793;IPI00900281;IPI00787549;IPI00921885;IPI00923523;IPI00953656;IPI00923573;IPI00923611;IPI00747799;IPI00953589;IPI00903306;IPI00922463;IPI00924446;IPI00382710;IPI00924645;IPI00900295;IPI00941528;IPI00927243;IPI00926362	ARGBP2;KIAA0777;SORBS2;hCG_1787337	B3KPQ7;O94875-1;O94875;O94875-3;O94875-4;O94875-2;B7Z1G5;C9JKR5;C9IZ89;C9JKV9;B7Z3X6;B7Z997;O94875-5;C9IYD6;B3KPU4	3.45991
IPI00033130;IPI00640965;IPI00647006	AOS1;SAE1;SUA1;UBLE1A;hCG_20373	Q9UBE0;B4DY66;B3KMQ2;B3KNJ4	3.45815
IPI00419258;IPI00645948;IPI00644653;IPI00872915;IPI00943040;IPI00018755;IPI00742929;IPI00022796;IPI00643746;IPI00903004;IPI00886784;IPI00788220;IPI00737736;IPI00879051	HMG1;HMGB1;RP11-550P23.1-002;RP11-550P23.1-003;HMG1L10;HMGB1L10;HMG1L1;HMGB1L1;RP11-550P23.1-005	P09429;Q5T7C6;B7Z965;Q59GW1;Q5T7C4;Q9UGV6;B2RPK0;Q5T7C0;Q9NYD7;B3KQ05	3.44952
IPI00852685;IPI00936125;IPI00935307;IPI00924442;IPI00936881;IPI00884341	DIAP1;DIAPH1;hCG_42523	O60610-1;O60610;B4E2I7;Q6URC4;A0RZB7;A0RZB8;B4DVR3;Q17RN4;Q96IL1;Q6UUU0;Q7KZJ7;B9ZVX0;O60610-2	3.43663
IPI00647217	KIAA0052;SKIV2L2	P42285;A8K6I4;B4E3M6	3.42926
IPI00008998;IPI00938044;IPI00787433	BIND1;PTPLAD1	Q9P035;B4DRF4	3.42486
IPI00018522;IPI00942520;IPI00382516;IPI00215734;IPI00914913;IPI00909470;IPI00549813;IPI00747005;IPI00795978	HMT2;HRMT1L2;IR1B4;PRMT1	Q99873-1;Q99873;B4E3C3;C9J957;Q8WUW5;Q99873-2;Q99873-3;Q5U8W9;B4DJ87	3.42413
IPI00291939;IPI00922333;IPI00553151;IPI00385082	DXS423E;KIAA0178;SB1.8;SMC1;SMC1A;SMC1L1;DKFZp686L19178	Q14683;A8K7A6;Q68EN4;Q6MZR8;Q6P2R1;B7Z709	3.42347
IPI00742682;IPI00514531	TPR;Tpr;tpr	P12270;A0PJC9;Q15624;Q504U6;Q58F23;Q99968;Q9UE33	3.41849
IPI00012079;IPI00942600;IPI00908588;IPI00798302;IPI00910983;IPI00788971;IPI00797648	EIF4B	P23588;B4DRM3;B4DEP6;B4DS13;Q7Z5Y0	3.41711
IPI00005657;IPI00639894	HKE2;PFD6;PFDN6;DADB-159G18.5-004;DAMC-227D19.11-004;DAQB-193B15.2-001;hCG_17527;XXbac-BCX165D10.2-004;XXbac-BPG185D15.3-004	O15212;Q5STK2	3.41623
IPI00022694;IPI00216247;IPI00853509;IPI00853609;IPI00853415	MCB1;PSMD4;hCG_1741224;RP11-126K1.1-002;RP11-126K1.1-014;RP11-126K1.1-008	P55036-1;P55036;P55036-2;Q5VWC4;A6PVX3;A6PVX4	3.39867
IPI00031812;IPI00643351;IPI00450235;IPI00479509;IPI00643807;IPI00784202;IPI00556023;IPI00790453	NSEP1;YB1;YBX1	P67809;A0JLU4;Q05D43;Q6PKI6;Q7KZ24;Q2VIK8	3.38944
IPI00181617;IPI00658072;IPI00930315;IPI00930357;IPI00514231;IPI00945774	KIAA0117;RBM34;RP11-739C15.1-008;RP11-739C15.1-007	P42696-1;P42696;A2A2V2;P42696-2;Q5TCT4	3.38008
IPI00784154;IPI00917575;IPI00880053;IPI00917983;IPI00915941;IPI00916653;IPI00917686;IPI00916167;IPI00954209;IPI00917789	HSP60;HSPD1	P10809;B3GQS7;B7Z4F6;B7Z532;B7Z597;Q53QD5;Q96RI4;B7Z5E7;C9JCQ4	3.37711
IPI00032140;IPI00910487	CBP1;CBP2;HSP47;PIG14;SERPINH1;SERPINH2;ra-a47	P50454;A8K259;Q9NPA9;B4DN87	3.37389
IPI00015195;IPI00382661	CSTF3	Q12996;B4DFQ5;B4DMA4	3.36232
IPI00783271;IPI00917568;IPI00917844;IPI00917676;IPI00917975;IPI00784076;IPI00181047;IPI00952690;IPI00925582;IPI00924920	LRP130;LRPPRC	P42704;B4DSR0	3.35153
IPI00015602;IPI00793189;IPI00791887	KIAA0719;TOMM70A	O94826;B3KQK5;B4DZ87	3.34976
IPI00100313;IPI00941197;IPI00478550;IPI00395420;IPI00072541	HT004;PCID2	Q5JVF3-4;Q5JVF3;A8K097;C9J439;Q5JVF3-2;A6NM51;Q5JVF3-1;Q5JVF3-3;A6NC39	3.34144
IPI00792352;IPI00795671;IPI00643041;IPI00796462;IPI00795109;IPI00044779;IPI00792120;IPI00794138	hCG_1744585;RAN;ARA24;OK/SW-cl.81	B5MDF5;P62826;A8K3Z8;B4DV51	3.34071
IPI00018146;IPI00796727;IPI00651755	YWHAQ	P27348;B4DMT8;B4DY04;Q53S41;Q53RR5	3.33821
IPI00002408;IPI00448515;IPI00924947	RPAP3	Q9H6T3-1;Q9H6T3;Q9H6T3-2;B4DRW9	3.33732
IPI00020021;IPI00909779;IPI00942944;IPI00425937	DEK	P35659;B2R6K6;B4DNW3;B4DFG0;B4DN37	3.33397
IPI00386189;IPI00032158	GA19;NAA15;NARG1;NATH;TBDN100	Q9BXJ9-1;Q9BXJ9;B2RBE5;B4E2T6;Q9BXJ9-4;Q58F05	3.33275
IPI00414676;IPI00555614;IPI00515119;IPI00640129;IPI00746291;IPI00411633;IPI00555915	HSP90AB1;HSP90B;HSPC2;HSPCB	P08238;A8K3W9;B4DGL0;B4DMA2;Q6PK50;Q9H6X9	3.3255
IPI00019380;IPI00513689	CBP80;NCBP;NCBP1	Q09161	3.31789
IPI00396387;IPI00384745;IPI00479495;IPI00893424;IPI00942020;IPI00908311;IPI00943277;IPI00892665	GNL1;HSR1;DAAP-394O23.2-001	P36915-1;P36915;B0S838;B4DYK6;B7ZAS6;Q6P458;Q0EFC6;Q86Z07;P36915-2;B4DNS8;A8MPZ0;Q96QB8;B4DWZ0;B0V0L0;B4DEF1	3.31551
IPI00219445;IPI00030243;IPI00795743;IPI00922362	PSME3	P61289-2;P61289;P61289-1;B3KQ25;Q6FHK7	3.3144
IPI00217686	FTSJ3;SB92	Q8IY81;B4DKU3	3.30138
IPI00003588;IPI00913838	AIMP3;EEF1E1;P18	O43324;C9JLK5	3.30104
IPI00019148;IPI00737431	IBP1;IGBP1	P78318	3.29264
IPI00395865;IPI00879702;IPI00552530;IPI00647914;IPI00947544	RBAP46;RBBP7;RP11-716A19.5-006;hCG_20110;RP11-716A19.5-010;RP11-716A19.5-004	Q16576;Q5JNZ9;Q6FHQ0;B0R0W4;Q5JP01	3.27639
IPI00477355	KBP;KIAA1279	Q96EK5	3.27558
IPI00018627;IPI00793985;IPI00945622;IPI00470922;IPI00952974;IPI00946830;IPI00947437;IPI00946268;IPI00946447	MAK3;NAA50;NAT13;NAT5	Q9GZZ1-1;Q9GZZ1;C9J5D1;Q9GZZ1-2;C9J2S9;B0AZT5	3.26252
IPI00549357;IPI00922390;IPI00827653;IPI00908741	FOXRED1;FP634	Q96CU9-1;Q96CU9;B4DHU2;B4DQI0;B4DXM1;B4DI59;Q96CU9-2	3.25247
IPI00009841;IPI00872855;IPI00879259;IPI00879242;IPI00065554;IPI00953325;IPI00293254;IPI00878484;IPI00335961	EWSR1;hCG_2010995;EWS;AC002059.7-002;AC002059.7-007;AC002059.7-008	Q96MX4;Q01844-1;Q01844;Q96FE8;B0QYK0;B0QYK1;Q96MN4;C9JGE3;Q01844-2;C9JSG3	3.21751
IPI00017617;IPI00798375	DDX5;G17P1;HELR;HLR1;DKFZp686J01190	P17844;B4DN41;B5BUE6;Q59E92;Q7Z2V5;B4DLW8;B4DNG2	3.21362
IPI00004655;IPI00001076;IPI00937544;IPI00930492;IPI00941871;IPI00387140;IPI00935165;IPI00942046;IPI00807669	FRG1;C20orf80;FRG1B	Q14331;Q9BZ01;C4AME5	3.2078
IPI00216919;IPI00009326	YAP1;YAP65;DKFZp451O0517	B4DTY1;B4E2Y3;B7ZA01;Q7Z574;Q86T74;Q8IUY9;P46937	3.20297
IPI00220834;IPI00871391;IPI00925823;IPI00926445	G22P2;XRCC5	P13010;Q53T09;Q53TC2	3.20237
IPI00646058;IPI00300631;IPI00942963;IPI00925702;IPI00941773	SAFB;HAP;HET;SAFB1;DKFZp779C1727	A0AV56;A8K329;B7Z1C7;B7Z2F6;B7Z5X3;B7ZLP6;Q15424;B7Z959;B7ZLP5;Q68DW3;B7Z5B6;B7Z2Z1	3.18624
IPI00008240;IPI00910687;IPI00185398;IPI00789865;IPI00792878;IPI00793986	MARS	P56192;A8K492;B3KVK7;B4DF61;B4E0E9	3.16835
IPI00219757;IPI00793319;IPI00554769	FAEES3;GST3;GSTP1	P09211;C7DJS1;C7DJS2;A8MX94;B2C310	3.15963
IPI00011662;IPI00909783	HAI2;KOP;SPINT2;hCG_42856	O43291;Q6LEU8;B4DLU1	3.15121
IPI00789551;IPI00017297;IPI00470923	MATR3;KIAA0723;DKFZp686K0542;DKFZp686K23100	A8MXP9;P43243;B3KM87;B4DF66;B4DRS1;B7ZAV5;Q5CZA7;Q68D11;Q9H4N1	3.14333
IPI00073713;IPI00910884;IPI00792475;IPI00167806;IPI00908857;IPI00455161;IPI00001007;IPI00798190	MSI2	Q96DH6-1;Q96DH6;B4DHE8;Q96DH6-2;B4DM51;Q96DH6-3	3.13059
IPI00005158;IPI00334291;IPI00642982	LONP1;PRSS15	P36776;B3KPH8;B3KU28;B3KXS5;B4DPX0;Q2VPA0;Q8N8K8;A4VCH6	3.12501
IPI00023234	HRIHFB2115;SAE2;UBA2;UBLE1B	Q9UBT2;B2RDF5;B3KMZ6;B3KNA3;B3KWB9;B7Z5X0	3.11576
IPI00030131;IPI00791301;IPI00830089;IPI00795693;IPI00795286	LAP2;TMPO	P42167-1;P42167;A2T926	3.10244
IPI00221106;IPI00477803	SAP145;SF3B2;DKFZp781L0540	Q13435;A8K485;B4DT19;Q7L4T5;Q7Z627;Q9BWD2;Q7Z3K9;Q96CM6	3.09328
IPI00748807;IPI00930629;IPI00221235	KIAA0197;NUP120;NUP160	Q12769-1;Q12769;C9JIP0	3.08785
IPI00022239	KIAA0094;METAP1;DKFZp781C0419	P53582;Q5CZ91	3.08749
IPI00291755;IPI00871723	KIAA0906;NUP210;PSEC0245	Q8TEM1-1;Q8TEM1;Q8TEM1-2	3.07187
IPI00329692;IPI00218830;IPI00922811;IPI00844539	NMT;NMT1	P30419-1;P30419;Q96HI4;Q9Y465;P30419-2	3.06922
IPI00023322;IPI00908945	BAF45D;DPF2;REQ;UBID4	Q92785;B4DT58	3.06865
IPI00093057;IPI00794067	CPO;CPOX;CPX	P36551;B4DSD5	3.06734
IPI00917298;IPI00848331;IPI00026302;IPI00856058;IPI00916315;IPI00915795;IPI00916572;IPI00917675;IPI00736955;IPI00878870	RPL31;hCG_27618	B7Z4C8;B7Z4K2;P62899;B2R4C1;Q76N53;Q6IRZ0;B7Z4E3;C9JU56;C9JQ13;B8ZZK4	3.06198
IPI00003865;IPI00037070;IPI00939595;IPI00910870;IPI00880019;IPI00844513;IPI00844564	HSC70;HSP73;HSPA10;HSPA8	P11142-1;P11142;A8K7Q2;B3KTV0;B4E1Q1;Q53GZ6;Q96BE0;Q96H53;Q96IS6;Q9NWW3;Q9NZ87;P11142-2;Q53HF2	3.0521
IPI00215888;IPI00871803	SRP72;DKFZp686A04192	O76094;A0PJJ5;O15302;Q0D2M6;Q71V07;Q7Z3C0;Q86X80	3.04591
IPI00930241;IPI00745955;IPI00910851;IPI00908409	EBNA1BP2;EBP2;hCG_2031782;RP5-1034F7.2-001	Q99848;Q6IB29;B4DHA6	3.03983
IPI00215884;IPI00218591;IPI00218592;IPI00922361	ASF;OK/SW-cl.3;SF2;SF2P33;SFRS1	Q07955-1;Q07955;A8K1L8;Q07955-2;Q07955-3;Q59FA2	3.03895
IPI00300127;IPI00921516	ALP;KIAA1709;NAT10	Q9H0A0;B4DFD5;Q05CW7	3.03572
IPI00303207	ABCE1;OK/SW-cl.40;RLI;RNASEL1;RNASELI;RNS4I	P61221	3.0311
IPI00179026;IPI00645446;IPI00900380	MCT1;MCTS1	Q9ULC4-1;Q9ULC4;B4DGY2;Q9ULC4-2	3.0286
IPI00639957;IPI00412880;IPI00514607	CARM1;hCG_29972;PRMT4	A6NN38;Q86X55-1;Q86X55;Q86X55-2	3.0273
IPI00419575;IPI00657959;IPI00893923;IPI00894419;IPI00894139;IPI00893782	C7orf20;CEE;CGI-20	Q7L5D6-1;Q7L5D6;Q7L5D6-2	3.00642
IPI00008552	GLRX3;HUSSY-22;PICOT;TXNL2	O76003	2.99977
IPI00455210;IPI00000846;IPI00152535;IPI00445286;IPI00646871;IPI00910580;IPI00789340;IPI00444866;IPI00879599;IPI00879443	CHD4	Q14839-2;Q14839;Q14839-1;B3KY63;Q05CG6	2.99899
IPI00010896;IPI00877596	CLIC1;NCC27;DADB-110M10.1-001;DAMA-236L13.3-001;DAMC-117B11.2-001;DAQB-350E15.4-001;DASS-312M4.8-001;XXbac-BCX88C14.3-001	O00299;Q53FB0;Q5SRT3	2.99333
IPI00908416;IPI00873680;IPI00027485;IPI00788723;IPI00852709	EIF4E;EIF4EL1;EIF4F	A8MX72;B7Z6V1;Q32Q75;P06730;B7Z2T1	2.99301
IPI00012970;IPI00890743;IPI00890827;IPI00514237	PPP6;PPP6C	O00743-1;O00743;B7Z2W9;O00743-2;B7Z3E2	2.99175
IPI00337387;IPI00337386;IPI00337385;IPI00397509;IPI00909774	FBP11;FLAF1;FNBP3;HIP10;HSPC225;HYPA;PRPF40A	O75400-3;O75400;O75400-2;Q05C41;O75400-1;O75400-4;B4DPY2;C9J0C4;Q4ZG51	2.99045
IPI00927412	NA	C9J8D9	2.97647
IPI00420014;IPI00740142;IPI00953667;IPI00168235;IPI00927472;IPI00937839;IPI00735397	ASCC3L1;HELIC2;KIAA0788;SNRNP200	O75643-1;O75643;A2RRQ7;A4FU77;B4E150;Q5ZF01;Q7L5W4;Q9H8B9;Q9P172;Q9UNV9	2.96696
IPI00069817;IPI00216695	BAZ1B;WBSC10;WBSCR10;WBSCR9;WSTF	Q9UIG0-1;Q9UIG0;Q9UIG0-2	2.96514
IPI00796337;IPI00216689;IPI00012066;IPI00790627;IPI00791223;IPI00470509;IPI00900327;IPI00788837;IPI00795754;IPI00790019;IPI00796442;IPI00789448;IPI00941606	hCG_2017557;PCBP2	Q59HD4;Q6IPF4;Q15366;A8K7X6;Q32Q82;Q68Y55;B4DLC0;B4DXP5;B4DRD7	2.95482
IPI00297455;IPI00939756;IPI00641614;IPI00644440;IPI00645037;IPI00646239	AKAP8L;HRIHFB2018;NAKAP;NAKAP95;hCG_36782	Q9ULX6;B5BU90;B3KMD4	2.95193
IPI00025178	BCAS2;DAM1;hCG_38455	O75934;B2R7W3;Q53HE3	2.94626
IPI00168407;IPI00017494;IPI00173355;IPI00643433;IPI00903341;IPI00872462	KIAA1990;PDPR	Q8NCN5;B4DZL5;B7ZAR9;Q9NWE6	2.93559
IPI00921207;IPI00938417;IPI00375793;IPI00935150;IPI00293568;IPI00787969;IPI00910777;IPI00942933;IPI00916867	RGP3;RGPD3;RGP4;RGPD4;RANBP2L1;RANBP2L2;RGP5;RGP6;RGP7;RGPD5;RGPD6;RGPD7;RANBP2ALPHA;RANBP2L3;RGPD8	A6NKT7;B8ZZM4;Q7Z3J3-1;Q7Z3J3;B9A029;Q53T03;Q99666;O14715;B4DZH4;C9JX22	2.93178
IPI00292000;IPI00657721;IPI00738596;IPI00167198;IPI00939863;IPI00657783;IPI00657750	PRP31;PRPF31	Q8WWY3-1;Q8WWY3;Q8WWY3-3;B4DWW8;Q2EKB9;Q8WWY3-2	2.93001
IPI00003627;IPI00216622;IPI00792088;IPI00944907;IPI00007776;IPI00945240;IPI00790197;IPI00793214	ACTL6A;BAF53;BAF53A;INO80K	O96019-1;O96019;Q53FS0;Q6FI97;O96019-2	2.915
IPI00005198;IPI00641665;IPI00643578	ILF2;NF45;PRO3063	Q12905;B4DY09;Q53FG3	2.91314
IPI00000001;IPI00218609;IPI00641873;IPI00643664;IPI00645009;IPI00553038	STAU;STAU1;RP3-470L14.2-007;RP3-470L14.2-006	O95793-1;O95793;A8K622;Q59F99;O95793-2;B3KRE0;B4DPJ9;Q5JW30;Q5JW29	2.91298
IPI00828021;IPI00295485	hCG_37382;HSPA4L;APG1;OSP94	A2ICT2;B3KNM0;B4DXT2;O95757;B4DZR0;Q53ZP9	2.91252
IPI00006725;IPI00903057	DDX23	Q9BUQ8;A8KA56;B4DH15;B3KY11	2.905
IPI00028564;IPI00556028;IPI00798277;IPI00026544;IPI00440513	GBP1	P32455;B4E1L5;Q5D1D5	2.9006
IPI00292135;IPI00647596;IPI00645733;IPI00646282;IPI00640536	LBR	Q14739;C9JXK0	2.89863
IPI00384028;IPI00024525;IPI00384154;IPI00304442;IPI00872966;IPI00893537;IPI00893718	PAP;PAPOLA;PAPOLB;PAPT;TPAP;tcag7.894	P51003-1;P51003;B4DHB8;B4DYF4;Q9NRJ5;A0ZTA0;A4D1Z6;P51003-2	2.88291
IPI00375144;IPI00220038;IPI00888510;IPI00888085;IPI00927582;IPI00925539;IPI00414434;IPI00925189;IPI00925336;IPI00924874;IPI00867741;IPI00925555	ARS2;ASR2;SRRT	Q9BXP5-1;Q9BXP5;Q9BXP5-2;Q9BXP5-3;Q9BXP5-4;Q9BXP5-5;C9J399	2.88224
IPI00013068;IPI00796161	EIF3E;EIF3S6;INT6;hCG_2008794	P60228;B2R806;B3KW56;Q6IAX5	2.87976
IPI00185374;IPI00335069	PSMD12;hCG_1749256	O00232;A6NP15	2.87891
IPI00216192;IPI00006615;IPI00910365	CLPB;HSP78;SKD3	Q9H078-2;Q9H078;B4DXJ7;B4DXW4;Q9H078-1;B4DXP7;Q7Z777	2.87423
IPI00290314;IPI00102997;IPI00902976;IPI00645459;IPI00642533	WHIP;WRNIP1	Q96S55-1;Q96S55;Q96S55-2;B2RDB0;B3KT25;Q96S55-3;Q96S55-4	2.87365
IPI00021187;IPI00788942;IPI00944937;IPI00796459;IPI00798367;IPI00797004;IPI00790295	INO80H;NMP238;RUVBL1;TIP49;TIP49A	Q9Y265-1;Q9Y265;B5BUB1;Q9Y265-2;B3KRS7	2.86838
IPI00856076;IPI00855912;IPI00069750;IPI00100716;IPI00797595;IPI00788826	FIR;PUF60;ROBPI;SIAHBP1	Q9UHX1-5;Q9UHX1;Q9UHX1-6;Q9UHX1-1;Q9UHX1-2;Q9UHX1-3;Q9UHX1-4	2.86023
IPI00000279;IPI00909823;IPI00926769;IPI00927837	DFRP1;HSPC303;HT010;LEREPO4;MSTP012;PP730;ZC3H15	Q8WU90;B7Z592	2.83445
IPI00009958;IPI00556139;IPI00791857;IPI00792995;IPI00791215	COPS5;CSN5;JAB1	Q92905;Q59GH5	2.831
IPI00217236;IPI00909626	TBCA;hCG_2016016	O75347;Q6FGD7;B4DT30	2.82558
IPI00328840	ALY;BEF;THOC4	Q86V81	2.82551
IPI00297477;IPI00792607;IPI00797067;IPI00782963	SNRPA1;hCG_1992004	P09661;Q53G21;Q53G61;Q6NVW9;O95485;Q9UEN1	2.82287
IPI00333010;IPI00642935;IPI00383486	CHERP;DAN26;SCAF6	Q8IWX8;B4DL82;B4DPM4;Q59ET1	2.82042
IPI00303944;IPI00847563;IPI00847475	NSUN4;hCG_2031650	Q96CB9-1;Q96CB9;A8K8I8;B3KQ50;B3KUM0;B4DHA4;Q96CB9-3	2.81521
IPI00025273;IPI00218408;IPI00879865;IPI00657864;IPI00657647;IPI00657700;IPI00657768;IPI00384624;IPI00917833;IPI00893596;IPI00916747	GART;PGFT;PRGS	P22102-1;P22102;B4DJ93;Q15374;Q3B7A7;Q59HH3;Q71VH3;P22102-2;Q52M77	2.81125
IPI00219678;IPI00909998	EIF2A;EIF2S1;hCG_21909	P05198;Q53XC0	2.80743
IPI00395605;IPI00647786;IPI00339379;IPI00433169;IPI00643028;IPI00166711	ARHGEF1;hCG_22327	Q92888-3;Q92888;Q92888-1;Q92888-2;Q6NX52	2.80729
IPI00006715;IPI00903016;IPI00916789;IPI00878979;IPI00918024;IPI00929342	HR21;KIAA0078;NXP1;RAD21	O60216	2.80392
IPI00297572;IPI00788633	AQR;KIAA0560	O60306;A5YKK3;A8K6F0;B0AZM4	2.80306
IPI00026219	CPSF1;CPSF160;P/cl.18	Q10570;B4DEF4;Q9C0J6	2.79337
IPI00927892;IPI00289535;IPI00909134;IPI00924722;IPI00925183;IPI00926095	MPPB;PMPCB;DKFZp586I1223	O75439;B3KM34;B3KQ85;Q96CP5;Q9UG64;A8K1E9;B4DM90	2.79302
IPI00218922;IPI00902496;IPI00903261;IPI00852625	SEC63;SEC63L	Q9UGP8;B3KQF0;B3KNE7;B3KWU4	2.78962
IPI00026781;REV__IPI00455852;REV__IPI00909033;IPI00917624	FAS;FASN	P49327;Q13587;Q6PJJ3	2.78907
IPI00336016	CARS2;OK/SW-cl.10;DKFZp686G08243;DKFZp667A2315	Q9HA77;Q6AW83;Q6MZE5	2.78841
IPI00306290;IPI00794438	XPOT	O43592;A8KA19	2.77941
IPI00607685	DIPP2;HDCMB47P;KIAA0487;NUDT4	Q9NZJ9-1;Q9NZJ9	2.77324
IPI00221093;IPI00791157;IPI00478114;IPI00797968;IPI00844369	RPS17	P08708;A6NH77	2.77055
IPI00033153;IPI00749024	NXF1;TAP;DKFZp667O0311;hCG_2020139	Q9UBU9;Q68CW9;B4E227;B4E269;B4E3J0;Q59E96	2.76842
IPI00013894;IPI00908463	STIP1	P31948;B4DM70	2.7626
IPI00021924	H1FX	Q92522	2.75741
IPI00419979;IPI00926695;IPI00555621	PAK2	Q13177;A8K5M4	2.75595
IPI00883647;IPI00011875;IPI00943073	IK;RED;RER;CSA2;DKFZp564B112	B2R5Y4;B4DEH2;Q6IPD8;Q95HA6;Q9H4P6;Q9UK43;Q9Y3Z5;Q13123	2.75562
IPI00003309;IPI00927876;IPI00924545;IPI00927044;IPI00927637;IPI00791019;IPI00791273;IPI00790361	POLR2H	P52434;C9JLU1;C9JBJ6;C9JCU7;C9J413	2.75542
IPI00004968	NMP200;PRP19;PRPF19;SNEV	Q9UMS4	2.75433
IPI00013184;IPI00440719;IPI00793465;IPI00791664;IPI00644194;IPI00455623;IPI00853145;IPI00641919	ARD1;ARD1A;NAA10;TE2;hCG_39228;ARD1B;ARD2;NAA11	P41227;A6NM98;B4DFG1;B7Z9N2;Q6P4J0;A8MWP7;C9JN83;Q9BSU3	2.75303
IPI00018768;IPI00917623;IPI00916061;IPI00922875	TSN;hCG_37642	Q15631;Q53GR3;B3KRM8;B7Z5D9;C9JZK6;B7Z3X8	2.75128
IPI00419273;IPI00935649;IPI00549919	CUL4A	Q13619-1;Q13619;B2RBV7;A8MSH7;Q13619-2;B4DKT2	2.74188
IPI00099550;IPI00071180	DA41;PLIC1;UBQLN1	Q9UMX0-1;Q9UMX0;B3KNI2;B3KNI8;Q9UMX0-2;Q59FJ2	2.73959
IPI00007074	YARS	P54577	2.73584
IPI00006025;IPI00790281;IPI00719256;IPI00791478;IPI00383381;IPI00792661;IPI00793338;REV__IPI00879392;REV__IPI00936140;REV__IPI00555736;REV__IPI00168317;REV__IPI00941060	KIAA0156;SART3;TIP110	Q15020-1;Q15020;B4DRG9;B4DYA2;B7ZKM0;B4E3R6	2.73489
IPI00241860;IPI00019374;IPI00514943;IPI00514040	MIP;MIPEP	Q99797	2.73325
IPI00479262;IPI00924828;IPI00927510;IPI00927765;IPI00552639;IPI00386533;IPI00925434;IPI00925057;IPI00442069;IPI00925493;IPI00791833;IPI00796985;IPI00925263;REV__IPI00926010;REV__IPI00302368;REV__IPI00855966;IPI00953292;IPI00926127;REV__IPI00925814;IPI00293474;IPI00926603;IPI00794942	EIF4F;EIF4G;EIF4G1;EIF4GI	Q04637-3;Q04637;Q04637-5;B4DSI9;Q04637-6;Q04637-1;Q96I65	2.73025
IPI00027107	TUFM	P49411	2.72878
IPI00374563;IPI00514026;IPI00953954	AGRIN;AGRN	O00468;Q15952;Q5XG79	2.72408
IPI00301936;IPI00940851	ELAVL1;HUR	B4DVB8;Q15717;Q53XN6	2.71681
IPI00173346	BM32A;PGM2L1	Q6PCE3	2.71645
IPI00290279;IPI00234368	ADK;hCG_2024637;RP11-383B24.1-003	P55263-1;P55263;Q5JQ11;Q86U79;P55263-2;B7Z783;B7Z800;Q5JQ10;Q9HB33	2.71638
IPI00221231	APAH1;NUDT2	P50583	2.71623
IPI00305374;IPI00646620;IPI00644909;IPI00645187;IPI00645740;IPI00944519	HPR1;THOC1	Q96FV9-1;Q96FV9	2.71615
IPI00514856;IPI00181306;IPI00029019;IPI00946257;IPI00646016;IPI00644587;IPI00645155;IPI00643473;IPI00645444;IPI00005416	KIAA0144;NICE4;UBAP2L;RP11-205M9.4-005	Q14157-2;Q14157;B4DYY5;Q14157-3;C9K0B9;Q14157-1;B4DZJ6;Q14157-4;C9JD99;Q5VU77	2.71442
IPI00006164;IPI00917171;IPI00917304;IPI00922791	ILKAP	Q9H0C8;B3KM39;C9J7Y1;B8Y6Z6	2.71381
IPI00382733;IPI00006207;IPI00785113;IPI00914853;IPI00386687;IPI00852682;IPI00853016;IPI00743906;IPI00385935	GCF2;LRRFIP1;TRIP	Q32MZ4-3;Q32MZ4;Q05D04;Q32MZ4-2;Q32MZ4-1	2.71351
IPI00307155;IPI00894514;IPI00894264;IPI00894377;IPI00640136;IPI00645829	KIAA0619;ROCK2	O75116;B4DRJ9;Q14DU5	2.71292
IPI00477619;IPI00743872;IPI00939535;IPI00400850	C19orf2;NNX3;RMP;URI	O94763-1;O94763;O94763-2;Q6NX55;Q96C15;Q8TC23	2.71223
IPI00009822;IPI00929464;IPI00736168	SRP54	P61011;B4DDS7;B4DUW6	2.71102
IPI00027180	FACE1;STE24;ZMPSTE24	O75844;B3KNM6	2.70885
IPI00299254	EIF5B;IF2;KIAA0741	O60841;A0JLR8;B3KM86;Q05CQ1;Q8N5A0	2.70827
IPI00221088;IPI00954541;IPI00925580;IPI00879238;IPI00478327;IPI00847192;IPI00647546;IPI00853062;IPI00879512	RPS9;hCG_2009111;XXbac-BCX105G6.6-001;XXbac-BPG111L9.6-001	P46781;A9C4C1;B7Z732;C9JM19;B5MCT8;A5D904	2.70458
IPI00465179;IPI00743142;IPI00219585;IPI00793665;IPI00796852;IPI00385347;IPI00797580;IPI00791170	PFKM;PFKX	Q6ZTT1;P08237-1;P08237;B4E162;P08237-2;Q96I60;Q7KYX9	2.70016
IPI00014361;IPI00791788;IPI00909958	SDR4E1;TSTA3	Q13630;B3KU96;B4DZW9	2.69907
IPI00028005;IPI00448974	NUP107	P57740;B3KMK0;B4DZ67;Q6PJE1	2.6982
IPI00297982;IPI00900305;IPI00900297;IPI00644287;IPI00914525	EIF2G;EIF2S3;EIF2S3L	P41091;A8K2Y2;B2R5N2;B5BTZ4;Q53HK3;Q2VIR3-1;Q2VIR3;Q2VIR3-2	2.6933
IPI00020008;IPI00873768	NEDD8	Q15843;A8MUA8	2.69318
IPI00218342;IPI00794900	MTHFC;MTHFD;MTHFD1	P11586;B2R5Y2;B7Z809	2.68728
IPI00410162;IPI00026670;IPI00917694	hCG_1778969;TCEB2	B7WPD3;Q15370;B8ZZU8	2.68588
IPI00790530;IPI00171542;IPI00909272;IPI00909193;IPI00888760	NUP75;NUP85;PCNT1	Q9BW27;B3KW81;B4DMQ3;B7Z3C2;B4DYG7;B4DPW1	2.68289
IPI00221089	RPS13	P62277	2.68095
IPI00029697;IPI00654592;IPI00845426;IPI00607722	EXOSC9;PMSCL1	Q06265-2;Q06265;A5PLM5;Q06265-1;B4DXG8;Q06265-4;Q06265-3	2.67315
IPI00014174;IPI00645503;IPI00646810;IPI00644869;IPI00645275;IPI00645843	KIAA0026;MORF4L2;MRGX;RP5-1055C14.2-008;RP5-1055C14.2-009;RP5-1055C14.2-001	Q15014;B3KWX6;B3KX14;B4DXQ8;Q53EY5;Q5JXX3;Q5JXX2;Q5JXX4	2.67221
IPI00940386;IPI00396131	YTHDF3;DKFZp451J085;DKFZp451A052	Q7Z739;Q658Z6;Q8N3V9;Q8NA80;Q96MZ5;B4DPX9	2.6719
IPI00005737;IPI00399142;IPI00641719;IPI00922295;IPI00922900	SURF4;SURF-4;hCG_28148;RP11-244N20.4-002;RP11-244N20.4-004	O15260-1;O15260;B7Z1G8;B7Z7A8;B7Z8F3;Q5T8U7;O15260-2;Q5T8U5;B7Z605;B7Z6A4	2.6705
IPI00007346;IPI00643915;IPI00645020;IPI00644363	CYP20;CYPH;PPIH;hCG_21746	O43447;Q6FH36;Q6FH57;C9JQD4;A6NNE7	2.66652
IPI00909195;IPI00027397;IPI00607884;IPI00909743;IPI00607796;IPI00884329	C16orf34;HN1L;L11;hCG_1988476	B4DLH4;B4E1P3;Q9H910-1;Q9H910;B1AJY2;B4E1X8;Q9H910-2;B4DL85;A6NGP5	2.65059
IPI00290460;IPI00921947;IPI00885107;IPI00910276	EIF3G;EIF3S4	O75821;A8K5K5;Q6IAM0	2.64644
IPI00292020	SPS1;SRM;SRML1	P19623	2.6461
IPI00030383;IPI00142629;IPI00655724;IPI00645094;IPI00911009;IPI00218794	ARD1;NIPP1;PPP1R8;hCG_2032356;RP4-547C9.1-001	Q12972-1;Q12972;Q561W4;Q5TEJ4;Q12972-2;Q5TEJ2;Q38J66	2.64104
IPI00306516	MIMT44;TIM44;TIMM44;DKFZp686H05241;hTIM44	O43615;Q53G69;Q6AI07;Q9UPE4	2.64011
IPI00419373;IPI00927677;IPI00939124;IPI00940369;IPI00470658;IPI00927189;IPI00926389;IPI00927894	HNRNPA3;HNRPA3	P51991-1;P51991;C9JED4	2.63885
IPI00023647;IPI00827491;IPI00828006;IPI00827864	MOP4;UBA6;UBE1L2	A0AVT1-1;A0AVT1;B3KSS1;A0AVT1-2	2.6341
IPI00084571;IPI00295427;IPI00794240	C21orf92;MRPL39;MRPL5;MSTP003;PRED22;RPML5	Q9NYK5-2;Q9NYK5;C9JYA5;Q9NYK5-1;C9JG87	2.6328
IPI00300341;IPI00796346;IPI00791185;IPI00789454;IPI00888005	TCEB1	Q15369	2.63058
IPI00479786;IPI00855957;IPI00909344	FUBP2;KHSRP	Q92945-1;Q92945;Q92945-2;B4DV73	2.62819
IPI00294536;IPI00941907;IPI00795518;IPI00260209;IPI00887011;IPI00796172	MAWD;STRAP;UNRIP	B4DNJ6;Q9Y3F4;B0AZV0	2.6193
IPI00017669;IPI00470489;IPI00794957;IPI00796698;IPI00793699;IPI00798328	BAF57;SMARCE1	Q969G3-1;Q969G3;B4DFR4;B4DGM3;C0IMW4;Q969G3-2;C0IMW5;C0IMW7;C0IMW8;C9J694;C9JD68;C9J0W3	2.61752
IPI00011603;IPI00383659	PSMD3	O43242;B3KNN7;B4DEB0;B4DPM7;B4DT72;B4DV84;Q6IBN0;Q8N9M2;Q96N86	2.60558
IPI00550477	ECGP;GPATC1;GPATCH1	Q9BRR8;A8K8Y8;B2RDX4	2.591
IPI00217357;IPI00939119	CARP1;CCAR1;DIS	Q8IX12-1;Q8IX12;Q8IX12-2	2.58985
IPI00001159;IPI00788818;IPI00789420	GCN1L1;KIAA0219	Q92616;B4DM32	2.58556
IPI00247871;IPI00744062;IPI00794939;IPI00937273	CA150;TAF2S;TCERG1	O14776-1;O14776;O14776-2;B7Z921	2.58427
IPI00015773;IPI00514949;IPI00514459;IPI00903231;IPI00515123;IPI00922834	BUP;C10orf8;COMMD3;RP11-573G6.3-003;RP11-573G6.3-002	Q9UBI1;Q5T8Y8;Q5T8Z0;B3KY73	2.58409
IPI00006754;IPI00910594;IPI00908632	DCAF7;HAN11;WDR68	P61962;B4DH46	2.58228
IPI00003704;IPI00556034;IPI00908491;IPI00940890	RBM4;RBM4A	Q9BWF3-1;Q9BWF3;A8K9U0;Q9BWF3-2;B4E1U0;Q9BWF3-3	2.57842
IPI00291764;IPI00216457;IPI00339274;IPI00220855;IPI00081836;IPI00552873;IPI00255316;IPI00102165;IPI00930144	H2AFC;H2AFD;H2AFI;H2AFN;H2AFP;HIST1H2AG;HIST1H2AI;HIST1H2AK;HIST1H2AL;HIST1H2AM;hCG_1640463;hCG_1640467;hCG_1641458;hCG_1643754;hCG_1743060;H2AFO;HIST2H2AA;HIST2H2AA3;HIST2H2AA4;H2AFQ;HIST2H2AC;H2AFJ;HIST1H2AH;hCG_1640359;H2AFE;HIST1H2AJ;H2AFG;HIST1H2AD	P0C0S8;A4FTV9;Q6FI13;Q16777;Q9BTM1-1;Q9BTM1;Q96KK5;A3KPC7;Q99878;A2RUU6;P20671;Q9BTM1-2;C9JE22;B4E0B3	2.56906
IPI00796891;IPI00004671;IPI00945169;IPI00947238;IPI00909600;IPI00910449;IPI00719446;IPI00607659;IPI00908744;IPI00790168;REV__IPI00022985;IPI00946934	GOLGB1	B2ZZ91;B4DTZ9;Q14789	2.56577
IPI00414127;IPI00878075;IPI00878611;IPI00399212;IPI00878950;IPI00879666;IPI00879160;IPI00943883;IPI00878440;IPI00878795	RANBP1;hCG_17886	P43487;Q53EY3;C9JXG8;B4DE76;B7Z6U1;C9JJ34;B3KUP2;C9JGV6;C9J517	2.56181
IPI00396435	NA	NA	2.55844
IPI00221012;IPI00003964;IPI00744575;IPI00946017;IPI00642334	DFFRX;FAM;USP9;USP9X	Q93008-2;Q93008;Q93008-1;Q59EZ5;Q6P468;Q86X58	2.55547
IPI00007321;IPI00939508;IPI00398727;IPI00909991;IPI00797535	APT1;LPL1;LYPLA1;hCG_1983522	B4DJV9;O75608-1;O75608;Q6IAQ1;O75608-2;B4DP64	2.55528
IPI00017451;IPI00470590;IPI00878677;IPI00878312	SAP114;SF3A1	Q15459;B4E091;C9JAT6	2.55092
IPI00883857;IPI00479217;IPI00644224;IPI00644079;IPI00915829	HNRNPU;HNRPU;SAFA;U21.1;RP11-11N7.3-002;RP11-11N7.3-003;RP11-11N7.3-004;hCG_22289	Q00839-1;Q00839;B3KX72;Q5RI17;Q00839-2;Q9UEL2;B4DLR3;Q5RI18;Q96BA7;Q5RI19;Q7Z4Q5	2.54319
IPI00295992;IPI00643435;IPI00646144;IPI00045921;IPI00744833;IPI00455487;IPI00746226;IPI00514286;IPI00443780;IPI00644611;IPI00515125	ATAD3A;RP5-832C2.1-002	Q9NVI7-2;Q9NVI7;Q9NVI7-1;B3KPB3;Q5SV24;Q96T67	2.53985
IPI00010720;IPI00940257	CCT5;CCTE;KIAA0098	P48643;A8K2X8;B4DDU6;B4DE30;B4DX08;B4DXI1;B4DZT5;B7ZAR1;Q9BU08;B4DYC8;B4DYD8;Q96GI1;Q9HB74	2.53824
IPI00010863	ATOX1;HAH1	O00244;Q6IBA3	2.53817
IPI00216999;IPI00793080	C14orf21;KIAA2021;DKFZp686E1893	Q86U38;B3KVY3;Q5HYL4;A8MY76	2.53412
IPI00102069	EIF3M;GA17;HFLB5;PCID1;PNAS-125	Q7L2H7;B4E2Q4	2.5332
IPI00295240;IPI00643101;IPI00942789;IPI00853465;IPI00795961;IPI00103063;IPI00939330;IPI00892745;IPI00894007;IPI00894203;IPI00894086;IPI00894115	HUSSY-08;NFS1;NIFS;hCG_38220;RP1-309K20.1-003	Q9Y697-1;Q9Y697;B2R5S3;B4DXH0;Q53FP3;Q9Y697-2;B4DNL7;Q5QP19;B4DXK9	2.52975
IPI00216230	LAP2;TMPO	P42166	2.52964
IPI00554705;IPI00296863;IPI00910904	DCTD	P32321-2;P32321;P32321-1;B4DDC2	2.52963
IPI00293434;IPI00790432;IPI00789296;IPI00878369;IPI00942616;IPI00788736	SRP14	P37108	2.52862
IPI00217661;IPI00643760	KIAA1978;RAVER1	Q8IY67-2;Q8IY67	2.52726
IPI00170706;IPI00644795;IPI00911057;IPI00513851;IPI00513764;IPI00645433	KIAA1412;TMEM2	Q9UHN6;B2RTQ6;B4E1B9	2.52675
IPI00012535;REV__IPI00947244	DNAJ2;DNAJA1;HDJ2;HSJ2;HSPF4;hCG_30269;RP11-54K16.1-001	P31689;B7Z5C0;Q5T7Q0;Q86TL9;Q9NXZ8	2.52634
IPI00013122	CDC37;CDC37A;MBD5	Q16543;A1L0W4;Q6FG59	2.52438
IPI00289499;IPI00925601;IPI00926426;IPI00926103;IPI00925871;IPI00927536;IPI00925253	ATIC;OK/SW-cl.86;PURH;hCG_16691	P31939;B2R7P8;A8K202;B4DP06	2.51462
IPI00418313;IPI00298788;IPI00414335;IPI00556173;IPI00298789;IPI00219330;IPI00556364	DRBF;ILF3;MPHOSPH4;NF90	Q12906-4;Q12906;Q12906-1;Q12906-3;C9JFV5;Q12906-6;A8K590;Q12906-2;Q12906-5;B4DDF3;B4DFG4;Q59GP7	2.5077
IPI00902564;IPI00945725;IPI00845305;IPI00939283;IPI00945881;IPI00945560;IPI00946890;IPI00945739;IPI00946070	CDA02;EIF2A;MSTP004;MSTP089	Q9BY44-1;Q9BY44;B4DQ14;B4DF96	2.5074
IPI00019733;IPI00797295;IPI00794643	MRNP41;RAE1;hCG_2018215;RP4-800J21.2-001	P78406;A8K882;Q5J8M4	2.50106
IPI00170596	SIN3A	Q96ST3;B3KQE3	2.49476
IPI00031627;IPI00385524	POLR2;POLR2A	P24928;A6NN93;B4DET1;B4E3V7;Q6NX41	2.49399
IPI00007765;IPI00922694	GRP75;HSPA9;HSPA9B	P38646;B7Z1V7;B7Z4V2;Q2F839;Q8N1C8;A1XP52;B7Z4T3	2.48765
IPI00301280;IPI00926007;IPI00383085	TMEM43;UNQ2564/PRO6244;FLJ00144	Q9BTV4;Q8TEP9	2.47711
IPI00844578;IPI00921264	DDX9;DHX9;LKP;NDH2	Q08211;B3KU66;Q05CI5;Q12803;Q32Q22;Q58F26;Q6PJK6	2.47695
IPI00030706	AHSA1;C14orf3;HSPC322	O95433;B2R9L2;B4DUR9	2.47465
IPI00023640;IPI00908931;IPI00654798	PDCD5;TFAR19	O14737;B4DE64	2.47328
IPI00304692;IPI00939558;IPI00816796;IPI00552938;IPI00938339;IPI00004450;IPI00936309	HNRPG;RBMX;RBMXP1	P38159;B4E352;B3KRG5;Q8N8Y7	2.47115
IPI00103247;IPI00470410;IPI00745396;IPI00953169;IPI00554613;IPI00479814;IPI00915954;IPI00916689;IPI00916722	BLOCK24;HNRPLL;SRRF;hCG_15881	Q8WVV9-1;Q8WVV9;A8K894;Q8WVV9-4;C9J9G0;B7WPG3;Q5JB52;C9IYN3;C9IZJ9;Q8WVV9-2;Q8WVV9-3	2.46783
IPI00215965;IPI00465365;IPI00797148;IPI00760620;IPI00644968;IPI00954480;IPI00879518;IPI00909288;IPI00908994;IPI00411329;IPI00797902;IPI00176692;IPI00742127;IPI00789127;IPI00938026;IPI00939959	HNRNPA1;HNRPA1;HNRPA1L3	P09651-1;P09651;P09651-2;Q3MI39;Q6IPF2;Q9BSM5;P09651-3;P0C7M2;Q0VAC0;C9JCD7;B4E0B5;B4DP35;C9JV67;A6NCA2	2.46646
IPI00012202;IPI00647794;IPI00908660;IPI00909184	HKMT1069;MEP50;Nbla10071;WDR77;RP11-552M11.3-004	Q9BQA1;Q5QNY9;B4DP38	2.46561
IPI00018813;IPI00743825	COPS2;CSN2;TRIP15	P61201-2;P61201;Q59EL2;P61201-1;B2R6N0;B4DIH5;Q53HJ0	2.46268
IPI00166749;IPI00939351;IPI00908803;IPI00442912	INPP5E;KIAA0123;MPPA;PMPCA;hCG_1780842;RP11-413M3.1-001	Q10713;Q5SXM9;Q9BT52;B4DKL3	2.4622
IPI00413324;IPI00478208;IPI00644171;IPI00394699;IPI00642149;IPI00878444;IPI00874214;IPI00455067;IPI00844321	RPL17	P18621;B4E3C2;A8MU02;B5ME31	2.45669
IPI00297261	PTP1B;PTPN1;hCG_37134	P18031;A8K3M3;B4DSN5	2.45129
IPI00016669;IPI00947020;IPI00945139	RHEB;RHEB2	Q15382;A8K005;Q6NZ61;C9J931	2.44332
IPI00166010;IPI00880052;IPI00642900;IPI00410157;IPI00032299	AD-005;CDC39;CNOT1;KIAA1007;NOT1	A5YKK6-1;A5YKK6;A5YKK6-2;B3KPW6;B3KS60;B4DYL7;B7Z6X2;A5YKK6-3;A5YKK6-4;B4DTM8	2.43591
IPI00900260;IPI00449906;IPI00641543;IPI00945115;IPI00449909;IPI00449908;IPI00449907;IPI00900378;IPI00945027;IPI00947263;IPI00945304;IPI00790992;IPI00945799;IPI00922898	ARHGEF7;COOL1;KIAA0142;Nbla10314;P85SPR;PAK3BP;PIXB;RP11-494P5.1-001	Q14155-5;Q14155;B7Z6G2;B1ALK7;Q14155-1;Q5ZEZ2;Q14155-4;Q14155-3;Q14155-2;Q14155-6;B7Z344	2.43558
IPI00642816;IPI00216125;IPI00419797	SRP9;hCG_1781062;hCG_1984300;DKFZp564M2223	P49458;A8K0N0;Q8WVW9;Q6NVX0;Q8WTW0;Q659G3;Q6P2S0	2.43357
IPI00032533	WDR18	Q9BV38	2.4321
IPI00020672;IPI00645171	DPP3;DKFZp686O1117	Q9NY33-1;Q9NY33;B4DLX4;B4E357;Q53GT4;Q53HL4;Q5JPB8	2.43082
IPI00031836;IPI00877819;IPI00877958;IPI00878191;IPI00878823	DRG1;NEDD3;DKFZp434N1827	Q9Y295;Q9UFA5	2.42931
IPI00017763;IPI00941463;IPI00789437;IPI00798071;IPI00788840;IPI00790016	NAP1L4;NAP1L4b;NAP2	A8CGI3;A8MZ22;B2R6J4;B4DS05;B7ZAC7;B7ZAK9;B7ZB83;Q99733;C9JZI7;A8MXH2;C9J6D1	2.42221
IPI00007694;IPI00412156;IPI00943255;IPI00921280	PME1;PP2593;PPME1;PRO0750	Q9Y570-1;Q9Y570;Q9Y570-2	2.42096
IPI00382470;IPI00784295;IPI00604607;IPI00031523;IPI00910046;IPI00555799;IPI00555957	HSP90A;HSP90AA1;HSPC1;HSPCA	P07900-2;P07900;Q86SX1;P07900-1;Q2VPJ6;Q86U12;Q8TBA7;O75322;Q96HX7	2.41533
IPI00215974;IPI00909359;IPI00435964	QTRT1;TGT;TGUT	Q9BXR0;B2RAR3	2.40866
IPI00644127;IPI00910980;IPI00903065;IPI00514082;IPI00514385;IPI00644832	IARS;DKFZp686L17145;DKFZp686L0869;RP11-62C3.1-003	P41252;B4DVX2;Q7L4K8;Q7Z355;Q7Z3U5;Q9P1N9;Q5TCC4;Q6P0M4	2.40467
IPI00553131;IPI00030229;IPI00644339;IPI00644364;IPI00641123;IPI00515014	GALE;RP5-886K2.6-015;RP5-886K2.6-007;RP5-886K2.6-005;RP5-886K2.6-008	Q14376;B3KQ39;Q38G75;Q5QPP4;Q5QPP3;Q5QPP2;Q5QPP1	2.40061
IPI00003881	HNRNPF;HNRPF;OK/SW-cl.23	P52597;B4DKS8;Q8NI96	2.39737
IPI00178440;IPI00164838;IPI00927696;IPI00927920;IPI00926585	EEF1B;EEF1B2;EF1B;hCG_19809;LOC392793;tcag7.1190	P24534;A4D1M6	2.39536
IPI00008575;IPI00479209;IPI00385834;IPI00082310	KHDRBS1;SAM68;hCG_41606	Q07666-1;Q07666;B2R7B5;B4DDX2;B4E043;Q07666-2;Q07666-3	2.39445
IPI00018140;IPI00402183;IPI00930205;IPI00402182;IPI00402184;IPI00402185	HNRPQ;NSAP1;SYNCRIP;RP1-3J17.2-003;hCG_401112	O60506-1;O60506;B2R8Z8;O60506-3;Q59GL1;O60506-2;O60506-4;Q05CK9;Q5TCG1;O60506-5;B7Z213;B7Z645	2.39365
IPI00003519;IPI00917777;IPI00903143	EFTUD2;KIAA0031;SNRP116;U5-116KD	Q15029;A8KAP3;B3KX19;B4DMC0;Q6IBM8;B4DK30;B4DZB1;Q8IXJ3;B3KWY2	2.38704
IPI00169383;IPI00916818;IPI00909158;IPI00396468	MIG10;OK/SW-cl.110;PGK1;PGKA;hCG_20034	P00558;A8K4W6;B7Z7A9;B4DHM5;B4E1H9;B4DHB3	2.38501
IPI00002966;IPI00031022	APG2;HSPA4;HS24/p52;HS24/P52	P34932;B0AZS1;B0AZT0;B0AZU6;B4DH02;B4DIZ3;B4DN48;B4DSE8;B4DT47;B4DUS3;B4E0H6;B4E354;O14992;Q59GF8;Q7KYN0	2.37791
IPI00001757;IPI00216659	HSPC114;MDS014;RBM8;RBM8A	Q9Y5S9-1;Q9Y5S9;Q9Y5S9-2	2.37688
IPI00003217;IPI00514549;IPI00908513	PSMB7;Z;RP11-101K10.7-003;hCG_29221	Q99436;B2RAQ9;Q6IBT1;Q86U62;Q5TBG5;B4E0P1	2.37086
IPI00014053;IPI00376117;IPI00847576	C19orf1;PEREC1;TOM40;TOMM40	O96008-1;O96008;O96008-2	2.37014
IPI00304596;IPI00922367;IPI00645010;IPI00644848;IPI00645966;IPI00847558;IPI00646520;IPI00647641	NONO;NRB54	Q15233;A8K525;B7Z4C2;C9JYS8;C9JRA5	2.36189
IPI00007928	PRPC8;PRPF8	Q6P2Q9;B4DK16;Q53GM6;Q6JH02;Q6JH03	2.35589
IPI00298935;IPI00749486;IPI00748132	C5orf7;JHDM2B;JMJD1B;KDM3B;KIAA1082	Q7LBC6-1;Q7LBC6;A4FUT8;Q7LBC6-2;B4E2P8;Q7LBC6-3	2.35235
IPI00642984;IPI00218200;IPI00641554;IPI00639976;IPI00646739;IPI00640444	BCAP31;hCG_2004982;BAP31;DXS1357E	B3KQ79;C9J0M4;Q53G72;Q53HT6;P51572;C9JQ75;C9JSP1;C9JMD7	2.34831
IPI00012833	PPP4;PPP4C;PPX	P60510;Q5U086	2.34678
IPI00023556;IPI00908331;IPI00515037;IPI00073512;IPI00646934	HSPC182;PNAS-120;SSU72;RP5-832C2.2-004	Q9NP77-1;Q9NP77;B4DMK6;Q5SV20	2.34453
IPI00022314;IPI00847322;IPI00607577;IPI00911015	SOD2;RP1-56L9.2-003;DKFZp564M2422	P04179;B3KUK2;Q7Z7M4;Q7Z7M7;Q4ZJI1;Q7Z7M5;Q7Z7M6;B4DL20;B4E3K9;Q5TCM0;Q6LE88;Q6LEN1;Q96AM7;Q9UG59	2.34293
IPI00290461;IPI00910728	EIF3J;EIF3S1;PRO0391	O75822;B4DUI3	2.34162
IPI00299000;IPI00794875;IPI00790307;IPI00789039;IPI00796006	EBP1;PA2G4	Q9UQ80;A8K6Y1;Q6PIN5	2.34003
IPI00239406;IPI00239405;IPI00239413;IPI00815967;IPI00239409;IPI00239410;IPI00412276;IPI00239414;IPI00239415	KIAA1011;NUA;SYNE2;DKFZp686M09200;DKFZp686H1931;DKFZp686J1895	Q8WXH0-2;Q8WXH0;Q6MZP0;Q8WXH0-1;Q8WXH0-7;Q68DP1;Q7Z362;Q86YP9	2.33669
IPI00394668;IPI00394665;IPI00760588	ADAR;ADAR1;DSRAD;G1P1;IFI4	P55265-4;P55265;P55265-1;B7Z8Y3;P55265-5;B1AQQ9;Q59EC0	2.33453
IPI00419585;IPI00910407;IPI00925747;IPI00925411;IPI00935462;IPI00937169;IPI00030144;IPI00455871;IPI00743690;IPI00657716;IPI00902819;IPI00937537;IPI00935245;IPI00479480;IPI00879421;IPI00886744;IPI00248321;IPI00938414;IPI00878070;IPI00748376	CYPA;PPIA	P62937;A8K220;A8K486;B2RE56;Q71V99;B4DM82;C9J5S7;C9JQJ3	2.33451
IPI00426640;IPI00738524;IPI00738762	BTF2P44;GTF2H2;GTF2H2C;GTF2H2D	Q13888;B4DKI6;Q86U80;Q6P1K8;B7ZW82	2.33245
IPI00014238;IPI00307092;IPI00445108	KARS;KIAA0070	Q15046-1;Q15046;Q15046-2;Q6ZTI3	2.33146
IPI00031397;IPI00917636;IPI00916819	ACS3;ACSL3;FACL3;LACS3	O95573;B2RBE0;B3KMA6;B3KN05;Q6PIM8	2.32866
IPI00010136;IPI00647506;IPI00010120	CTBP2;RP11-59C5.2-005	P56545-2;P56545;Q5SQP8;Q8IY44;P56545-1;Q1WIS0	2.32758
IPI00015947;IPI00910075;IPI00003848	DNAJ1;DNAJB1;HDJ1;HSPF1;hCG_1776318	P25685;B4DX52;Q6FHS4;Q6FI51	2.32111
IPI00009901;IPI00943759;IPI00943707;IPI00943826	NTF2;NUTF2	P61970	2.31953
IPI00893918;IPI00000873;IPI00908612;IPI00939335;IPI00646425;IPI00893487;IPI00941098;IPI00793323;IPI00893211;IPI00788898;IPI00943279;IPI00893333	DAAP-21F2.2-001;DAMC-117B11.3-001;VARS;G7A;VARS2	B0V043;P26640	2.31309
IPI00017963;IPI00930678;IPI00040897;IPI00742239	SNRPD1;SNRPD2	P62316	2.31269
IPI00023919;IPI00745502;IPI00794839;IPI00896543	PSMC5;SUG1;hCG_41818	P62195;A8K3Z3	2.3122
IPI00013452;IPI00909383	EPRS;GLNS;PARS;PIG32;QARS;QPRS	P07814;B4DP50;Q3KQZ8;B4DKX5	2.30186
IPI00024097;IPI00216425;IPI00922094;IPI00926201;IPI00945105	TES;hCG_39086;tcag7.1;DKFZp586B2022	Q9UGI8-1;Q9UGI8;A4D0U5;B2RDR4;Q53GU1;Q9UGI8-2;A4D0U6;B7Z6L5;Q9Y423	2.29779
IPI00011876;IPI00942294;IPI00903024;IPI00016626;IPI00915917	MTAP;MSAP	B4DUC8;Q6FHP1;Q6FHT1;Q13126;Q05DJ2	2.29295
IPI00003949;IPI00874051;IPI00796342;IPI00376844;IPI00796917	BLU;UBE2N;UBE2NL	P61088;A8MUJ2;Q5JXB2	2.2929
IPI00413108;IPI00553164;IPI00927101;IPI00847766;IPI00793137;IPI00411639;IPI00793905;IPI00798361;IPI00790580;IPI00942587;IPI00745789;IPI00797642;IPI00795137;IPI00871515;IPI00946437;IPI00871717;IPI00879835;IPI00952784;IPI00399077;IPI00868885;REV__IPI00878288;REV__IPI00304926	LAMBR;LAMR1;RPSA;LAMR1P15	P08865;C9J9K3;A6NE09;Q96RS2	2.28873
IPI00165506	HSPC017;PDIP38;POLD4;POLDIP2;DKFZp586F1524	Q9Y2S7;B4DEM9;Q9UG21	2.28677
IPI00003833	HSPC032;MIMP;MTCH2	Q9Y6C9;B4DHQ0;Q53G34	2.28474
IPI00165434;IPI00940874;IPI00514265;IPI00181641	YLPM1;FLJ00353;C14orf170;ZAP3	B4DMQ9;Q86YA8;Q8NF45;P49750-1;P49750;P49750-3;P49750-2	2.28087
IPI00300585;IPI00910376;IPI00009737;IPI00478668	RRAGC;RRAGD	Q9HB90;B4DQ03;B4DQG4;Q9NQL2-1;Q9NQL2;Q9NQL2-2	2.27703
IPI00008351;IPI00871605;IPI00940122;IPI00947501	SELT;UNQ150/PRO176	P62341;B4DTQ5	2.2769
IPI00000494;IPI00640037	MSTP030;RPL5;hCG_2028912	P46777;A2RUM7;B3KTM6;Q59GX9;Q8WYP1;Q9BUV4	2.27535
IPI00030654;IPI00012998;IPI00647126;IPI00910864;IPI00797184	CFIM68;CPSF6	Q16630-2;Q16630;Q16630-1;Q16630-3;C9JGC2;B4DSU9	2.27055
IPI00441867;IPI00642757;IPI00939321;IPI00549815;IPI00922422	HK33;OK/SW-cl.22;PEX19;PXF;RP11-179G5.2-003;hCG_39731	P40855-1;P40855;Q5QNY5;P40855-5;B7Z6I5	2.26674
IPI00828098;IPI00953288;IPI00954050;IPI00217287;IPI00470478;IPI00935146	C17orf27;KIAA1554;RNF213	Q63HN8-1;Q63HN8	2.26559
IPI00385267	SRPR	P08240;B4E0H3;Q6IAX9	2.26344
IPI00068506;IPI00005045;IPI00925351	ABCF2;hCG_1643314;HUSSY-18	Q75MJ1;Q9UG63;Q75MJ0;C9JHK9;C9JZV3	2.26065
IPI00012491	GUC2C;GUCY2C;STAR	P25092;B2RMY6	2.25536
IPI00787827;IPI00908889;IPI00552829;IPI00552238;IPI00553109;IPI00470936;IPI00641550	KIAA1104;MP1;PITRM1	Q5JRX3-2;Q5JRX3;B4E0J8	2.25399
IPI00028888;IPI00220684	AUF1;HNRNPD;HNRPD	Q14103-1;Q14103;Q14103-3	2.25372
IPI00001661;IPI00787306;IPI00747309;IPI00925791;IPI00926548;IPI00925317;IPI00927389;IPI00925570	RCC1;CHC1;hCG_27809;RP4-669K10.2-001	Q16269;Q6NT97;C9JW69;P18754;Q5T081;C9JQZ4;C9J3R0;C9JMJ4;C9JRH2;C9JHB4	2.24339
IPI00300371;IPI00828110;IPI00179138	KIAA0017;SAP130;SF3B3	Q15393-1;Q15393;A8K6V3;B3KM77;B3KQH1	2.23858
IPI00290566;IPI00550591	CCT1;CCTA;TCP1	P17987	2.2369
IPI00011528;IPI00644499;IPI00789964	CSTF1;hCG_39097;RP5-1167H4.1-001	Q05048;B4DDG3;Q5QPD8	2.23634
IPI00019407;IPI00646262	H105E3;NSDHL	Q15738;C9JDR0	2.23561
IPI00165230;IPI00335930	DAZAP1	Q96EP5-1;Q96EP5;B3KS63;Q96EP5-2	2.23002
IPI00013415;IPI00478287;IPI00893703;IPI00798077;IPI00796554;IPI00942012	RPS7;hCG_1784266	P62081;Q57Z92;B5MCP9	2.22717
IPI00007814;IPI00873237;IPI00789054;IPI00719217;IPI00302644	ATP6C;ATP6D;ATP6V1C1;VATC	P21283;A8MQ60;B7Z593	2.21727
IPI00871903;IPI00002624;IPI00382756	PLRG1	A8MW61;O43660-1;O43660;O43660-2	2.21498
IPI00171390;IPI00896537	PRPF38A	Q8NAV1-1;Q8NAV1	2.20994
IPI00295081;IPI00299830;IPI00888531;IPI00789213	TUBG;TUBG1;TUBG2	P23258;Q9NRH3	2.20881
IPI00427330;IPI00926999;IPI00925603;IPI00926792;IPI00647254	CGI-97;SBDS	Q9Y3A5	2.20684
IPI00297779;IPI00791487	99D8.1;CCT2;CCTB;hCG_24460	P78371;A8K402;B5BTY7;B7Z243;B7Z4R3;B7Z7K4;B7ZAT2;Q9H369	2.20507
IPI00329633;IPI00908949;IPI00910719;IPI00328082;IPI00892711;IPI00412275	TARS	P26639;B2RDX5;B3KTN2;Q5M7Z9;B4DEG8;Q53GX7;B4DKZ9	2.20488
IPI00171903;IPI00383296;IPI00645920	HNRNPM;HNRPM;NAGR1;ORF;DKFZp547H118	P52272-1;P52272;Q59ES8;Q7KYM9;P52272-2;B4DEG4;Q6P2D7;Q8TCM5	2.2047
IPI00220609;IPI00185533;IPI00646212	SEC13L;SEH1;SEH1L	Q96EE3-1;Q96EE3;Q96EE3-2	2.20094
IPI00552756	DC38;MTIF3	Q9H2K0	2.20033
IPI00641384;IPI00031242;IPI00166487;IPI00896436;IPI00219314;IPI00872611;IPI00167711;IPI00384060	KIAA0310;SEC16;SEC16A;SEC16L;RP11-413M3.10-003	O15027-1;O15027;A0PJ75;B9ZVP9;O15027-5;A4QN18;O15027-3;A4QN19;B4DW51;O15027-4;O15027-2;C9JVR0;Q5SXP2;Q9BV84	2.19627
IPI00449049;IPI00953994;IPI00478427;IPI00477173	ADPRT;PARP1;PPOL	P09874;B1ANJ4;B2R5W3;B4E0E1;Q05D33;Q96P95	2.18935
IPI00011274;IPI00845282;IPI00045498	HNRPDL;JKTBP	O14979-1;O14979;B4DGN3;B4DTA2;O14979-2;O14979-3	2.18919
IPI00396378;IPI00916517;IPI00414696	HNRNPA2B1;HNRPA2B1	P22626-1;P22626;B8ZZ37;P22626-2	2.18798
IPI00029048;IPI00879002;IPI00386569	KIAA0153;TTLL12;Z82214.4-003	Q14166;B1AH89	2.1824
IPI00021997	CREG;CREG1;UNQ727/PRO1409	O75629;B3KQR3	2.18125
IPI00216951;IPI00917492;IPI00917399;IPI00917783;IPI00917920;IPI00917615	DARS;PIG40;DKFZp781B11202	P14868;Q53R85;Q53T60;Q68CR9	2.17961
IPI00029764;IPI00908449	SAP61;SF3A3	Q12874;A8K566;A8K7V1;B3KY12;Q53HM6;B4DW90	2.17779
IPI00104050	THRAP3;TRAP150	Q9Y2W1;Q05D20;Q6P0P7;Q6PJV4;Q7Z5U1	2.17599
IPI00292354;IPI00926363;IPI00927050;IPI00917561;IPI00927509	HSPC238;RNF181	Q9P0P0;C9J1C6	2.17483
IPI00025091;IPI00748962	RPS11	P62280	2.17187
IPI00006932;IPI00216804;IPI00893216	CGI-59;CGI-74;LUC7L2	Q9Y383-1;Q9Y383;B3KSL5;B7Z4Q3;B7Z500;Q9Y383-2;B3KRR1;B3KSP8	2.17176
IPI00298520;IPI00514053;IPI00915422;IPI00439944	ARCN1;hCG_40220;DKFZp686M09245;COPD	B0YIW6;Q6MZV5;P48444;B0YIW5;B4E1X2	2.17014
IPI00329512;IPI00877103;IPI00844420;IPI00785142;IPI00027285;IPI00220360;IPI00395674;IPI00384173;IPI00793157	COD;SNRPB;SNRPB1;hCG_2039421;HCERN3;SMN;SNRPN	P14678-3;P14678;A8MT02;Q15182;B3KVR1;Q53HE7;P14678-1;B4DVS0;Q5XPV6;P63162;Q6LBS1;Q9UKR4;P14678-2;B4DVD6;Q66K91;Q9UIS4	2.16732
IPI00027626;IPI00552590	CCT6;CCT6A;CCTZ	P40227;A1JUI8;B2R9K8;B4DPJ8;Q59ET3;A6NCD2;B4DN39	2.16579
IPI00012268;IPI00926258;IPI00926410;IPI00384420;IPI00795529;IPI00796340;IPI00925437;IPI00793022;IPI00925595;IPI00794915;IPI00794424	PSMD2;TRAP2;DKFZp564A2282	Q13200;B4DM22;B4DX07;Q53XQ4;Q59EG8;Q9NSM5;B4DXY1	2.1638
IPI00105598;IPI00790498	PSMD11	O00231;B4DTS5;Q53FT5	2.16164
IPI00878669;IPI00010320;IPI00879132;IPI00001830	CBX1;CBX;hCG_2000655	B5MD17;P83916;Q6IBN6	2.14914
IPI00299571;IPI00644989	PDIA6;TXNDC7;hCG_22033;P5	Q15084-2;Q15084;B3KY95;B5MBW7;B7Z4M8;Q15084-1;B7Z254;Q53RC7	2.14726
IPI00219871;IPI00924467;IPI00924875;IPI00924695	LSM8;NAA38;hCG_14869;tcag7.58	O95777;A4D0W0;C9JNV3;C9JIZ0	2.14592
IPI00478128;IPI00410330;IPI00444526;IPI00892985;IPI00892770;IPI00892992;IPI00892840;IPI00892710;IPI00940029;IPI00953452	GATAD2A	B4E0Q6;B5MC40;Q86YP4-1;Q86YP4;Q86YP4-2;C9J418;C9JJK9;C9JHD7;C9JGN4;C9JMI3;C9JVY3	2.1231
IPI00796934;IPI00419919;IPI00019208;IPI00173589;IPI00792866;IPI00792336;IPI00052885;IPI00798109;IPI00945894	RPL29;RP11-632C17__A.1-001	A8K0H3;P47914;Q5T1D1;Q6IPI1	2.12134
IPI00719752;IPI00396370;IPI00893301	EIF3B;EIF3S9;hCG_1998988;tcag7.544	P55884-2;P55884;P55884-1;A4D210;B4DV79;B4DXN6;Q86UM1;Q96G38	2.11878
IPI00290204;IPI00219483;IPI00219484;IPI00219485	RNPU1Z;RPU1;SNRNP70;SNRP70;U1AP1;DKFZp434N041	P08621-1;P08621;A8KAQ5;P08621-2;B3KPV0;Q9UFS1;P08621-3	2.11694
IPI00215928;IPI00029225	CALT;CEN2;CETN2	P41208	2.11274
IPI00021435;IPI00927053;IPI00879409	MSS1;PSMC2	P35998;A4D0Q1;B7Z571;B7Z5E2;Q3LIA5;Q75L23	2.1034
IPI00174390;IPI00886797	PDE12	Q6L8Q7-1;Q6L8Q7;Q6L8Q7-2	2.10164
IPI00465233;IPI00745266;IPI00910633;IPI00879876;IPI00910422;IPI00877935;IPI00878425;IPI00877598;IPI00787469;IPI00878298	AL022311.1-001;EIF3EIP;EIF3L;EIF3S6IP;HSPC021;HSPC025;MSTP005;AL022311.1-002;hCG_41840	B0QY89;B3KPB9;Q9Y262;B4DQF6;B4DYB2;B0QY90;B3KNG0;Q7Z5X3;Q8N7H0	2.09959
IPI00410693;IPI00470497	CGI-55;PAIRBP1;SERBP1;DKFZp686P17171	Q8NC51-1;Q8NC51;Q8NC51-2;Q63HR1	2.09462
IPI00646500;IPI00647667;IPI00013939;IPI00646957;IPI00642145	REPA2;RPA2;RPA32;RPA34;RP4-547C9.3-003;RP4-547C9.3-005	P15927-3;P15927;P15927-2;B2R7E8;P15927-1;B4DQD9;B4DUL2;Q5TEJ7;B4DL94;Q5TEJ0	2.08883
IPI00152377;IPI00791132;IPI00926152;IPI00795560;IPI00927424	SIMP;STT3B	Q8TCJ2	2.08574
IPI00024664;IPI00375145;IPI00946465	ISOT;USP5	P45974-1;P45974;P45974-2	2.08225
IPI00302927;IPI00921414;IPI00893358	CCT4;CCTD;SRB	P50991;A8K3C3;B5MCQ1;B7Z2F4;B7Z2Z8;B7Z8B1;B7Z9L0	2.08121
IPI00301364;IPI00172421;IPI00788011;IPI00719311	EMC19;OCP2;SKP1;SKP1A;TCEB1L	P63208-1;P63208;P63208-2	2.07869
IPI00012074;IPI00941649;IPI00856038;IPI00910614	HNRNPR;HNRPR;hCG_38907;DKFZp686O0665	O43390-1;O43390;B2R7W4;B4DMB1;B4DT28;Q2L7G6;B4DMD1;Q0VGD6;Q7Z334	2.07605
IPI00010154;IPI00910113;IPI00878124	GDI1;GDIL;OPHN2;RABGDIA;XAP4	P31150;B4DH24;B4E070;B4DHX4	2.07306
IPI00007673;IPI00401259;IPI00009466	AAG10;C7orf17;CHCHD2;C9orf49;CHCHD9	Q9Y6H1;Q5T1J5	2.06976
IPI00555744;IPI00925323;IPI00815843	RPL14	P50914;A8K3Q9;A8K7N0;Q6IPH7;B7Z6S8;A0PJ62	2.05382
IPI00937615;IPI00000875;IPI00909534;IPI00908389;IPI00910941	EEF1G;EF1G;PRO1608;hCG_2039458	P26641;Q2F838;Q2F840;Q53YD7;B4DTG2	2.0507
IPI00026230;IPI00940955;IPI00923539	FTP3;HNRNPH2;HNRPH2	P55795;A1L400;B4DFK9;B4DP00	2.04599
IPI00783872;IPI00873926;IPI00910763	CAPRIN1;GPIAP1;GPIP137;M11S1	Q14444-1;Q14444;B3KXU8;Q14444-2;B4DSF8	2.0454
IPI00029601;IPI00062884;IPI00746806;IPI00791680;IPI00792087	CTTN;EMS1;hCG_23463	Q14247;Q53HG7;Q76MU0;B3KRK4;Q96H99;B4E358;Q8N707	2.04523
IPI00215637;IPI00910433;IPI00909544;IPI00646152;IPI00909282;IPI00647597;IPI00071483;IPI00953956;IPI00456933;IPI00954025	DBX;DDX3;DDX3X;hCG_19318;RP1-169I5.3-001	O00571;A8K538;B4E3E8;B5BTY4;Q59GX6;Q5S4N1;B4DLU5	2.04387
IPI00940000;IPI00889541;IPI00651653;IPI00651677;IPI00947363;IPI00952778;IPI00879638	DDX17;RP3-434P1.4-009;RP3-434P1.4-005	Q59F66;Q92841-4;Q92841;Q92841-3;Q92841-2;B1AHM1;C9J5E1;Q92841-1;C9JMU5;B1AHM2;B4DZQ7	2.04111
IPI00025815;IPI00639819;IPI00910355;IPI00844544;IPI00647470;IPI00868796	TARDBP;TDP43;RP4-635E18.2-003	Q13148;A4GUK4;A4GUK5;B2R629;B4DRW3;Q53H27;B1AKP7;B4DJ45	2.04038
IPI00395939;IPI00334907;IPI00952566;IPI00878839;IPI00879061	PITPNB;hCG_41089;RP3-353E16.2-003;RP3-353E16.2-006	P48739-2;P48739;B3KVT6;B7Z7Q0;P48739-1;B2R7P6;C9JW90;B3KYB6;B3KYB7;C9J4V2	2.03823
IPI00186290;IPI00909570;IPI00440662	EEF2;EF2	P13639;B4DMC6;B4DRE8;Q6PK56;Q8TA90;B4DPU3	2.02743
IPI00020042;IPI00738042;IPI00216770	MIP224;PSMC4;TBP7;hCG_43346	P43686-1;P43686;A8K2M0;P43686-2	2.02232
IPI00784366;IPI00784156;IPI00790702;IPI00909735	ADTB2;AP2B1;CLAPB1;DKFZp781K0743;hCG_1992160	P63010-2;P63010;A8K0G3;A8K916;B4DWG4;B4E261;Q68DI0;Q96EL6;P63010-1;Q7Z451	2.01974
IPI00005102;IPI00642393;IPI00643452;IPI00909795	SMS	P52788-1;P52788;P52788-2;C9JVF5;B4DE40	2.01713
IPI00644712;IPI00889791;IPI00893062;IPI00893179;IPI00879136;IPI00909441;IPI00216710;IPI00418178	G22P1;XRCC6;CTA-216E10.7-002;hCG_2013151;CTA-216E10.7-005;CTA-216E10.7-004	P12956;B2RDN9;B1AHC8;B1AHC9;B4DE32;B4E356;Q6IC76;B1AHC7	2.01675
IPI00140420;IPI00910438;IPI00945024	SND1;TDRD11	Q7KZF4;B2R5U1;B3KU67;Q59FF0;B4E299;Q86UF7	2.01605
IPI00027442;IPI00910701;IPI00552860	AARS	P49588;B4DR45	2.01502
IPI00924477;IPI00927731;IPI00014481;IPI00924705;IPI00925243	AAMP;hCG_16292	C9JG97;C9JEH3;Q13685;Q59EM1;C9JTS3	2.01463
IPI00217030;IPI00646114;IPI00478986;IPI00945801;IPI00877922	CCG2;RPS4;RPS4X;SCAR;hCG_18634	P62701;B2R491;Q53HV1;Q96IR1	2.0097
IPI00013485;IPI00165486;IPI00943304;IPI00940323;IPI00871956;IPI00479366;IPI00386445;IPI00878297;IPI00878284;IPI00798353;IPI00479281;IPI00017346	RPS2;RPS4;LOC392781;tcag7.979;rps2;OK/KNS-cl.6;hCG_1990006;OK/KNS-cl.7	P15880;A4D0Y7;O60249;Q3KQT6;Q6IPX5;Q8J014;Q8N5L9;Q8NI62;Q9BSW5;A6NI39;Q8NI61	2.00959
IPI00008524;IPI00410017;IPI00909378;IPI00796945;IPI00794246;IPI00301154;IPI00556259;IPI00790842;IPI00306870;IPI00796139;IPI00938302	PAB1;PABP1;PABPC1;PABPC2;PABP3;PABPC3;PABPL3;hCG_1774619;RP11-165I9.5-001	P11940-1;P11940;B4DZW4;P11940-2;B4DQX0;B3KT93;Q9H361;Q2VIP3;Q3ZCS4;Q5VX58	2.0087
IPI00641829;IPI00848161;IPI00790636;IPI00893580;IPI00792043;IPI00894161;IPI00643815;IPI00893920;IPI00796920;IPI00642800;IPI00892588;IPI00641634;IPI00910878;IPI00894545;IPI00893927;IPI00910759;IPI00893446;IPI00642880;IPI00939221;IPI00792599;IPI00641325;IPI00640787;IPI00893059;IPI00893300;IPI00908716;IPI00641926;IPI00795722;IPI00791495;IPI00644541;IPI00910317	BAT1;UAP56;XXbac-BCX270M2.2-006;DADB-26I14.7-006;DAMA-25N12.12-006;DAMA-BMC190B12.8-006;DAQB-72H16.1-006;DASS-161H22.1-006;XXbac-BPG296P20.6-006;DAAP-97M17.4-003;XXbac-BPG296P20.6-019;DASS-161H22.1-019;XXbac-BCX270M2.2-019;DAQB-72H16.1-019;DAMA-25N12.12-019;DADB-26I14.7-019;DAMA-BMC190B12.8-019;hCG_2005638;DAAP-97M17.4-006;DASS-161H22.1-017;XXbac-BCX270M2.2-017;DAQB-72H16.1-017;DAMA-25N12.12-017;…	Q13838-2;Q13838;Q13838-1;Q5STA0;Q5STU3;B0V2L1;A2AB31;A2BF53;A6PWH0;B0S4X1;B0S8C2;B0UZ17;B0UZ98;B4DP52;B0V2L2;A2BF54;A6PWH1;B0S4X2;B0S8C3;B0UZ18;B0UZ99;B0V2L3;A2BF56;B0S4X4;B0S8B3;B0UZ21;B0UZA2;Q59G92;Q5STA2;Q5STU9;A2BF57;A6PWH2;B0S4X3;B0S8B2;B0UZ20;B0UZA1;B0V2L0;A2BF55;A6PWH3;B0S8C4;B0UZ19;B0UZA0;Q5RJ65	2.00767
IPI00019463;IPI00385404;IPI00807398;IPI00892809	EIF2AK2;PKR;PRKR	P19525;B7ZKK7;Q6PK38;Q8IW76;Q7Z6F6;C9JZT2;Q05CP4	2.00434
IPI00011250;IPI00514154	UCHL3;RP11-173B14.3-003	P15374;Q5TBK7	1.99993
IPI00465294;IPI00909093	CDC5L;KIAA0432;PCDC5RP	Q99459;B3KY60;B4DSH1	1.99852
IPI00376005;IPI00411704;IPI00855924;IPI00946502;IPI00945644	EIF5A;EIF5AL1;EIF5A2	P63241-2;P63241;P63241-1;Q6IS14;C9J7B5;C9J6Q7	1.99803
IPI00017292;IPI00219893;IPI00788993;IPI00925083;IPI00792321;IPI00926114;IPI00924607	CTNNB;CTNNB1;OK/SW-cl.35;PRO2286	P35222-1;P35222;A8K1L7;B5BU28;B4DL06	1.9973
IPI00010740;IPI00216613	PSF;SFPQ	P23246-1;P23246;Q6PIX2;Q86VG2;Q9BSV4;P23246-2	1.98644
IPI00017339;IPI00644485	SAP49;SF3B4;RP11-196G18.20-002	Q15427;B3KUJ0;Q53FG6;Q5SZ64	1.97849
IPI00004273;IPI00925670;IPI00924634;IPI00926163	RBM25;RNPC7	P49756-1;P49756;Q16083;P49756-4;P49756-3;P49756-2	1.96997
IPI00553185;IPI00290770;IPI00552715;IPI00514032;IPI00513814;IPI00513703;IPI00514218	CCT3;CCTG;TRIC5;RP11-443G18.6-002	P49368;B4DUR8;Q2TU64;Q59H77;B3KX11;Q5SZY0;A6NE14	1.96055
IPI00291093	POLR2E;hCG_21572	P19388;B4DJ89	1.95684
IPI00914566;IPI00914971;IPI00382869;IPI00902799;IPI00455004	FDPS;FPS;KIAA1293	P14324;Q14329;B3KMW3	1.94413
IPI00021978;IPI00645949	PEX11B	O96011;B3KSS3;B4DXH9	1.9369
IPI00299608;IPI00456695;IPI00916809;IPI00916632;IPI00917594	PSMD1	Q99460-1;Q99460;B2R6D0;Q05BX4;Q05CW6;Q99460-2	1.93574
IPI00291607	ITPR3	Q14573;A6H8K3;Q59ES2	1.93011
IPI00013214;IPI00940786;IPI00385434	hCG_22498;MCM3;HCC5	B2R7C5;B4DWW4;Q53HJ4;P25205;B4DS46;B4DUQ9;Q8NHX6	1.92882
IPI00926977;IPI00021926;IPI00178056;IPI00910829	PSMC6;SUG2	P62333	1.92693
IPI00784090;IPI00302925;IPI00797206;IPI00794673	C21orf112;CCT8;CCTQ;KIAA0002;hCG_1810843	P50990;B4DEM7;B4DQH4;Q53HU0;Q7Z759	1.92402
IPI00872664;IPI00219913;IPI00640357	TGT;USP14	A8MYA5;P54578;B2RD79;B7Z4N8;A6NJA2;B3KTG4	1.92401
IPI00645078;IPI00908755;IPI00026119;IPI00641319;IPI00644183;IPI00552452;IPI00646990;IPI00647463;IPI00383182	A1S9T;UBA1;UBE1	P22314;B4DDE4;B4DL67	1.91607
IPI00029744;IPI00922415;IPI00946606;IPI00947310;REV__IPI00640012	SSBP;SSBP1;hCG_2014251;tcag7.401	Q04837;A4D1U3;Q567R6;B7Z268;C9K0U8	1.91552
IPI00018398	PSMC3;TBP1	P17980;A8K781	1.91316
IPI00293533	NUP62;pp7052	P37198;Q8WYU3	1.91271
IPI00939523	NA	NA	1.90253
IPI00293655	DDX1;hCG_15914	Q92499;A3RJH1;B4DME8;B4DP70;B4DPN6	1.90024
IPI00017596;IPI00910350	MAPRE1	Q15691;A2VCR0;B4DM33	1.89809
IPI00156032;IPI00942884;IPI00795004	HRB2;KRR1	Q13601;A0JLP0;B2R989;A0FIK6;B4DMS5	1.89694
IPI00004860;IPI00759723	RARS	P54136-1;P54136;B2RBS9;B4DXW6;Q53GY4;P54136-2	1.88813
IPI00942186;IPI00022585;IPI00158627;IPI00382444	AKAP1;AKAP149;PRKA1	Q92667-1;Q92667;B4DN86;Q92667-2	1.88692
IPI00293464;IPI00909008;IPI00909251;IPI00909177;IPI00922069	DDB1;XAP1	Q16531;B7Z2A1;B4DSA8;B4DZP5	1.88568
IPI00784614;IPI00784808;IPI00784936;IPI00871679;IPI00455033;IPI00883870;IPI00784835;IPI00748715;IPI00941395	Ov/Br septin;MAFK	Q96QF2;A2VCQ5	1.88458
IPI00013468;IPI00514701;IPI00644108;IPI00644568	BUB3	O43684;B4DDM6;A6NJ42;B5MCE8	1.88067
IPI00008433;IPI00555941	RPS5	P46782;Q53G25	1.88019
IPI00879750;IPI00017964;IPI00878876;IPI00879063	SNRPD3	C9JQC3;P62318;B5BU13;B4DJP7;C9JFR3	1.87482
IPI00604590;IPI00795292;IPI00026260;IPI00790856;IPI00797082	hCG_2001850;NME1-NME2;NM23B;NME2	Q32Q12;P22392-2;P22392;P22392-1;Q6FHN3	1.87429
IPI00183002;IPI00413191;IPI00939648;IPI00397728;IPI00397730;IPI00789895;IPI00788708	MBS;MYPT1;PPP1R12A	O14974-1;O14974;B2RAH5;B4DZ09;O14974-3;O14974-2;O14974-4	1.87282
IPI00647650;IPI00941359;IPI00793882;IPI00789224;IPI00792326	EIF3S3;hCG_20900;EIF3H	B3KS98;Q53HG0;Q53HR0;O15372;B4DJN9;Q5BKY2;Q6IB98	1.86466
IPI00029012	EIF3A;EIF3S10;KIAA0139	Q14152;B4DYS1;Q05BS0;Q24JU4;Q3B770;Q6P1R0;Q7Z5T5	1.84372
IPI00022648;IPI00910936	EIF5	P55010;Q05DF3;Q32Q19;Q53XB3;Q6IBU0	1.84211
IPI00791086;IPI00006181;IPI00789582;IPI00879735;IPI00903191;IPI00797054;IPI00879112;IPI00879261	EIF3D;EIF3S7	A8MWD3;O15371;B4DTF8;B4DVY1;B4E1K8	1.84183
IPI00163505;IPI00215801;IPI00746554;IPI00942853;IPI00647282;IPI00386141;IPI00376960;IPI00376963;IPI00376962;IPI00514831;IPI00644764;IPI00168431;IPI00853448;IPI00879910;IPI00878725;IPI00852586;IPI00915257	HCC1;RBM39;RNPC2;DKFZp781C0423;DKFZp686C17209;DKFZp781I1140;DKFZp686A11192;hCG_38221;RP11-353C18.2-035	Q14498-1;Q14498;A2RRD3;B3KWX7;B4DLM0;B4E1M7;B7Z4L7;Q68DD9;Q6MZY7;Q7Z3L0;Q14498-2;B4DRA0;Q6N037;Q5QP20	1.84108
IPI00100160;IPI00604431;IPI00915424;IPI00791537;IPI00374208;IPI00926727;IPI00792154	CAND1;KIAA0829;TIP120;TIP120A	Q86VP6-1;Q86VP6;A8K8U1;B3KM30;B3KMG3;Q86VP6-2	1.84036
IPI00021263;IPI00793388;IPI00790689;IPI00789337	YWHAZ	P63104;D0PNI1;Q6LD62	1.82851
IPI00013891;IPI00220447	TRA2A;hCG_37979;HSU53209	Q13595-1;Q13595;B4DQI6;B4DUA9;Q549U1;Q13595-2	1.82693
IPI00007943;IPI00917973;IPI00917136;IPI00916971	AMSH;STAMBP	O95630;B5M0B6;C9JK83	1.82262
IPI00328753;IPI00909030;IPI00337736;IPI00783726	CG1;KIAA0004;KTN1	Q86UP2-1;Q86UP2;Q5GGW3;B4DZ88;Q86UP2-2;B3KP76;Q3SWV9;Q6NZ46;Q6PDF7;B3KWP6;B7Z6P3;Q17RZ5	1.79927
IPI00792837;IPI00935311;IPI00013457;IPI00219759;IPI00788670;IPI00219760;IPI00925888	ZNF207;DKFZp761N202	Q59G94;O43670-1;O43670;O43670-2;A8MTG3;O43670-3;Q8N395;B4DQT7	1.78524
IPI00014311;IPI00642151;IPI00647073;IPI00922263;IPI00643617	CUL2;RP11-297A16.3-005;RP11-297A16.3-007	Q13617;B7Z6K8;Q5T2B5;Q5T2B7;B7Z1Y1	1.78217
IPI00853059;IPI00644386;IPI00873767;IPI00375441;IPI00641948	FUBP1	Q96AE4-2;Q96AE4;C9JT73;A6NL74;Q96AE4-1;B4DWL1;B4E0X8;Q59FU3;Q6PJY1;B4DT31;C9JSZ1	1.78034
IPI00018465;IPI00952607;IPI00552072;IPI00952671;IPI00946633;IPI00916908	CCT7;CCTH;NIP7-1;hCG_1997313	Q99832;Q53HV2;Q6IBT3;B7Z4T9;A8MWI8;B7Z1C9;B8ZZC9;B7Z4Z7;B7Z7I4	1.77734
IPI00008223;IPI00642549;IPI00643078;IPI00479614	RAD23B;RP11-131A5.1-002	P54727;B7Z4W4;B7ZA74;Q53F10;Q7Z5K8;B4DEA3;Q5W0S5	1.77725
IPI00921422;IPI00028275;IPI00472887;IPI00749072	CKAP5;KIAA0097	Q14008-3;Q14008;Q14008-1;Q8IYN5;Q14008-2	1.76737
IPI00216318;IPI00640721;IPI00645801	YWHAB	P31946-1;P31946;B5BU24	1.75742
IPI00013293;IPI00026927;IPI00792002	TMEM147	Q9BVK8;A8MU21;A8MWW0	1.75681
IPI00329650;IPI00916892;IPI00550291;IPI00927491;IPI00927087;IPI00927316;IPI00927742	MP44;NUP35;NUP53	Q8NFH5;A8K3Z5;B4DP57;B4DYB4;A6NM64;A8K0N6;C9J0M9;C9IYQ7	1.75298
IPI00940950;IPI00554723;IPI00853161;IPI00398057;IPI00064765;IPI00853485;IPI00893680;IPI00894078;IPI00894025;IPI00894342	RPL10;XX-FW83563B9.1-011;DXS648E;QM;RPL10L	Q5HY50;P27635;Q96L21	1.74269
IPI00867509;IPI00943173;IPI00798401;IPI00797709	CORO1C;CRNN4	A7MAP0;A7MAP1;B3KN06;Q53G58;Q59EA2;Q9ULV4;B4E3S0;B7Z9V0;B4DMH3	1.7218
IPI00550451;IPI00027423;IPI00902512;IPI00410128	PPP1A;PPP1CA	P62136;Q07161;B3KXM2;A6NNR3;C0STL0;C4TNW6	1.7078
IPI00790342;IPI00329389;IPI00867533;IPI00789282;IPI00797034;IPI00880154	RPL6;TXREB1	B2R4K7;Q9HBB3;Q02878;B4DRX3;Q8N5Z7;Q8TBK5	1.7039
IPI00411426;IPI00656002	VPS26;VPS26A	O75436;A8K3C1;B4DLT1;A8MZ56	1.69639
IPI00016910;IPI00646839;IPI00922360;IPI00873286;IPI00910003;IPI00939953	EIF3C;EIF3CL;EIF3S8	Q99613;A1KYQ7;B3KNZ4;B4DVQ5;B4E1D5;B4E2Z6;Q3B7B9;B5ME19;B4DDN4;B4DRU0;B4DVU3;C9J1F3;C9JJ55	1.69217
IPI00746004;IPI00420117;IPI00397358;IPI00930154	RPS27L;MPS1;RPS27;LOC392748;tcag7.1276;hCG_1746747;hCG_1996850;hCG_2001249;RP11-422P24.3-001	Q71UM5;C9JLI6;P42677;A4D1G5;Q5T4L6	1.68773
IPI00021808;IPI00908779;IPI00910697;IPI00911023;IPI00940549	HARS;HRS;hCG_1782886	P12081;B3KWE1;Q52NV4;B4DHQ1;B4DY73;B4DDD8;B4E1C5;C9JWK3	1.67252
IPI00941711;IPI00816452;IPI00069126;IPI00816461;IPI00844172;IPI00008455;IPI00642722	KIAA0389;MYO6	Q9UM54-3;Q9UM54;Q9UM54-1;Q9UM54-4;Q14784;Q9UM54-2;Q9UM54-5	1.6629
IPI00954530;IPI00016405;IPI00816523;IPI00816371	OCIA;OCIAD1	Q9NX40-1;Q9NX40;C9K030;Q9NX40-2;B4DND1	1.65651
IPI00018434;IPI00219826	TSG101	Q99816-1;Q99816;Q99816-2	1.63735
IPI00009943;IPI00550900;IPI00908553;IPI00643765;IPI00910288;IPI00384863;IPI00886965;IPI00888198	RP11-290D2.1-004;TPT1;hCG_32792;RP11-290D2.1-002	Q5W0H4;P13693;B4DKJ4;Q86YH5;Q8TBK7	1.62115
IPI00807545;IPI00216746;IPI00910458;IPI00216049;IPI00514561;IPI00640296;IPI00796697	HNRNPK;HNRPK;hCG_1985922;RP11-575L7.1-003;RP11-575L7.1-005;RP11-575L7.1-001	P61978-3;P61978;P61978-2;B4DFF1;Q5EC54;Q6IBN1;B4DUQ1;Q5T6W2;P61978-1;B3KU16;Q5T6W5	1.61116
IPI00021840;IPI00643522;IPI00640929;IPI00382475	OK/SW-cl.2;RPS6;hCG_1741512;RP11-513M16.6-001;RP11-513M16.6-002	P62753;A2A3R6;Q96DV6;A2A3R5	1.60109
IPI00219861;IPI00759646;IPI00893203;IPI00952677;IPI00410615;IPI00382703;IPI00936586;IPI00935343	ACP1	P24666-1;P24666;Q59EH3;B5MCC7;C9J4E5;C9JNS5;P24666-3;O75702	1.57176
IPI00220528	PBSCF;SNRPF	P62306	1.57113
IPI00016613;IPI00744507;IPI00741317;IPI00784195;IPI00472911	CSNK2A1;CK2A1;hCG_21984;hCG_39868	B2R6D7;B5BUH5;Q5U5J2;P68400;Q2I0Y7;Q8NEV1;B4DYS6	1.54487
IPI00744692	TAL;TALDO;TALDO1;TALDOR;hCG_18330;TALH	P37837;B4DID5;Q8WZ45;Q9UMF8	1.54411
IPI00654777;IPI00941255;IPI00011177;IPI00375766	hCG_1784554;EIF3F;EIF3S5	B3KSH1;O00303;B4DEW9;B4DMT5	1.5382
IPI00177428;IPI00748354	CHCHD4;MIA40	Q8N4Q1-2;Q8N4Q1;Q8N4Q1-1;A8K3Z9	1.50332
IPI00554737;IPI00910732;IPI00908543;IPI00168184;IPI00798040;IPI00910515;IPI00909011;IPI00798116	PPP2R1A;hCG_19686	P30153;A8K3H8;A8K7B7;B4DDF7;B4DE69;B4DQY1;Q8NB89;B3KQV6	1.4896
IPI00065500;IPI00922787;IPI00644855	BROFTI;BROX;C1orf58;RP11-452F19.1-005	Q5VW32;B7Z953;B7Z1V1;B7Z9G5;Q5VW33	1.47863
IPI00217975;IPI00790831	LMN2;LMNB;LMNB1	P20700;B4DZT3;Q6DC98	1.47809
IPI00032460	C6orf28;G7B;LSM2;DAAP-21F2.6-001;DADB-149K5.5-001;DAMC-117B11.11-001;DAQB-147D11.3-001;hCG_43728;XXbac-BCX40G17.2-001;XXbac-BPG254B15.5-001	Q9Y333;Q6FGG1	1.41654
IPI00022275;IPI00924492;IPI00927495;IPI00926992;IPI00927252;IPI00927794;IPI00927452	KIAA0851;SACM1L	Q9NTJ5;B4DK71;B4DVV3;B3KX17	1.40327
IPI00939159	NA	B4DNA3;B4DUZ8	0.68187
IPI00165949;IPI00477831	APPILS;ARTS1;ERAP1;KIAA0525;UNQ584/PRO1154	Q9NZ08-2;Q9NZ08;A8K6H1;Q9NZ08-1;Q53GQ8	0.62862
IPI00947328;IPI00013459;IPI00791036;IPI00946352;IPI00556190	NDUFB5;hCG_1787208	O43674;B2R9L0;Q05D62;Q561V6	0.45849
IPI00026314;IPI00647556;CON__Q3SX14;IPI00513782;IPI00377087;REV__IPI00783066;REV__IPI00853432;REV__IPI00419958;REV__IPI00853539;REV__IPI00477405	GSN;hCG_27454;RP11-477J21.1-001;RP11-477J21.1-003;DKFZp313L0718;RP11-477J21.1-005	P06396-1;P06396;B7Z6N2;B7Z9A0;Q5T0I2;B7Z373;B7Z5V1;Q5T0I1;Q69YR8;Q3SX14;B3KS49;Q5T0H9	0.42407
IPI00418471;IPI00552689;IPI00868727;IPI00001453;IPI00953284	VIM	P08670;B0YJC4;B0YJC5;B3KRK8;Q53HU8	0.4023
IPI00003968;IPI00792728;IPI00797098;IPI00797261	NDUFA9;NDUFS2L	Q16795;A8K4V2;Q9BTT5	0.40128
IPI00028520;IPI00221298;IPI00910368	NDUFV1;UQOR1	P49821-1;P49821;Q53G70;P49821-2;B4DE93;Q96ID4;B4DUN7	0.38468
IPI00299193	OMP25;SYNJ2BP	P57105	0.38098
IPI00796379;IPI00004656;IPI00930068;IPI00941461	B2M;CDABP0092;HDCMA22P;beta 2-microglobulin	B4E0X1;P61769;A6XND9;A6XMH4;A6XMH5;Q9UM88	0.35576
IPI00009028;IPI00792115;IPI00791350;CON__Q2KIS7	CLEC3B;TNA;DKFZp686H17246	P05452;B2R582;Q68DS3	0.35197
IPI00550731;IPI00939470;IPI00941420;IPI00784773;IPI00909649;IPI00942608;IPI00941203;IPI00939996;IPI00829663;IPI00384397	NA	Q8TCD0;C9J327;Q7Z3Y4;C9JEE5;C9J2E4	0.33208
IPI00025086	COX5A	P20674;Q71UP1	0.33032
IPI00744627;IPI00554710;IPI00909566	PECR;PRO1004	Q9BY49-1;Q9BY49;Q9BY49-2	0.31959
IPI00172513;IPI00792388;IPI00794192	APPL2;DIP13B	Q8NEU8;A8K3E7;B3KMB9;B7Z1Q8;B7Z411;B7Z4B0	0.31352
IPI00946421;IPI00219685;IPI00942935;IPI00909465;IPI00909424	CDA016;CGI-39;GRIM19;NDUFA13	Q9P0J0;B4DF76;B4DQP1;B4DEZ3	0.30729
IPI00384407;IPI00739205;IPI00829979;IPI00940246;IPI00941582	NA	Q9UL92;P01743;A6NH92;C9JTU0;C9JRG2	0.2955
IPI00604664;IPI00940744;IPI00927308;IPI00925023;IPI00927225;IPI00925853;IPI00924768;IPI00926963	hCG_17250;NDUFS1	B4DJA0;P28331;B4DIN9;B4DUC1;B4DPG1;B4DJ81;Q9P1A0	0.28099
IPI00003443;IPI00217475;IPI00217474;IPI00384836;IPI00643081;IPI00940508;IPI00642094	IFI16;IFNGIP1	Q16666-1;Q16666;Q16666-3;C9JGT9;Q16666-2;Q16666-5	0.27491
IPI00646773;IPI00796316;IPI00641047	GSN;hCG_27454;RP11-477J21.1-013;RP11-477J21.1-010	P06396-2;P06396;A2A418;B7Z4U6;B7Z992;B7Z2X4;Q5T0H8	0.2698
IPI00025202;IPI00163516	C17orf1;C17orf1B;FMNL;FMNL1	O95466-2;O95466;O95466-1	0.2531
IPI00299719;IPI00219663	ATP6N1C;ATP6V0A3;TCIRG1	Q13488-1;Q13488;Q64F87	0.245
IPI00829845	NA	A6NHW2	0.23551
IPI00639841;IPI00419263;IPI00889037;IPI00947265;IPI00472856;IPI00946181;IPI00946338;IPI00945581	DRS1;HCA88;PECI;HCA64;RP5-1013A10.1-007	O75521-1;O75521;Q53GC8;Q53HG3;Q6IBN4;O75521-2;B4DLL3;Q9NYD2;Q59E94;C9J723;C9J000;Q5JYK4;C9JB63;C9J4T3	0.23383
IPI00219381	NDUFA2	O43678	0.23138
IPI00171336;IPI00171257;IPI00944921	RIOK1;RP11-288G3.1-001	Q9BRS2;B2RB28;Q5W0K5;Q9H2L9	0.22375
IPI00012865;IPI00218797;IPI00218799;IPI00218798;IPI00790110;IPI00926132	PLD1	Q13393-1;Q13393;Q59EA4;Q13393-2;Q13393-4;C9JIL0;Q13393-3;C9IY79	0.20192
IPI00876888;IPI00827892;IPI00783184;IPI00954576;IPI00384404;IPI00940727;IPI00921238	NA	A8K008	0.19634
IPI00028883;IPI00642807;IPI00479154	NDUFB8;hCG_24658;RP11-411B6.5-006;RP11-411B6.5-003	O95169;Q5W145;Q5W143	0.19603
IPI00021369;IPI00792299;IPI00794466	CRYA2;CRYAB	P02511;C3VMY8;B4DIA6	0.1874
IPI00009375;IPI00921062;IPI00894425;IPI00893950;IPI00894091;IPI00894542	HAAO	P46952-1;P46952;P46952-2;C9IY88	0.1822
IPI00031140;IPI00917574	C2orf88	Q9BSF0;C9J8G7	0.18117
IPI00220059;IPI00815735;IPI00790949;IPI00454883	NDUFB4	O95168;B9EJC7;B2RUY3;C9J7N2;C9JXQ9	0.17824
IPI00009236;IPI00876941;IPI00853146;IPI00759683;IPI00852906;IPI00790433;IPI00789601	CAV;CAV1;hCG_39088;tcag7.24	Q03135-1;Q03135;A9XTE5;Q2TNI1;Q59E85;Q7Z4F3;Q03135-2;C9JKI3	0.17425
IPI00026570;IPI00872879	COX7A2;COX7AL	P14406;Q496I0;A8MZ71	0.15624
IPI00410240;IPI00410377;IPI00946313	RARRES1;TIG1	P49788-1;P49788;P49788-2	0.15452
IPI00034280;IPI00658011;IPI00790844;IPI00792258	DHRS11;UNQ836/PRO1774	Q6UWP2-1;Q6UWP2;Q6UWP2-2;A8MXC2	0.1484
IPI00071334;IPI00384659	MTND3;MT-ND3;NADH3;ND3;AD 1	P03897;A4GWW4;A4ZN04;A4ZYK1;A5WZG6;A5WZG8;A5WZL4;A5WZL6;A5X014;A5X0Q2;A5X0Y8;A5X1A4;A6YXV4;A6Z8G6;A6ZGZ8;A9LYR7;B1NVH3;B1W6Z3;B2XLB2;B2XPV3;B2XQE7;B7TCU3;B7TCW9;B8XZE8;B9ECT3;B9ECU6;B9ED50;B9EE38;C3W5L7;C7SJX3;C8XZ47;C8Y8R4;C8YGF5;C9D525;O21102;Q27H02;Q2HK90;Q4EWX2;Q4F2M4;Q4F4E8;Q4F698;Q4VFA1;Q58F37;Q6VH98;Q6VHF8;Q6VHJ8;Q6VK65;Q7GXZ5;Q7YCC6;Q7YCD3;Q7YCF1;Q7YEF4;Q85KT9;Q8HG26;Q8HG27;Q8HG28;Q8WCW0;…	0.14123
IPI00470619	GNG2	P59768	0.13069
IPI00031036;IPI00426063;IPI00925630;IPI00925161	DRA;SLC26A3;DKFZp686P10213	P40879;B4DUH7;Q75N04;Q6MZW7	0.1259
IPI00019449;IPI00289860	EDN;RNASE2;RNS2;ECRP	P10153;Q12762	0.11794
IPI00384676;IPI00019485;IPI00640158	ECHDC2	Q86YB7-1;Q86YB7;B7Z7N0;Q86YB7-2;Q8WY60	0.10511
IPI00387109	NA	P01615	0.09917
IPI00218477	FABP2;FABPI	P12104	0.09802
IPI00473031;IPI00872991;IPI00941338	ADH1B;ADH2	P00325;A8MYN5;B4DVC3;B4E1R1;B4E2R9;B7ZB36	0.0897
IPI00032902	SMPD3	Q9NY59;A8K0T6;B7ZL82;B7ZL84;C8CHW6;Q1ZYL9	0.08772
IPI00027264;IPI00413067;IPI00185574;IPI00220361	CAB29;CALB2;hCG_2011413	P22676;A6NER6;A8MY71	0.08343
IPI00790248;IPI00553138	SYB2;VAMP2	P63027;Q9BUC2	0.08021
IPI00016381;IPI00219858	RAB27;RAB27A;hCG_38865	P51159-1;P51159;A2RU94;Q6IAS8;P51159-2	0.07723
IPI00871467;IPI00334532;IPI00646281;IPI00853275;IPI00927755;IPI00927501;IPI00853066;IPI00924481	CAML1;L1CAM;MIC5	P32004-1;P32004;A8K139;Q7Z3Z9;P32004-2;A4ZYW4;Q7Z2H2;Q7Z2I3;Q7Z2J0;Q7Z2J9;Q86SE4	0.0742
IPI00176903;IPI00514023;IPI00513773	FKSG13;PTRF	Q6NZI2-1;Q6NZI2;B3KRY5;B4DNU9;Q6NZI2-3;B4DPZ5;Q6NZI2-2	0.0616
IPI00396930;IPI00940494	NA	C9JJ77	0.05917
IPI00946599;IPI00419942;IPI00915376;IPI00472739;IPI00382751;IPI00943162;IPI00419573;IPI00953339;IPI00744792;IPI00641709	TPSAB1;TPSB2;tryptaseC;TPS2;TPSB1;tryptaseB	Q6B051;Q6FHB8;Q6NZY1;Q96RZ6;P20231;Q15661-1;Q15661;Q15661-2;Q96RZ7	0.05877
IPI00242956;IPI00941166;IPI00936055;IPI00940916;IPI00935210	FCGBP	Q9Y6R7	0.05788
IPI00298082;IPI00938121;IPI00922171	CLCA4;CaCC2;UNQ562/PRO1124	A8MQC9;Q14CN2;Q9NXP1	0.05771
IPI00056334	PRKCDBP;SRBC	Q969G5	0.05579
IPI00218236;IPI00930380;IPI00894274;IPI00892668;IPI00894333	PPP1CB;PPP1CA	P62140;B4DJ75;B7ZB67;B4E163;C4TNW5	0.05304
IPI00936296	NA	NA	0.05115
IPI00002135;IPI00908659;IPI00946746	ERIC1;TACC3	Q9Y6A5;Q2NKK4;B4DYJ1;B4E355	0.05104
IPI00004457;IPI00024357;IPI00293889	AOC3;VAP1	Q16853;Q9UEU7	0.04999
IPI00922222;IPI00953106;IPI00954431;IPI00922885	MTND6;MT-ND6;NADH6;ND6	P03923;A0S9S4;A1DUW2;A1DVF7;A1DVP8;A4ZMD8;A6YWD9;A6YX87;A6YXB3;A6YXL7;A6YZJ2;A6Z1T4;A6Z8R1;A6ZBM4;A6ZDH3;A6ZHQ4;A7LE18;A7LER5;A7XTS4;A8R1N6;B0Z776;B1PIK4;B1W9K7;B2D3W3;B2D5P9;B2XHG7;B2XQV4;B2Y8L1;B2YBG2;B3VLA5;B4YBV7;B4YG26;B8RC54;B9ECT7;B9EEZ1;C7B3B7;C8XV66;C8XWK4;C8YA62;C8YC64;C8YCT5;C8YF93;C9D643;Q0G8P9;Q0ZEY1;Q20CU2;Q2HLE2;Q305R6;Q305V5;Q305Y1;Q4EWR6;Q4F0B4;Q4F0F3;Q4F290;Q4F3Y8;Q4F4M2;Q4F4P8;…	0.04695
IPI00305286;IPI00910658;IPI00290420	HPGD;PGDH1;hCG_39037;PGDH	P15428;B4DU74;B4DTA4;B4DV57;O00749;Q12998;Q9NZQ5	0.04681
IPI00100980;IPI00922156;IPI00910301	EHD2;PAST2	Q9NZN4;B4DLA1;B4DNU6;B4DU62;B7ZAY3;Q8NCJ3;B3KUH4	0.04579
IPI00060893	ANAPC16;C10orf104;hCG_1789694	Q96DE5;C5H3H2	0.04299
IPI00401193;IPI00946927	KIAA1147;LCHN	A4D1U4;C9J7X6	0.04171
IPI00009829	CPA3	P15088;B2R941	0.03589
IPI00014625	CACC1;CLCA1	A8K7I4;B3KUF3;B4DUZ6	0.03542
IPI00215760;IPI00921588;IPI00941160;IPI00643673	FMO5;hCG_1981889;RP11-337C18.2-004	P49326;Q53H53;C9JJD1;Q9HA79;Q8IV22	0.03375
IPI00221328;IPI00514835;IPI00384724;IPI00853014	CLIC2;RP13-228J13.7-004	O15247;A6NN85;Q86YM0;A6PVS0	0.03277
IPI00025311;IPI00744780;IPI00793841;IPI00807587;IPI00794332;IPI00908415;IPI00909461	AIBC1;BCAS1;NABC1	O75363-1;O75363;A0AVG7;B2RCQ5;O75363-2;B4DFK2;B4DHY3	0.02966
IPI00908640	NA	B4E0F2	0.0236
IPI00298252;IPI00219199	PYY	P10082-1;P10082;P10082-2	0.02149
IPI00028509	GNG7;GNGT7	O60262	0.0206
IPI00872817;IPI00007067;IPI00874202;IPI00909760;IPI00479010	GLIPR2;C9orf19;GAPR1;RP11-421H8.5-004	A8MWQ4;Q9H4G4;A8MZ81;B4DQC5;A6NKU3;Q5VZR0	0.01751
IPI00019872	EDH17B2;HSD17B2	P37059;Q53GD0	0.01668
IPI00792970	NA	NA	0.0144
IPI00936133	NA	NA	0.01229
IPI00465343	ADH1C;ADH3	P00326;Q71V49	0.01195
IPI00012832;IPI00796058;IPI00902476	MAGP2;MFAP5	Q13361;A8K3H0;Q7Z490;B3KW70	0.01193
IPI00893853;IPI00829711	NA	A6NE94;C9IZR1	0.00662
IPI00291737	INTL;ITLN;ITLN1;LFR;UNQ640/PRO1270	Q8WWA0;Q5IWS5	0.00629
IPI00102821;IPI00885163;IPI00382735;IPI00952710	HSPC190;PACAP	Q8WU39-1;Q8WU39;B3KQ72	0.00451
IPI00290315;IPI00383975	CHGA	P10645;Q6NR84;Q86T07	0.00174
IPI00888280	NA	NA	0.0003
