# Supplementary material for: Proteomic indicators of oxidation and hydration state in colorectal cancer
Source: PeerJ. 2016 Jul 20;4:e2238. doi: 10.7717/peerj.2238 (PMC4958012; doi:10.7717/peerj.2238)
Supplement: Supplemental Information 1 — This ZIP file contains the code and data files used in the present study [file peerj-04-2238-s001.zip › Dataset_S1/data/cancer/LPL+16.csv]

Entry	Gene.Symbol	ACP.NNCM	CIS.NNCM	ICC.NNCM
P06702	S100A9	10.26	7.13	18.71
P35579	MYH9	3.94	11.12	13.51
P24821	TNC	2.14	23.99	12.71
P11021	HSPA5	8.42	6.56	10.81
P11678	EPX	16.67	16.07	8.78
P05109	S100A8	9.35	6.14	8.63
Q9P2E9	RRBP1	4.97	5.8	8.07
Q07065	CKAP4	2.96	4.02	7.79
P07237	P4HB	8.1	7.88	7.28
P30101	PDIA3	4.56	2.21	6.03
Q96AG4	LRRC59	4.74	4.11	5.68
P13667	PDIA4	4.33	1.57	5.34
P04843	RPN1	3.48	3.91	4.61
P27824	CANX	4.46	3.65	4.56
P52209	PGD	5.22	4.73	4.53
Q15063	POSTN	0.67	6.95	4.41
P11142	HSPA8	3.23	2.44	4.42
P67936	TPM4	1	4.07	4.31
P14618	PKM	1.68	2.4	4.18
P68104	EEF1A1	6.59	5.35	4.03
Q8NBS9	TXNDC5	6.78	4.32	3.93
P13639	EEF2	5.86	6.05	3.86
Q14764	MVP	5.34	4.39	3.87
P29692	EEF1D	2.75	4.42	3.81
P14625	HSP90B1	6.1	5.37	3.78
Q00341	HDLBP	1.95	2.49	3.78
O43852	CALU	1.74	3.18	3.48
Q15149	PLEC	0.97	2.86	3.48
P27797	CALR	5.67	2.14	3.05
Q9Y4L1	HYOU1	4.47	2.52	3
P11940	PABPC1	2.78	3.03	2.96
Q7KZF4	SND1	2.11	2.84	2.89
Q15293	RCN1	3.44	2.94	2.84
P46777	RPL5	2.79	1.95	2.52
P10809	HSPD1	5.08	2.17	2.49
P04844	RPN2	3.28	2.95	2.34
P00338	LDHA	3.97	6.08	2.27
P24534	EEF1B2	2.08	2.33	2.26
Q9Y6C2	EMILIN1	0.74	2.78	2.16
P31949	S100A11	4.88	2.41	2.05
O75369	FLNB	2.5	2.45	1.95
P53621	COPA	2.5	3.39	1.88
P02792	FTL	4.76	3.63	1.87
P26641	EEF1G	3.8	4.43	1.72
Q15582	TGFBI	1.03	2.54	1.65
P46060	RANGAP1	1.58	1.35	1.57
Q00610	CLTC	2.36	2.14	1.4
Q08211	DHX9	2.89	2.49	1.32
P08238	HSP90AB1	2.13	3.01	1.1
P02675	FGB	0.21	0.73	10.57
P02679	FGG	0.21	0.59	9.32
P02671	FGA	0.2	0.44	7.79
P00751	CFB	0.27	0.49	6.34
P35580	MYH10	0.2	1.99	5.64
Q99715	COL12A1	0.33	3.5	5.53
P0CG05	IGLC2	0.82	0.81	4.88
P21810	BGN	0.48	1.73	4.35
P08603	CFH	0.55	0.63	4.18
P0C0L4	C4A	0.5	0.44	4.07
P04196	HRG	0.46	0.44	3.86
P02751	FN1	0.12	2.33	3.37
P01024	C3	0.16	0.38	3.32
P02452	COL1A1	0.18	0.45	3.19
P01042	KNG1	0.5	0.43	3.11
P08123	COL1A2	0.18	0.56	2.93
P00488	F13A1	0.26	0.56	2.83
P02787	TF	0.23	0.14	2.84
P02790	HPX	0.39	0.31	2.32
P01011	SERPINA3	0.13	0.24	2.21
P04083	ANXA1	0.31	0.6	2.14
P02647	APOA1	0.25	0.5	1.83
P51884	LUM	0.12	0.29	1.58
P04004	VTN	0.11	0.58	1.34
Q14195	DPYSL3	0.22	1.17	1.3
Q05707	COL14A1	0.11	0.2	1.29
P02763	ORM1	0.21	0.15	1.3
P01009	SERPINA1	0.08	0.11	1.29
P23142	FBLN1	0.24	1.2	1.28
P26038	MSN	0.25	0.73	1.27
P12110	COL6A2	0.17	0.61	1.27
P08670	VIM	0.4	0.68	1.24
P19823	ITIH2	0.35	0.44	1.23
P02765	AHSG	0.26	0.28	1.23
P02545	LMNA	0.19	0.18	1.09
P20774	OGN	0.08	0.07	1.05
P12109	COL6A1	0.12	0.58	1.03
Q16555	DPYSL2	0.37	0.4	1.02
P06396	GSN	0.27	0.2	0.99
P07585	DCN	0.12	0.18	0.98
P10909	CLU	0.09	0.5	0.94
P22105	TNXB	0.31	0.45	0.93
Q02952	AKAP12	0.18	0.5	0.92
P27816	MAP4	0.26	0.7	0.91
P51888	PRELP	0.12	0.17	0.9
P12111	COL6A3	0.07	0.27	0.8
Q9BXN1	ASPN	0.12	0.2	0.67
Q09666	AHNAK	0.1	0.23	0.61
O95994	AGR2	10.62	1.43	1.45
P35900	KRT20	6.73	2.97	1.3
Q12864	CDH17	3.33	1.23	1.04
P30740	SERPINB1	2.51	1.64	0.96
Q14697	GANAB	2.75	1.71	0.87
P42704	LRPPRC	2.84	3.59	0.87
P35221	CTNNA1	2.35	1.19	0.78
P48735	IDH2	5.7	3.07	0.59
Q06323	PSME1	3.39	1.06	0.54
P06733	ENO1	2.3	1.35	0.53
P07954	FH	1.2	0.56	0.53
P37837	TALDO1	1.13	0.72	0.52
Q16762	TST	2.18	0.46	0.51
P40926	MDH2	1.71	0.52	0.47
Q02817	MUC2	1.46	0.37	0.47
P06576	ATP5B	1.44	0.43	0.46
P42765	ACAA2	2.45	0.55	0.41
Q9Y6R7	FCGBP	2.23	0.71	0.39
O43707	ACTN4	1	1.87	0.36
P17931	LGALS3	1.27	0.66	0.35
P05783	KRT18	4.9	2.53	0.34
P05787	KRT8	4.82	2.42	0.29
P04406	GAPDH	1.02	0.36	0.29
P21796	VDAC1	2.14	0.86	0.28
A8K7I4	CLCA1	7.37	1.26	0.26
P11216	PYGB	1.27	0.71	0.26
P62937	PPIA	1.94	0.51	0.25
Q16836	HADH	1.67	0.61	0.25
P56470	LGALS4	3.75	0.99	0.2
P08727	KRT19	2.76	1.21	0.2
P07737	PFN1	0.76	0.73	0.19
P10606	COX5B	0.91	0.56	0.18
P63104	YWHAZ	1.02	0.97	0.17
P06703	S100A6	1.84	0.59	0.17
P07602	PSAP	0.43	0.83	0.15
P10599	TXN	1.58	0.63	0.15
P62158	CALM1	1.13	0.55	0.12
P16402	HIST1H1D	1.51	0.52	0.08
P16403	HIST1H1C	1.93	0.62	0.06
P12277	CKB	0.42	0.16	0.05
P10412	HIST1H1E	1.15	0.49	0.02
Q16181	SEPT7	0.44	0.55	0.79
Q15019	SEPT2	0.35	0.43	0.67
Q03252	LMNB2	0.29	0.26	0.62
P30041	PRDX6	0.73	0.45	0.51
Q99536	VAT1	0.42	0.25	0.49
Q15404	RSU1	0.22	0.37	0.47
O00159	MYO1C	0.44	0.42	0.44
P08758	ANXA5	0.16	0.29	0.43
P09382	LGALS1	0.25	0.3	0.43
Q13813	SPTAN1	0.45	0.34	0.41
Q01082	SPTBN1	0.45	0.44	0.4
P81605	DCD	0.27	0.1	0.33
P0DMV8	HSPA1A	0.38	0.29	0.32
P07305	H1F0	0.28	0.12	0.27
P11766	ADH5	0.33	0.36	0.24
O95810	SDPR	0.14	0.1	0.22
P10645	CHGA	0.09	0.07	0.22
Q6NZI2	PTRF	0.05	0.08	0.22
Q15661	TPSAB1	0.16	0.09	0.12
Q13642	FHL1	0.09	0.12	0.12
P41219	PRPH	0.04	0.09	0.09
P00738	HP	0.16	0.04	3.06
P61604	HSPE1	2.79	0.53	2.48
P20700	LMNB1	2.56	0.73	2.07
P69905	HBA1	1.45	0.07	1.91
P00558	PGK1	2.23	0.54	1.86
Q99497	PARK7	1.53	0.4	1.85
P01008	SERPINC1	0.59	0.18	1.33
P07355	ANXA2	0.32	0.17	1.19
P38646	HSPA9	2.23	0.68	1.06
P04264	KRT1	0.61	0.34	0.93
P01023	A2M	0.22	0.13	0.86
P62979	RPS27A	0.64	0.15	0.73
O43491	EPB41L2	0.51	0.28	0.67
P07339	CTSD	0.97	0.29	0.57
P00915	CA1	0.58	0.2	0.56
P00918	CA2	0.71	0.15	0.51
P60903	S100A10	0.64	0.15	0.47
P68871	HBB	0.86	0.06	0.35
P98160	HSPG2	0.33	1.46	0.96
Q8WX93	PALLD	0.18	1.07	0.84
P48681	NES	0.29	0.65	0.71
Q14112	NID2	0.25	0.55	0.69
P35749	MYH11	0.62	0.75	0.67
Q9UGI8	TES	0.37	0.68	0.64
P15088	CPA3	0.21	0.43	0.55
P07942	LAMB1	0.35	1.24	0.55
Q9Y490	TLN1	0.14	0.8	0.53
Q96CX2	KCTD12	0.28	0.57	0.47
P14543	NID1	0.29	0.47	0.47
P11047	LAMC1	0.23	0.74	0.44
P12814	ACTN1	0.17	1.13	0.43
P08133	ANXA6	0.15	0.48	0.42
P21333	FLNA	0.1	0.59	0.39
Q9HBL0	TNS1	0.2	0.63	0.37
Q14315	FLNC	0.13	0.73	0.36
Q05682	CALD1	0.03	0.29	0.36
O75083	WDR1	0.4	0.8	0.34
P05556	ITGB1	0.46	0.97	0.33
Q96AC1	FERMT2	0.13	0.66	0.32
P04792	HSPB1	0.13	0.58	0.3
P55268	LAMB2	0.22	0.57	0.29
Q16363	LAMA4	0.22	0.61	0.27
Q9NVD7	PARVA	0.17	0.52	0.26
P02743	APCS	0.04	0.14	0.25
P53814	SMTN	0.15	0.44	0.24
Q9UMS6	SYNPO2	0.11	0.26	0.22
O15061	SYNM	0.08	0.39	0.21
P18206	VCL	0.09	0.38	0.19
Q9BX66	SORBS1	0.1	0.26	0.18
Q01995	TAGLN	0.04	0.55	0.18
Q93052	LPP	0.11	0.49	0.18
Q15746	MYLK	0.08	0.39	0.18
P17661	DES	0.08	0.33	0.17
Q16853	AOC3	0.24	0.36	0.17
Q9NR12	PDLIM7	0.14	0.7	0.16
Q9NZN4	EHD2	0.13	0.26	0.15
P51911	CNN1	0.03	0.26	0.15
P21291	CSRP1	0.13	0.49	0.14
Q15124	PGM5	0.16	0.36	0.13
P21980	TGM2	0.05	0.24	0.13
P60660	MYL6	0.15	0.38	0.13
P07951	TPM2	0.04	0.43	0.13
P09493	TPM1	0.04	0.43	0.12
