# Supplementary material for: Proteomic indicators of oxidation and hydration state in colorectal cancer
Source: PeerJ. 2016 Jul 20;4:e2238. doi: 10.7717/peerj.2238 (PMC4958012; doi:10.7717/peerj.2238)
Supplement: Supplemental Information 1 — This ZIP file contains the code and data files used in the present study [file peerj-04-2238-s001.zip › Dataset_S1/data/cancer/BPV+11.csv]

Gene name	Entry	Entry name	Adenoma	stage I	stage II	stage III	stage IV
SAA1	P0DJI8	SAA1_HUMAN	1	1	2.98	1	1
EFEMP1	Q12805	FBLN3_HUMAN	1	1.453	2.81	1	1
FBLN1	P23142	FBLN1_HUMAN	1	1.358	2.61	1	1
CEACAM3	P40198	CEAM3_HUMAN	1	1	2.57	1	1
CNN1	P51911	CNN1_HUMAN	0.549	0.663	2.32	1	0.604
TAGLN	Q01995	TAGL_HUMAN	0.51	0.772	2.32	1	0.482
VCAN	P13611	CSPG2_HUMAN	1	1	2.29	1.418	1
FN1	P02751	FINC_HUMAN	0.806	1	2.25	1.499	1
OLFM4	Q6UX06	OLFM4_HUMAN	1.227	1.731	2.19	1	1
TGFBI	Q15582	BGH3_HUMAN	1	1.59	2.19	1.295	1
PRELP	P51888	PRELP_HUMAN	1	1	2.15	0.642	1
APOE	P02649	APOE_HUMAN	1	1	2.13	1	1
FBN1	P35555	FBN1_HUMAN	1.54	0.796	2.09	1	1.43
IRS2	Q9Y4H2	IRS2_HUMAN	1	1	2.08	1	1
ALDH1A1	P00352	AL1A1_HUMAN	1.344	1.523	2.07	0.639	1
CPNE1	Q99829	CPNE1_HUMAN	1.395	1.619	2.07	1.393	1
ACTG2	P63267	ACTH_HUMAN	0.737	1	2.02	0.626	1
FTL	P02792	FRIL_HUMAN	1	1	1.97	1.359	1
ACTC1	P68032	ACTC_HUMAN	1	1	1.96	1	0.686
THY1	P04216	THY1_HUMAN	1	1	1.94	1	1
ASPN	Q9BXN1	ASPN_HUMAN	1	1	1.93	1	1
TUBB3	Q13509	TBB3_HUMAN	1	1	1.91	1	1
COL12A1	Q99715	COCA1_HUMAN	1.59	1.419	1.9	2.08	1
COL8A1	P27658	CO8A1_HUMAN	1	1	1.87	1	1
HNRNPUL1	Q9BUJ2	HNRL1_HUMAN	1	1	1.86	1	1
ACOT9	Q9Y305	ACOT9_HUMAN	1	1	1.8	1	1
COL18A1	P39060	COIA1_HUMAN	1	1	1.8	1	1
FLNA	P21333	FLNA_HUMAN	0.696	1	1.8	1	0.569
PAFAH1B3	Q15102	PA1B3_HUMAN	1	1	1.8	1	1
TPM4	P67936	TPM4_HUMAN	1	1	1.8	1	1
BGN	P21810	PGS1_HUMAN	0.505	1	1.79	1	0.61
DES	P17661	DESM_HUMAN	0.336	0.477	1.79	0.538	0.391
MX1	P20591	MX1_HUMAN	1	1	1.79	1	1
SERPINH1	P50454	SERPH_HUMAN	1	1	1.79	1.549	1
HSD17B10	Q99714	HCD2_HUMAN	1	1	1.77	1	1
SLC2A1	P11166	GTR1_HUMAN	1	1	1.77	1.477	1
CEACAM5	P06731	CEAM5_HUMAN	1	2.954	1.75	2.901	1
PGM5	Q15124	PGM5_HUMAN	1	1	1.75	0.637	1
GPX3	P22352	GPX3_HUMAN	1	1	1.72	1	1
FBLN5	Q9UBX5	FBLN5_HUMAN	1	1	1.71	1	1
BXDC1	Q9H7B2	RPF2_HUMAN	1	1	1.7	1	1
HIST1H3A	P68431	H31_HUMAN	1.498	1	1.7	1	1
PDLIM4	P50479	PDLI4_HUMAN	1	1	1.7	1	1
CYB5B	O43169	CYB5B_HUMAN	1	1	1.69	1	1
ACTN1	P12814	ACTN1_HUMAN	1	1	1.68	1.324	1
ELN	P15502	ELN_HUMAN	0.365	1	1.68	0.657	1
HMGB1	P09429	HMGB1_HUMAN	1	1.395	1.68	1	2.08
DPY30	Q9C005	DPY30_HUMAN	1	1	1.66	1	1
EMILIN1	Q9Y6C2	EMIL1_HUMAN	1	1	1.66	1	1
AIFM1	O95831	AIFM1_HUMAN	1	1	1.65	1	1
CALD1	Q05682	CALD1_HUMAN	1	1	1.64	1	0.555
POSTN	Q15063	POSTN_HUMAN	0.621	0.521	1.64	0.56	0.467
HSPB1	P04792	HSPB1_HUMAN	1	1	1.63	1	1
ILK	Q13418	ILK_HUMAN	1	1	1.63	1	1
TUBB6	Q9BUF5	TBB6_HUMAN	1	1	1.61	1	1
CSE1L	P55060	XPO2_HUMAN	1	1	1.59	1	1
DPEP1	P16444	DPEP1_HUMAN	1	1	1.59	1.824	1
TGFB1I1	O43294	TGFI1_HUMAN	1	1	1.59	1	0.699
IPO5	O00410	IPO5_HUMAN	1	1	1.58	1	1
FERMT2	Q96AC1	FERM2_HUMAN	1	1	1.57	1	1
FLNC	Q14315	FLNC_HUMAN	0.648	1	1.57	1	0.59
GTF2I	P78347	GTF2I_HUMAN	1	1	1.56	1	1
CALU	O43852	CALU_HUMAN	1	1	1.54	1.445	1
NUP93	Q8N1F7	NUP93_HUMAN	1	1	1.54	1	1
PRKG1	Q13976	KGP1_HUMAN	1	1	1.54	1	1
ZYX	Q15942	ZYX_HUMAN	1	1	1.54	1.496	1
BCAT2	O15382	BCAT2_HUMAN	1	1	1.53	1	1
MYH11	P35749	MYH11_HUMAN	0.339	0.373	1.53	0.669	0.354
MYH10	P35580	MYH10_HUMAN	1	1	1.52	1	1
PHGDH	O43175	SERA_HUMAN	1	1	1.52	1	1
PLG	P00747	PLMN_HUMAN	0.579	1	1.52	1	1
SORD	Q00796	DHSO_HUMAN	1.537	1.658	1.52	1	1
ACAD9	Q9H845	ACAD9_HUMAN	1	1	1.51	1	1
HSPE1	P61604	CH10_HUMAN	1.511	1.341	1.5	1	1
NOL5	Q9Y2X3	NOP58_HUMAN	1	1	1.5	1	1
PEA15	Q15121	PEA15_HUMAN	1	1	1.5	1	1
RPS4Y2	Q8TD47	RS4Y2_HUMAN	1	1	1.5	1	1
LYPLA1	O75608	LYPA1_HUMAN	1	1.57	1.49	1	1
RAB31	Q13636	RAB31_HUMAN	1	1	1.49	1	1
RCC2	Q9P258	RCC2_HUMAN	1	1	1.49	1.408	1
TUBA1A	Q71U36	TBA1A_HUMAN	1.272	1	1.49	1	1
ANXA5	P08758	ANXA5_HUMAN	1	1	1.48	1	0.772
DEFA3	P59666	DEF3_HUMAN	1	1	1.48	1	1
NPM1	P06748	NPM_HUMAN	1.556	1.292	1.47	1.705	1
PARP1	P09874	PARP1_HUMAN	1	1	1.47	1	1
PLOD3	O60568	PLOD3_HUMAN	1	1	1.47	1	1
NOL5A	O00567	NOP56_HUMAN	1	1	1.46	1	1
RSL1D1	O76021	RL1D1_HUMAN	1	1	1.46	1	1
SPTB	P11277	SPTB1_HUMAN	1	1	1.46	1	1
HIBADH	P31937	3HIDH_HUMAN	1.4	1	1.45	1	1
SSB	P05455	LA_HUMAN	1	1	1.45	1.504	1
HNRNPUL2	Q1KMD3	HNRL2_HUMAN	1	1	1.44	1	1
LGALS1	P09382	LEG1_HUMAN	1	0.712	1.43	1.391	1
PGRMC1	O00264	PGRC1_HUMAN	1	0.723	1.43	1.625	1
SLC25A5	P05141	ADT2_HUMAN	1	1	1.43	1	1
TARDBP	Q13148	TADBP_HUMAN	1	1	1.43	1	1
TOMM40	O96008	TOM40_HUMAN	1	1	1.43	1	1
AHCY	P23526	SAHH_HUMAN	1	1.294	1.42	1.506	1
PRTN3	P24158	PRTN3_HUMAN	1	2.27	1.42	2.681	1
TRIM28	Q13263	TIF1B_HUMAN	1	1	1.42	1	1
MRPL19	P49406	RM19_HUMAN	1	1	1.41	1	1
HNRNPU	Q00839	HNRPU_HUMAN	1	1	1.4	1	1
LPP	Q93052	LPP_HUMAN	0.611	1	1.4	1	1
MYL9	P24844	MYL9_HUMAN	1	1	1.4	1	0.592
PRKDC	P78527	PRKDC_HUMAN	1	1	1.4	1.21	1
ANXA6	P08133	ANXA6_HUMAN	0.724	1	1.39	1	1
NONO	Q15233	NONO_HUMAN	1	1	1.39	1.255	1
SF3B3	Q15393	SF3B3_HUMAN	1	1	1.39	1	1
ALDH18A1	P54886	P5CS_HUMAN	1	1	1.38	1	1.4
C4B	P0C0L5	CO4B_HUMAN	1	1	1.38	1	1
MYBBP1A	Q9BQG0	MBB1A_HUMAN	1	1	1.38	1.339	1
FGB	P02675	FIBB_HUMAN	0.618	1	1.37	1.47	1
TGM2	P21980	TGM2_HUMAN	1	1	1.37	1	1
TLN1	Q9Y490	TLN1_HUMAN	1	0.808	1.37	1	1
ATAD3A	Q9NVI7	ATD3A_HUMAN	1	1.39	1.36	1	1
OPA1	O60313	OPA1_HUMAN	1	1	1.36	1	1
HSPH1	Q92598	HS105_HUMAN	1	1	1.35	1	1
RNH1	P13489	RINI_HUMAN	1	1	1.34	1	1
PRDX5	P30044	PRDX5_HUMAN	1.224	1	1.33	0.631	1
UBA1	P22314	UBA1_HUMAN	1	1	1.33	1.192	1
XRCC5	P13010	XRCC5_HUMAN	1	1	1.33	1.291	1
COL5A2	P05997	CO5A2_HUMAN	0.429	0.681	1.32	1	1
HNRNPA3	P51991	ROA3_HUMAN	1	1	1.32	1	1
HSPD1	P10809	CH60_HUMAN	0.721	1.286	1.32	1.232	1
COL1A2	P08123	CO1A2_HUMAN	0.308	0.621	1.31	0.581	0.532
COL4A2	P08572	CO4A2_HUMAN	1	0.743	1.31	1	1
HSPG2	P98160	PGBM_HUMAN	0.659	0.65	1.29	1	0.559
ACTA2	P62736	ACTA_HUMAN	0.425	1	1.28	1	1
DHX9	Q08211	DHX9_HUMAN	1	1	1.28	1.264	1
VTN	P04004	VTNC_HUMAN	0.741	0.643	1.28	1	1
APOB	P04114	APOB_HUMAN	1	1	1.27	1	1
COL1A1	P02452	CO1A1_HUMAN	0.289	0.604	1.27	0.575	0.485
MDH2	P40926	MDHM_HUMAN	1.581	1	1.27	1	1
VARS	P26640	SYVC_HUMAN	1	1	1.27	1.271	1
PGK1	P00558	PGK1_HUMAN	1.268	1	1.25	1	1.46
FGA	P02671	FIBA_HUMAN	0.67	1	1.23	1.378	0.725
VCL	P18206	VINC_HUMAN	0.788	1	1.22	1	0.743
HNRNPA1	P09651	ROA1_HUMAN	1	1	1.2	1	1
HNRNPA2B1	P22626	ROA2_HUMAN	0.804	1	1.19	1	1
COL6A3	P12111	CO6A3_HUMAN	0.786	0.739	1.18	1	0.45
ACTG1	P63261	ACTG_HUMAN	1	1	0.87	1	1
CLTC	Q00610	CLH1_HUMAN	1	1	0.869	1.207	1
IQGAP1	P46940	IQGA1_HUMAN	1	1	0.855	1	1
ATP5B	P06576	ATPB_HUMAN	1.18	1	0.832	1	1
HADHA	P40939	ECHA_HUMAN	1	1	0.827	1	1
HBA1	P69905	HBA_HUMAN	1	0.663	0.821	1	1
PDIA3	P30101	PDIA3_HUMAN	1	0.749	0.82	1	0.822
MYH14	Q7Z406	MYH14_HUMAN	1	1	0.814	1	1.44
PPIA	P62937	PPIA_HUMAN	1.235	1	0.813	1	1.23
EIF4A1	P60842	IF4A1_HUMAN	1	1	0.804	1	1
RPN2	P04844	RPN2_HUMAN	1	1	0.795	1	1
PDIA6	Q15084	PDIA6_HUMAN	1	1	0.793	1	1
ANXA2	P07355	ANXA2_HUMAN	1	1	0.79	1.183	1
ANXA2P2	A6NMY6	AXA2L_HUMAN	1	1	0.784	1	1
PEBP1	P30086	PEBP1_HUMAN	1	1	0.782	1	1
PSME1	Q06323	PSME1_HUMAN	1	0.779	0.771	1	1
TKT	P29401	TKT_HUMAN	1	1	0.765	1	1
TST	Q16762	THTR_HUMAN	1	1	0.765	1	1
CFL1	P23528	COF1_HUMAN	1	1	0.761	1	1
EEF2	P13639	EF2_HUMAN	0.683	1	0.761	1	1
NP	P00491	PNPH_HUMAN	1	1	0.756	1	1
SEC23B	Q15437	SC23B_HUMAN	1	1	0.753	1	1
PSME2	Q9UL46	PSME2_HUMAN	1	1	0.748	1	1
CNDP2	Q96KP4	CNDP2_HUMAN	1.708	1	0.746	1	1
HIST1H2BL	Q99880	H2B1L_HUMAN	1	1	0.746	1	1
COX6B1	P14854	CX6B1_HUMAN	2.593	0.42	0.74	1	1
GAPDH	P04406	G3P_HUMAN	1.205	1	0.74	1.298	1.49
PPIB	P23284	PPIB_HUMAN	1	1	0.74	1	1
ACO1	P21399	ACOC_HUMAN	1.328	1	0.739	1	1
ACTBL2	Q562R1	ACTBL_HUMAN	0.835	1	0.738	1	1
PPP2CA	P67775	PP2AA_HUMAN	1	1	0.738	1	1
EIF5A	P63241	IF5A1_HUMAN	1	0.723	0.737	1	1
ERP29	P30040	ERP29_HUMAN	1	1	0.737	1	1
AHNAK	Q09666	AHNK_HUMAN	0.774	1	0.734	1	1
ATP1A1	P05023	AT1A1_HUMAN	1	1	0.734	1	1
GMDS	O60547	GMDS_HUMAN	1.373	1	0.732	1	1
PDCD6IP	Q8WUM4	PDC6I_HUMAN	1	1	0.73	1	1
ECHS1	P30084	ECHM_HUMAN	1.366	1	0.728	1	1
IGHM	P01871	IGHM_HUMAN	1	1	0.728	1	1
EPPK1	P58107	EPIPL_HUMAN	1	1	0.725	1	1
MYO1D	O94832	MYO1D_HUMAN	1	1	0.724	1	1
LGALS9	O00182	LEG9_HUMAN	1	1	0.722	1	1
LCP1	P13796	PLSL_HUMAN	1	1	0.721	1	0.678
LRRC59	Q96AG4	LRC59_HUMAN	1	1	0.717	1	1
CKMT1A	P12532	KCRU_HUMAN	1.458	1.56	0.712	1	1.42
TMPO	P42167	LAP2B_HUMAN	1	1	0.71	1.359	1
EZR	P15311	EZRI_HUMAN	1	1	0.707	1	1
EEF1AL3	Q5VTE0	EF1A3_HUMAN	1	1	0.705	1	1
CALM1	P62158	CALM_HUMAN	1	1	0.703	1	1
SUCLG2	Q96I99	SUCB2_HUMAN	1	1	0.7	1	1
ALDOA	P04075	ALDOA_HUMAN	1	0.7	0.69	1.499	1.4
RRBP1	Q9P2E9	RRBP1_HUMAN	1	1	0.687	1	1
CAT	P04040	CATA_HUMAN	1.308	1	0.686	1	1
PDIA4	P13667	PDIA4_HUMAN	1	0.774	0.686	1.352	1
HSD17B11	Q8NBQ5	DHB11_HUMAN	1	1	0.685	1	1
LOH11CR2A	O00534	VMA5A_HUMAN	1	1	0.685	1	1
BAT1	Q13838	DX39B_HUMAN	1	1	0.683	1	1
ACSL5	Q9ULC5	ACSL5_HUMAN	1	1	0.681	0.597	1
ASL	P04424	ARLY_HUMAN	1	1	0.681	1	1
PFN1	P07737	PROF1_HUMAN	1	1	0.68	1	1
VASP	P50552	VASP_HUMAN	1	1	0.679	1	1
HADH	Q16836	HCDH_HUMAN	1	1	0.677	1	1
MT-CO2	P00403	COX2_HUMAN	1.3	1	0.677	1	1
NACA	Q13765	NACA_HUMAN	1	1	0.674	1	1
CKB	P12277	KCRB_HUMAN	1.622	0.691	0.673	1	1.99
P4HB	P07237	PDIA1_HUMAN	1	0.743	0.662	1	1
HMGCS2	P54868	HMCS2_HUMAN	1	1	0.66	0.488	1
CTSD	P07339	CATD_HUMAN	1	1	0.658	1	1
ABHD14B	Q96IU4	ABHEB_HUMAN	1	1	0.656	1	1
ETFA	P13804	ETFA_HUMAN	1	1.472	0.656	1	1
KRT19	P08727	K1C19_HUMAN	1	0.679	0.654	1	1.27
PLD3	Q8IV08	PLD3_HUMAN	1	0.574	0.654	0.604	1
PYGB	P11216	PYGB_HUMAN	1	1.428	0.652	1	1
FABP5	Q01469	FABP5_HUMAN	1	1	0.65	1	1
GSTP1	P09211	GSTP1_HUMAN	1	1.291	0.65	1.403	1
HSP90B1	P14625	ENPL_HUMAN	1	0.757	0.648	1	1
PDXDC1	Q6P996	PDXD1_HUMAN	1	1	0.648	1	1
DDT	P30046	DOPD_HUMAN	1	1	0.647	1	1
SCP2	P22307	NLTP_HUMAN	1	1	0.646	1	1
ABP1	P19801	AOC1_HUMAN	1	1	0.64	1	1
MAOA	P21397	AOFA_HUMAN	1	0.747	0.64	0.497	1
RPS7	P62081	RS7_HUMAN	1	1	0.638	1	1
FLNB	O75369	FLNB_HUMAN	1	0.822	0.635	1	1
KRT8	P05787	K2C8_HUMAN	1.268	1	0.634	1	1.71
SERPINB6	P35237	SPB6_HUMAN	1	1	0.633	1	1
CAP1	Q01518	CAP1_HUMAN	0.708	1	0.631	1	1
GALNT7	Q86SF2	GALT7_HUMAN	1	1	0.627	1	1
ASAH1	Q13510	ASAH1_HUMAN	0.756	0.754	0.623	1	1
TXNDC5	Q8NBS9	TXND5_HUMAN	1	0.707	0.62	1	0.601
COX5A	P20674	COX5A_HUMAN	1.774	0.683	0.619	1	1
UGP2	Q16851	UGPA_HUMAN	1	0.76	0.619	1	1
C19orf21	Q8IVT2	MISP_HUMAN	1	1	0.616	1	1
MVP	Q14764	MVP_HUMAN	1	0.659	0.616	1	1
AKR1B1	P15121	ALDR_HUMAN	1	1	0.614	1	1
GFPT1	Q06210	GFPT1_HUMAN	1	1	0.614	1	1
ETHE1	O95571	ETHE1_HUMAN	1.349	0.563	0.613	1	1
GOT1	P17174	AATC_HUMAN	1	1	0.612	1	1
CA1	P00915	CAH1_HUMAN	1	1	0.611	1	1
VIL1	P09327	VILI_HUMAN	1	0.683	0.611	1	1
PDCD4	Q53EL6	PDCD4_HUMAN	1	1	0.601	1	1
ETFDH	Q16134	ETFD_HUMAN	1	1	0.598	1	1
HSPA5	P11021	GRP78_HUMAN	0.777	0.845	0.598	1	1
HIST1H1D	P16402	H13_HUMAN	1	1	0.596	1	1
CDH17	Q12864	CAD17_HUMAN	1	1.248	0.595	1	1
HSD11B2	P80365	DHI2_HUMAN	1	0.574	0.594	0.533	1
VILL	O15195	VILL_HUMAN	1	1	0.59	1	1
CPT1A	P50416	CPT1A_HUMAN	1	1	0.587	1	1
NDRG1	Q92597	NDRG1_HUMAN	1	1	0.577	1	1
HLA-A	P05534	1A24_HUMAN	1	1	0.576	1	1
CALR	P27797	CALR_HUMAN	1	0.79	0.572	1.541	1
IGHA1	P01876	IGHA1_HUMAN	1	1.623	0.571	1	1
MYO1A	Q9UBC5	MYO1A_HUMAN	1	1	0.569	1	1
S100A10	P60903	S10AA_HUMAN	1	1	0.566	1	1
PACAP	Q8WU39	MZB1_HUMAN	1	0.739	0.564	1	0.693
ACADS	P16219	ACADS_HUMAN	1	1	0.561	1	1
AIF1	P55008	AIF1_HUMAN	1	0.431	0.559	1	1
NANS	Q9NR45	SIAS_HUMAN	1	1	0.557	1	1
RBM47	A0AV96	RBM47_HUMAN	1	1	0.524	1	1
SQRDL	Q9Y6N5	SQRD_HUMAN	1	1	0.518	0.66	1
H3F3A	P84243	H33_HUMAN	1	1	0.514	1	1
AKR7A3	O95154	ARK73_HUMAN	1	1	0.507	1	1
RNASE3	P12724	ECP_HUMAN	1	0.526	0.491	1	1
LGALS3	P17931	LEG3_HUMAN	0.804	0.755	0.49	0.588	1
CA12	O43570	CAH12_HUMAN	1	1	0.489	0.618	1
HSP90AB3P	Q58FF7	H90B3_HUMAN	1	1	0.483	1	1
UGDH	O60701	UGDH_HUMAN	1	0.572	0.481	1	1
CES2	O00748	EST2_HUMAN	0.747	0.614	0.474	0.546	1
REG4	Q9BYZ8	REG4_HUMAN	1	1	0.473	0.663	1
PRG2	P13727	PRG2_HUMAN	1	1	0.471	1	1
PLS1	Q14651	PLSI_HUMAN	1	0.723	0.469	0.566	1
UBE2L3	P68036	UB2L3_HUMAN	1	1	0.469	1	1
EPHX2	P34913	HYES_HUMAN	1	1	0.464	0.612	1
PAPSS2	O95340	PAPS2_HUMAN	1	0.524	0.459	0.669	1
EPX	P11678	PERE_HUMAN	1.358	0.498	0.449	1	1
ADH1B	P00325	ADH1B_HUMAN	0.622	1	0.447	0.545	1
RPS15	P62841	RS15_HUMAN	1	1	0.438	1	1
PADI2	Q9Y2J8	PADI2_HUMAN	1	0.648	0.437	0.564	1
IGHA2	P01877	IGHA2_HUMAN	1	1	0.436	0.47	1
ITLN1	Q8WWA0	ITLN1_HUMAN	1	0.552	0.431	1	1
PIGR	P01833	PIGR_HUMAN	1.232	1.231	0.431	1	1
LGALS4	P56470	LEG4_HUMAN	0.749	0.701	0.423	0.399	1
SULT1B1	O43704	ST1B1_HUMAN	1	1	0.409	1	1
RNASE2	P10153	RNAS2_HUMAN	1	0.363	0.393	0.472	1
TPSAB1	Q15661	TRYB1_HUMAN	1	1	0.388	0.548	1
CTSC	P53634	CATC_HUMAN	1	0.502	0.384	1	1
KRT20	P35900	K1C20_HUMAN	1	0.567	0.373	0.387	1
ADH1C	P00326	ADH1G_HUMAN	1	0.28	0.368	0.318	1
NMES1	Q9C002	NMES1_HUMAN	1	0.54	0.366	0.542	1
CLC	Q05315	LEG10_HUMAN	1	0.46	0.363	1	1
SELENBP1	Q13228	SBP1_HUMAN	1.393	1	0.361	0.534	1.43
AGR2	O95994	AGR2_HUMAN	0.793	0.706	0.358	0.592	1
AKR1B10	O60218	AK1BA_HUMAN	1	0.657	0.331	0.516	1
UGT2B17	O75795	UDB17_HUMAN	1	0.26	0.322	0.631	1
UGT2B15	P54855	UDB15_HUMAN	1	1	0.321	1	1
ST6GALNAC1	Q9NSC7	SIA7A_HUMAN	1	1	0.318	0.596	1
FCGBP	Q9Y6R7	FCGBP_HUMAN	1.413	0.319	0.31	0.451	2.08
TFF3	Q07654	TFF3_HUMAN	1.55	0.442	0.306	1	1
CA2	P00918	CAH2_HUMAN	0.726	0.328	0.301	0.46	1
MUC2	Q02817	MUC2_HUMAN	1.246	0.381	0.293	1	1
CLCA1	A8K7I4	CLCA1_HUMAN	1.352	0.807	0.29	0.51	1
ZG16	O60844	ZG16_HUMAN	0.74	0.361	0.284	0.46	1
FABP1	P07148	FABPL_HUMAN	1	0.633	0.258	0.465	1
TNC	P24821	TENA_HUMAN	1	1	0.24	1.701	1
FUCA1	P04066	FUCO_HUMAN	0.574	0.28	0.199	0.254	0.535
ABHD10	Q9NUJ1	ABHDA_HUMAN	1.464	1.691	1	1	1
ACADVL	P49748	ACADV_HUMAN	1	1.49	1	1	1
ACAT2	Q9BWD1	THIC_HUMAN	1	0.673	1	1	1
ACLY	P53396	ACLY_HUMAN	1	1	1	1.398	1
ACO2	Q99798	ACON_HUMAN	1.459	1.364	1	1	1
ACTA1	P68133	ACTS_HUMAN	1	1	1	1.735	1
ACTB	P60709	ACTB_HUMAN	0.83	1	1	1.341	1
ACTR2	P61160	ARP2_HUMAN	1	1	1	1.385	1
ANXA1	P04083	ANXA1_HUMAN	1	1	1	1.401	1
ANXA3	P12429	ANXA3_HUMAN	1	1.719	1	1.53	1
ANXA4	P09525	ANXA4_HUMAN	1.298	1	1	1	1
AOC3	Q16853	AOC3_HUMAN	0.473	0.571	1	0.579	0.461
APCS	P02743	SAMP_HUMAN	0.62	1	1	1	1
APEX1	P27695	APEX1_HUMAN	1.448	1	1	1	1
APOA1	P02647	APOA1_HUMAN	1	1	1	1.495	0.7
ASAH1	Q13510	ASAH1_HUMAN	1	1	1	1	1
ATIC	P31939	PUR9_HUMAN	1	1.28	1	1	1
ATP5A1	P25705	ATPA_HUMAN	1.485	1	1	1	1
ATP5H	O75947	ATP5H_HUMAN	1.438	1	1	1	1
BCAR1	P56945	BCAR1_HUMAN	1	1	1	1.593	1
BCLAF1	Q9NYF8	BCLF1_HUMAN	1	1	1	1.552	1
BDH1	Q02338	BDH_HUMAN	1.575	1	1	1	1
BPHL	Q86WA6	BPHL_HUMAN	1	1.677	1	1	1
C11	Q9H0W9	CK054_HUMAN	1	0.653	1	1	1
C1QBP	Q07021	C1QBP_HUMAN	1.501	1	1	1	1
C21	P30042	ES1_HUMAN	1.385	1	1	1	1
C3	P01024	CO3_HUMAN	0.748	1	1	1	1
C4BPA	P04003	C4BPA_HUMAN	1	1.554	1	1	1
CAD	P27708	PYR1_HUMAN	1	1	1	1.445	1
CADPS	Q9ULU8	CAPS1_HUMAN	2.028	1	1	1	1
CANX	P27824	CALX_HUMAN	1	1	1	1.482	1
CAPG	P40121	CAPG_HUMAN	1	1.553	1	1	1
CCT2	P78371	TCPB_HUMAN	1	1	1	1.244	1
CCT3	P49368	TCPG_HUMAN	1	1	1	1.348	1
CDC2	P06493	CDK1_HUMAN	1	1	1	2.088	1
CDC42	P60953	CDC42_HUMAN	1	1	1	1.521	1
CHD4	Q14839	CHD4_HUMAN	1	1	1	2.031	1
CHDH	Q8NE62	CHDH_HUMAN	1.662	1	1	1	1
CHDH	Q8NE62	CHDH_HUMAN	1	1.41	1	1	1
CHGA	P10645	CMGA_HUMAN	0.34	1	1	1	1
CMPK1	P30085	KCY_HUMAN	1.387	1.264	1	1	1
CNN2	Q99439	CNN2_HUMAN	1	1	1	1.645	1
COL11A2	P13942	COBA2_HUMAN	1	1	1	0.342	1
COL14A1	Q05707	COEA1_HUMAN	0.355	0.669	1	0.564	0.499
COL2A1	P02458	CO2A1_HUMAN	0.413	1	1	0.559	1
COL3A1	P02461	CO3A1_HUMAN	0.237	0.641	1	0.388	1
COL5A1	P20908	CO5A1_HUMAN	0.35	1	1	1	1
COL6A1	P12109	CO6A1_HUMAN	1	0.769	1	1	0.684
COL6A2	P12110	CO6A2_HUMAN	0.692	0.706	1	1	0.592
COMT	P21964	COMT_HUMAN	1.635	1	1	1	1.65
COX4I1	P13073	COX41_HUMAN	1.784	1	1	1	1
COX6A1	P12074	CX6A1_HUMAN	1.349	1	1	1	1
CP	P00450	CERU_HUMAN	0.724	1	1	1	1
CPS1	P31327	CPSM_HUMAN	1	2.167	1	1	1
CS	O75390	CISY_HUMAN	1	1.319	1	1	1
CSTF2T	Q9H0L4	CSTFT_HUMAN	0.616	1	1	1	1
CTNNB1	P35222	CTNB1_HUMAN	1	1.444	1	1	1
CTSB	P07858	CATB_HUMAN	1.45	1	1	1	1
CTSG	P08311	CATG_HUMAN	1	1	1	1.708	0.628
CTTN	Q14247	SRC8_HUMAN	1	1	1	1.755	1
CYC1	P08574	CY1_HUMAN	1.864	1	1	1	1
DBNL	Q9UJU6	DBNL_HUMAN	1	1	1	1.426	1
DCN	P07585	PGS2_HUMAN	0.613	0.561	1	0.554	0.574
DENND4C	Q5VZ89	DEN4C_HUMAN	1.707	1	1	1	1
DMBT1	Q9UGM3	DMBT1_HUMAN	1	4.238	1	1	1
DPP7	Q9UHL4	DPP2_HUMAN	1	0.631	1	1	1
DSG2	Q14126	DSG2_HUMAN	1	1.465	1	1	1
DSP	P15924	DESP_HUMAN	1	1.34	1	1	1
DYNC1H1	Q14204	DYHC1_HUMAN	1.275	1	1	1	1
EEF1A1	P68104	EF1A1_HUMAN	1.296	1	1	1	1
EEF1D	P29692	EF1D_HUMAN	1	1	1	1.519	1
EEF1G	P26641	EF1G_HUMAN	1	0.755	1	1.46	1
EHD2	Q9NZN4	EHD2_HUMAN	1	0.769	1	1	1
EHHADH	Q08426	ECHP_HUMAN	1	1	1	0.529	1
ENO1	P06733	ENOA_HUMAN	1	1	1	1.338	1
EPRS	P07814	SYEP_HUMAN	1.406	1	1	1	1
ERAP1	Q9NZ08	ERAP1_HUMAN	1	0.757	1	1	1
ERAP2	Q6P179	ERAP2_HUMAN	1	1	1	1.528	1
ERP44	Q9BS26	ERP44_HUMAN	1.595	1	1	1	1
ETFB	P38117	ETFB_HUMAN	1.597	1	1	1	1
F13A1	P00488	F13A_HUMAN	0.422	1	1	0.625	1
F2	P00734	THRB_HUMAN	1.383	1	1	1	1
FAM129A	Q9BZQ8	NIBAN_HUMAN	0.681	1	1	1	1
FASN	P49327	FAS_HUMAN	1	1	1	1	1.41
FBL	P22087	FBRL_HUMAN	1.602	1	1	1	1
FDFT1	P37268	FDFT_HUMAN	1	1	1	0.593	1
FGG	P02679	FIBG_HUMAN	1	1	1	1.428	1
FHL1	Q13642	FHL1_HUMAN	1	0.511	1	1	1
FHL2	Q14192	FHL2_HUMAN	1	1	1	1.55	1
FKBP1A	P62942	FKB1A_HUMAN	1	1	1	1.629	1
GBAS	O75323	NIPS2_HUMAN	1	1.585	1	1	1
GCS1	Q13724	MOGS_HUMAN	1	1	1	1	1.64
GNA11	P29992	GNA11_HUMAN	1	1	1	0.594	1
GOT2	P00505	AATM_HUMAN	1.312	1	1	1	1
GPX2	P18283	GPX2_HUMAN	1	1.459	1	1	1
H2AFX	P16104	H2AX_HUMAN	1	0.726	1	0.531	1
H2AFY	O75367	H2AY_HUMAN	1.273	1	1	1	1
H3F3C	Q6NXT2	H3C_HUMAN	1	0.576	1	1	1
HDLBP	Q00341	VIGLN_HUMAN	1	1	1	1	1.67
HIST1H1C	P16403	H12_HUMAN	1	1	1	1.391	1
HIST1H2AA	Q96QV6	H2A1A_HUMAN	1	1	1	0.551	1
HIST1H2BA	Q96A08	H2B1A_HUMAN	1	1	1	2.673	1
HLA	P05534	1A24_HUMAN	1	0.527	1	1	1
HLA	P01903	DRA_HUMAN	1	0.543	1	1	1
HLA-C	P30508	1C12_HUMAN	1	1	1	0.589	1
HLA-C	P30504	1C04_HUMAN	1	1	1	2.49	1
HLA-DRA	P01903	DRA_HUMAN	1	1	1	1.605	1
HLA-DRB1	P01911	2B1F_HUMAN	1	1	1	0.321	1
HLA-DRB1	P13760	2B14_HUMAN	1	1	1	2.633	1
HLA-DRB1	P20039	2B1B_HUMAN	1	1	1	6.784	1
HMGA2	P52926	HMGA2_HUMAN	1	1	1	3.339	1
HP	P00738	HPT_HUMAN	1	0.507	1	1	1
HPX	P02790	HEMO_HUMAN	0.76	1	1	1	1
HSD17B10	Q99714	HCD2_HUMAN	1	1.259	1	1	1
HSPA2	P54652	HSP72_HUMAN	1	1.656	1	1	1
HYOU1	Q9Y4L1	HYOU1_HUMAN	1	0.685	1	1	1
IARS2	Q9NSE4	SYIM_HUMAN	1.471	1	1	1	1
IDH2	P48735	IDHP_HUMAN	1.249	1.307	1	1	1
IGHG1	P01857	IGHG1_HUMAN	1	1	1	1.516	1
IGHG3	P01860	IGHG3_HUMAN	1	1.699	1	1	1
IGHG4	P01861	IGHG4_HUMAN	1	1	1	1.544	1
IGKC	P01834	IGKC_HUMAN	0.704	1	1	1	1
ILF3	Q12906	ILF3_HUMAN	1.503	1	1	1	1
INTS5	Q6P9B9	INT5_HUMAN	1	1	1	0.582	1
KIAA0564	A3KMH1	VWA8_HUMAN	1.335	1	1	1	1
KLC4	Q9NSK0	KLC4_HUMAN	1	1	1	0.479	1
KRT18	P05783	K1C18_HUMAN	1.309	1.202	1	1	1.62
KRT72	Q14CN4	K2C72_HUMAN	0.619	1	1	1	1
LAMA4	Q16363	LAMA4_HUMAN	1	1	1	1	0.672
LAP3	P28838	AMPL_HUMAN	1	1	1	1.695	1
LASP1	Q14847	LASP1_HUMAN	1	1	1	1.461	1
LCN2	P80188	NGAL_HUMAN	1	1.683	1	2.078	1.9
LDHA	P00338	LDHA_HUMAN	1	1	1	1.831	1
LDHB	P07195	LDHB_HUMAN	1	1	1	1.547	1
LGALS3BP	Q08380	LG3BP_HUMAN	1	1	1	1.477	1
LMAN2	Q12907	LMAN2_HUMAN	1	0.632	1	1	1
LONP1	P36776	LONM_HUMAN	1	1.39	1	1	1
LPP	Q93052	LPP_HUMAN	1	1	1	1	1
LTF	P02788	TRFL_HUMAN	1.403	1.727	1	3.388	1
LUM	P51884	LUM_HUMAN	0.559	0.558	1	0.638	0.391
LYZ	P61626	LYSC_HUMAN	1	1	1	1.513	1
MCAM	P43121	MUC18_HUMAN	0.669	1	1	1	1
MCM6	Q14566	MCM6_HUMAN	1	1	1	1.67	1
MDH1	P40925	MDHC_HUMAN	1	1	1	1	0.713
MIF	P14174	MIF_HUMAN	1.418	1	1	1	1
MPO	P05164	PERM_HUMAN	1.514	1.669	1	2.199	1
MRPL44	Q9H9J2	RM44_HUMAN	1.442	1	1	1	1
MSN	P26038	MOES_HUMAN	1	1	1	1	0.732
MTTP	P55157	MTP_HUMAN	1	1	1	0.647	1
MYO7A	Q13402	MYO7A_HUMAN	1.702	1	1	1	1
NAMPT	P43490	NAMPT_HUMAN	1	1	1	1.519	1
NARS	O43776	SYNC_HUMAN	1.457	1	1	1	1
NDUFA13	Q9P0J0	NDUAD_HUMAN	1	0.649	1	1	1
NDUFB8	O95169	NDUB8_HUMAN	1	0.693	1	1	1
NIPSNAP1	Q9BPW8	NIPS1_HUMAN	1	1.358	1	1	1
NIPSNAP3A	Q9UFN0	NPS3A_HUMAN	1	1.649	1	1	1
NQO1	P15559	NQO1_HUMAN	1	1.52	1	1	1
NSUN2	Q08J23	NSUN2_HUMAN	1	1	1	1.649	1
NUP188	Q5SRE5	NU188_HUMAN	1	0.631	1	1	1
OAS3	Q9Y6K5	OAS3_HUMAN	1	1	1	1.37	1
OGN	P20774	MIME_HUMAN	0.469	0.412	1	0.415	0.566
PABPC4	Q13310	PABP4_HUMAN	1	1	1	1.374	1
PAICS	P22234	PUR6_HUMAN	1	1	1	1	1.51
PARP14	Q460N5	PAR14_HUMAN	1	1	1	1.541	1
PDLIM1	O00151	PDLI1_HUMAN	1	0.709	1	1	1
PEX1	O43933	PEX1_HUMAN	0.708	1	1	1	1
PHB2	Q99623	PHB2_HUMAN	1	1.252	1	1	1
PKM2	P14618	KPYM_HUMAN	1	1	1	1.31	1.65
PLEC1	Q15149	PLEC_HUMAN	1	1	1	1	1.19
PPA1	Q15181	IPYR_HUMAN	1	1.553	1	1	1
PPA2	Q9H2U2	IPYR2_HUMAN	1	1.726	1	1	1
PRDX1	Q06830	PRDX1_HUMAN	1.653	1	1	1.28	1
PRDX3	P30048	PRDX3_HUMAN	1	1.534	1	1	1
PRDX6	P30041	PRDX6_HUMAN	1	0.764	1	1	0.704
PRSS12	P56730	NETR_HUMAN	0.493	1	1	1	1
PTGES3	Q15185	TEBP_HUMAN	1	0.709	1	1.441	1
PYGM	P11217	PYGM_HUMAN	1	1.637	1	1	1
RAN	P62826	RAN_HUMAN	1	1	1	1.655	1
RCN1	Q15293	RCN1_HUMAN	1	1	1	1.507	1
RCN3	Q96D15	RCN3_HUMAN	1	1	1	1.489	1
RHOA	P61586	RHOA_HUMAN	1	1	1	2.097	1
RNF213	Q63HN8	RN213_HUMAN	1	1	1	1.528	1
RNPEP	Q9H4A4	AMPB_HUMAN	1.338	1	1	1	1
RPL13A	P40429	RL13A_HUMAN	0.666	1	1	1	1
RPL38	P63173	RL38_HUMAN	1	0.584	1	1	1
RPL5	P46777	RL5_HUMAN	1	1	1	1.402	1
RPL6	Q02878	RL6_HUMAN	1	1	1	1.311	1
RPL8	P62917	RL8_HUMAN	1.886	1	1	1	1
RPS14	P62263	RS14_HUMAN	1	1	1	1.417	1
RPS27A	P62979	RS27A_HUMAN	1	1	1	1.382	1
RPS3A	P61247	RS3A_HUMAN	1	0.696	1	1	1
RPS4X	P62701	RS4X_HUMAN	1.59	0.78	1	1	1
S100A14	Q9HCY8	S10AE_HUMAN	1	0.662	1	1	1
S100A6	P06703	S10A6_HUMAN	1.312	1	1	1.559	1
S100A8	P05109	S10A8_HUMAN	1.49	1.568	1	3.693	1
S100A9	P06702	S10A9_HUMAN	1.508	1.855	1	3.625	1
SAFB	Q15424	SAFB1_HUMAN	1	1	1	1.651	1
SAMM50	Q9Y512	SAM50_HUMAN	1	1.568	1	1	1
SARS	P49591	SYSC_HUMAN	1	0.755	1	1	1
SDHA	P31040	SDHA_HUMAN	1.222	1.345	1	1	1
SERBP1	Q8NC51	PAIRB_HUMAN	1	1	1	1.728	1
SERPINA1	P01009	A1AT_HUMAN	0.556	0.832	1	1	0.646
SET	Q01105	SET_HUMAN	1	1	1	1.405	1
SF3B2	Q13435	SF3B2_HUMAN	1	1	1	1.319	1
SFPQ	P23246	SFPQ_HUMAN	1	1	1	1.251	1
SFRS3	P84103	SRSF3_HUMAN	1	1	1	1.393	1
SHMT2	P34897	GLYM_HUMAN	1	1	1	1.442	1
SKIV2L2	P42285	SK2L2_HUMAN	1	1	1	1.407	1
SLC12A2	P55011	S12A2_HUMAN	1.443	1.623	1	1	1
SLC1A5	Q15758	AAAT_HUMAN	0.678	1	1	1	1
SLC25A24	Q6NUK1	SCMC1_HUMAN	1	1.47	1	1	1
SLC25A3	Q00325	MPCP_HUMAN	1	1.249	1	1	1
SOD1	P00441	SODC_HUMAN	1	1	1	1.534	1
SOD2	P04179	SODM_HUMAN	1.304	1.319	1	1.568	1
SON	P18583	SON_HUMAN	0.67	1	1	1	1
SRI	P30626	SORCN_HUMAN	1	1.382	1	1	1
STAT1	P42224	STAT1_HUMAN	1	1	1	1.669	1
SUCLA2	Q9P2R7	SUCB1_HUMAN	1	1.46	1	1	1
TAGLN2	P37802	TAGL2_HUMAN	0.823	1	1	1	1
TAP1	Q03518	TAP1_HUMAN	1	1	1	1.498	1
TF	P02787	TRFE_HUMAN	1	1	1	1	1.26
THBS1	P07996	TSP1_HUMAN	1	1	1	1.388	1
TINAGL1	Q9GZM7	TINAL_HUMAN	1	1	1	1	0.68
TLN2	Q9Y4G6	TLN2_HUMAN	1	1.736	1	1	1
TMPRSS11D	O60235	TM11D_HUMAN	0.333	1	1	1	1
TMPRSS13	Q9BYE2	TMPSD_HUMAN	2.024	1	1	1.705	1
TPI1	P60174	TPIS_HUMAN	1	1	1	1	1.38
TPM1	P09493	TPM1_HUMAN	1	0.672	1	1	0.565
TPM2	P07951	TPM2_HUMAN	1	0.622	1	1	0.567
TPP1	O14773	TPP1_HUMAN	0.659	1	1	1	1
TRAP1	Q12931	TRAP1_HUMAN	1	1	1	1.399	1
TTN	Q8WZ42	TITIN_HUMAN	1	0.286	1	1	1
TUBA1B	P68363	TBA1B_HUMAN	1	1	1	1.528	1
TUBA1C	Q9BQE3	TBA1C_HUMAN	1	1	1	1.402	1
TUBA4A	P68366	TBA4A_HUMAN	1	1	1	1	1.47
TUBB	P07437	TBB5_HUMAN	1	1.251	1	1.363	1
TUFM	P49411	EFTU_HUMAN	1.363	1	1	1	1
TXNDC17	Q9BRA2	TXD17_HUMAN	1.53	1	1	1	1
TXNDC4	Q9BS26	ERP44_HUMAN	1	0.711	1	1	1
TYMP	P19971	TYPH_HUMAN	1	0.667	1	1.453	1
UQCRB	P14927	QCR7_HUMAN	1.613	1	1	1	1
UQCRC1	P31930	QCR1_HUMAN	1.541	1	1	1	1
UQCRC2	P22695	QCR2_HUMAN	1.646	1	1	1	1
VDAC1	P21796	VDAC1_HUMAN	1.45	1.663	1	1	1
VIM	P08670	VIME_HUMAN	0.669	0.861	1	1.22	0.567
WARS	P23381	SYWC_HUMAN	1.61	1	1	2.089	1
XRCC6	P12956	XRCC6_HUMAN	1	1	1	1.328	1
XTP3TPA	Q9H773	DCTP1_HUMAN	1	1	1	1.444	1
YBX1	P67809	YBOX1_HUMAN	1	1	1	1.716	1
YWHAH	Q04917	1433F_HUMAN	1	1	1	1.344	1
YWHAZ	P63104	1433Z_HUMAN	1	1	1	1.252	1
