# Supplementary material for: Proteomic indicators of oxidation and hydration state in colorectal cancer
Source: PeerJ. 2016 Jul 20;4:e2238. doi: 10.7717/peerj.2238 (PMC4958012; doi:10.7717/peerj.2238)
Supplement: Supplemental Information 1 — This ZIP file contains the code and data files used in the present study [file peerj-04-2238-s001.zip › Dataset_S1/data/cancer/KWA+14.csv]

Symbol	Entry	Entry name	Fold change	Only in
RFC5	P40937	RFC5_HUMAN	NA	CRC
S100A11	P31949	S10AB_HUMAN	NA	CRC
EIF2S1	P05198	IF2A_HUMAN	NA	CRC
MNDA	P41218	MNDA_HUMAN	NA	CRC
ARPC4	P59998	ARPC4_HUMAN	NA	CRC
PTGES3	Q15185	TEBP_HUMAN	NA	CRC
AEBP1	Q8IUX7	AEBP1_HUMAN	NA	CRC
PABPC4	Q13310	PABP4_HUMAN	NA	CRC
PADI4	Q9UM07	PADI4_HUMAN	NA	CRC
SAMHD1	Q9Y3Z3	SAMH1_HUMAN	NA	CRC
IARS	P41252	SYIC_HUMAN	NA	CRC
WDR61	Q9GZS3	WDR61_HUMAN	NA	CRC
PSMA2	P25787	PSA2_HUMAN	NA	CRC
TNPO1	Q92973	TNPO1_HUMAN	NA	CRC
MAPK1	P28482	MK01_HUMAN	NA	CRC
SRPRB	Q9Y5M8	SRPRB_HUMAN	NA	CRC
LRP1	Q07954	LRP1_HUMAN	NA	CRC
FARSB	Q9NSD9	SYFB_HUMAN	NA	CRC
TSFM	P43897	EFTS_HUMAN	NA	CRC
EXOSC7	Q15024	EXOS7_HUMAN	NA	CRC
RARS	P54136	SYRC_HUMAN	NA	CRC
MUC1	P15941	MUC1_HUMAN	NA	CRC
SH3BGRL3	Q9H299	SH3L3_HUMAN	NA	CRC
RPS16	P62249	RS16_HUMAN	NA	CRC
CDK1	P06493	CDK1_HUMAN	NA	CRC
IFI16	Q16666	IF16_HUMAN	NA	CRC
S100A9	P06702	S10A9_HUMAN	15.5	NA
SND1	Q7KZF4	SND1_HUMAN	13	NA
KHSRP	Q92945	FUBP2_HUMAN	9.3	NA
EEF1A1	P68104	EF1A1_HUMAN	9	NA
BANF1	O75531	BAF_HUMAN	7.9	NA
SEC13	P55735	SEC13_HUMAN	7.8	NA
MPO	P05164	PERM_HUMAN	7.3	NA
RPL5	P46777	RL5_HUMAN	6.6	NA
RPN2	P04844	RPN2_HUMAN	6.2	NA
EIF2S3	P41091	IF2G_HUMAN	5.7	NA
PARVA	Q9NVD7	PARVA_HUMAN	5.6	NA
ARPC1B	O15143	ARC1B_HUMAN	5.4	NA
LEPRE1	Q32P28	P3H1_HUMAN	5.4	NA
NAP1L1	P55209	NP1L1_HUMAN	5.1	NA
TGM2	P21980	TGM2_HUMAN	5	NA
PSMB3	P49720	PSB3_HUMAN	4.8	NA
NUP210	Q8TEM1	PO210_HUMAN	4.6	NA
NCL	P19338	NUCL_HUMAN	4.6	NA
CCAR1	Q8IX12	CCAR1_HUMAN	4.5	NA
RPS7	P62081	RS7_HUMAN	4.3	NA
MYH9	P35579	MYH9_HUMAN	4.2	NA
CSTF3	Q12996	CSTF3_HUMAN	4	NA
PKM	P14618	KPYM_HUMAN	3.9	NA
RPL6	Q02878	RL6_HUMAN	3.6	NA
MSN	P26038	MOES_HUMAN	3.5	NA
MVP	Q14764	MVP_HUMAN	3.4	NA
EZR	P15311	EZRI_HUMAN	3.2	NA
TOP1	P11387	TOP1_HUMAN	3	NA
MYH11	P35749	MYH11_HUMAN	3	NA
PTRF	Q6NZI2	PTRF_HUMAN	NA	ADE
YLPM1	P49750	YLPM1_HUMAN	NA	ADE
LEMD2	Q8NC56	LEMD2_HUMAN	NA	ADE
CSTB	P04080	CYTB_HUMAN	NA	ADE
AHCTF1	Q8WYP5	ELYS_HUMAN	NA	ADE
PPHLN1	Q8NEY8	PPHLN_HUMAN	NA	ADE
EHMT1	Q9H9B1	EHMT1_HUMAN	NA	ADE
POGZ	Q7Z3K3	POGZ_HUMAN	NA	ADE
AAAS	Q9NRG9	AAAS_HUMAN	NA	ADE
SMC5	Q8IY18	SMC5_HUMAN	NA	ADE
NOP14	P78316	NOP14_HUMAN	NA	ADE
MPHOSPH8	Q99549	MPP8_HUMAN	NA	ADE
MBD1	Q9UIS9	MBD1_HUMAN	NA	ADE
EXOSC10	Q01780	EXOSX_HUMAN	NA	ADE
FYTTD1	Q96QD9	UIF_HUMAN	NA	ADE
DDX56	Q9NY93	DDX56_HUMAN	NA	ADE
DCAF13	Q9NV06	DCA13_HUMAN	NA	ADE
CBX8	Q9HC52	CBX8_HUMAN	NA	ADE
RREB1	Q92766	RREB1_HUMAN	NA	ADE
UTP14A	Q9BVJ6	UT14A_HUMAN	NA	ADE
ZNF512	Q96ME7	ZN512_HUMAN	NA	ADE
WIZ	O95785	WIZ_HUMAN	NA	ADE
TNKS1BP1	Q9C0C2	TB182_HUMAN	NA	ADE
KDM5B	Q9UGL1	KDM5B_HUMAN	NA	ADE
ETV6	P41212	ETV6_HUMAN	NA	ADE
EED	O75530	EED_HUMAN	NA	ADE
DHX38	Q92620	PRP16_HUMAN	NA	ADE
SORBS1	Q9BX66	SRBS1_HUMAN	-17	NA
RPRD1A	Q96P16	RPR1A_HUMAN	-14.7	NA
UNC45A	Q9H3U1	UN45A_HUMAN	-13.4	NA
SATB2	Q9UPW6	SATB2_HUMAN	-10.4	NA
RSF1	Q96T23	RSF1_HUMAN	-8.8	NA
FLOT1	O75955	FLOT1_HUMAN	-7	NA
PMF1	Q6P1K2	PMF1_HUMAN	-5.8	NA
PHF14	O94880	PHF14_HUMAN	-5.5	NA
NUP50	Q9UKX7	NUP50_HUMAN	-5	NA
DDX27	Q96GQ7	DDX27_HUMAN	-5	NA
DNAJA3	Q96EY1	DNJA3_HUMAN	-4.9	NA
STAG1	Q8WVM7	STAG1_HUMAN	-4.9	NA
ACO2	Q99798	ACON_HUMAN	-4.7	NA
RAD21	O60216	RAD21_HUMAN	-4.7	NA
NOP10	Q9NPE3	NOP10_HUMAN	-4.3	NA
TFAM	Q00059	TFAM_HUMAN	-4.1	NA
ALDH1B1	P30837	AL1B1_HUMAN	-3.9	NA
FHL2	Q14192	FHL2_HUMAN	-3.8	NA
SNAP23	O00161	SNP23_HUMAN	-3.6	NA
CGN	Q9P2M7	CING_HUMAN	-3.4	NA
PKP3	Q9Y446	PKP3_HUMAN	-3.2	NA
UBA52	P62987	RL40_HUMAN	-3.2	NA
H1F0	P07305	H10_HUMAN	-3.2	NA
SF3B2	Q13435	SF3B2_HUMAN	-3	NA
