# Supplementary material for: Proteomic indicators of oxidation and hydration state in colorectal cancer
Source: PeerJ. 2016 Jul 20;4:e2238. doi: 10.7717/peerj.2238 (PMC4958012; doi:10.7717/peerj.2238)
Supplement: Supplemental Information 1 — This ZIP file contains the code and data files used in the present study [file peerj-04-2238-s001.zip › Dataset_S1/data/cancer/STK+15.csv]

identifier	uniprot	gene	invratio
ENSP00000338200	P02751	FN1	176.7698
ENSP00000265131	P24821	TNC	27.331
ENSP00000219022	Q6UX06	OLFM4	20.1456
ENSP00000325146	Q99715	COL12A1	19.2107
ENSP00000372139	P59665	DEFA1	17.0693
ENSP00000344419	P05164	MPO	14.7623
ENSP00000231751	P02788	LTF	14.328
ENSP00000233997	P20160	AZU1	13.6697
ENSP00000355645	P68133	ACTA1	11.8434
ENSP00000393525	P12268	IMPDH2	11.6193
ENSP00000263621	P08246	ELANE	10.4656
ENSP00000338095	P07910	HNRNPC	9.9675
ENSP00000434657	P50454	SERPINH1	9.781
ENSP00000392718	P0CG38	POTEI	9.6829
ENSP00000380950	P05107	ITGB2	9.313
ENSP00000296435	P49913	CAMP	9.268
ENSP00000351094	Q9NZM1	MYOF	7.9823
ENSP00000346762	Q7KZF4	SND1	7.4767
ENSP00000261615	P16444	DPEP1	7.1996
ENSP00000262461	P55011	SLC12A2	5.8143
ENSP00000335294	Q8TCT9	HM13	5.7488
ENSP00000357727	P06702	S100A9	5.4435
ENSP00000264832	P05362	ICAM1	4.7671
ENSP00000262982	P55060	CSE1L	4.5994
ENSP00000357722	P05109	S100A8	4.585
ENSP00000221992	P06731	CEACAM5	4.256
ENSP00000353224	P02786	TFRC	4.2516
ENSP00000362413	P00558	PGK1	4.2075
ENSP00000425956	Q63HN8	RNF213	4.1723
ENSP00000335321	O75533	SF3B1	3.8539
ENSP00000261267	P61626	LYZ	3.7933
ENSP00000313420	P78527	PRKDC	3.6118
ENSP00000358019	Q9NXX6	NSMCE4A	3.5301
ENSP00000357077	P37802	TAGLN2	3.5132
ENSP00000407516	NA	NA	3.3206
ENSP00000345656	Q9P0L0	VAPA	3.2637
ENSP00000367851	P04839	CYBB	3.2387
ENSP00000418401	Q9Y5M8	SRPRB	3.2123
ENSP00000310572	P62195	PSMC5	3.1661
ENSP00000304350	Q6P2Q9	PRPF8	3.1521
ENSP00000303623	NA	NA	3.1256
ENSP00000346206	Q03518	TAP1	3.0844
ENSP00000346088	P35268	RPL22	3.0797
ENSP00000416706	Q562R1	ACTBL2	2.7865
ENSP00000221975	P39019	RPS19	2.7032
ENSP00000368031	Q9NVI7	ATAD3A	2.6706
ENSP00000345494	O15162	PLSCR1	2.6131
ENSP00000297185	P38646	HSPA9	2.5862
ENSP00000395337	P00338	LDHA	2.5827
ENSP00000233596	Q96HR9	REEP6	2.5161
ENSP00000384863	O14980	XPO1	2.4675
ENSP00000249442	O75431	MTX2	2.4501
ENSP00000219252	P19387	POLR2C	2.3765
ENSP00000000412	P20645	M6PR	2.3632
ENSP00000366525	P02792	FTL	2.2773
ENSP00000356856	Q9UM00	TMCO1	2.2577
ENSP00000312235	Q9H3R2	MUC13	2.248
ENSP00000284240	P04216	THY1	2.2385
ENSP00000216181	P35579	MYH9	2.2382
ENSP00000346483	Q96HY6	DDRGK1	2.2042
ENSP00000265631	Q9UJS0	SLC25A13	2.1707
ENSP00000300289	P30101	PDIA3	2.1487
ENSP00000429374	P60866	RPS20	2.1163
ENSP00000432660	P23528	CFL1	1.9675
ENSP00000273986	Q8N5K1	CISD2	1.8973
ENSP00000401802	P62333	PSMC6	1.8315
ENSP00000359297	Q15738	NSDHL	1.7055
ENSP00000358857	P50402	EMD	1.6534
ENSP00000338461	P00387	CYB5R3	1.6271
ENSP00000272227	Q15084	PDIA6	0.6187
ENSP00000381736	P25705	ATP5A1	0.6166
ENSP00000356465	Q13637	RAB32	0.6098
ENSP00000374777	P01834	IGKC	0.6063
ENSP00000268379	P22695	UQCRC2	0.5979
ENSP00000355180	P12109	COL6A1	0.5944
ENSP00000320236	Q9Y584	TIMM22	0.5904
ENSP00000450120	O75908	SOAT2	0.5887
ENSP00000407984	Q9BV40	VAMP8	0.5821
ENSP00000290299	P48047	ATP5O	0.5723
ENSP00000378577	O15551	CLDN3	0.5675
ENSP00000354376	P57735	RAB25	0.5618
ENSP00000355124	P08727	KRT19	0.5616
ENSP00000378887	Q6IAN0	DHRS7B	0.5516
ENSP00000299767	P14625	HSP90B1	0.5479
ENSP00000256366	P57105	SYNJ2BP	0.5466
ENSP00000351035	Q8NBQ5	HSD17B11	0.5448
ENSP00000371230	Q9UIJ7	AK3	0.5433
ENSP00000333277	Q71DI3	HIST2H3A	0.5418
ENSP00000325562	Q5TGZ0	MINOS1	0.5374
ENSP00000269321	P52565	ARHGDIA	0.537
ENSP00000364699	O14521	SDHD	0.5302
ENSP00000203407	P31930	UQCRC1	0.5269
ENSP00000264265	Q9BS40	LXN	0.5268
ENSP00000349142	P36542	ATP5C1	0.5234
ENSP00000307387	Q8WUM4	PDCD6IP	0.4996
ENSP00000436051	P02511	CRYAB	0.4944
ENSP00000369176	O95139	NDUFB6	0.4934
ENSP00000273075	Q9ULA0	DNPEP	0.482
ENSP00000374989	P01876	IGHA1	0.4641
ENSP00000361841	P18206	VCL	0.4599
ENSP00000263100	P04217	A1BG	0.4591
ENSP00000315774	O00217	NDUFS8	0.455
ENSP00000396211	Q9Y6W5	WASF2	0.452
ENSP00000357357	P04062	GBA	0.447
ENSP00000356574	O00391	QSOX1	0.4362
ENSP00000440348	O75251	NDUFS7	0.4352
ENSP00000355781	P84243	H3F3A	0.4351
ENSP00000322450	P49821	NDUFV1	0.426
ENSP00000363855	Q8WWI5	SLC44A1	0.4246
ENSP00000350364	Q7Z3B1	NEGR1	0.4224
ENSP00000367195	Q9H4G4	GLIPR2	0.4212
ENSP00000382104	Q9Y3R5	DOPEY2	0.4134
ENSP00000215565	P17568	NDUFB7	0.4066
ENSP00000274364	Q13576	IQGAP2	0.4057
ENSP00000355802	P07099	EPHX1	0.4051
ENSP00000233190	P28331	NDUFS1	0.396
ENSP00000312326	Q16853	AOC3	0.3914
ENSP00000285379	P00918	CA2	0.3767
ENSP00000255040	P02743	APCS	0.3759
ENSP00000252590	Q9BX97	PLVAP	0.3722
ENSP00000265729	P30626	SRI	0.3706
ENSP00000374981	P01877	IGHA2	0.369
ENSP00000323587	Q8WWA0	ITLN1	0.3646
ENSP00000220325	Q9H223	EHD4	0.3609
ENSP00000376899	Q9P2B2	PTGFRN	0.3581
ENSP00000413255	P12532	CKMT1A	0.3507
ENSP00000262551	P20774	OGN	0.3503
ENSP00000266718	P51884	LUM	0.3492
ENSP00000432708	Q9NZM1	MYOF	0.3402
ENSP00000400717	Q14344	GNA13	0.3326
ENSP00000393887	P02765	AHSG	0.3319
ENSP00000440180	NA	NA	0.3293
ENSP00000338934	P15311	EZR	0.3252
ENSP00000356030	P08174	CD55	0.324
ENSP00000302833	Q8WWP7	GIMAP1	0.3216
ENSP00000271064	Q9GZM7	TINAGL1	0.3198
ENSP00000335304	P36957	DLST	0.3168
ENSP00000246533	P04632	CAPNS1	0.3099
ENSP00000006724	Q14002	CEACAM7	0.298
ENSP00000363603	P04066	FUCA1	0.2979
ENSP00000426638	Q16134	ETFDH	0.2962
ENSP00000284031	O94760	DDAH1	0.2951
ENSP00000292147	O95571	ETHE1	0.2951
ENSP00000232564	Q9HAV0	GNB4	0.2889
ENSP00000167588	P35900	KRT20	0.2871
ENSP00000299198	P12277	CKB	0.2856
ENSP00000278505	O94919	ENDOD1	0.2813
ENSP00000415183	Q02817	MUC2	0.2729
ENSP00000431538	P25189	MPZ	0.2689
ENSP00000384363	Q7L5L3	GDPD3	0.2668
ENSP00000393861	Q8N335	GPD1L	0.2606
ENSP00000027335	Q12864	CDH17	0.2606
ENSP00000311809	Q05707	COL14A1	0.2427
ENSP00000323929	P01023	A2M	0.2378
ENSP00000176643	P51648	ALDH3A2	0.2276
ENSP00000343924	P51888	PRELP	0.209
ENSP00000448785	Q9H8H3	METTL7A	0.208
ENSP00000234701	A8K7I4	CLCA1	0.2035
ENSP00000302100	P56470	LGALS4	0.2027
ENSP00000399397	Q8WVR3	C7orf43	0.1999
ENSP00000280154	Q53EL6	PDCD4	0.1968
ENSP00000399421	P16671	CD36	0.1905
ENSP00000300119	Q9UBC5	MYO1A	0.1818
ENSP00000295834	P07148	FABP1	0.1773
ENSP00000221347	Q9Y6R7	FCGBP	0.1753
ENSP00000383563	O60844	ZG16	0.1749
ENSP00000340684	P21397	MAOA	0.1741
ENSP00000300900	P22748	CA4	0.1671
ENSP00000199936	P37059	HSD17B2	0.1633
ENSP00000377939	Q16851	UGP2	0.1616
ENSP00000178638	O43570	CA12	0.1575
ENSP00000319393	Q9Y241	HIGD1A	0.1563
ENSP00000316786	P80365	HSD11B2	0.1538
ENSP00000052754	P07585	DCN	0.1515
ENSP00000296046	P15088	CPA3	0.1345
ENSP00000319501	O60701	UGDH	0.1329
ENSP00000412409	Q15661	TPSAB1	0.1143
ENSP00000357861	Q13228	SELENBP1	0.1143
ENSP00000364694	Q9BXN1	ASPN	0.1125
ENSP00000358414	P54868	HMGCS2	0.1036
ENSP00000250378	P23946	CMA1	0.099
ENSP00000345873	P40879	SLC26A3	0.0964
ENSP00000286298	P50443	SLC26A2	0.0926
ENSP00000438950	Q14165	MLEC	0.0449
