# Supplementary material for: Proteomic indicators of oxidation and hydration state in colorectal cancer
Source: PeerJ. 2016 Jul 20;4:e2238. doi: 10.7717/peerj.2238 (PMC4958012; doi:10.7717/peerj.2238)
Supplement: Supplemental Information 1 — This ZIP file contains the code and data files used in the present study [file peerj-04-2238-s001.zip › Dataset_S1/data/cancer/JCF+11.csv]

Accession	Name	Av..Fold.Change
P59666	DEF3_HUMAN	4.5
P06702	S10A9_HUMAN	4.23
P08246	ELNE_HUMAN	4.09
P36952	SPB5_HUMAN	3.88
P25815	S100P_HUMAN	3.68
P40261	NNMT_HUMAN	3.64
P05109	S10A8_HUMAN	3.51
P05164	PERM_HUMAN	3.16
Q63ZY3	ANR25_HUMAN	3.09
P33241	LSP1_HUMAN	3
P54725	RD23A_HUMAN	2.91
O43175	SERA_HUMAN	2.53
P24821	TENA_HUMAN	2.44
P31949	S10AB_HUMAN	2.36
P02042	HBD_HUMAN	2.34
P69905	HBA_HUMAN	2.03
P68871	HBB_HUMAN	2.01
P12429	ANXA3_HUMAN	1.96
P01857	IGHG1_HUMAN	1.9
P01024	CO3_HUMAN	1.86
Q15582	BGH3_HUMAN	1.83
P06731	CEAM5_HUMAN	1.82
P02671	FIBA_HUMAN	1.81
Q15293	RCN1_HUMAN	1.76
P50454	SERPH_HUMAN	1.74
P02768	ALBU_HUMAN	1.71
Q9HB71	CYBP_HUMAN	1.7
P00338	LDHA_HUMAN	1.64
P55209	NP1L1_HUMAN	1.64
Q15181	IPYR_HUMAN	1.59
P06703	S10A6_HUMAN	1.52
P14618	KPYM_HUMAN	1.48
P52209	6PGD_HUMAN	1.47
P43487	RANG_HUMAN	1.47
P08238	HS90B_HUMAN	1.46
P06748	NPM_HUMAN	1.42
Q13247	SFRS6_HUMAN	1.4
Q01105	SET_HUMAN	1.41
P14174	MIF_HUMAN	1.41
P06733	ENOA_HUMAN	1.38
P23526	SAHH_HUMAN	1.38
P11279	LAMP1_HUMAN	1.37
P19338	NUCL_HUMAN	1.36
Q13404	UB2V1_HUMAN	1.32
P29401	TKT_HUMAN	1.3
P07954	FUMH_HUMAN	-1.33
P22695	UQCR2_HUMAN	-1.34
Q9NR45	SIAS_HUMAN	-1.35
P05091	ALDH2_HUMAN	-1.36
P36871	PGM1_HUMAN	-1.37
P08670	VIME_HUMAN	-1.38
P42765	THIM_HUMAN	-1.38
P05023	AT1A1_HUMAN	-1.39
P38117	ETFB_HUMAN	-1.39
Q03252	LMNB2_HUMAN	-1.41
Q71UI9	H2AV_HUMAN	-1.42
Q9Y6N5	SQRD_HUMAN	-1.43
Q01469	FABPE_HUMAN	-1.43
P09669	COX6C_HUMAN	-1.43
Q13011	ECH1_HUMAN	-1.44
P55084	ECHB_HUMAN	-1.44
O75947	ATP5H_HUMAN	-1.46
P07305	H10_HUMAN	-1.49
P06576	ATPB_HUMAN	-1.49
P25705	ATPA_HUMAN	-1.49
P07339	CATD_HUMAN	-1.5
P05026	AT1B1_HUMAN	-1.51
P30049	ATPD_HUMAN	-1.52
Q99798	ACON_HUMAN	-1.54
P30044	PRDX5_HUMAN	-1.54
Q16762	THTR_HUMAN	-1.57
O14773	TPP1_HUMAN	-1.58
P17931	LEG3_HUMAN	-1.58
P31930	UQCR1_HUMAN	-1.6
P01876	IGHA1_HUMAN	-1.61
P20674	COX5A_HUMAN	-1.61
P24752	THIL_HUMAN	-1.65
Q8NBS9	TXND5_HUMAN	-1.66
P10606	COX5B_HUMAN	-1.69
P35900	K1C20_HUMAN	-1.71
P14406	CX7A2_HUMAN	-1.72
Q16836	HCDH_HUMAN	-1.77
P01877	IGHA2_HUMAN	-1.82
P53634	CATC_HUMAN	-1.87
P53597	SUCA_HUMAN	-1.87
Q99959	PKP2_HUMAN	-1.88
P00403	COX2_HUMAN	-1.88
P51884	LUM_HUMAN	-1.94
O94832	MYO1D_HUMAN	-1.95
P21397	AOFA_HUMAN	-2.02
O95168	NDUB4_HUMAN	-2.05
O95571	ETHE1_HUMAN	-2.05
O60701	UGDH_HUMAN	-2.1
Q96I99	SUCB2_HUMAN	-2.13
O75964	ATP5L_HUMAN	-2.15
Q15661	TRYB1_HUMAN	-2.18
P07585	PGS2_HUMAN	-2.22
Q99795	GPA33_HUMAN	-2.24
P07327	ADH1A_HUMAN	-2.29
P16219	ACADS_HUMAN	-2.28
P56470	LEG4_HUMAN	-2.33
P01591	IGJ_HUMAN	-2.41
P54868	HMCS2_HUMAN	-2.4
Q9UBR2	CATZ_HUMAN	-2.41
P80365	DHI2_HUMAN	-2.45
P00326	ADH1G_HUMAN	-2.48
O00748	EST2_HUMAN	-2.52
Q13228	SBP1_HUMAN	-2.54
P50226	ST1A2_HUMAN	-2.57
O75795	UDB17_HUMAN	-2.81
P00918	CAH2_HUMAN	-2.84
P07148	FABPL_HUMAN	-3.36
Q9Y6R7	FCGBP_HUMAN	-3.94
Q14956	GPNMB_HUMAN	-4.03
Q9Y2J8	PADI2_HUMAN	-4.49
P20774	MIME_HUMAN	-4.52
P04066	FUCO_HUMAN	-4.58
