# Supplementary material for: Proteomic indicators of oxidation and hydration state in colorectal cancer
Source: PeerJ. 2016 Jul 20;4:e2238. doi: 10.7717/peerj.2238 (PMC4958012; doi:10.7717/peerj.2238)
Supplement: Supplemental Information 1 — This ZIP file contains the code and data files used in the present study [file peerj-04-2238-s001.zip › Dataset_S1/data/cancer/WTK+08.csv]

Protein.name	Average.T.N.ratio	Accession.No.
Alpha1 acid glycoprotein	2.5	P02763
Alpha 1 acid glycoprotein type 2	Inf	P19652
Alpha-tubulin	2	Q9UQM3
Beta-tubulin	2.1	Q9H4B7
Apurinic endonuclease	2	P27695
Calumenin	2.7	O43852
Chaperonin1	2.3	P10809
Clathrin heavy polypeptide	1.7	Q00610
Clathrin light polypeptide A	3.2	P09496
Complement factor H	2.1	P08603
Cysteine rich intestinal protein 1	1.7	P50238
Cytokeratin 18	2.8	P05783
Enolase 1	2.1	P06733
Ezrin	2.3	P15311
F-box protein 40	2.5	Q9UH90
Fibrinogen gamma	2.2	P02679
Fk506 Binding Protein 1A	2.2	P62942
Galectin 1	2.1	P09382
Glutathione peroxidase 1	1.8	P07203
Glycyl tRNA synthetase	Inf	P41250
Glyceraldehyde-3-phosphate dehydrogenase	2	P04406
Golgi complex-associated protein 1	2.2	Q9H3P7
Heat shock 70kD protein 9B	2.8	P38646
Heat shock protein 27	2.1	P04792
Heparan sulfate proteoglycan 2	2.5	P34741
Heterogeneous nuclear ribonucleoprotein H2	Inf	P55795
High density lipoprotein binding protein	2.1	Q6P3T2
HLA-C	2.1	Q95604
Hypothetical protein FLJ38663	2.2	Q9H3J6
Inorganic pyrophosphatase	2.5	Q15181
Membrane-bound C2 domain-containing protein	2	Q9BSJ8
Mitogen inducible gene 2 protein	1.9	Q96AC1
6-Phosphogluconolactonase	2	O95336
Plastin 2	2.4	P13796
Plectin 1	2	Q15149
Proteasome subunit p58	2.1	O43242
Protein tyrosine phosphatase, receptor type c	Inf	Q9P2E9
Protein tyrosine phosphatase, receptor type, a	Inf	P18433
Pyruvate kinase 3	1.9	P14618
RAB18, member RAS oncogene family	2.7	Q9NP72
RAB22A	1.9	Q9UL26
RACK1	2	P63244
Radixin	1.8	P35241
RAN, member RAS oncogene family	2	P62826
Reticulocalbin 1	3.4	Q15293
Rhodanese; thiosulfate sulfurtransferase	1.9	Q16762
Ribonuclease RNase A family 3	Inf	P12724
Ribosomal protein L13	3.4	P26373
Ribosomal protein L27a	2.1	P46776
Ribosomal protein L4	2	P36578
Ribosomal protein S18	2.8	P62269
Ribosomal protein S29	2	P62273
Ribosome binding protein 1	1.8	Q9P2E9
S adenosylhomocysteine hydrolase	2.3	P23526
S100 calcium binding protein A9	2.2	P06702
Solute carrier family 25, member 5	2.2	P05141
Solute carrier family 3, member 2	2	P08195
Splicing factor 3B, subunit 3	2.8	Q15393
Splicing factor, arginine/serine-rich 3 (SRp20)	2.3	P84103
TLS protein	Inf	P35637
Transgelin	2.1	Q01995
Transgelin 2	2.3	P37802
Triosephosphate isomerase 1	2	P60174
Tumor rejection antigen 1	Inf	P14625
Ubiquitin activating enzyme 1	2.1	P22314
Ubiquitin isopeptidase T	2.3	Q92995
U5 snRNP-specific protein, 116 kDa	2.5	Q15029
Vimentin	2.5	P08670
Vitronectin	2.1	P04004
XTP3 transactivated protein A	2.4	Q9H773
Zyxin	2.2	Q15942
Abhydrolase domain containing 14B	0.39	Q96IU4
ADP ribosylation factor like 10C	0.27	Q8N8L6
Aldehyde dehydrogenase 2	0.42	P05091
Alpha 1 antitrypsin	0.37	P01009
Alpha-actinin 1, 4	0.46	P12814;O43707
Annexin A2 isoform 2	0.41	P07355
ATP synthase, H+ transporting, mitochondrial F0 complex, subunit d	0.34	O75947
ATP binding cassette transporter subfamily A member 12	0.36	Q86UK0
Calnexin	0.23	P27824
Calreticulin	0.48	P27797
Carbonic Anhydrase II	0.1	P00918
Carbonyl reductase 1	0.54	P16152
Cathepsin S	0.43	P25774
Collagen type 12 alpha-1	0.43	Q99715
Collagen type 14 alpha-1	0	Q05707
Creatine Kinase-B	0.5	P12277
Cysteine rich protein 1	0.33	P21291
Desmoglein 2	0	Q14126
Dynein light chain 1	0.48	P63167
Endoplasmic-reticulum-lumenal protein 29	0.42	P30040
Endoplasmic-reticulum-lumenal protein 46	0.42	Q8NBS9
Enoyl CoA hydratase 1	0.34	P30084
Eukaryotic translation elongation factor 2	0.51	P13639
Eukaryotic translation initiation factor 3 subunit 6	0.33	P60228
FHL1 (skeltal muscle LIM-protein)	0.34	Q13642
Filamin A	0.4	P21333
Filamin B	0.39	O75369
Gelsolin isoform a	0.44	P06396
Glucosamine-fructose-6-phosphate aminotransferase 1	0.34	Q06210
GTP-binding protein Rab1	0.59	P62820
Haptoglobin	0.46	P00738
Heterogeneous nuclear ribonucleoprotein A2 /B1	0.42	P22626
Hydroxymethylglutaryl-CoA synthase, mitochondrial	0.3	P54868
Isocitrate dehydrogenase 1	0.09	O75874
JM5 protein	0.55	Q9Y484
Major vault protein	0.47	Q14764
MHC class I antigen	0.53	P01891
Myeloperoxidase	0.46	P05164
Myosin, heavy polypeptide 14	0.38	Q7Z406
Myozenin 3	0.47	Q8TDC0
NADH Ubiquinone oxidoreductase subunit B13	0.38	Q16718
Normal mucosa of esophagus specific 1	0.25	Q9C002
Olfactomedin 4	0.46	Q6UX06
Phosphoenolpyruvate calboxykinase 2	0.44	Q16822
Phosphoglycerate mutase 1	0.23	P18669
Proline arginine-rich end leucine-rich repeat protein	0.34	P51888
Protein kinase C and casein kinase substrate in neurons 2	0.49	Q9UNF0
Pyridoxine 5-prime-phosphate oxidase	0.27	Q9NVS9
Raf kinase inhibitor protein	0.41	P30086
Ras associated protein Rab5B	0.42	P61020
Retinoblastoma binding protein 4, 7	0.43	Q09028;Q16576
Succinate dehydrogenase complex,subunit A,,flavoprotein	0.43	P31040
TNRC15 protein	0.29	Q7Z6I7
Transferrin	0.46	P02787
UDP-glucose dehydrogenase	0.36	O60701
Valosin containing protein	0.49	Q0V924
Villin 1	0.13	P09327
