# Supplementary material for: Proteomic indicators of oxidation and hydration state in colorectal cancer
Source: PeerJ. 2016 Jul 20;4:e2238. doi: 10.7717/peerj.2238 (PMC4958012; doi:10.7717/peerj.2238)
Supplement: Supplemental Information 1 — This ZIP file contains the code and data files used in the present study [file peerj-04-2238-s001.zip › Dataset_S1/data/cancer/AKP+10.csv]

Gene.Symbol	Accession.No.	Entry	Entry name		Fold.Change.ADE.CRC	Fold.Change.ADE.CIN	Fold.Change.ADE.MIN
MPO	IPI00007244	P05164	PERM_HUMAN		Inf	Inf	Inf
HP1BP3	IPI00296291	Q5SSJ5	HP1B3_HUMAN		Inf	Inf	Inf
COL18A1	IPI00783931	P39060	COIA1_HUMAN		Inf	Inf	Inf
PLG	IPI00019580	P00747	PLMN_HUMAN		Inf	Inf	Inf
SERPING1	IPI00291866	P05155	IC1_HUMAN		Inf	Inf	Inf
PYGM	IPI00218130	P11217	PYGM_HUMAN		Inf	Inf	Inf
SDF2L1	IPI00106642	Q9HCN8	SDF2L_HUMAN		Inf	Inf	Inf
C8G	IPI00011261	P07360	CO8G_HUMAN		Inf	NA	Inf
MNDA	IPI00013163	P41218	MNDA_HUMAN		Inf	Inf	Inf
GC	IPI00742696	P02774	VTDB_HUMAN		54.49	NA	53.66
HNRPUL1	IPI00013070	Q9BUJ2	HNRL1_HUMAN		20.75	23.33	18.17
AZU1	IPI00022246	P20160	CAP7_HUMAN		20.51	16.94	24.08
SERPINC1	IPI00032179	P01008	ANT3_HUMAN		18.07	8.89	27.26
ITIH1	IPI00292530	P19827	ITIH1_HUMAN		12.77	8.43	17.11
KHSRP	IPI00479786	Q92945	FUBP2_HUMAN		12.26	9.73	14.79
VCAN	IPI00215628	P13611	CSPG2_HUMAN		8.69	10.51	6.87
NCL	IPI00604620	P19338	NUCL_HUMAN		8.59	10.59	6.59
NOP5/NOP58	IPI00006379	Q9Y2X3	NOP58_HUMAN		7.85	6.8	8.89
DHX9	IPI00742905	Q08211	DHX9_HUMAN		7.4	6.83	7.97
CALD1	IPI00014516	Q05682	CALD1_HUMAN		6.96	8.65	5.27
LTF	IPI00298860	P02788	TRFL_HUMAN		6.4	5.13	7.66
HRG	IPI00022371	P04196	HRG_HUMAN		4.59	3.63	5.56
MYH9	IPI00019502	P35579	MYH9_HUMAN		4.46	2.23	6.69
KRT19	IPI00479145	P08727	K1C19_HUMAN		3.85	3.13	4.57
RBM4	IPI00003704	Q9BWF3	RBM4_HUMAN		3.68	NA	4.44
KRT8	IPI00554648	P05787	K2C8_HUMAN		2.71	1.98	3.45
SERPINA1	IPI00553177	P01009	A1AT_HUMAN		2.13	NA	2.4
SYNCRIP	IPI00402183	O60506	HNRPQ_HUMAN		1.77	1.9	NA
MYL6	IPI00797001	P60660	MYL6_HUMAN		-1.35	NA	-2.76
COL6A3	IPI00022200	P12111	CO6A3_HUMAN		-1.55	-2.48	NA
HSPA8	IPI00003865	P11142	HSP7C_HUMAN		-1.57	-1.65	-1.5
TMEM137	IPI00013174	Q96PK6	RBM14_HUMAN		-1.66	NA	-3.97
POF1B	IPI00103242	Q8WVV4	POF1B_HUMAN		-1.78	-1.49	-2.22
TGFBI	IPI00018219	Q15582	BGH3_HUMAN		-1.84	-1.65	-2.07
THOC4	IPI00328840	Q86V81	THOC4_HUMAN		-2.07	NA	-3.96
EPPK1	IPI00010951	P58107	EPIPL_HUMAN		-2.09	-2.02	-2.16
CTNNA1	IPI00215948	P35221	CTNA1_HUMAN		-2.15	-2.02	-2.28
VIL1	IPI00218852	P09327	VILI_HUMAN		-2.22	-1.69	-3.22
EVPL	IPI00023711	Q92817	EVPL_HUMAN		-2.25	-1.52	-4.36
TPR	IPI00022970	P12270	TPR_HUMAN		-2.27	-2.18	-2.36
U2AF2	IPI00830039	P26368	U2AF2_HUMAN		-2.38	-3.15	NA
LAMA4	IPI00329482	Q16363	LAMA4_HUMAN		-2.38	-2.55	-2.23
HSPA1A	IPI00304925	P0DMV8	HS71A_HUMAN		-2.44	NA	-4.08
VCL	IPI00291175	P18206	VINC_HUMAN		-2.44	-2.03	-3.07
CPSF6	IPI00012998	Q16630	CPSF6_HUMAN		-2.46	-2.36	-2.58
JUP	IPI00789324	P14923	PLAK_HUMAN		-2.55	NA	NA
SON	IPI00000192	P18583	SON_HUMAN		-2.57	NA	NA
LIMA1	IPI00008918	Q9UHB6	LIMA1_HUMAN		-2.65	NA	-4.47
PPL	IPI00298057	O60437	PEPL_HUMAN		-2.69	NA	-4.13
MRLC2	IPI00033494	O14950	ML12B_HUMAN		-2.72	-3.19	-2.37
EMILIN2	IPI00012510	Q9BXX0	EMIL2_HUMAN		-2.76	-5.58	NA
COL6A1	IPI00291136	P12109	CO6A1_HUMAN		-3.1	-5.28	-2.19
NUPL1	IPI00107122	Q9BVL2	NUP58_HUMAN		-3.21	-3.21	-3.21
NUP54	IPI00172580	Q7Z3B4	NUP54_HUMAN		-3.32	NA	-3.77
IMMT	IPI00009960	Q16891	MIC60_HUMAN		-3.39	NA	NA
DSG2	IPI00028931	Q14126	DSG2_HUMAN		-3.4	-4.27	NA
ACIN1	IPI00007334	Q9UKV3	ACINU_HUMAN		-3.44	-2.74	-4.64
TNXB	IPI00025276	P22105	TENX_HUMAN		-3.46	-1.86	-24.28
ITGB4	IPI00220845	P16144	ITB4_HUMAN		-3.46	-5.34	-2.56
RPSA	IPI00413108	P08865	RSSA_HUMAN		-3.62	NA	-5.17
MATN2	IPI00473118	O00339	MATN2_HUMAN		-4.27	NA	-6.8
LOC100126583	IPI00784950	Q6MZV6	Q6MZV6_HUMAN		-4.28	NA	NA
TINAGL1	IPI00005563	Q9GZM7	TINAL_HUMAN		-4.36	-5.78	-3.51
COL6A2	IPI00304840	P12110	CO6A2_HUMAN		-4.39	NA	-3.03
NID1	IPI00026944	P14543	NID1_HUMAN		-4.53	-4.44	-4.63
NUP62	IPI00293533	P37198	NUP62_HUMAN		-4.69	-4.01	-5.65
TJP1	IPI00216219	Q07157	ZO1_HUMAN		-4.92	NA	-70.71
DYNLL1	IPI00019329	P63167	DYL1_HUMAN		-5.29	NA	-8.43
LTBP2	IPI00292150	Q14767	LTBP2_HUMAN		-5.39	NA	-33.25
LAMA5	IPI00641693	O15230	LAMA5_HUMAN		-5.39	-4.05	-8.05
PKP2	IPI00005264	Q99959	PKP2_HUMAN		-5.42	NA	-10.11
KRT77	IPI00376379	Q7Z794	K2C1B_HUMAN		-6.02	NA	-Inf
ABLIM1	IPI00551038	O14639	ABLM1_HUMAN		-6.09	-3.56	-21.01
CDH1	IPI00025861	P12830	CADH1_HUMAN		-7.36	-7.1	-7.64
NUP98	IPI00006038	P52948	NUP98_HUMAN		-7.56	-Inf	-3.78
FCGBP	IPI00242956	Q9Y6R7	FCGBP_HUMAN		-7.88	NA	-10.76
LTBP4	IPI00783492	Q8N2S1	LTBP4_HUMAN		-8.62	-4.94	-33.65
CTNNB1	IPI00017292	P35222	CTNB1_HUMAN		-8.73	NA	-Inf
RP1-14N1.3	IPI00397801	Q5D862	FILA2_HUMAN		-8.77	-Inf	NA
NUP50	IPI00026940	Q9UKX7	NUP50_HUMAN		-8.81	NA	-Inf
DSC2	IPI00025846	Q02487	DSC2_HUMAN		-8.88	-Inf	NA
SEC16A	IPI00641384	O15027	SC16A_HUMAN		-9.47	NA	-Inf
ITGA6	IPI00010697	P23229	ITA6_HUMAN		-9.51	-37.36	-5.45
KIAA1217	IPI00645403	Q5T5P2	SKT_HUMAN		-10.17	-7.14	-17.69
NUP214	IPI00183294	P35658	NU214_HUMAN		-10.21	-8.44	-12.93
SFRS6	IPI00012345	Q13247	SRSF6_HUMAN		-10.79	-Inf	NA
LAMA2	IPI00218725	P24043	LAMA2_HUMAN		-11	-5.5	-Inf
DAB2	IPI00179438	P98082	DAB2_HUMAN		-11.15	-5.58	-Inf
LAMB2	IPI00296922	P55268	LAMB2_HUMAN		-11.49	-7.25	-27.7
NUP93	IPI00397904	Q8N1F7	NUP93_HUMAN		-11.73	NA	-Inf
CTNND1	IPI00182469	O60716	CTND1_HUMAN		-11.84	-14.05	-10.23
EPB41L2	IPI00015973	O43491	E41L2_HUMAN		-12.48	-14.38	-11.02
AKAP9	IPI00220625	Q99996	AKAP9_HUMAN		-12.82	-14.2	-11.67
DDX5	IPI00017617	P17844	DDX5_HUMAN		-13.17	-6.59	-Inf
PLS1	IPI00032304	Q14651	PLSI_HUMAN		-14.07	-7.03	-Inf
DNASE1	IPI00031065	P24855	DNAS1_HUMAN		-14.39	-Inf	-7.19
LOC113230	IPI00061987	Q96FF7	YS003_HUMAN		-14.89	NA	-Inf
FIP1L1	IPI00008449	Q6UN15	FIP1_HUMAN		-16.64	-Inf	-8.32
PRKAR2A	IPI00063234	P13861	KAP2_HUMAN		-17.77	-8.89	-Inf
CKB	IPI00022977	P12277	KCRB_HUMAN		-18.19	-16.03	NA
LTBP1	IPI00302679	Q14766	LTBP1_HUMAN		-28	-14	-Inf
MRTO4	IPI00106491	Q9UKD2	MRT4_HUMAN		-35.19	-17.6	-Inf
CLTC	IPI00024067	Q00610	CLH1_HUMAN		-46.73	-23.36	-Inf
NUP205	IPI00472675	Q92621	NU205_HUMAN		-Inf	-Inf	-Inf
PLEC1	IPI00398779	Q15149	PLEC_HUMAN		-Inf	-Inf	-Inf
CLMN	IPI00101942	Q96JQ2	CLMN_HUMAN		-Inf	-Inf	-Inf
SLC12A2	IPI00479477	P55011	S12A2_HUMAN		-Inf	-Inf	-Inf
GOPC	IPI00186721	Q9HD26	GOPC_HUMAN		-Inf	-Inf	-Inf
MKI67IP	IPI00154590	Q9BYG3	MK67I_HUMAN		-Inf	-Inf	-Inf
LAMA3	IPI00377045	Q16787	LAMA3_HUMAN		-Inf	-Inf	-Inf
LAMC2	IPI00220572	Q13753	LAMC2_HUMAN		-Inf	-Inf	-Inf
PHLDB1	IPI00165619	Q86UU1	PHLB1_HUMAN		-Inf	-Inf	-Inf
LGALS9	IPI00010477	O00182	LEG9_HUMAN		-Inf	-Inf	-Inf
GIPC1	IPI00024705	O14908	GIPC1_HUMAN		-Inf	-Inf	-Inf
CLTB	IPI00216472	P09497	CLCB_HUMAN		-Inf	-Inf	-Inf
NUP133	IPI00291200	Q8WUM0	NU133_HUMAN		-Inf	-Inf	-Inf
ERBB2	IPI00300384	P04626	ERBB2_HUMAN		-Inf	-Inf	-Inf
NUP88	IPI00001738	Q99567	NUP88_HUMAN		-Inf	-Inf	-Inf
ARS2	IPI00220038	Q9BXP5	SRRT_HUMAN		-Inf	-Inf	-Inf
STAMBPL1	IPI00002208	Q96FJ0	STALP_HUMAN		-Inf	-Inf	-Inf
SQRDL	IPI00009634	Q9Y6N5	SQRD_HUMAN		-Inf	-Inf	-Inf
TJP2	IPI00003843	Q9UDY2	ZO2_HUMAN		-Inf	-Inf	-Inf
NUP85	IPI00790530	Q9BW27	NUP85_HUMAN		-Inf	-Inf	-Inf
TOMM70A	IPI00015602	O94826	TOM70_HUMAN		-Inf	NA	NA
USH1C	IPI00218195	Q9Y6N9	USH1C_HUMAN		-Inf	NA	NA
PWP2	IPI00300078	Q15269	PWP2_HUMAN		-Inf	NA	NA
NUP160	IPI00221235	Q12769	NU160_HUMAN		-Inf	NA	NA
AIFM1	IPI00000690	O95831	AIFM1_HUMAN		-Inf	NA	NA
ARFGEF1	IPI00002188	Q9Y6D6	BIG1_HUMAN		-Inf	NA	NA
TF	IPI00022463	P02787	TRFE_HUMAN		NA	Inf	NA
COX5B	IPI00021785	P10606	COX5B_HUMAN		NA	Inf	NA
MIF	IPI00293276	P14174	MIF_HUMAN		NA	Inf	NA
PIN4	IPI00006658	Q9Y237	PIN4_HUMAN		NA	Inf	NA
SVIL	IPI00412650	O95425	SVIL_HUMAN		NA	Inf	NA
SRP14	IPI00293434	P37108	SRP14_HUMAN		NA	Inf	NA
S100A9	IPI00027462	P06702	S10A9_HUMAN		NA	Inf	NA
AZGP1	IPI00166729	P25311	ZA2G_HUMAN		NA	Inf	NA
PSIP1	IPI00028122	O75475	PSIP1_HUMAN		NA	Inf	NA
HIST1H1C	IPI00217465	P16403	H12_HUMAN		NA	Inf	NA
TCOF1	IPI00165041	Q13428	TCOF_HUMAN		NA	Inf	NA
RPL18	IPI00215719	Q07020	RL18_HUMAN		NA	Inf	NA
CCDC6	IPI00000634	Q16204	CCDC6_HUMAN		NA	Inf	NA
FKBP2	IPI00002535	P26885	FKBP2_HUMAN		NA	Inf	NA
TTR	IPI00022432	P02766	TTHY_HUMAN		NA	Inf	NA
DPYSL3	IPI00029111	Q14195	DPYL3_HUMAN		NA	Inf	NA
C19orf10	IPI00056357	Q969H8	MYDGF_HUMAN		NA	Inf	NA
PRDX4	IPI00011937	Q13162	PRDX4_HUMAN		NA	Inf	NA
HMGB3	IPI00217477	O15347	HMGB3_HUMAN		NA	18.05	NA
ARHGDIA	IPI00003815	P52565	GDIR1_HUMAN		NA	13.89	NA
PRDX1	IPI00000874	Q06830	PRDX1_HUMAN		NA	13.81	NA
HSPD1	IPI00784154	P10809	CH60_HUMAN		NA	11.85	NA
DAZAP1	IPI00165230	Q96EP5	DAZP1_HUMAN		NA	11.39	NA
TMPO	IPI00030131	P42167	LAP2B_HUMAN		NA	11.24	NA
TCEA1	IPI00333215	P23193	TCEA1_HUMAN		NA	10.56	NA
IGHM	IPI00472610	P01871	IGHM_HUMAN		NA	9.11	NA
FUBP1	IPI00375441	Q96AE4	FUBP1_HUMAN		NA	8.39	NA
LOC100133739-	IPI00426051	Q6MZU6	Q6MZU6_HUMAN		NA	8.15	NA
S100A8	IPI00007047	P05109	S10A8_HUMAN		NA	8.07	NA
ALDOA	IPI00465439	P04075	ALDOA_HUMAN		NA	7.92	NA
CRIP2	IPI00006034	P52943	CRIP2_HUMAN		NA	7.64	NA
TAGLN2	IPI00550363	P37802	TAGL2_HUMAN		NA	6.93	NA
LUM	IPI00020986	P51884	LUM_HUMAN		NA	6.91	NA
A1BG	IPI00022895	P04217	A1BG_HUMAN		NA	6.44	NA
HP	IPI00478493	P00738	HPT_HUMAN		NA	6.15	NA
H2AFY	IPI00059366	O75367	H2AY_HUMAN		NA	5.99	NA
EIF4H;LOC653994	IPI00014263	Q15056	IF4H_HUMAN		NA	5.97	NA
FH	IPI00296053	P07954	FUMH_HUMAN		NA	5.97	NA
CYCS	IPI00465315	P99999	CYC_HUMAN		NA	5.92	NA
HIST1H1D	IPI00217466	P16402	H13_HUMAN		NA	5.67	NA
TXNDC4	IPI00401264	Q9BS26	ERP44_HUMAN		NA	5.58	NA
PDLIM4	IPI00032206	P50479	PDLI4_HUMAN		NA	5.26	NA
YBX1	IPI00031812	P67809	YBOX1_HUMAN		NA	5.03	NA
HMGB2	IPI00219097	P26583	HMGB2_HUMAN		NA	4.84	NA
RPS12	IPI00847579	P25398	RS12_HUMAN		NA	4.65	NA
HMGB1	IPI00419258	P09429	HMGB1_HUMAN		NA	4.47	NA
LGALS3BP	IPI00023673	Q08380	LG3BP_HUMAN		NA	4.17	NA
LASP1	IPI00386803	Q14847	LASP1_HUMAN		NA	3.82	NA
CSRP1	IPI00442073	P21291	CSRP1_HUMAN		NA	3.65	NA
TAGLN	IPI00216138	Q01995	TAGL_HUMAN		NA	3.65	NA
HNRPD	IPI00028888	Q14103	HNRPD_HUMAN		NA	3.59	NA
ALB	IPI00745872	P02768	ALBU_HUMAN		NA	3.37	NA
IGHM	IPI00549291	P01871	IGHM_HUMAN		NA	3.28	NA
GSTP1	IPI00219757	P09211	GSTP1_HUMAN		NA	3.15	NA
RPS19	IPI00215780	P39019	RS19_HUMAN		NA	2.97	-Inf
HNRPDL	IPI00011274	O14979	HNRDL_HUMAN		NA	2.77	NA
LGALS3	IPI00465431	P17931	LEG3_HUMAN		NA	2.77	NA
HNRPAB	IPI00334587	Q99729	ROAA_HUMAN		NA	2.26	NA
HSPG2	IPI00024284	P98160	PGBM_HUMAN		NA	-1.48	NA
HSPA1A;HSPA1B	IPI00304925	P0DMV9	HS71B_HUMAN		NA	-1.74	NA
HNRPH2	IPI00026230	P55795	HNRH2_HUMAN		NA	-1.84	NA
NID2	IPI00028908	Q14112	NID2_HUMAN		NA	-1.98	NA
HNRPH3	IPI00013877	P31942	HNRH3_HUMAN		NA	-2.11	NA
DSP	IPI00013933	P15924	DESP_HUMAN		NA	-3.15	NA
MUC2	IPI00027201	Q02817	MUC2_HUMAN		NA	-3.5	NA
TUFM	IPI00027107	P49411	EFTU_HUMAN		NA	-3.69	NA
PRPF31	IPI00292000	Q8WWY3	PRP31_HUMAN		NA	-6.79	NA
TLN2	IPI00219299	Q9Y4G6	TLN2_HUMAN		NA	-7.1	-Inf
TNKS1BP1	IPI00304589	Q9C0C2	TB182_HUMAN		NA	-11.16	-Inf
SFRS1	IPI00218591	Q07955	SRSF1_HUMAN		NA	-22.54	NA
WTAP	IPI00220302	Q15007	FL2D_HUMAN		NA	-Inf	NA
SEC13	IPI00375370	P55735	SEC13_HUMAN		NA	-Inf	NA
PCBP2	IPI00012066	Q15366	PCBP2_HUMAN		NA	-Inf	NA
MAGOH	IPI00219306	P61326	MGN_HUMAN		NA	-Inf	NA
THRAP3	IPI00104050	Q9Y2W1	TR150_HUMAN		NA	-Inf	NA
MUC5AC	IPI00103397	P98088	MUC5A_HUMAN		NA	NA	Inf
C6	IPI00009920	P13671	CO6_HUMAN		NA	NA	Inf
ECM1	IPI00003351	Q16610	ECM1_HUMAN		NA	NA	Inf
CTSG	IPI00028064	P08311	CATG_HUMAN		NA	NA	Inf
F2	IPI00019568	P00734	THRB_HUMAN		NA	NA	Inf
C8A	IPI00011252	P07357	CO8A_HUMAN		NA	NA	Inf
SERPINF2	IPI00029863	P08697	A2AP_HUMAN		NA	NA	Inf
APOE	IPI00021842	P02649	APOE_HUMAN		NA	NA	Inf
C7	IPI00296608	P10643	CO7_HUMAN		NA	NA	Inf
KNG1	IPI00032328	P01042	KNG1_HUMAN		NA	NA	Inf
MUC5AC	IPI00455904	P98088	MUC5A_HUMAN		NA	NA	Inf
MMRN1	IPI00012269	Q13201	MMRN1_HUMAN		NA	NA	Inf
SERPIND1	IPI00292950	P05546	HEP2_HUMAN		NA	NA	Inf
ZC3H11A	IPI00328306	O75152	ZC11A_HUMAN		NA	NA	Inf
NOL7	IPI00007729	Q9UMY1	NOL7_HUMAN		NA	NA	Inf
KRT4	IPI00290078	P19013	K2C4_HUMAN		NA	NA	Inf
PROS1	IPI00294004	P07225	PROS_HUMAN		NA	NA	Inf
MXRA5	IPI00012347	Q9NR99	MXRA5_HUMAN		NA	NA	35.5
THBS1	IPI00296099	P07996	TSP1_HUMAN		NA	NA	30.43
C3	IPI00164623	P01024	CO3_HUMAN		NA	NA	26.85
MMP9	IPI00027509	P14780	MMP9_HUMAN		NA	NA	15.39
HNRPUL2	IPI00456887	Q1KMD3	HNRL2_HUMAN		NA	NA	12.69
VTN	IPI00298971	P04004	VTNC_HUMAN		NA	NA	11.62
SERPINA3	IPI00550991	P01011	AACT_HUMAN		NA	NA	10.45
COL5A3	IPI00018279	P25940	CO5A3_HUMAN		NA	NA	10.14
FGA	IPI00021885	P02671	FIBA_HUMAN		NA	NA	9.97
COL12A1	IPI00329573	Q99715	COCA1_HUMAN		NA	NA	9.78
SERPINB1	IPI00027444	P30740	ILEU_HUMAN		NA	NA	9.54
ITGA5	IPI00306604	P08648	ITA5_HUMAN		NA	NA	8.87
FN1	IPI00414283	P02751	FINC_HUMAN		NA	NA	8.24
SMARCA5	IPI00297211	O60264	SMCA5_HUMAN		NA	NA	7.6
FBLN1	IPI00218803	P23142	FBLN1_HUMAN		NA	NA	7.4
ITIH4	IPI00218192	Q14624	ITIH4_HUMAN		NA	NA	7.03
COL5A2	IPI00739099	P05997	CO5A2_HUMAN		NA	NA	6.59
FGG	IPI00021891	P02679	FIBG_HUMAN		NA	NA	6.38
CLU	IPI00400826	P10909	CLUS_HUMAN		NA	NA	6.31
FN1	IPI00022418	P02751	FINC_HUMAN		NA	NA	5.82
FBLN2	IPI00023824	P98095	FBLN2_HUMAN		NA	NA	4.42
COL5A1	IPI00477611	P20908	CO5A1_HUMAN		NA	NA	4.19
KRT18	IPI00784347	P05783	K1C18_HUMAN		NA	NA	3.77
FBN1	IPI00784458	P35555	FBN1_HUMAN		NA	NA	3.64
C4B	IPI00418163	P0C0L5	CO4B_HUMAN		NA	NA	3.61
TNC	IPI00031008	P24821	TENA_HUMAN		NA	NA	3.6
ACTN1	IPI00759776	P12814	ACTN1_HUMAN		NA	NA	2.72
HNRPU	IPI00479217	Q00839	HNRPU_HUMAN		NA	NA	2.72
VIM	IPI00418471	P08670	VIME_HUMAN		NA	NA	2.59
EEF1AL3	IPI00472724	Q5VTE0	EF1A3_HUMAN		NA	NA	2.54
TNC	IPI00220213	P24821	TENA_HUMAN		NA	NA	2.48
FGB	IPI00298497	P02675	FIBB_HUMAN		NA	NA	2.38
HNRPC	IPI00216592	P07910	HNRPC_HUMAN		NA	NA	2.01
SPTBN1	IPI00005614	Q01082	SPTB2_HUMAN		NA	NA	1.59
ACTN4	IPI00013808	O43707	ACTN4_HUMAN		NA	NA	1.45
KRT9	IPI00019359	P35527	K1C9_HUMAN		NA	NA	-1.27
KRT2	IPI00021304	P35908	K22E_HUMAN		NA	NA	-1.34
HNRPH1	IPI00013881	P31943	HNRH1_HUMAN		NA	NA	-1.35
HNRPL	IPI00027834	P14866	HNRPL_HUMAN		NA	NA	-1.49
LAMC1	IPI00298281	P11047	LAMC1_HUMAN		NA	NA	-1.53
SIAHBP1	IPI00100716	Q9UHX1	PUF60_HUMAN		NA	NA	-1.77
FUS	IPI00221354	P35637	FUS_HUMAN		NA	NA	-1.82
EWSR1	IPI00009841	Q01844	EWS_HUMAN		NA	NA	-1.84
PSPC1	IPI00103525	Q8WXF1	PSPC1_HUMAN		NA	NA	-1.87
ACTC1	IPI00023006	P68032	ACTC_HUMAN		NA	NA	-2.1
HSPB1	IPI00025512	P04792	HSPB1_HUMAN		NA	NA	-2.2
IGHA1	IPI00386879	P01876	IGHA1_HUMAN		NA	NA	-2.54
DCD	IPI00027547	P81605	DCD_HUMAN		NA	NA	-2.85
SF3A1	IPI00017451	Q15459	SF3A1_HUMAN		NA	NA	-2.88
CIRBP	IPI00180954	Q14011	CIRBP_HUMAN		NA	NA	-3.14
EIF1AX	IPI00232533	P47813	IF1AX_HUMAN		NA	NA	-3.6
TGM2	IPI00294578	P21980	TGM2_HUMAN		NA	NA	-3.6
KHDRBS1	IPI00008575	Q07666	KHDR1_HUMAN		NA	NA	-3.61
TMOD3	IPI00005087	Q9NYL9	TMOD3_HUMAN		NA	NA	-4.09
NCBP2	IPI00183500	P52298	NCBP2_HUMAN		NA	NA	-5.62
PIGR	IPI00004573	P01833	PIGR_HUMAN		NA	NA	-6.04
TUBB2C	IPI00007752	P68371	TBB4B_HUMAN		NA	NA	-6.35
YLPM1	IPI00165434	P49750	YLPM1_HUMAN		NA	NA	-6.43
LCN2	IPI00299547	P80188	NGAL_HUMAN		NA	NA	-6.97
OLFM4	IPI00022255	Q6UX06	OLFM4_HUMAN		NA	NA	-7.13
SUB1	IPI00221222	P53999	TCP4_HUMAN		NA	NA	-7.47
NEBL	IPI00418240	O76041	NEBL_HUMAN		NA	NA	-8.21
SSBP1	IPI00029744	Q04837	SSBP_HUMAN		NA	NA	-9.84
KRT20	IPI00021298	P35900	K1C20_HUMAN		NA	NA	-10.12
RBM3	IPI00024320	P98179	RBM3_HUMAN		NA	NA	-11.92
CLTA	IPI00014587	P09496	CLCA_HUMAN		NA	NA	-11.92
CBX1	IPI00010320	P83916	CBX1_HUMAN		NA	NA	-12.14
none (DKFZp686L19235)	IPI00784950	Q6MZV6	Q6MZV6_HUMAN		NA	NA	-17.09
NES	IPI00010800	P48681	NEST_HUMAN		NA	NA	-22.93
CNN1	IPI00021264	P51911	CNN1_HUMAN		NA	NA	-57
DDX17	IPI00023785	Q92841	DDX17_HUMAN		NA	NA	-Inf
EFEMP1	IPI00029658	Q12805	FBLN3_HUMAN		NA	NA	-Inf
IGJ	IPI00178926	P01591	IGJ_HUMAN		NA	NA	-Inf
PDZD11	IPI00550841	Q5EBL8	PDZ11_HUMAN		NA	NA	-Inf
PRDX3	IPI00024919	P30048	PRDX3_HUMAN		NA	NA	-Inf
DDX42	IPI00409671	Q86XP3	DDX42_HUMAN		NA	NA	-Inf
ADD1	IPI00019901	P35611	ADDA_HUMAN		NA	NA	-Inf
IGHA1	IPI00430842	P01876	IGHA1_HUMAN		NA	NA	-Inf
C11orf31	IPI00218054	Q8IZQ5	SELH_HUMAN		NA	NA	-Inf
TOP1	IPI00413611	P11387	TOP1_HUMAN		NA	NA	-Inf
MFAP2	IPI00022621	P55001	MFAP2_HUMAN		NA	NA	-Inf
DEK	IPI00020021	P35659	DEK_HUMAN		NA	NA	-Inf
VCP	IPI00022774	P55072	TERA_HUMAN		NA	NA	-Inf
CLINT1	IPI00291930	Q14677	EPN4_HUMAN		NA	NA	-Inf
NUP153	IPI00292059	P49790	NU153_HUMAN		NA	NA	-Inf
PLEKHA6	IPI00007248	Q9Y2H5	PKHA6_HUMAN		NA	NA	-Inf
CALM1	IPI00075248	P62158	CALM_HUMAN		NA	NA	-Inf
UBAP2	IPI00171127	Q5T6F2	UBAP2_HUMAN		NA	NA	-Inf
ARPC2	IPI00005161	O15144	ARPC2_HUMAN		NA	NA	-Inf
IGKV1-5	IPI00430820	P01602	KV110_HUMAN		NA	NA	-Inf
AGR3	IPI00152409	Q8TD06	AGR3_HUMAN		NA	NA	-Inf
PHB	IPI00017334	P35232	PHB_HUMAN		NA	NA	-Inf
LAD1	IPI00386700	O00515	LAD1_HUMAN		NA	NA	-Inf
MECP2	IPI00418234	P51608	MECP2_HUMAN		NA	NA	-Inf
CHMP5	IPI00100796	Q9NZZ3	CHMP5_HUMAN		NA	NA	-Inf
NIP7	IPI00007175	Q9Y221	NIP7_HUMAN		NA	NA	-Inf
CDH17	IPI00290089	Q12864	CAD17_HUMAN		NA	NA	-Inf
ITGA1	IPI00472202	P56199	ITA1_HUMAN		NA	NA	-Inf
DHX15	IPI00396435	O43143	DHX15_HUMAN		NA	NA	-Inf
RBM35A	IPI00184262	Q6NXG1	ESRP1_HUMAN		NA	NA	-Inf
SYNPO2	IPI00173549	Q9UMS6	SYNP2_HUMAN		NA	NA	-Inf
C20orf77	IPI00009659	Q9NQG5	RPR1B_HUMAN		NA	NA	-Inf
AIM1	IPI00294840	Q9Y4K1	AIM1_HUMAN		NA	NA	-Inf
HADHA	IPI00031522	P40939	ECHA_HUMAN		NA	NA	-Inf
TBL3	IPI00383410	Q12788	TBL3_HUMAN		NA	NA	-Inf
NOLA1	IPI00302176	Q9NY12	GAR1_HUMAN		NA	NA	-Inf
DPT	IPI00292130	Q07507	DERM_HUMAN		NA	NA	-Inf
