# Supplementary material for: Proteomic indicators of oxidation and hydration state in colorectal cancer
Source: PeerJ. 2016 Jul 20;4:e2238. doi: 10.7717/peerj.2238 (PMC4958012; doi:10.7717/peerj.2238)
Supplement: Supplemental Information 1 — This ZIP file contains the code and data files used in the present study [file peerj-04-2238-s001.zip › Dataset_S1/data/cancer/WDO+15.csv]

Majority.protein.IDs	t.test.Significant.A.N	t.test.Significant.C.A	t.test.Significant.C.N	Log.2..ratio.A.N	Log.2..ratio.C.A	Log.2..ratio.C.N
P04217;P04217-2;B3KWB5	+			-0.74	0.77	0.03
Q9NQ94;F8W9F8;Q9NQ94-2;Q9NQ94-6;Q9NQ94-4;Q5T0W7	+			-0.69	0.32	-0.37
Q9NRG9;F8VZ44;Q5JB47	+		+	1.09	-0.08	1.01
Q86V21;Q86V21-2;Q86V21-3	+			-0.72	0.54	-0.18
Q6PD74;H0YKW0;B4DG44	+	+		-1.26	1.45	0.2
C9JEH3;Q13685;C9JG97;C9JTS3	+			-0.67	0.43	-0.24
P49588;E7ETK8		+	+	-0.06	0.8	0.74
Q5JTZ9	+			0.57	-0.36	0.21
Q9NRN7;E9PLW6		+		-0.27	0.87	0.6
Q9UDR5;F8WAH1		+	+	-0.31	-1.01	-1.32
Q9NY61	+		+	1.98	-0.21	1.77
C9JQE6;O94911;F5H6Z4;E7ESM7	+		+	-2.68	-0.45	-3.13
P08183;B5AK60;H0YFD0			+	0.98	0.95	1.93
Q9NP58;Q9NP58-4	+			0.84	-0.83	0.02
O75027-2;O75027;G3V1J3;G3XAC4;B4DGL8		+		-0.27	0.75	0.48
P33527;P33527-9;P33527-3;P33527-2;P33527-4;P33527-5;P33527-7;P33527-6;P33527-8;F5GXL7	+		+	1.07	0.27	1.34
O15438;O15438-2		+	+	0.12	-1.79	-1.67
P61221;D6R9I9		+	+	0.14	0.5	0.64
Q8NE71;H0YGW7;E9PC67;F8VQZ0			+	0.13	0.27	0.39
Q8NFV4;Q8NFV4-4;C9J7Q4	+			-0.88	0.56	-0.32
Q8N2K0-2;Q8N2K0;Q8N2K0-3	+	+		-1	1.65	0.65
O14639-2;A6NKJ2;F8W8M4;Q5T6N4;O14639;C9K0X4;Q5T6N2;A6NCD9;A6NDU2;F8WAB0;H0Y3K7;F8WAB1	+	+		1.15	-1.18	-0.04
E9PF39;E7EPT1;Q6H8Q1;F8W6D8;Q6H8Q1-5;Q6H8Q1-2;F5GYR0;Q19VH0;Q08E71;F5GZL6;Q6H8Q1-3;Q6H8Q1-6;Q6H8Q1-4	+			1.55	-0.48	1.07
P16442	+		+	-1.77	-1.23	-2.99
C9J690;P19801-2;P19801;E7ER24;C9J2J4	+	+	+	-1.52	-1.35	-2.87
Q9ULW3	+	+	+	1.41	0.98	2.4
P09110;F5GXL8;C9JDE9;G5E935;H0Y4D4	+			-0.68	0.35	-0.32
Q13085-4;Q13085;Q13085-2;Q13085-3;F8W6G0		+	+	0.24	0.52	0.76
Q9UKU7;B7Z5W4;Q6ZWP6		+	+	-0.11	-0.97	-1.07
B7Z9I1;Q5T4U5;P11310-2;P11310;B4DJE7			+	-0.38	-0.76	-1.14
P16219;E9PE82		+	+	-0.55	-1.73	-2.28
G3V1M7;F5H2A9;P49748;P49748-2;F5GYP4		+	+	-0.3	-1.01	-1.31
Q15057	+	+		0.49	-0.82	-0.33
P24752	+			-1.02	0.51	-0.51
Q9BWD1;B7Z233	+	+		-0.82	0.81	-0.01
Q5T8D3-3;Q5T8D3-2;Q5T8D3;Q5T8D3-4;B7Z2A7;Q5T8E0	+		+	0.64	0.2	0.85
Q8N6N7		+	+	0.16	1.82	1.98
E7EQT4;Q9UKV3	+	+		0.82	-0.56	0.26
E7ENH9;P53396;P53396-2;B4E3P0		+		-0.39	0.67	0.29
A2A274;Q99798;F5H2A5;B4DEC3;B4DW08		+	+	0.3	-1.55	-1.24
Q8WXI4-2;Q8WXI4		+	+	0.02	-1.06	-1.04
P49753;P49753-2;B3KSA0		+	+	0.05	-1.38	-1.32
O14734;A6NDT2;E9PJN0;E9PRD4		+	+	0.06	1.71	1.78
Q9Y305-2;Q9Y305-4;Q9Y305;Q9Y305-3	+		+	0.76	0.16	0.92
Q9NPH0;Q9NPH0-2	+			1.44	-0.89	0.55
P15309-2;P15309;Q5FBY0;E9PFE6			+	-1.19	-0.54	-1.73
B4DFQ6;Q96CM8;B4DHT5;E9PF16		+		0.28	-0.77	-0.5
O95573		+		-0.46	0.67	0.21
O60488;O60488-2		+	+	-0.46	2.22	1.76
Q53FZ2;E7ETR5;Q53FZ2-2	+	+	+	-0.78	-1.56	-2.34
Q5QPH3;Q9NR19;F6WZD5	+		+	-1.26	0.34	-0.91
P62736	+	+	+	-1.09	-0.89	-1.98
P63261;F5H0N0	+			-0.52	0.17	-0.35
O96019;O96019-2	+		+	0.38	0.32	0.7
Q1HE25;B7TY16;P12814-2	+	+		0.54	-0.71	-0.18
O43707;D6PXK4;F5GXS2	+			0.23	0.03	0.26
P61163;F5H3I4	+		+	-0.37	-0.29	-0.65
P42025	+		+	-0.84	-0.14	-0.98
E9PF41;P61160	+			-0.39	0.11	-0.28
P61158;B4DXW1;F5H3P5;B4DTI0	+			-0.54	0.25	-0.29
Q9H9F9		+	+	0.56	0.74	1.3
Q9GZN1;F8W057;F8W0Q1;F8W043;F8VP72		+	+	0.21	1.21	1.41
P00813;F5GWI4;F5GXW0	+			-0.78	0.37	-0.41
O14672;A8MY20;B4DU28		+	+	0.1	-1.15	-1.05
F6XZ68;O75689;H0Y7Q1;F5H7V4;F8WC17		+		-0.11	0.96	0.84
E7ENU4;P55265-4;P55265;P55265-2;H0YCK3;P55265-5		+	+	0.24	0.53	0.77
Q8NI60;Q5T7A4;Q8NI60-3;Q5T7A2;B4DED1;Q8NI60-4	+			0.5	-0.27	0.23
P35611-3;P35611;E7ENY0;A2A3N8;E7EV99;P35611-2;Q86XM2;H0Y9H2;Q96D30		+		0.35	-0.98	-0.63
P00325;F5HB16;A8MYN5	+	+	+	-2.76	-2.65	-5.41
P00326	+	+	+	-3.3	-1.71	-5.01
P11766;H0YAG8		+	+	-0.13	-0.74	-0.87
P28332-2;P28332;E9PBI1;D6RH17;B7ZAL1	+	+	+	1.24	-2.79	-1.55
Q9BV57;Q9BV57-2			+	0.37	0.63	1
P55263;B7Z783;P55263-2;B7Z800		+	+	-0.06	0.75	0.69
Q9H2P0	+	+	+	0.85	0.61	1.45
Q96SZ5		+	+	0.47	0.67	1.13
Q16186;E9PEC0		+	+	-0.28	0.74	0.45
P30520	+		+	0.92	0.03	0.94
Q8IUX7;Q8IUX7-2		+	+	0.07	1.72	1.79
Q08117;Q14CJ1	+			-2.81	1.72	-1.08
E9PDT7;Q8N556	+	+		1.8	-1.57	0.23
Q8N4X5-4;H0Y3K9;Q8N4X5-2	+	+		1.65	-2.32	-0.67
Q9Y4W6;Q8TA92		+	+	-0.15	-0.67	-0.82
Q63HM1-2;Q63HM1;E7EMT3;B8ZZB1;B8ZZ62;F8WB15;B8ZZP1		+	+	0.1	-1.38	-1.29
Q6ULP2;Q6ULP2-4;Q6ULP2-2;Q6ULP2-5;Q6ULP2-3;B8ZZI9		+		0.39	-0.65	-0.26
O95081;O95081-2		+		0.09	-0.8	-0.71
P35573;P35573-3;P35573-2			+	-0.04	-0.48	-0.52
O15120;O15120-2			+	0.8	1.02	1.82
O95994;B5MC07;C9J3E2		+	+	-0.45	-1.61	-2.06
Q8TD06;B5MC62		+	+	-0.96	-2.34	-3.3
Q8IUZ5	+		+	-1.04	-0.7	-1.75
Q8WYP5-2;Q8WYP5	+		+	1.53	-0.48	1.05
P23526		+	+	-0.19	1.31	1.12
Q96HN2;Q96HN2-2;H0Y8B3;D7UEQ7;B4DIZ5;D9N155	+	+	+	-0.86	-0.49	-1.35
Q09666		+	+	0.3	-1.69	-1.4
O95433;B4DUR9;H0YJG7;G3V438			+	0.14	0.45	0.59
F5H0Q5;P02765;C9JV77	+			-1	0.91	-0.1
P55008;Q5STX8		+	+	-0.55	-1.41	-1.95
Q9Y4K1	+			1.04	-0.38	0.66
Q12904-2;Q12904;B4DNK3	+		+	0.37	0.03	0.4
O00170;E9PPD7;E9PMH2	+		+	0.64	0.12	0.76
Q92667;Q92667-2	+			0.43	0.12	0.55
Q02952;Q02952-2;Q02952-3	+		+	-1.93	-0.53	-2.46
Q12802-2;Q12802;Q12802-4;H0Y4V5;H0YMW2	+	+		0.51	-0.8	-0.3
Q02040;Q02040-3;Q02040-2	+			1.09	-0.1	0.99
P24588		+	+	-0.75	-1.84	-2.59
O43687;O43687-2			+	-0.71	-1.77	-2.48
Q9ULX6			+	0.77	0.58	1.35
Q99996-6;Q99996;Q99996-2;Q99996-3;F5H3X5;Q99996-5	+	+		1.44	-1.5	-0.06
Q7Z591;Q7Z591-2;Q7Z591-7;Q7Z591-3;H0Y3M1;Q7Z591-8			+	-1.38	-0.23	-1.62
P14550		+	+	-0.12	-0.68	-0.8
P15121;E9PCX2	+		+	-1.52	0.5	-1.02
O60218		+	+	-0.46	-2.54	-3
Q04828;H0Y804;A6NHU4	+			-1.7	0.35	-1.35
P42330	+			-1.34	0.21	-1.13
O43488			+	-0.31	-0.34	-0.65
O95154		+	+	0.35	-1.31	-0.96
P31749;B7Z5R1	+			0.56	-0.44	0.12
P13716-2;P13716	+			-1.28	0.48	-0.8
P54886-2;P54886		+	+	0.2	0.64	0.83
P00352;E7ER57;H0Y4S2	+			-0.86	-0.5	-1.36
O94788;F5H2Y9;F5H3R1;H0YMG7;H0YM00;O94788-2	+	+		-1.73	2.88	1.16
P47895;E7ENA1;H0Y2X5	+			-1.14	0.45	-0.69
O75891;E9PBX3		+	+	-0.07	-2.27	-2.34
Q3SY69	+		+	-1.94	-0.09	-2.03
H0Y3F3;P30838;E7ERM4;E9PNN6;C9JMC5;A8MYB8;C9JKT2		+		0.42	-2.54	-2.12
P51648-2;P51648		+		0.1	-0.76	-0.66
P30038;B4DGE4;D2D4A3			+	0.51	0.75	1.26
Q02252;G3V4Z4		+	+	-0.56	-1.09	-1.65
P49189;B4DXY7	+			-0.35	-0.14	-0.49
P04075	+	+		-0.67	0.83	0.16
P09972;A8MVZ9;B7Z1N6;B7Z3K7;C9J8F3		+		-0.18	1.12	0.94
Q9NP73-2;Q9NP73;D6RE84	+		+	-1.36	-0.01	-1.37
Q9H553;Q9H553-2	+		+	-1.19	0.45	-0.74
Q9Y673;Q9Y673-2	+			-0.89	0.33	-0.57
Q96Q83;E9PSA5;E9PN35;Q96Q83-2		+		-0.44	0.94	0.5
Q9NXW9	+			-0.71	0.76	0.05
F5H0G8;P16050		+	+	-0.49	-2.12	-2.61
P09917;B7ZLS0		+		0.41	-1.42	-1.01
P20292	+			-1	0.83	-0.17
P02760;B7Z8R6		+		-0.7	1.11	0.41
Q9BXJ7;B3KP64	+			-1.1	0.4	-0.7
Q4VCS5			+	1.05	0.1	1.15
A0AUX0		+	+	-0.02	-0.69	-0.71
P48728;B4DJQ0;E9PBG1;H0Y695;P48728-2;B3KRJ7;B4DGG9		+		0.45	-1.07	-0.63
Q9H1A4;H0Y564			+	0.75	0.22	0.97
P03950	+		+	-1.88	0.07	-1.81
P16157-14;E7EVE3;P16157-12;P16157;P16157-3;P16157-16;P16157-5;P16157-8;P16157-10;P16157-21;P16157-15;P16157-13;P16157-4;P16157-7;P16157-6;P16157-9;P16157-11;E7EVX7;P16157-2;H0YBS0		+		0.97	-1.35	-0.38
Q12955		+		0.33	-0.63	-0.3
Q8IV38;G3V0G5		+	+	0.1	-0.79	-0.69
Q8IZ07;H0YIN8;E9PGV0	+		+	-0.43	-0.42	-0.85
Q8N8A2;Q8N8A2-2;Q8N8A2-4;Q8N8A2-3;F5H682	+		+	-0.94	-0.12	-1.06
Q9ULJ7;E9PDW0	+			1.44	-0.22	1.22
Q92625;Q05CP0	+			0.61	-0.24	0.37
Q9H8Y5;B8ZZS4			+	0.72	0.42	1.14
Q9NQW6;Q9NQW6-2		+	+	0.41	2.38	2.79
Q9NW15;C9JHS1;Q9NW15-3;Q9NW15-2;Q9NW15-4	+		+	-0.79	-0.3	-1.09
B9EGG0;Q4KMQ2;E9PB30;E9PCT2	+			0.88	-0.38	0.5
P39687;F2Z3H3;H0YN26	+			0.45	0.03	0.48
Q9BTT0;Q5TB19;E9PEA6;E9PLC4;E9PPH5			+	0.44	0.58	1.02
P04083;Q5T3N1		+	+	-0.09	-0.89	-0.98
P27216-2;P27216		+	+	-0.44	-1.74	-2.18
P12429;D6RA82	+		+	1.37	-0.21	1.15
P09525		+	+	0.34	0.52	0.85
P08758;E7ENQ5;E9PHT9;D6RBE9	+			-0.69	0.49	-0.2
A6NN80;E5RK69	+			-1.03	0.65	-0.38
Q16853	+	+	+	-1.51	-1.27	-2.78
Q10567;Q10567-2;C9J1E7			+	-0.24	-0.17	-0.41
O75843;Q86V28		+		0.39	-0.76	-0.37
B4DSU4;A6NH01;B7Z3M9;P56377;E9PE78;H0Y673		+		-0.91	1.6	0.69
O94973		+		-0.08	-0.28	-0.35
Q96CW1;Q96CW1-2;E9PFW3;F5H0H0;B4DJB1;C9JJ47	+			-0.51	0.19	-0.32
O00203;E5RJ68;F5GXG9;F5H093	+	+		-0.33	0.36	0.03
Q9Y2T2	+	+		-0.88	0.7	-0.18
E9PG87;Q92870			+	0.41	0.99	1.4
P02743	+	+		-1.7	1.19	-0.51
Q9BZZ5-2;B4DGR0;B4DDR3		+	+	0.2	0.52	0.72
Q15847;E9PE14;Q5TBU2	+			1.09	-0.66	0.43
Q9HDC9;H0Y512;Q9HDC9-2		+		-0.23	1.09	0.86
P02647	+	+		-1.05	1.24	0.19
Q8NCW5;Q8NCW5-2		+		-0.1	0.92	0.81
P02652	+			-2.37	1.56	-0.82
Q8IUX4	+			-1.15	0.89	-0.26
Q0VD83;Q0VD83-3;C9J815	+	+	+	-0.74	-1.46	-2.2
P02656	+	+		-3.07	1.9	-1.16
C9JF17;P05090;C9JX71	+	+		-1.07	1.27	0.2
P02649;H0Y7L5;E7ERP7;E9PEV4	+	+		-1.36	1.75	0.39
P02749	+	+		-0.92	0.97	0.05
Q9BQE5	+		+	-1.14	-0.25	-1.39
P05067;P05067-9;P05067-8;B4DII8;P05067-7;P05067-6;E9PG40;P05067-5;P05067-4;P05067-3;P05067-10;E9PEV8	+		+	1.08	0	1.08
Q9UKG1		+		0.16	-0.5	-0.34
Q8NEU8;F8W1P5;F5GZG0		+	+	-0.08	-0.74	-0.82
P07741;G5E9J2	+	+		-0.88	0.94	0.06
Q7Z2E3;Q7Z2E3-7;Q5T782;Q7Z2E3-10;Q7Z2E3-9;Q7Z2E3-5;Q7Z2E3-3;Q7Z2E3-4;Q7Z2E3-8;C9JZ40;F8W6G5;Q7Z2E3-2	+			1.03	-0.06	0.97
O60306	+		+	0.76	0.39	1.15
P10398	+		+	-0.5	0.1	-0.39
P15514;D6RFX5		+	+	0.28	2.52	2.81
P84077;P61204;F5H423;F5H3A6;B7ZB63	+	+		-1.3	0.92	-0.38
P18085;C9JPM4;C9JAK5	+		+	-1.72	0.64	-1.08
P62330		+	+	-0.32	-0.76	-1.08
Q8N6H7;G5E9L0;E9PQP3;E9PIY6		+	+	0.22	-0.65	-0.44
Q9NP61;F5GYF6;E9PB03;C9JZR4		+	+	-0.45	-0.85	-1.3
P53367		+	+	-0.28	-0.57	-0.85
P53365;P53365-2		+	+	-0.33	-0.92	-1.25
P05089;P05089-2;P05089-3	+	+		-1.4	1.57	0.17
Q9NWB6	+		+	1.81	-0.78	1.02
Q07960;E9PCG8;H0YE29;E9PNR6	+			-0.48	0.06	-0.41
P42331-4;P42331;G5E9G2;P42331-3;E9PFQ7;F5H3I2;E7EU69;P42331-2;C9JB56	+		+	-1.21	-0.26	-1.47
Q9UNA1;Q9UNA1-2	+	+	+	0.51	-1.07	-0.55
Q7Z6I6;Q7Z6I6-3	+		+	-1.57	-0.29	-1.86
A7KAX9;A7KAX9-2;H0Y810;G3V174	+	+		0.74	-0.73	0
Q17R89;A6NCP5	+		+	-2.16	-0.56	-2.72
Q13017;Q13017-2	+	+		0.75	-0.7	0.05
F8W6F3;H0Y9T8;P85298;P85298-3;P85298-4;A6ZJ79;P85298-2		+	+	0.04	-0.61	-0.57
P52566;F5H3P3;H0YGX7;F5H6Q0;F5H2R5	+		+	-0.78	-0.36	-1.13
O15085-2;O15085;F8W8P9	+			0.82	-0.35	0.47
Q9NZN5-2;E9PMR6	+	+		0.51	-0.89	-0.39
A1IGU5			+	-0.54	-0.63	-1.17
C9JIB4			+	-0.27	-0.76	-1.04
Q8TER5;Q8TER5-3;Q8TER5-4;Q8TER5-2			+	-0.44	-0.46	-0.9
Q12774;H0Y895	+	+		0.48	-0.47	0.01
Q15052;B7Z3C7;F5H8B2;Q15052-2	+		+	-2.13	0.08	-2.05
Q14155-5;B7Z6G2;B1ALK7;Q14155-1;Q14155;Q14155-3;Q14155-2;Q14155-6;H0YFH7;E7EUY6;E9PDQ5	+	+		0.49	-0.49	0
Q8NFD5-3;Q8NFD5-2;Q8NFD5;G3XAA0;Q8NFD5-4	+		+	0.56	-0.08	0.48
Q99856	+		+	1.42	1.15	2.56
P29374;P29374-2;P29374-3	+			0.89	-0.59	0.3
Q14865;Q14865-2			+	0.62	0.43	1.06
O95376;H0Y3N1	+			0.83	-0.34	0.5
F8VYN9;P40616;B4DWW1;B4DZG7	+		+	-1.06	0	-1.06
Q9Y2Y0;Q9Y2Y0-2		+		-0.6	1.48	0.88
Q66PJ3;Q66PJ3-2;Q66PJ3-3;F8WCT1;B3V0L1;Q66PJ3-4;F5GYV5;F5H7X4	+			0.8	-0.31	0.49
Q9UH62		+		-0.36	1.18	0.82
Q92747;E9PF58			+	-0.44	-0.55	-0.99
O15145	+	+		-1.14	0.69	-0.45
O15511;O15511-2;B1ALC0	+		+	-0.76	0.07	-0.69
P49407-2;P49407	+		+	-1.16	-0.24	-1.4
P32121-3;Q59EM5;P32121;P32121-2;G5E980		+		-0.92	1.63	0.7
P15289;F8WCC8	+		+	-1.09	-0.57	-1.65
P51689;P51689-3	+	+		1.36	-1.3	0.06
Q13510-2;Q13510;E7EMM4;E7ERV9;E9PDS0	+		+	-1.62	0.35	-1.26
Q96DX5;Q96DX5-2;Q9BVF5			+	0.45	0.95	1.4
Q9H1I8;F5H6J9	+			0.54	-0.06	0.48
Q8N3C0	+			0.63	-0.28	0.36
Q9UBL3;Q9UBL3-3;F5H8F7;Q9UBL3-2	+		+	0.63	-0.07	0.56
P04424;E9PE48;E7EMI0		+	+	-0.29	-0.85	-1.14
O43681	+	+		-1.07	0.96	-0.11
P08243;E9PCI3;E9PCX6;F8WEJ5		+	+	0.15	1.17	1.32
Q12797;F5H667	+			0.68	-0.33	0.35
Q9BXN1	+			-3.23	1.67	-1.57
Q9BZE9-2;Q9BZE9;Q9BZE9-3	+		+	0.5	0.08	0.58
Q7L266;Q7L266-2		+	+	-0.43	-1.76	-2.19
Q9NVM9;B4DNK1	+		+	0.9	0.32	1.22
Q8NBU5;B4E2J1;Q8NBU5-2	+			0.63	-0.39	0.24
Q6PL18			+	0.79	0.81	1.6
Q9NVI7-2;H0Y2W2			+	0.41	0.47	0.88
Q6VMQ6;G3V1U0;Q6VMQ6-2;A8MV73	+		+	1.22	0.02	1.24
E7EVC7;Q676U5;Q676U5-2;A3EXL0;Q676U5-3;Q676U5-4	+			0.37	-0.03	0.34
Q9Y4P1-2;Q9Y4P1;Q9Y4P1-6;C9JQ72;C9JIK8;F5H7P2;Q9Y4P1-4;F8WD71		+		-0.75	1.39	0.64
Q96DT6;F5GY61;A6NGQ4	+			1.37	-0.06	1.31
P31939;E9PBU3;F5GWY2		+	+	-0.23	0.75	0.52
E9PEJ6;P98196;E9PCW5;H0Y547;E7EMP5;H0Y8F0		+	+	0.65	1.18	1.82
F5H3A1;P05023;B7Z3U6		+	+	0.02	-0.64	-0.63
P54709;B7Z1N7	+			-1.05	0.4	-0.65
P16615;P16615-3;P16615-2;P16615-5;P16615-4	+			-0.3	0.26	-0.05
Q93084-2;Q93084-5;Q93084-6;Q93084;Q93084-7;Q93084-3;F8WC06;Q93084-4		+	+	-0.52	-2.4	-2.92
P20020;P20020-4;P20020-3;P20020-6;P20020-2;P20020-5;E7ERY9		+	+	-0.04	-0.7	-0.74
P25705	+	+	+	-0.42	-0.54	-0.96
P06576;F8VPV9;H0YH81;F8W079	+	+	+	-0.49	-0.52	-1.01
P36542-2;B4DL14	+			-1.02	0.27	-0.74
P24539;Q5QNZ2		+	+	-0.05	-1.32	-1.37
O75947;O75947-2;F5H608		+	+	0.09	-1.04	-0.95
P56385		+	+	-0.23	-0.92	-1.15
P18859;A8MUH2		+	+	0.13	-1.34	-1.21
P56134;F8W7V3		+		1.27	-2.12	-0.86
O75964;E9PN17	+		+	-1.01	-0.21	-1.22
P48047	+		+	-0.73	-0.38	-1.11
Q15904;F8W684;A6QRJ1	+	+		-1.4	1.36	-0.03
O75787;B7Z9I3;B7Z413;B7Z1I9;H0Y750	+	+		-1.06	1.65	0.59
B7Z3B7;F5H569;Q93050;Q93050-1;B7Z641	+			-0.67	0.05	-0.62
F5GYQ1;P61421;F8WEN9	+			-0.69	0.48	-0.22
P38606	+			-0.6	0.01	-0.59
P21281;B4DFM5	+			-0.63	0.09	-0.54
P21283;A8MQ60;E7EV59	+			-0.51	0.22	-0.3
C9J2K4;Q16864	+			-1.71	1.2	-0.51
O43520		+	+	-0.01	-1.51	-1.52
Q9UII2	+	+		1.41	-1.44	-0.03
Q13535;Q13535-3;Q13535-2	+			1.17	0.09	1.26
Q8WXE1;Q8WXE1-2;Q8WXE1-3;B5MEB7;C9IZM8;F8WE08	+			1.31	-0.74	0.57
P46100;P46100-4;P46100-3;P46100-5	+		+	0.72	0.36	1.09
F5H4C0;F5H7N7;F5H096;F5H211;E9PEE0;E9PE62;P54252;P54252-2;C9JQV6;E9PB63;G3V3R7;H0YFR2;P54252-3;G3V328;G3V4U9;G3V3T6;G3V2G1;E9PJN5;G3V526	+	+		0.89	-0.97	-0.08
Q9Y679;Q9Y679-2;G8JLM8;Q9Y679-3	+			-0.57	0.5	-0.07
O15169;O15169-2	+			0.94	-0.31	0.63
P25311;C9JEV0;C9JAB1	+	+		-1.39	1.57	0.18
P20160;Q86SR2		+		-0.92	2.91	1.99
F5H6I0;P61769	+		+	-1.5	0.43	-1.07
Q9Y2C3	+		+	-3.58	0.38	-3.2
E9PKS1;Q6ZMB0;Q6ZMB0-2;C9JDU9	+		+	-2.47	-0.7	-3.17
Q8NFL0	+		+	-3.37	-0.02	-3.39
Q8NHY0;Q8NHY0-2;B4DZE4			+	-1.47	-0.72	-2.19
P15291;P15291-2;F5H0P7		+		-0.82	1.34	0.52
O60513;C9J3R8;E7ETS9;C9J4S5	+	+	+	-0.93	-1.17	-2.1
Q99933;Q99933-3;Q99933-4;Q99933-2;E2QRM7;C9JYK5			+	-0.24	-0.62	-0.86
O95816;B4DXE2	+			-1.06	0.34	-0.73
Q9UQB8-5;Q9UQB8;Q9UQB8-2;Q9UQB8-6;Q9UQB8-4;Q9UQB8-3;B4DWA1		+	+	0.1	1.59	1.69
O75531	+	+		-0.65	0.9	0.25
Q92560;F8W6N3		+	+	0.29	1	1.29
P80723;P80723-2	+		+	-1.12	-0.84	-1.96
Q07812-2;Q07812;Q07812-8;Q07812-5;Q07812-7;Q07812-4	+			0.69	-0.4	0.29
Q9NRL2;Q9NRL2-2	+		+	0.92	0.32	1.24
Q9UIG0;Q9UIG0-2		+	+	0.35	0.75	1.1
Q9BXH1;Q9BXH1-2	+		+	1.68	0.31	2
Q8WY36;Q8WY36-2;C9JA69	+			1.6	0.02	1.62
G5E9L4	+			-0.91	0.33	-0.59
P51572;C9J0M4;C9JQ75		+		0.04	0.7	0.74
O75363	+	+	+	-1.66	-2.85	-4.52
O75934	+			0.55	-0.03	0.52
Q9P287;Q9P287-3;Q9P287-2;Q9P287-4;B4E318	+	+	+	0.98	0.89	1.86
F5H5P2;P12694;B4DP47;F5GXU9;E7ESE6	+			0.73	-0.31	0.42
Q07817;Q07817-3;Q5TE64;Q9H1R6;Q5QP56;Q07817-2		+	+	0.15	1.44	1.59
Q9BXK5		+	+	0.31	-1.18	-0.87
Q9BZR8;Q9BZR8-3;Q9BZR8-2		+	+	-0.36	-1.08	-1.45
Q5TBC7			+	-0.58	-1.19	-1.78
Q4VC05-2;Q4VC05			+	0.37	0.73	1.1
Q9NYF8;Q9NYF8-2;Q9NYF8-4	+		+	2.26	-0.65	1.61
Q6W2J9;Q6W2J9-2;Q6W2J9-4;Q6W2J9-3;A1A564	+			1.38	-0.15	1.23
Q02338;E9PCG9;C9K0G7;C9JQ90;C9JM78		+		0.18	-1.07	-0.89
Q13867;E7EMN3	+	+		-1.36	1.56	0.2
Q14692			+	0.97	-0.08	0.89
Q12981;Q12981-1;Q12981-2;Q12981-3		+	+	0.02	-0.53	-0.51
Q14137;Q96Q25	+		+	1.77	-0.16	1.61
Q86WA6;Q86WA6-2	+			1.18	-0.23	0.96
Q9NP55;A6XMV5	+			-1.91	1.22	-0.69
O95861;O95861-2;C9JI50;B4DUS9	+	+		-0.51	0.73	0.22
Q12830;Q12830-2;Q12830-4	+		+	0.95	-0.04	0.91
O95696-2;O95696;F5H6M9;C9IYC8	+		+	0.5	0.18	0.67
O60885;Q4G0X8;E7ESP5;O60885-2	+		+	1.2	-0.05	1.15
Q9H0E9-2;B5MCW3;Q9H0E9-4;Q9H0E9;F8W820	+		+	0.39	0.32	0.71
Q8WY22		+		-0.27	0.99	0.72
Q8TDN6	+		+	1.72	0.39	2.11
O95563;Q5R3B4	+	+		-3.66	2.33	-1.33
A6NC48;Q10588;H0Y984		+		-0.93	1.38	0.45
E7EPE1;Q10589	+			-1.62	0.47	-1.15
O14981	+		+	0.7	0.35	1.05
Q9BX70			+	0.2	1.34	1.54
Q06187;Q5JY90			+	-1.18	-1.7	-2.87
O00478;D0FY33;E9PCP5;C9JZT5			+	-0.38	-0.6	-0.97
O60566-3;O60566;C9JLW5;O60566-2	+		+	1.6	0.23	1.83
O43684;O43684-2;B4DDM6			+	0.33	0.34	0.66
Q13895	+		+	1.46	0.6	2.06
Q7L1Q6		+	+	-0.25	0.73	0.48
Q9Y6E2;E7ETZ4;B5MCH7;Q75MG1;B5MCE7		+	+	0.23	0.9	1.13
Q496Y1;Q7Z3E2		+		0.57	-0.74	-0.18
Q5T2E6;Q5T2E6-2			+	-0.58	-0.19	-0.77
Q9H0W9;Q9H0W9-2;Q9H0W9-3;E9PQS1;E9PPB5;Q9H0W9-4;E9PIP1			+	-0.53	-0.19	-0.72
Q6ZUT1-2;Q6ZUT1;E9PLE3;E9PQL5;Q6ZUT1-3;E9PKA8;E9PSC8	+			1.49	-0.48	1
Q9H3H3-2;Q9H3H3;Q9H3H3-3		+		0.5	-1.13	-0.63
Q9HB07;F5H641;F8VXF6;F8VR84		+		-0.55	0.8	0.25
Q8WUH6	+		+	-1.39	-0.13	-1.52
Q8N999;C9J663;Q8N999-3	+			1.26	0.14	1.4
F5H7W8;Q96C57;E7ENF1;F6TFQ5;H0YGK4;F5H3K2;F5H8B7			+	1.22	0.23	1.45
Q9UKR5	+	+		-2.43	2.42	-0.01
Q7Z3D6-2;Q7Z3D6;Q7Z3D6-3;Q7Z3D6-4;H0YB09;Q7Z3D6-5;G8JLP2;H0YB62			+	-1.07	-1.25	-2.32
Q9Y224;G3V4C6	+	+		-1.44	1.16	-0.28
Q86U38;A8MY76			+	0.55	0.6	1.15
Q6ZMZ3;Q6ZMZ3-2;G3V533;Q6ZMZ3-3		+	+	-0.35	-1.25	-1.59
E2QRD5;Q7Z6K5	+		+	-0.65	-0.38	-1.03
Q96S19;D6REA6;Q96S19-3;F6VM53;F6TF62	+	+		0.9	-0.81	0.09
E7EWW0;Q7Z3J2;F5H7K1;G5E9I3;C9J7I2;Q7Z3J2-2		+		-0.04	-1.11	-1.15
Q9Y6A4		+		-0.12	1.32	1.2
Q1ED39	+		+	1.35	0.22	1.57
Q8IV36;Q8IV36-2;Q8IV36-3		+	+	-0.15	-1.1	-1.25
Q9BSJ5;Q9BSJ5-3;F5GYT2;Q9BSJ5-2	+			1.46	-0.1	1.36
Q96DM3;F5H2W0;F5H3Y7	+			-0.91	0.24	-0.68
Q969H8	+		+	-0.82	0.04	-0.78
Q9UFG5;E7EP72		+		1.04	-1.27	-0.23
Q8WUQ7-2;Q8WUQ7	+		+	1.28	-0.13	1.15
Q9BQ61		+		-0.21	0.84	0.63
Q5UCC4-3;Q5UCC4;Q5UCC4-2	+			-1.45	1.32	-0.13
Q9NWV4;B1ARP7			+	-0.12	-0.27	-0.39
Q6IQ49;C9JIQ2;Q6IQ49-2;Q6IQ49-3	+		+	1.11	0.03	1.14
P02745;H0Y2W8	+			-1.87	0.8	-1.08
P02746;D6R934;D6RA08	+		+	-3.04	1.44	-1.61
P02747	+			-1.01	0.22	-0.79
P06681;E9PFN7;B4DPF3;H0Y3H6;Q5ST57;B4DQI1;E9PDZ0;A2ABK0;B3KTX9			+	0.21	1.14	1.35
Q8NC74		+	+	0.41	1.24	1.65
Q5QPG6;Q9BUV8;Q9BUV8-2;Q9BUV8-3;Q9BUV8-4		+	+	-0.64	2.3	1.66
Q9GZN8-2;Q9GZN8;E9PAL2		+	+	0.39	1.1	1.5
A2A2Q9;Q9Y312	+		+	1.08	0.53	1.62
A8MSH5;Q9BY42;A2A2L5;A2A2L6		+	+	0.41	0.79	1.2
Q9BQP7;Q5QPE8	+		+	1.46	0.25	1.71
P30042;P30042-2;F2Z2Q0		+	+	-0.41	-0.7	-1.11
P57076;C9J818;F8VZ95;D3DSE6;C9JX57	+		+	0.72	0.63	1.35
Q8WWC4	+			-0.71	0.34	-0.37
Q9BVC5;B4E2G9;C9J4K0		+	+	0.37	1.22	1.6
Q7L592;E7EUC2;Q7L592-2			+	0.52	0.62	1.14
Q9BSF0	+	+	+	-1.91	-1.14	-3.05
P01024;B4E216	+			-0.74	0.58	-0.16
Q9BQ75;E9PHS3;C9J384		+	+	0.97	1.05	2.02
P0C0L5;P0C0L4;A6H8M8	+	+		-1.17	1.17	0
P04003;A8MVU6	+			-0.8	0.92	0.12
Q8N1A6;D6RIT3	+	+		1.69	-1.9	-0.21
H0Y9X1;Q96EY4;D6RA57			+	0.45	1.18	1.64
F5GZ51;Q8N5G0;Q8N5G0-2;E5RH91		+		0.48	-0.81	-0.33
P13671	+	+		-1.57	1.88	0.32
Q9H6K1;Q9H6K1-2		+		-0.25	1.32	1.07
Q9BRT2;Q5TAQ0			+	0.37	0.52	0.9
Q9H993	+	+		-0.56	0.94	0.37
Q96N11;Q96N11-2			+	0.38	1.24	1.62
Q9BRJ6;C9JQV0			+	0.58	1.06	1.64
C9JXA7;Q0VGL1	+			-1.89	1.08	-0.81
P07357	+	+		-1.14	1.31	0.16
P07358;F5H7G1;F5GY80	+	+		-1.2	1.38	0.18
Q9H7E9-2;Q9H7E9	+		+	1.38	-0.1	1.28
Q8WUY1		+	+	-0.57	2.08	1.51
P02748	+	+		-1.16	1.5	0.34
Q5T280;E7ESY7	+		+	1.22	0.62	1.84
Q9NXH8		+		0.85	-1.57	-0.72
Q8N4J0;Q5T8V1;B4DSD4		+	+	0.01	1.37	1.38
Q9HBL7		+		0.1	-0.99	-0.89
Q96LW7-2;Q96LW7	+			-1.15	0.55	-0.6
P00915;E5RHP7;E5RH81;E5RFE7	+		+	-3.45	-0.22	-3.67
O43570;O43570-2;B3KUB4	+	+	+	-1.42	-2.1	-3.52
P00918	+		+	-3.62	-0.22	-3.84
P22748	+		+	-2.37	0.36	-2.01
P43166;Q86YU0	+		+	-1.98	-0.31	-2.29
Q9H8G2	+			1.08	-0.2	0.87
Q9Y376	+	+	+	-0.96	0.49	-0.47
Q9Y6J0;G5E9F3	+			0.85	-0.28	0.56
P54289;P54289-5;P54289-4;F8WC36;P54289-2;P54289-3	+		+	-1.87	-0.14	-2.01
C9JGM2;C9JVC9;Q9NY47-5;Q9NY47;C9JHE6;Q9NY47-3;C9JE82;Q9NY47-2;Q9NY47-4	+	+		1.37	-1.02	0.35
Q9HB71;B3KSF1;Q5R370		+	+	-0.21	1.32	1.11
P27708;F8VPD4	+		+	0.67	0.38	1.05
Q9ULU8-2;Q9ULU8;Q9ULU8-3;F8W7B3;Q9ULU8-4	+	+		1.64	-1.26	0.39
P22676;A6NER6;A8MY71	+		+	-4.57	0.13	-4.43
H0Y7A7;E7ETZ0;P62158;E7EMB3;Q96HY3;G3V361			+	-0.49	-0.41	-0.9
P27482	+			-2.23	1.14	-1.09
Q96GE6;Q96GE6-2;F8W6Y4;Q96GE6-3		+	+	-0.2	-0.89	-1.09
Q9NZT1	+	+		-1.91	1.58	-0.33
P27797;B4E2Y9	+		+	-0.66	-0.16	-0.82
Q8IU85;Q8IU85-2			+	-0.68	-0.61	-1.29
Q13557;D6R938;E9PF82;Q13557-11;Q13557-4;Q13557-6;Q13557-3;Q13557-8;E9PBG7;Q13557-5;Q13557-10;Q13557-9		+	+	-0.21	-1.25	-1.47
Q7Z624;B5MC16;B5MC79;C9JG28;Q7Z624-2			+	0.82	0.1	0.92
P49913		+	+	-0.95	2.97	2.02
Q9P1Y5;Q9P1Y5-2	+		+	0.62	-0.1	0.51
Q8WVQ1;F8W9C9;F5H7Z7;Q8WVQ1-2	+		+	-0.94	-0.28	-1.21
Q01518;Q01518-2;E7ENY9	+		+	-0.37	-0.31	-0.68
P40121;B4DU58;B8ZZS7;E7ENU9;E7EUE9;E7EUR2;B8ZZL6	+	+		0.81	-0.82	-0.01
P07384	+	+		-0.84	0.63	-0.21
F8W7Z8;Q6MZZ7;Q6MZZ7-2;F5GYA7	+	+		-0.83	1.79	0.96
P17655;H0Y323;B7ZA96	+		+	-0.78	-0.38	-1.16
E7EV01;O15484;F5GX03		+	+	-0.28	-1.24	-1.52
P04632	+			-0.95	0.26	-0.69
P52907	+		+	-0.46	-0.24	-0.7
P47755;F8W9N7;B4DG50;C9JUG7	+		+	-0.94	0.34	-0.6
E7EQ40;B1AK88;P47756-2;B1AK87;B1AK85;F6USW4		+	+	-0.15	-0.54	-0.69
Q86X55;Q86X55-1;Q86X55-2		+	+	0.19	0.74	0.94
Q9HA77		+	+	0.2	0.93	1.13
G5E934;Q6P4E1;Q6P4E1-2			+	-0.46	-0.67	-1.13
Q96PB1;B5MDG2		+	+	-1.5	-1.86	-3.36
Q8WXE0;Q8WXE0-2			+	0.39	0.73	1.12
P29466;P29466-2;G3V169;P29466-3;B4DVD8;P29466-4;H0YEC7	+	+		0.52	-1.63	-1.11
Q92851-4;Q92851-6;Q92851;Q92851-2;Q92851-5;Q92851-3;Q68HC0			+	-0.64	-0.44	-1.09
P31944	+	+		-2.49	2.27	-0.21
P42575;C9JRS0;P42575-2			+	0.87	0.86	1.73
P55210;B4DUB5;Q5SVL2	+		+	-1.01	-0.35	-1.36
B7Z468;P20810-6;E7ESM9;P20810-7;G5E9D3;P20810-5;P20810;B7Z574;G5E946;P20810-4;P20810-2;E9PCH5;E7ES10;E9PDE4;P20810-3;H0Y7F0;F8W7E0	+	+	+	0.54	-1.27	-0.73
Q86V15;Q86V15-2	+	+		1.72	-1.23	0.49
P04040			+	-0.54	-0.19	-0.72
Q03135;E9PCT5	+	+	+	-0.97	-1.79	-2.76
Q03135-2;C9JKI3	+	+	+	-1.06	-2.61	-3.68
P16152	+			-0.71	-0.19	-0.89
O75828	+			1.31	-0.85	0.46
Q13185			+	0.25	0.9	1.15
P45973;G3V1X9	+		+	0.72	0.31	1.03
Q9HC52;C9JM54	+		+	0.79	0.61	1.4
Q6P1N0		+		0.29	-0.64	-0.35
Q8IX12;Q8IX12-2;F5H2E6;F5H1H2	+		+	0.75	-0.16	0.59
Q96CT7		+		0.12	0.49	0.61
Q6PK04		+	+	1.04	1.53	2.58
Q6ZUS6-4;Q6ZUS6-5;Q6ZUS6-2;D6RDA1;D6RIA9;Q6ZUS6-3		+	+	0.82	-2.1	-1.28
Q96ER9;Q96ER9-2			+	0.29	0.46	0.75
Q9Y3C0;F5GZ97;F5GWI9;H0YGN0			+	0.56	0.19	0.75
Q9P031;F8VNY5	+		+	1.37	0.68	2.05
Q16204		+		0.47	-0.76	-0.29
A1A5D9;A1A5D9-2	+			-0.84	-0.38	-1.22
Q8N954;Q8N954-2			+	0.33	0.47	0.8
Q9H6F5	+		+	1.34	0.39	1.73
Q9P219	+	+		1.74	-1.46	0.28
Q96AQ8	+		+	0.48	0.4	0.87
Q9GZT6;Q9GZT6-2;H0YF06	+	+		0.78	-0.56	0.22
Q7Z6B0;Q7Z6B0-2;Q7Z6B0-3;F5H7G3;F5H1Z3;H0YGB4		+	+	0.08	-1.75	-1.68
Q9BW85	+			0.82	-0.13	0.69
Q96F63			+	0.89	0.46	1.35
O00175	+	+		2.36	-2.51	-0.15
P20248		+		0.02	1.32	1.35
P14635;E9PC90;Q5TZP9		+	+	0.52	2.68	3.21
C9JI13;O75909-4;O75909;G3V5E1;A8MZK4;O75909-1;C9JSW4;C9J9Q3;O75909-2;G3V2Q3		+		-0.48	1.29	0.81
Q96S94;F2Z3J5;Q96S94-2	+			1.26	-1.11	0.15
O60563	+			1.02	-0.21	0.81
Q8N7R7;Q8N7R7-3;Q8N7R7-2	+			1.81	-0.61	1.2
O14618;E9PP76	+	+		-0.83	0.81	-0.03
Q4G0I0	+			1.87	-0.59	1.28
P78371;B7ZAT2;F5GWF6;F8VQ14		+	+	0	0.45	0.45
P49368;E9PAQ6;P49368-2;B4DUR8		+	+	0.12	0.5	0.62
P50991;F5H5W3;B7Z9L0;B7Z2F4		+	+	-0.16	0.77	0.61
P48643;E7EWW2;E7ENZ3		+	+	0.21	0.34	0.55
P40227;B4DPJ8;A6NCD2		+	+	0.08	0.55	0.63
Q99832;B8ZZC9;B7Z4T9;B7Z4Z7;F5GZK5;B7Z1C9;A8MWI8		+	+	0.18	0.45	0.63
P50990;G5E9B2;B4DEM7	+		+	0.27	0.27	0.54
Q93033	+		+	-1.19	-0.6	-1.79
Q6YHK3;Q6YHK3-4;Q6YHK3-2;Q6YHK3-3	+			-2.35	1.4	-0.95
P08571;D6RFL4	+		+	-1.86	0.6	-1.25
Q86VB7-3;F5GZZ9;Q86VB7-2;C9JHR8;Q86VB7-4			+	-0.72	-1.34	-2.06
Q9NR16;E7EVK4;Q9NR16-2		+	+	-0.92	-1.59	-2.51
Q8N6Q3	+		+	-2.84	0.7	-2.14
Q9Y5K6		+	+	0.1	-0.64	-0.54
P16671;E7EU05;D9IX66;D9IX68;E9PLT1	+			-1.01	0.18	-0.82
P28907;H0Y950	+	+	+	-1.93	-2.44	-4.38
O15446	+	+	+	1	1.19	2.19
P09326;Q8MGR0	+		+	-2.83	-0.97	-3.8
E9PR17;P13987;E9PNW4;H0YET2	+	+		-0.96	0.74	-0.22
P04233-2;B4DUJ2	+		+	-0.98	0.06	-0.92
P14209;A6NIW1		+	+	0.21	-1.02	-0.81
O75794		+	+	-0.21	1.5	1.28
Q13042;Q13042-2;Q13042-3	+			0.89	-0.2	0.69
Q9UJX2;Q9UJX2-3			+	0.5	0.03	0.52
G3V1C4;P30260;G5EA36;B4DL80		+	+	0.17	0.54	0.71
P49427		+		-0.26	1	0.74
O60508;Q5SRN1	+			0.99	-0.18	0.81
Q9Y5S2	+	+		0.77	-0.91	-0.13
Q99459;E7EUB4	+		+	0.72	0.19	0.91
Q6P1J9;B4DV47	+		+	0.84	0.04	0.87
Q99618;F8WDL1;F5GX58		+	+	0.41	1.29	1.7
B5MBX0;Q96FF9		+	+	0.04	1.07	1.11
Q53HL2		+	+	-0.14	2.75	2.61
F5GYI6;P12830;Q9UII8	+	+		0.31	-0.65	-0.34
C9JRI6;P55290;F5H6D5		+	+	-0.28	-1.12	-1.4
Q12864;E7EN24		+	+	-0.27	-0.97	-1.24
P22223;F5GZX7;P22223-2	+			2.24	-0.94	1.3
P06493;P06493-2;E5RIU6	+	+	+	0.97	1.84	2.81
Q9UQ88;Q9UQ88-2;Q5QPR3;Q9UQ88-3;Q9UQ88-4;Q5QPR4;Q9UQ88-10;Q9UQ88-5	+			-0.83	0.78	-0.05
P21127;P21127-2;P21127-3;P21127-8;P21127-9;P21127-6;P21127-10;P21127-5;P21127-4;P21127-12;Q9UQ88-9	+		+	1.34	-0.32	1.02
Q9NYV4;Q9NYV4-2;E7EUM9;Q9NYV4-3	+		+	1.27	0.69	1.96
Q9BWU1;Q9BWU1-2;H0Y3K1;B4DUB1;Q5JQZ9	+			1.13	-0.1	1.03
G3V5T9;P24941;P24941-2;E7ESI2		+	+	0.69	1.02	1.72
P11802;F8VWX7;F8VTV8;F8VYH9;F8W1L8;Q96BE9;F8VYY1			+	0.73	0.72	1.45
Q96SZ6-3;Q96SZ6-2;Q96SZ6;Q675N4		+	+	-0.18	2.1	1.92
P50750-2;P50750			+	0.3	0.36	0.66
Q01850			+	0.8	1.15	1.95
G8JLG2;Q15517;Q2L6G8	+	+		-1.85	1.88	0.03
E7ET43;P13688-10;P13688-8;P13688-2;P13688-9;P13688-11;E7EUB1;P13688-4;P13688-3		+	+	-0.62	3.32	2.7
P06731		+	+	-0.54	3.37	2.83
P40199		+	+	-0.71	3.9	3.19
Q14002	+			-3.27	1.77	-1.49
P17676		+	+	0.01	1.56	1.57
Q03701;F5H3Y6	+		+	2.14	-0.39	1.75
Q9NZK5;B4E3Q4;Q9NZK5-2	+	+	+	-1.69	-1.21	-2.9
P19835;Q86SR3;P19835-2		+		0.09	2.35	2.44
E9PC62;O95319-3;O95319-4	+			0.77	-0.35	0.42
Q03188;H0Y8J2;Q6PIR0	+	+		0.78	-0.62	0.16
P49454		+		-0.29	1.34	1.05
Q9H3R5;H0Y9E6;B3KVZ3	+		+	2.01	-0.06	1.95
Q9BYV8;Q9BYV8-3			+	0.58	0.49	1.08
Q53EZ4;Q53EZ4-2	+		+	1.17	0.74	1.92
Q6P2H3;Q6P2H3-2;F8W7K4			+	0.9	0.6	1.5
Q96G23;Q5SZE1;Q5SZE4;H0YKH6;Q5SZE3;H0YNU7;Q5SZE2		+		0.1	1.45	1.56
P23141-2;P23141;E9PAU8;B7Z795	+			-1.84	1.13	-0.72
O00748;O00748-2	+		+	-1.44	0.06	-1.38
Q6UWW8		+	+	-0.72	-2.07	-2.79
E5RJF8;O15182;E5RK82;E5RFM2;E5RH67	+		+	0.85	0.42	1.26
B4E1Z4;P00751	+	+		-0.67	0.9	0.22
P00746	+			-1.34	0.37	-0.98
Q9UEE9;Q9UEE9-2	+		+	0.46	0.26	0.72
Q9Y281;G3V5P4	+		+	-1.68	0.15	-1.53
Q9P2M7;Q9P2M7-2	+	+		1.18	-1.32	-0.14
Q13111;Q13111-3;C9JLF8;Q13111-2			+	0.17	1.1	1.26
Q13112		+	+	0.64	1.38	2.01
Q9NX63;C9JRZ6;F8WAR4	+	+		0.69	-0.65	0.04
Q9NYJ1-2;Q9NYJ1	+			0.83	-0.68	0.14
O14646;O14646-2	+		+	2	-0.32	1.68
O14647;O14647-2	+	+		0.84	-0.6	0.24
Q14839-2;Q14839;F5GWX5;F5H2G1	+	+	+	0.56	0.48	1.04
Q9P2D1	+		+	1.39	0.53	1.92
O14757;E7EPP6;F5H7S4		+	+	0.88	1.3	2.17
O96017-9;O96017;O96017-12;O96017-4;Q9HBS5;H0Y820;C9JFD8;O96017-11	+		+	1.2	-0.13	1.08
Q8IWX8	+		+	0.76	0.27	1.03
P10645	+		+	-6.55	1.54	-5.02
P05060	+		+	-5.67	1.38	-4.29
Q9Y259			+	-0.74	-0.96	-1.69
Q9Y3E7;Q9Y3E7-3;Q9Y3E7-2;Q9Y3E7-4	+			0.53	-0.25	0.28
Q9BY43;H0YI46		+		0.17	-0.87	-0.7
Q9H444	+			0.78	-0.16	0.62
Q96CF2	+	+		1.88	-1.54	0.34
Q96FZ7		+	+	-0.29	-0.74	-1.03
Q9UHD1;Q9UHD1-2;E9PPQ5		+	+	-0.2	1.24	1.04
Q99653;H0YNG9;F5GX29;H0YKE7	+			-1.07	0.43	-0.65
O43745	+			-1.94	0.99	-0.95
Q9GZS9-2;Q9GZS9		+	+	-0.71	-2.56	-3.28
Q8WVB6-2;Q8WVB6;E7EXA6;Q8WVB6-3	+		+	1.43	-0.18	1.25
O15111		+		-0.56	1.29	0.73
Q6FI81;Q6FI81-3	+		+	0.51	0.14	0.64
Q86X95;Q86X95-2;F2Z3Q1	+		+	1.98	-0.39	1.59
Q969X6;Q969X6-3;Q969X6-2	+		+	1.21	0.26	1.47
Q8N5K1	+			-0.5	0.13	-0.37
Q07065		+	+	-0.22	-1.07	-1.29
Q14008-3;Q14008;Q14008-2	+		+	0.58	0.16	0.74
P12277;E7EUJ8;G3V4N7		+	+	0.48	-2.68	-2.2
P12532;P12532-2;F8WCN3	+			-1.16	-0.04	-1.2
P17540			+	1.94	1.19	3.12
P61024;Q5T179		+	+	0.62	1.57	2.19
P33552	+		+	1.65	0.47	2.12
Q7Z460;C9JW97			+	1.02	0.08	1.1
F5H604;E7EW49;E7ERI8;E3W994;O75122;E9PBA6;F5H3X0	+			0.56	-0.36	0.21
Q8N2M8;F5H0Q6;F8WAG9;Q8N2M8-3	+			1.06	-0.96	0.1
Q05315	+		+	-2.51	-0.53	-3.04
A8K7I4		+	+	-1.38	-3.63	-5.01
Q14CN2	+			-1.84	0.61	-1.23
P51788;P51788-3;E9PCD2;E9PBD9	+		+	1.16	0.11	1.27
P51790;B9EGJ9	+	+		0.54	-0.68	-0.13
O95832;B4DLC3			+	0.15	2	2.14
O00299	+	+		-0.54	0.98	0.44
O15247;E9PGQ2	+	+	+	-1.16	-1.28	-2.44
Q9Y696;F5H1F8	+	+		-0.85	0.5	-0.35
Q96NY7;Q96NY7-2	+		+	-2.48	-0.15	-2.63
B7Z6F8;Q14677-2		+	+	0.26	-0.9	-0.64
Q9UDT6-2;F5GYW3;Q9UDT6	+			0.78	-0.61	0.17
Q96JQ2		+	+	0.05	-1.72	-1.67
E9PL17;Q92989;Q92989-2;E9PJM4	+			1.11	-0.3	0.8
Q9H078-2;Q9H078;F8W7P6;H0YGM0;E7EWN6;B4DXW4;F5GX99;Q7Z777			+	0.32	0.4	0.72
O96005-2;O96005;F5H8J3;B4DDS3			+	-0.54	-0.1	-0.64
Q96KA5;Q96KA5-2;G5E9Z2	+		+	-0.7	0	-0.7
O76031;Q9H072;H0YN08	+			0.58	0.21	0.79
P09497-2;P09497		+	+	-0.25	-0.79	-1.05
P23946	+		+	-4.71	0.45	-4.26
Q96DG6	+	+	+	-1.17	-1.59	-2.76
P30085;E7EVE6;Q5T0D2;E9PGI8			+	-0.2	-0.75	-0.96
P51911;B4DUX6;B7Z7E1	+		+	-1.92	-0.02	-1.93
Q99439;E7ENR3;A6NFI4			+	0.36	0.39	0.75
Q15417;F8WA86;B4DFK6;E9PDU6	+	+		-1.22	1.36	0.14
Q6P4Q7			+	-0.49	-0.55	-1.04
A5YKK6;A5YKK6-2;A5YKK6-3;F8WA87;A5YKK6-4;B5MDN3	+			0.6	0.07	0.68
Q9NZN8;F8VV52;Q9NZN8-5;Q9NZN8-4;Q9NZN8-2;F8VP97;F8W145;F8VRS8	+	+		-0.52	0.36	-0.15
P09543;P09543-2;F8W7I0	+	+		-0.39	0.56	0.18
Q8N129	+			-1.3	0.36	-0.94
Q96F85;B8ZZB8;Q96F85-2	+		+	-1.73	-0.55	-2.28
Q8N137-2;Q8N137-3;Q8N137;Q8N137-5;Q8N137-4	+	+		0.59	-0.87	-0.28
Q86WW8;B9A057			+	-1.19	-1.11	-2.3
Q8WX92	+		+	0.71	0.22	0.93
O43405;G3V4C4;H0YJW4;E7EN67;Q96IU6	+		+	0.8	0.71	1.52
Q96MW5	+			-0.78	0.56	-0.22
P38432	+			1.08	-0.05	1.03
Q99715;D6RGG3;Q99715-4;Q99715-2;C9JLI9	+		+	1.29	0.34	1.64
Q05707;Q05707-2;Q05707-3	+		+	-2.42	0.01	-2.41
P39059	+	+		-2.44	1.65	-0.79
Q9UMD9;Q9UMD9-2;F5H0Q7;A2A2Y8	+	+		1.26	-1.77	-0.51
F5GZA2;P39060;P39060-1;F8WDA7;P39060-2	+		+	-2.32	0.45	-1.87
P02452	+			-1.8	0.48	-1.32
F5H299;P08123	+			-1.92	0.91	-1.02
Q2UY09;B5MDS6;Q2UY09-2;C9IZH2;Q2UY09-3	+		+	-2.29	0.08	-2.22
P02461;E7ENY8;P02461-2	+	+		-0.59	0.77	0.17
E7EPD1;P08572	+		+	-0.76	-0.49	-1.25
P12110;P12110-3			+	-0.6	-0.87	-1.47
P12111;P12111-2;E7ENL6;E7EVT9	+		+	-0.69	-0.75	-1.44
Q9Y6G5;D6RJ90;H0Y9N4;D6RC04	+			-0.68	0.32	-0.35
Q86X83;F8WBW1;F8WC41	+			-1.44	1.2	-0.24
Q9H0A8;Q9H0A8-2	+			-0.6	0.11	-0.48
P53621;P53621-2			+	-0.29	-0.33	-0.62
Q9Y678;F5GXH1			+	-0.22	-0.38	-0.6
Q9UBF2	+			0.58	-0.52	0.06
Q9NZJ6;Q5T063	+	+		0.8	-0.77	0.03
P31146	+		+	-0.91	0.08	-0.83
Q9BR76	+			-0.55	0.17	-0.38
A7MAP0;Q9ULV4;B4E3S0;H0YHL7		+		-0.41	0.68	0.27
P57737;P57737-2;B3KSY4	+			-0.58	0.25	-0.33
Q14019	+		+	-0.9	-0.13	-1.03
P13073			+	-0.31	-0.69	-1
O43402			+	0.16	0.34	0.5
P10606			+	-0.56	-0.64	-1.2
P14854			+	-0.84	-0.72	-1.56
P09669			+	-0.64	-0.64	-1.27
D6RGV5;D6RIE3;A8MZ71;P14406;D6R9C3	+		+	-2.31	0.63	-1.67
O14548;H0YBD2;E5RJZ1			+	-0.58	-0.52	-1.1
P24311			+	-2.73	0.18	-2.54
P15954;D6R9Z7	+		+	-1.46	-0.29	-1.75
P00450	+			-1.18	0.93	-0.25
P15088	+		+	-4.2	0.21	-3.99
Q9UI42;B7Z576;B7Z5J4;F5H0B9	+	+		-1.95	1.53	-0.42
Q96IY4;C9J9G1;Q96IY4-2	+	+		-1.48	2.4	0.93
P16870;P16870-2	+		+	-1.77	-0.42	-2.19
P14384;F8W111	+		+	-2.57	0	-2.57
Q99829;F2Z2V0;A6PVH9;E7ENH5;Q5JX44;Q5JX60;Q5JX59;Q5JX58;Q5JX56;Q5JX45;Q5JX52;Q5JX55;Q5JX61		+	+	0.05	1.89	1.94
Q10570	+		+	0.92	0.23	1.16
Q9P2I0;B3KMI0			+	0.32	0.46	0.78
Q9UKF6;G5E9W3;E7ER23	+		+	1.25	-0.18	1.06
O95639;O95639-2;O95639-3;C9JEV9	+		+	0.85	0.45	1.3
Q16630-2;Q16630;C9JGC2;F8WJN3;Q16630-3	+		+	0.51	0.28	0.79
P50416;P50416-2	+		+	-1.08	0.01	-1.07
P23786	+	+	+	-0.62	-0.59	-1.21
Q9H3G5	+		+	-1.32	-0.6	-1.92
P29762	+			-3.22	1.53	-1.69
P29373;Q5SYZ4		+		-0.45	2.2	1.76
P78560	+		+	-3.4	0.78	-2.62
P43155;P43155-2;C9JBD1;P43155-3	+			-0.9	0.32	-0.58
Q96SW2;Q96SW2-2;F5H3U1	+			0.95	-0.23	0.73
O75629		+		-0.5	0.95	0.44
Q6UXH1-5;Q6UXH1-6;Q6UXH1;Q6UXH1-4;Q6UXH1-2;Q6UXH1-3;A6PWM2	+		+	-1.06	-0.42	-1.48
P50238		+	+	-0.46	-1.35	-1.82
P52943;B7Z6C0;H0YFA4	+		+	-1.15	-0.13	-1.27
P46108;P46108-2	+			-0.35	-0.01	-0.35
P46109	+	+		0.37	-0.42	-0.05
Q5JWT2;Q9ULK4;Q9ULK4-3;Q9ULK4-5;Q9ULK4-4;F5H685;Q9ULK4-2;F5H4T7			+	0.47	0.41	0.88
O75718;Q8NB01;C9JP16	+		+	1.09	0.38	1.47
P02511;E9PR44;E9PJL7;E9PNH7;E9PRA8	+		+	-3.65	0.72	-2.93
Q14894		+	+	0.31	-1.67	-1.37
B4DJV2;O75390	+			-0.72	0.48	-0.24
G5E9Q2;E9PGZ0;O75534;O75534-2;E9PLT0	+			-0.41	0.34	-0.06
P55060;P55060-3;F8W904;E7ENK9;B4DUC5;F5GX54;B4DM67	+	+	+	0.55	1.24	1.8
E7EU96;Q5U5J2;P68400	+	+		-0.52	1.03	0.51
Q5SRQ6;Q5SRQ3;P67870		+		-0.28	0.85	0.56
P21291;B3KVC9;E9PND2;E9PS42	+		+	-0.75	-0.24	-1
P01034	+		+	-0.77	-0.64	-1.41
P01036;P09228	+	+		-2.27	3.16	0.9
P01040;C9J0E4	+	+		-1.93	1.89	-0.03
Q05048	+	+	+	0.65	0.85	1.5
P33240;P33240-2;B4DUD5;E9PID8	+	+	+	0.89	0.45	1.34
Q9H0L4	+			1.04	-0.39	0.65
Q12996	+		+	0.87	0.3	1.17
G3V599;O15320;G3XAC5;O15320-3;O15320-4;O15320-8;O15320-5;O15320-6;O15320-2;O15320-7;F8W9E1	+	+		0.65	-1.07	-0.42
Q13363;Q7Z2Q5;H0Y8W7		+		-0.2	0.63	0.43
P56545-2;Q5SQP8;P56545		+	+	0.03	0.85	0.89
Q05D32;Q05D32-2	+	+		-0.69	1.16	0.47
P32929;E9PDV0;P32929-2		+	+	0.03	-1.01	-0.97
P35221;P35221-2;F6XBD8;B4E2G8;G3XAM7;F8W845;F5GXI1;Q8N1C0		+		0.34	-0.65	-0.31
P26232;P26232-5;P26232-2;P26232-3;P26232-6;P26232-4		+		-1.25	2.1	0.85
Q9NSA3	+		+	1.22	-0.18	1.05
Q8WYA6;Q8WYA6-2;Q8WYA6-3	+	+	+	0.5	0.85	1.35
O60716;O60716-2;O60716-3;C9JZR2;O60716-5;O60716-4;F8WA43;O60716-6;O60716-7;E9PIE5;O60716-8;O60716-9;O60716-10;O60716-11;O60716-13;O60716-12;O60716-14;O60716-15;O60716-16;O60716-25;O60716-26;O60716-27;O60716-29;O60716-28;O60716-30;O60716-31;O60716-32		+		0.43	-0.85	-0.42
P17812;B4DR64		+	+	0.47	0.75	1.22
Q9NRF8		+	+	0.11	0.76	0.87
Q6PD62	+			1.02	-0.25	0.77
P10619;Q5JZH0	+			-1.2	0.82	-0.38
P07339;C9JH19;F8WD96	+		+	-1.08	0.27	-0.81
P14091;P14091-1	+			1.75	-1.48	0.27
P08311	+	+		-2.23	2.68	0.45
P09668;E9PBP2	+			-1.07	0.96	-0.11
O60911	+	+		-2.06	2.05	-0.02
P25774;B4DWC9	+		+	-0.78	-0.38	-1.17
Q9UBR2	+	+		-1.97	1.35	-0.61
Q14247;Q96H99;Q8N707	+	+		0.59	-0.71	-0.12
Q9P2B4;B1AMN7		+		0.33	-0.59	-0.26
Q9H467	+		+	1.36	0.72	2.07
Q13616;E7EWR0;B3KTW0	+		+	0.67	0.02	0.69
G3V1S2;Q13617;Q5T2B5	+	+		0.39	-0.4	-0.01
Q13618;Q13618-2;Q13618-3	+			0.6	-0.1	0.5
Q13619;A8MSH7;Q13619-2		+	+	0.3	0.51	0.8
Q13948;Q13948-2;H0YMA9;G3V1Z6;H0YL76	+			0.68	-0.47	0.21
Q9P013	+		+	0.7	0.51	1.21
B7WP27;Q9HCG8;B7WP74	+		+	1.36	-0.14	1.22
Q6UX04;F5H636;Q6UX04-2;D6REK3	+		+	1.32	-0.34	0.98
Q69YN2	+		+	1.09	-0.06	1.02
Q9H720;E7EQL2	+		+	-2.01	-0.26	-2.27
P78310;B7WPI3;P78310-2;D3YHP0	+	+		0.93	-0.95	-0.02
Q9BVG4	+			0.76	-0.09	0.67
Q9P0U4-2;Q9P0U4	+			1.14	-0.37	0.77
Q9UHQ9	+			-0.92	0.46	-0.45
B7Z7L3;P00387;P00387-2;B1AHF3	+	+		-1.09	0.53	-0.55
P13498	+	+		-1.19	1.32	0.13
P04839;F5GWD2;F5GWU5	+			-0.65	0.04	-0.61
Q8WWM9	+		+	-1.41	-0.49	-1.9
Q6UW02;E9PHG5;E7ERE8;C9J8K7;F8WBE2	+			-0.59	0.28	-0.32
Q02318	+			-1.15	0.5	-0.65
P51589		+	+	0.26	-1.76	-1.5
Q96SQ9-2;Q96SQ9;B4DJI0	+		+	0.98	-0.25	0.73
P20815;F5H4S0		+		0.84	-1.88	-1.04
Q9HCS2	+			-1.52	0.35	-1.18
P98082;P98082-3;P98082-2	+			0.84	-0.89	-0.05
Q5VWQ8;G3XA90;H0Y3A3;Q5VWQ8-2;Q5VWQ8-4;Q5VWQ8-3		+	+	0.31	-0.84	-0.53
A6NJF5;Q9UI36;Q9UI36-2;D0FY35;Q9UI36-3;D0FY36;Q9UI36-4	+		+	3.46	-0.07	3.39
P61803;F5GXX5;F5H895	+	+		-2.45	2.07	-0.38
Q14118			+	-0.24	-0.47	-0.71
Q3LXA3;H0YCY6		+		-0.33	0.68	0.35
O43293;O43293-2	+			0.73	-0.61	0.12
P14868;Q68CR9		+	+	0.15	0.63	0.78
Q9UER7;Q9UER7-2;F5H082			+	0.55	0.58	1.13
Q96EP5;Q96EP5-2		+		-0.63	1.15	0.52
P11182;Q5VVL7;F5H1F9		+		0.41	-1.03	-0.61
Q9NV06;E7EVM5	+		+	1.48	0.3	1.77
Q9NXF7		+	+	0.21	1.22	1.42
P61962;E9PCY4			+	0.44	0.54	0.98
P81605;A5JHP3	+	+		-2.22	1.59	-0.62
D6RFG8;P27707;D6RCP9		+		-0.62	1.19	0.57
P07585;P07585-2;F8VWU0;F8VUF6;F8VXZ8;P07585-3	+		+	-2.16	-0.23	-2.39
P32321-2;P32321;D6RBJ9			+	0.1	0.6	0.7
Q14203;A8MY36;A8MWX9;E7EX90;E7EUR0;E9PGE1;E9PFS5;Q14203-2;G5E9H4;Q6AWB1		+	+	0.28	-0.98	-0.69
F5H2S7;Q13561-2;Q13561-3;Q13561;F5H223;F8WAG8;F8W1I6;F8VW18;H0YI98		+		0.13	-0.54	-0.41
O75935;O75935-3;O75935-2;Q8NB28;F8W786	+		+	-0.72	0.14	-0.58
Q9BTE1;E7EWW8	+		+	-0.59	-0.18	-0.77
O00399;E5RK00;E5RFU3	+		+	-0.87	0.14	-0.73
Q9H773	+	+		-1.17	1.25	0.08
Q9BTE7;H0YCN4;E9PM04		+	+	0.02	1.7	1.71
Q7Z4W1	+	+		-1.38	0.82	-0.56
Q9BW61		+		-0.47	1.05	0.58
O94760		+		0.03	-0.74	-0.71
O95865;E9PBN5;Q5SRR8;Q5SSV3;A3KGN5;H0Y7N1		+	+	-0.2	1.11	0.91
Q16531;E7EPB0;F5GY55;B4DZP5			+	0.29	0.25	0.54
P20711;E7EU95;C9IYA0;E7ER62;F8WER1			+	-0.53	-1.11	-1.64
P39656;E7EWT1	+	+		-1.13	0.98	-0.14
Q13206;E9PIF2;E7EUR6	+		+	1.7	0.55	2.25
Q59F66;Q92841;Q92841-3;Q92841-1;Q92841-2;C9JMU5	+			0.53	0	0.53
Q9NVP1;F5H863	+	+	+	1.36	0.62	1.98
Q9NUU7;B4DRZ7;F8W9W5			+	0.03	0.4	0.43
Q9UHI6;E9PJ60	+		+	1.24	0.4	1.64
Q9NR30;Q9NR30-2	+	+	+	1.2	0.82	2.02
Q9BUQ8	+	+	+	1.28	-0.51	0.77
Q9GZR7;G3V529;F5H4J5;Q4V9L5;F5GYL3;F5H4V3;E7ETZ2	+		+	0.72	0.04	0.77
Q96GQ7	+		+	1.37	0.27	1.64
Q9NUL7	+		+	0.57	0.11	0.68
Q9H8H2;F8WAJ0;Q9H8H2-2;Q9H8H2-4	+		+	1.8	-0.09	1.71
F8VQ10;Q13838-2;Q13838;Q5STU3;H0Y7G4;H0Y7X6;F8VZL8;F6WLT2;H0Y557;F6TRA5;F6UN21;F6S4E6;H0Y800;H0Y6G9;H0Y4V8;H0Y6N8		+	+	0.04	0.54	0.58
O00571;B4E3E8;B4DLU5		+	+	-0.03	0.89	0.85
Q9UJV9	+	+	+	0.85	0.52	1.37
Q86XP3;Q86XP3-2	+		+	1.01	-0.27	0.73
Q7L014	+		+	1.2	-0.24	0.96
Q9H0S4;G5E955	+	+	+	1	0.66	1.66
Q9Y6V7	+	+	+	1.41	0.86	2.26
P17844;E7ETL9		+	+	0.18	0.75	0.93
Q9BQ39;F5H3H6	+		+	0.54	0.29	0.82
Q8N8A6			+	0.9	0.73	1.62
Q9Y2R4;A8MTP9	+			0.84	0.14	0.98
Q8TDD1-2;Q8TDD1	+		+	1.46	-0.32	1.14
Q8NHQ9;F5H5U2;F5H3E5	+		+	1.36	-0.17	1.2
Q9NY93;C9JV95;G3V0G3;F8WDT8	+		+	1.21	0.36	1.57
Q5T1V6;Q5T1V6-2;B7Z5N6			+	0.55	0.79	1.34
P26196	+	+		-0.52	0.81	0.28
Q8IY21		+	+	-0.16	-0.55	-0.7
Q9NUI1;Q4VXZ8;Q9NUI1-3	+			-0.91	1.08	0.17
P59666		+	+	-0.27	3.33	3.06
Q01523	+			2.28	-0.73	1.56
Q01524	+			2.84	-0.78	2.06
P35659;B4DFG0;B4DN37		+	+	0.43	0.93	1.37
E7EPL3;Q7Z401	+			-1.57	0.91	-0.66
Q5VZ89;Q5VZ89-6;Q5VZ89-5;B7Z660	+	+		0.83	-0.53	0.3
Q8TB45;E7EV87	+			0.71	-0.53	0.18
Q9Y315;E9PPM8;G3V158	+	+		-1.15	0.85	-0.3
Q8TE02-4;Q8TE02;A8K1M5;Q8TE02-2;Q8TE02-3		+		0.94	-1.46	-0.52
P17661	+	+	+	-1.39	-1.74	-3.13
O00273	+			0.94	-0.12	0.82
Q15392;B7Z817;F5H0H1		+	+	-0.15	2.03	1.89
Q9UBM7;B4E1K5;E9PM00;E9PMT8		+		-0.13	1.1	0.97
Q02127;A6NCA4	+			0.86	-0.74	0.12
Q96LJ7;H0YNC2		+	+	-0.67	-1.67	-2.34
Q6UWP2;Q6UWP2-2	+		+	-1.73	-0.3	-2.02
O75911		+		-0.82	1.85	1.03
Q9Y394;Q9Y394-2;H0YJ66;F8W9Q4			+	-0.37	-0.37	-0.74
H0Y2T3;Q6IAN0	+			-0.51	-0.02	-0.54
B7Z416;Q9BPW9;Q9BPW9-3;Q9BPW9-2	+			-2.34	1.56	-0.78
O43143;F5H6K0		+	+	0.25	0.76	1.01
Q7L7V1;Q7L7V1-2		+	+	0	-1.62	-1.62
Q9H6R0;Q9H6R0-2	+		+	1.29	-0.07	1.21
Q14147			+	0.51	0.38	0.89
Q9H5Z1;Q5THR1;F5GXM6	+		+	1.2	0.52	1.72
Q9H2U1;F5GZS0;Q9H2U1-2;Q9H2U1-3;E7EWK3		+		-0.15	0.57	0.41
Q8IY37;F5H3Y4	+		+	1.47	-0.04	1.43
Q92620	+			0.64	-0.26	0.38
Q8IX18;C9JR60;Q8IX18-3;Q8IX18-2;C9JEW8;F5H625	+			1.71	-0.04	1.67
Q6P158			+	0.16	0.62	0.77
Q14562;F5H521	+		+	0.86	-0.02	0.84
Q08211;F5GXA5	+	+	+	0.4	0.41	0.81
O60610;E9PEZ3;E7ET75;E9PEZ2;E9PHQ0;B9ZVX0;O60610-2;E7ERW8;E7EMV0	+	+		0.73	-0.42	0.31
F5H7I1;A6NML8;O60879-2;O60879;C9J6U3;O60879-3	+			0.81	-0.38	0.43
Q9BTC0;Q9BTC0-1	+		+	0.85	0.31	1.16
Q68CQ4	+		+	1.35	0.15	1.5
Q9UNQ2;D6RCL3		+	+	0.32	0.79	1.11
E9PER1;Q14689;E7EMA5;Q14689-4;Q14689-2;Q14689-3;C9JYN1		+	+	-0.06	-1	-1.07
Q9Y2L1;Q9Y2L1-2;G3V1J5;F2Z2C0	+		+	0.97	0.46	1.44
O60832;A8MUT5;O60832-2;C9IYT0	+		+	1.19	0.14	1.34
Q5HYE4;P49589;A8MVQ3	+	+		-0.47	0.55	0.08
Q12959;Q12959-3;Q12959-5;Q12959-7;E7ETS7;Q12959-6;E9PG21;E7EWL7;E7EQD7		+		0.26	-0.37	-0.12
Q9Y2H0-3;Q9Y2H0;Q9Y2H0-1		+	+	0.3	0.61	0.91
P36957;B7Z5W8;Q86SW4		+		0.09	-0.65	-0.57
Q9NPF5;Q5TG40;Q5TG39			+	0.09	0.45	0.53
Q9UGM3-6;Q9UGM3-7;Q9UGM3;Q9UGM3-3;Q9UGM3-5;Q9UGM3-2;Q9UGM3-8;Q9UGM3-4;F8WEF7	+		+	2.72	-1	1.72
Q9Y485;F5H269		+	+	0.05	-0.85	-0.81
F5GWF1;Q8TDJ6;B2RTR3	+		+	-1.05	-0.17	-1.22
Q9NVR5;Q9NVR5-2	+			1.39	-0.81	0.59
Q9NYC9;E7EP17;Q9NYC9-2;H0Y3W2	+			-1.4	1.17	-0.24
P31689;F5GZ88;B7Z5C0		+	+	0.26	0.57	0.83
O60884	+		+	0.49	0.37	0.85
P25685;B4DX52		+	+	0.14	0.5	0.64
Q9UBS4	+		+	-1.09	0.01	-1.08
F5GXK8;P0DJ07			+	-1.39	-0.39	-1.78
Q9NXW2;Q9NXW2-2		+		-0.21	0.67	0.46
P25686;P25686-2;C9JXB9;C9JRD2;C9JX00;E7ETU0;C9J1G2			+	-0.45	-0.09	-0.55
Q9UDY4;C9JUL4	+			-1.4	0.75	-0.65
O75190;O75190-3;B4DVN1;E9PH18;B4DN73	+			0.81	-0.59	0.22
Q96KC8	+		+	-1.56	0.3	-1.26
Q8IXB1;F8W884;Q8IXB1-2			+	0.59	0.27	0.86
Q9Y5T4	+			-0.95	1.04	0.09
Q99543	+		+	0.78	0.38	1.16
Q9H3Z4;Q9H3Z4-2			+	0.21	1.51	1.72
Q99615;Q7Z784			+	0.13	0.33	0.46
O75937	+			-0.55	0.38	-0.17
Q8WXX5			+	0.01	0.72	0.73
O00429;O00429-6;O00429-3;O00429-5;B4DGC9		+		-0.13	0.41	0.28
P50570	+		+	-0.48	-0.05	-0.53
P26358-2;P26358;F5GX68;H0YFC7;P26358-3	+	+	+	0.6	1.02	1.62
Q9Y6K1;F8WE91		+	+	-0.03	1.26	1.23
Q9ULA0;E7ETB3;E7EMB6;H0YGP0	+			-0.96	0.91	-0.06
Q5QJE6	+	+	+	1.88	-0.6	1.28
Q96BY6;B3FL70	+		+	-1.02	-0.64	-1.67
A6NIW2;Q5JSL3	+			0.74	-0.06	0.68
Q92608;E7ERW7;E5RFJ0		+	+	-0.64	-1.49	-2.13
Q9H7D0		+	+	0.06	-1.05	-0.99
Q96HP0;C9IZV6	+			1.03	-0.43	0.6
Q96N67;Q96N67-6;Q96N67-2;Q96N67-5;Q96N67-3;Q96N67-4	+	+		0.7	-0.43	0.26
Q8NF50;Q8NF50-2;Q8NF50-3;E9PH09;F8W9H3		+	+	-0.37	-0.92	-1.29
Q9BZ29-4;E9PCD6;A8MWZ5;Q9BZ29;Q9BZ29-3			+	0.39	0.38	0.77
Q9BU89			+	0.59	0.9	1.49
Q9Y3R5;Q9Y3R5-2	+	+	+	-0.68	-1.03	-1.71
Q8TEK3;Q8TEK3-2	+		+	1.34	0.35	1.69
Q9BVM2;Q5JQQ4	+			0.73	-0.04	0.68
P16444		+	+	-0.28	4.62	4.34
Q92785;B4DT58	+		+	1.37	-0.1	1.27
E7EQB6;Q9H2P9-5;Q9H2P9;Q9H2P9-4;E7EN60;E7EPS3;Q9H2P9-2;Q9H2P9-3;A8JZY6			+	1.13	0.23	1.36
E9PBD4;H0Y368;Q5QPK2;O60762;E9PHH5	+	+		-0.97	1.04	0.07
G3V180;G3V1D3;Q9NY33;F5H8L6;F5GXD5	+	+		-0.61	0.74	0.13
Q9UHL4	+		+	-2.02	0.61	-1.41
Q6V1X1;Q6V1X1-3;Q6V1X1-5;Q6V1X1-2;C9JSG1;Q6V1X1-6;Q6V1X1-4	+		+	-0.58	-0.04	-0.62
Q86TI2;Q86TI2-4;Q86TI2-3		+		-0.31	0.75	0.44
Q07507	+		+	-3.42	0.05	-3.37
Q12882	+		+	-1.34	-0.94	-2.28
Q9Y295		+	+	0.35	0.46	0.81
P55039;A8MZF9	+			-0.48	0.44	-0.04
Q08554-2;Q08554	+	+		-1.42	1.35	-0.07
F8W7U2;Q02487;Q68DY8	+	+		0.58	-1.12	-0.53
Q9BVC3			+	0.7	0.74	1.44
Q02413	+	+		-1.76	1.72	-0.04
Q14126	+	+		1.77	-1.56	0.21
P15924	+			0.72	-0.45	0.28
E7ERU2;Q03001;E9PEB9;F8W9J4;E9PHM6;E7ERU0	+	+		0.73	-0.69	0.04
Q8TEA8	+	+		-0.79	1.47	0.68
Q86UW9;F5GX89;E7ET89;Q86UW9-2		+		0.61	-1.65	-1.04
P23919	+	+		-0.47	0.96	0.48
Q9NRD8	+	+		2.11	-2.41	-0.29
Q1HG44	+			2.12	-2.19	-0.07
Q6P1R4;F5H0Q0;H0YGW8	+			1.18	-0.12	1.06
Q96G46;Q96G46-2	+		+	1.2	0.54	1.74
O75319;C9JYA6;C9JGC8;O75319-2	+		+	1.54	0.25	1.79
P51452;Q8IYJ9	+	+		-0.74	0.91	0.17
Q14204		+		0.28	-0.64	-0.37
Q13409-2;F8W8S0;Q13409;Q13409-5;E7EV09;E7ETL8	+	+		0.55	-0.95	-0.4
O43237;B4DZP4		+	+	-0.03	-0.9	-0.92
A8K9T0;Q9ULG6;Q9ULG6-2;Q9ULG6-4;Q9ULG6-3	+	+		0.74	-0.87	-0.13
O00716;Q68DT0			+	0.39	1	1.39
Q5JPH6	+	+		-2.19	2.18	-0.02
Q99848	+		+	2.18	-0.43	1.76
O60344;O60344-4		+		-0.65	1.56	0.91
Q13011	+			-0.83	0.12	-0.71
Q86YB7-2;Q86YB7;B7Z7N0;F5GWU3			+	-1.16	-1.08	-2.24
P42126;P42126-2		+		0.4	-0.85	-0.45
O75521;O75521-2;F1LLU7;C9JB63	+	+	+	-0.7	-0.95	-1.65
Q9H8V3-3;Q9H8V3;G5E9L8;Q9H8V3-2		+	+	0.63	2.04	2.67
Q6P2E9;Q6P2E9-2	+		+	0.48	0.16	0.63
Q9BZQ6;B7ZLZ2			+	-0.76	-0.1	-0.85
O43854;O43854-2	+			-1.16	0.16	-1
Q15075	+			0.9	-0.28	0.61
O75530-2;O75530;O75530-3;E9PJK2			+	0.34	0.53	0.87
P68104;Q5VTE0;Q6IQ15;F8W6I0	+	+		-0.69	0.65	-0.04
E9PRY8;P29692-2	+	+		-0.58	0.65	0.07
O43324;D6RBD7;C9JLK5		+		-0.14	0.47	0.33
P26641;B4DTG2	+	+		-0.33	0.42	0.1
P13639;B4DPU3;F5H370	+	+		-0.43	0.57	0.14
Q9BSW2-2;D7UEQ6;Q9BSW2		+	+	-0.27	-1.46	-1.74
O95967;E9PRU1;H0YET5			+	-0.98	-0.23	-1.21
Q96C19	+		+	-0.54	-0.08	-0.62
P52799		+		0.3	-1.29	-0.99
Q7Z2Z2;Q7Z2Z2-2	+	+		0.48	-0.65	-0.18
Q15029;B4DK30	+		+	0.6	0.24	0.85
P00533;E9PFD7;Q504U8;H0Y3N3;P00533-3;P00533-4		+	+	0.19	-1.35	-1.16
Q8N3D4;E9PIH6	+	+		0.48	-1.03	-0.55
Q9H4M9;F5H5B6;B4DZH9;C9JC03;C9J2Z4	+		+	-0.95	0.17	-0.78
Q9NZN4;F5H559;F5H1J1;B4DNU6;F5GXL2	+	+	+	-1.52	-1.16	-2.68
Q9H223	+			-0.63	0.12	-0.51
Q08426;B4DWG3;F5GWL9		+	+	0.03	-0.69	-0.66
Q9H9B1;Q9H9B1-3;Q9H9B1-4	+		+	1.41	-0.15	1.27
A2ABF9;B0UZY1;A2ABF8;B0UZY0;Q96KQ7;B0UZY3;Q96KQ7-2;H0YHA9;H0YIM0;A2BED7;A2BED6	+		+	1.42	-0.13	1.29
O14681;A6NES3;E9PS58;E9PM05;E9PL33		+		-0.85	1.74	0.9
P19525;E9PC80;Q05CP4		+	+	-0.34	1.3	0.96
Q9UKV8;Q9UKV8-2			+	0.34	0.22	0.56
P05198;G3V4T5;H0YJS4		+		-0.16	0.69	0.53
P20042		+	+	-0.24	0.69	0.46
P41091;Q2VIR3;F8W810;Q2VIR3-2		+	+	0.18	0.54	0.72
B3KSH1;O00303;B4DMT5		+		-0.6	0.64	0.04
Q7L2H7;B4E2Q4;H0YCQ8	+	+		-0.7	0.9	0.2
P60842	+	+		-0.54	0.84	0.3
Q14240-2;Q9NZE6	+	+		-1.91	1.22	-0.69
P38919		+	+	-0.31	1.1	0.78
P06730-2;P06730;D6RBW1;B7Z6V1		+	+	0.07	0.33	0.4
E7EUU4;G5E9S1		+	+	0.15	0.42	0.57
P78344;P78344-2;D3DQV9;H0Y3P2;H0YCH5		+		-0.18	0.57	0.39
O60841		+	+	0.21	0.73	0.94
P56537;B7ZBG9		+	+	0.36	1.18	1.54
Q9H777	+	+		1.78	-1.75	0.02
Q9BQ52;B4DPL9;E9PGJ0;G5E9D5;E7ES68;Q9BQ52-3			+	0.27	0.32	0.59
P08246		+		-1.16	3.31	2.15
Q15717		+	+	-0.03	0.89	0.86
P19419			+	0.52	1.5	2.01
Q92556;B4DJV6;Q92556-3	+		+	-1.25	-0.16	-1.41
G5E9D4;Q96EB1-2;Q96EB1;B4E3W0		+		0.74	-1.16	-0.41
Q9ULC0;B4E347;Q9ULC0-2;D6RHW5			+	-0.94	-0.09	-1.03
P50402;Q5HY57	+	+		-0.45	1.15	0.7
Q92979	+	+	+	0.65	0.7	1.35
Q9Y6C2	+		+	-1.19	-0.67	-1.86
O95834-2;F5GYW5;C9JRL6		+	+	0.07	-1.28	-1.21
B7WPE2;Q32P44;Q32P44-2;H0Y3M3;G3V195;G3V1D0			+	-0.4	-0.41	-0.82
O94919		+	+	-0.13	-1.52	-1.65
Q14249	+		+	-1.38	-0.02	-1.4
Q8NFI3	+			0.62	0.26	0.88
Q9UHY7;F5GW88		+		-0.61	0.95	0.34
Q7L5Y1;A6NMP3	+			-0.78	-0.26	-1.05
Q9Y6X5	+			-1.36	1.01	-0.35
G3XAF6;P49961-2;P49961;B7Z599;P49961-3;Q86VV3			+	-0.67	-0.45	-1.11
O75356;G3V4I0	+	+	+	-1.17	-1.55	-2.72
F5H1Q0;H0Y3D0;Q5QPI9	+		+	1	0.63	1.62
Q9NPA8;E5RHX8;G3V117;E5RJ84;E5RHT9;E5RI00		+		-0.36	0.85	0.5
Q96L91;Q96L91-2;Q96L91-5;Q96L91-3;Q96L91-4	+		+	1.32	-0.34	0.98
Q9H4G0	+			0.57	-0.5	0.06
O43491	+		+	1.29	-0.53	0.76
E9PHY5;E9PPD9;E9PK52;Q68DV2;E9PII3;B4DHI8	+			3.39	-1.58	1.81
Q9Y2J2-2;A8K968;Q9Y2J2-3	+		+	-1.77	-0.41	-2.18
P21709	+			1.15	-0.98	0.17
P29323;P29323-3;P29323-2;B1AKC9;A6NJM0;Q6NVW1	+	+		1.22	-1.01	0.21
P54753	+	+	+	2.03	-1.09	0.94
P54760;Q96L35	+			1.3	-0.99	0.31
P07099	+		+	-1.33	-0.23	-1.56
P34913;E5RFU2;B4E1M2;E5RFH6		+	+	-0.38	-1.31	-1.69
Q9H201;F6QWW5;E7EQK8;B4DIQ9;Q9H201-2;D6REL6;D6RFG3		+		0.39	-1.44	-1.05
P58107	+	+		0.81	-0.86	-0.04
P07814;F5H7I7	+			0.44	0.04	0.48
P42566;B1AUU8;P42566-2		+		0.3	-0.7	-0.4
Q12929;F5H819;B4DX66	+	+	+	0.48	1.01	1.49
Q96J88-3;Q96J88;Q96J88-2			+	0.56	0.86	1.42
P11678	+		+	-2.55	-0.07	-2.62
O75616;O75616-2	+		+	1.23	-0.2	1.03
P04626-4;P04626;B4DTR1;P04626-2;P04626-3		+		0.29	-0.8	-0.51
E9PCR8;Q96RT1;Q96RT1-2;E7EQW9;Q96RT1-3;Q96RT1-5;Q96RT1-7;Q96RT1-4;Q96RT1-6	+			1.15	-0.5	0.65
P21860;P21860-4;B4DGQ7;P21860-5	+	+		1.7	-1.49	0.21
Q8IUD2;Q8IUD2-3;G8JLD3;G8JLM9;Q8IUD2-2;F5H185;Q8IUD2-4;G8JLA4;Q8IUD2-5;F5GZU8	+			0.98	-0.46	0.52
P18074;A8MX75;E7EVE9;E9PM96;Q7KZU6	+		+	1.27	0.2	1.47
P19447;G3V1S1			+	0.57	0.83	1.39
F8W7K7	+		+	1.5	0.5	2
Q03468;F5H493	+	+		1.14	-0.66	0.48
Q2NKX8;B5MDQ0	+	+	+	0.91	1.48	2.39
Q969X5;Q969X5-2		+	+	-0.44	-0.86	-1.29
P84090;G3V279		+	+	0.36	0.47	0.83
Q8IV48	+			1.42	-0.41	1.01
Q96DZ1;B5MC72;Q96DZ1-2			+	-0.6	-0.18	-0.77
O75477;B0QZ43	+	+		0.94	-0.95	-0.01
O94905;E5RHW4;E5RJ09	+	+		0.88	-1.44	-0.55
Q76MJ5;E7ETG2	+	+	+	-0.84	-2.21	-3.05
Q96HE7		+		-0.26	0.67	0.41
P30040;F8VY02			+	-0.37	-0.36	-0.74
Q9BS26	+			-0.61	0.38	-0.23
Q9H501	+		+	1.31	0.43	1.74
Q9BSJ8;B3KY56	+	+		0.7	-0.48	0.22
P62495;B7Z7P8		+		-0.23	0.47	0.24
P38117;P38117-2		+		-0.02	-0.53	-0.55
Q16134;C9JT69		+	+	-0.35	-1.19	-1.54
O95571	+		+	-1.02	-0.36	-1.38
B7Z4A7;P34910	+		+	-2.9	-0.55	-3.45
Q9UI08-2;F5GX15;Q9UI08;B7Z3I5;H0YJN0			+	-0.43	-1.17	-1.6
Q92817	+	+		1.77	-1.29	0.49
G5E947;Q9NVH0			+	-0.27	-0.2	-0.48
Q9NV70;Q9NV70-2	+	+		0.41	-0.51	-0.09
Q96A65;B7Z321;F5H222;E9PED2	+	+		0.68	-0.45	0.23
Q8TAG9;E7EW84;F2Z2Q3;E9PHI3	+			0.58	-0.25	0.33
Q9UPT5;Q9UPT5-6;Q9UPT5-5;Q9UPT5-1;Q9UPT5-2;F5H1P1;F8W6Q7	+	+		0.35	-0.52	-0.17
Q9Y3B2;B1AMU4;B1AMU7;B1AMU3	+		+	1.04	0.06	1.1
Q01780;Q01780-2;B4DKG8	+		+	1.05	-0.26	0.79
Q13868;A3KFL5;A3KFL2;B4DKK6;A3KFL4;A3KFL1	+		+	1.42	0.02	1.44
Q9NQT5;A8K0K6	+	+	+	0.65	0.57	1.22
Q9NPD3;E9PI41		+	+	0.45	0.7	1.15
Q5RKV6	+	+	+	0.43	0.45	0.88
Q15024			+	0.56	0.32	0.87
Q96B26;Q5JXM0		+	+	0.46	0.68	1.14
Q06265-2;Q06265;D6RIY6;D6RA17	+		+	0.92	0.12	1.03
Q8NEV8-2;Q8NEV8;E7ENT4;E9PC93;E9PPH6;F5GXG5		+		0.31	-0.81	-0.51
Q15910-2;Q15910;Q15910-4;Q15910-3;Q15910-5		+	+	0.41	1.2	1.62
B7Z5W1;Q9Y624;B7Z941	+			-0.5	0	-0.5
P00748	+			0.95	0.42	1.37
P00488;F5H080	+		+	-2.66	-0.5	-3.16
P00734;E9PIT3	+	+		-1.16	1.3	0.14
Q7L5A8	+			1.26	-0.49	0.77
P12104	+	+	+	-1.24	-2.97	-4.2
P15090	+		+	-3.48	1.23	-2.26
P51161-2;P51161	+		+	3.37	0.8	4.17
Q9BTL3			+	0.19	0.59	0.79
Q96BN8		+		-0.58	1.15	0.57
Q9H098-2;Q9H098;C9JW51;C9JQ40;C9J6N5;C9J3Q3;C9JP05	+		+	-1.09	-0.5	-1.59
Q6SJ93;Q6SJ93-2		+	+	0.49	1.29	1.78
Q8IWE2	+	+	+	-1.04	-0.93	-1.98
Q9NRY5;E7ESJ7;B3KTE4	+	+	+	-0.76	-0.51	-1.27
Q7Z309-2;Q7Z309;Q7Z309-3;Q7Z309-4;Q7Z309-5			+	1.53	1.05	2.58
Q9BZQ8	+		+	-1.56	-0.59	-2.15
Q96TA1-2;Q96TA1	+		+	-0.48	-0.16	-0.64
Q96C01;E7EQY1	+			0.6	-0.12	0.48
Q96A26;F8W7Q4;E9PH05	+		+	-0.92	-0.55	-1.48
Q9Y6X4;D6RB01	+		+	2.01	-0.63	1.38
Q6UWZ7;D6REL5			+	0.25	0.78	1.02
Q8IYM0;B4DZ15;F8VRJ5	+			-2.39	1.31	-1.08
Q9GZU8;F5GY57	+		+	1	0.11	1.11
C9JLW8	+			0.82	-0.89	-0.06
P0CB43;Q9BTY7		+	+	0.15	0.9	1.05
Q9UK61;Q9UK61-3;Q9UK61-4	+			1.08	-0.7	0.38
Q96ND0	+			-0.88	0.55	-0.33
Q5SNT6;F5H046	+	+		0.81	-0.61	0.21
Q92520;C9JMN4;C9JP35	+			-0.46	-0.56	-1.02
Q96BQ1		+	+	-0.78	-2.4	-3.18
Q14320;B0S8I6	+		+	0.89	0.29	1.18
Q6P444;E9PN39		+		-0.48	2.42	1.94
Q8N323;Q8N323-2;F5H6W7	+	+	+	-1.37	-1.52	-2.89
Q6UWF7	+		+	-1.84	-0.16	-2
Q8N5J2-3;Q8N5J2;Q8N5J2-4;Q8N5J2-2	+		+	-0.88	-0.89	-1.77
Q96LZ7;Q96LZ7-2;E2QRD6;Q96LZ7-4;C9JGB2;C9K0K8;Q96LZ7-3	+		+	-1.03	-0.46	-1.49
Q96DB5;B4DZW6;E7EVI2;E5RH53;H0YB83;H0YB03;H0YC67		+		0.15	-0.57	-0.43
Q5T0W9	+	+		0.68	-0.52	0.15
Q2M2I3			+	-0.72	-0.98	-1.7
Q96KN4		+		0.55	-0.89	-0.34
Q9UBU6	+			0.59	-0.54	0.05
Q658Y4;E7ER68			+	0.34	0.4	0.74
Q9BXW9;Q9BXW9-2;Q9BXW9-3			+	0.48	1.09	1.57
Q9NVI1;Q9NVI1-1;Q9NVI1-2;F8W7R3			+	0.86	1.28	2.14
Q12884;B4DLR2			+	0.65	1.06	1.71
O94887;O94887-2;F5GZ84		+	+	0.17	-0.91	-0.73
P25445;P25445-6;F5GWX3;F5H078		+	+	-0.88	-2.64	-3.52
P49327		+	+	0.36	0.62	0.98
Q9NYY8;Q9NYY8-2		+	+	0.49	0.63	1.12
Q14CZ7		+		0.09	1.35	1.45
Q14517	+		+	1.09	0.22	1.3
B1AHL2;P23142-4	+			-1.49	0.99	-0.49
P23142;P23142-3;F8W7M9;B1AHL4;P23142-2	+			-0.95	0.8	-0.14
G3V4U0;Q9UBX5;G3XA98;H0YJ31		+	+	-0.57	-1.23	-1.8
Q9HCM7	+			1.12	-0.2	0.92
Q96ME1-4;Q96ME1;F5H4Z4;Q96ME1-2;H0Y6I6		+		-0.38	1.23	0.85
Q9UK22;A6NNP0		+		-0.59	2.47	1.88
Q8NEZ5;Q8NEZ5-3	+			0.72	-0.13	0.59
Q9Y3I1;Q9Y3I1-2;Q5TI86		+		-1.35	1.77	0.42
Q9Y324;G3V1S4;G3V5S9	+		+	0.99	-0.02	0.97
Q9Y6R7	+	+	+	-1.67	-2.84	-4.51
B4DHX5;E7EQC1;P22570;B7Z7G2;P22570-2	+			0.76	-0.5	0.26
P22830-2;P22830		+	+	-0.33	-1.21	-1.54
P39748		+	+	0.16	0.8	0.95
P16591;P16591-2		+		-0.43	1.5	1.07
Q2WGJ9	+		+	-2.5	-0.16	-2.66
Q9BQL6;F8W9F0;Q9BQL6-2;Q9BQL6-4		+	+	0.52	0.99	1.51
Q86UX7;Q86UX7-2;F5H1C6		+	+	-0.53	-1.09	-1.62
Q9UHY8-2;Q9UHY8;G3V0F5	+			-1	0.14	-0.86
P02671;P02671-2	+			-0.86	0.31	-0.56
P02675;B4E1D3	+			-0.8	0.75	-0.04
F8VWL3;E9PJX4;B7Z493	+	+	+	-0.52	-0.69	-1.21
O95684;O95684-2;E7ET71	+			0.71	-0.23	0.48
P02679;P02679-2;C9JC84;C9JEU5	+			-0.92	0.69	-0.23
Q96C11-3;Q96C11;B1AK94;F2Z2V1;Q96C11-4;Q96C11-2		+		1.62	-1.73	-0.11
Q14314	+		+	-0.82	-1.14	-1.96
P07954;P07954-2	+			-0.65	0.19	-0.47
B7Z5T4;B7Z5V0;Q5JXI2	+	+	+	-1.15	-2.18	-3.33
Q13643	+			1.14	-0.01	1.13
Q9Y613;B4DVN5		+	+	-0.02	-0.81	-0.83
Q96AY3;F5H1P8;F8WA23;H0Y827;Q9H6J3		+	+	0.06	1.88	1.95
Q5T1M5;Q5T1M5-2	+	+		0.77	-1.33	-0.57
P62942;Q5W0X3	+			-0.57	0.2	-0.37
P26885;F5H0N4	+		+	-1.61	0.16	-1.45
Q13451;B7Z7Z8;F5H7R1;H0Y3A5	+	+		-0.51	0.58	0.07
O95302;B7Z1U8;B7Z230		+	+	-0.07	1.29	1.22
Q8NFF5;Q8NFF5-2;Q8NFF5-3;Q5T196	+			0.99	-0.3	0.69
CON__P20930;P20930	+	+		-1.4	1.27	-0.13
CON__Q5D862;Q5D862	+	+		-1.85	2.12	0.27
Q13045;F5H407	+			0.39	-0.27	0.12
B2ZZ83	+	+		0.57	-0.9	-0.33
Q14315;Q14315-2	+		+	-1.22	-0.22	-1.44
O75955;B4DVY7;B0V109;F8VSI6;A2AB09;B0V111;A2AB10;B0S8A9	+	+		0.59	-0.64	-0.05
E7EMK3;Q14254;E7EMK1	+	+		0.75	-0.53	0.22
P17948			+	1.32	1.92	3.24
Q68DA7-5;Q68DA7;H0YM30		+	+	-0.28	-1.18	-1.46
O95466-2;O95466;F5H0J2	+		+	-1.36	-0.01	-1.37
Q96PY5-3;Q96PY5			+	0.29	0.27	0.56
P49326;C9JJD1;Q8IV22;E9PJF3;E9PP51;E9PQ84	+	+	+	-2.04	-1.32	-3.36
Q06828;F5H5M2	+		+	-3.39	0.95	-2.44
Q06787-6;Q06787-7;Q06787-4;G8JLE9		+	+	0.23	0.89	1.11
P02751;P02751-3;P02751-15;P02751-7;E9PE77;P02751-8;P02751-14;E7ERA1;P02751-11;P02751-5;F8W7G7;P02751-6;P02751-9;P02751-10;P02751-13;P02751-4;P02751-12	+	+	+	-0.81	2.3	1.49
Q96RU3;Q96RU3-2;E9PGQ4;Q96RU3-3;Q96RU3-4;H0Y7W6;F2Z2U3	+		+	-0.9	-0.68	-1.58
Q5T0N5;Q5T0N5-5;Q5T0N5-2;Q5T0N5-4;Q5T0N5-3	+			0.74	-0.59	0.15
Q8N3X1-2;Q8N3X1			+	0.77	0.24	1.01
E9PCH4;Q8TEU7;E7EWD4;Q8TEU7-3;A3KN82;Q8TEU7-2;D6RE77;B7Z7Y1			+	0.89	-0.11	0.78
Q9P278;Q9P278-2		+		1.29	-2.44	-1.15
P14207;E7EU04;F5H3Z4;F5GZ45;F5H4Z6;F5GXV3	+		+	-1.83	-0.06	-1.89
P15408;P15408-3;C9JCN8;P15408-2	+		+	0.98	0.36	1.34
Q9UPW0;Q9UPW0-2;C9JVP0	+	+		1.01	-1.17	-0.16
P85037;F5H8G8;P85037-2		+	+	0.28	1.07	1.35
Q8IVH2;Q7Z7F8;B7ZBM3;Q8IW55	+			1.51	-0.28	1.23
P42685;B4DY49		+		-0.66	1.23	0.57
Q9BXM9;F8W946;Q9BXM9-2;B7Z3W5;C9JD05;Q8N450	+		+	1.44	0.8	2.24
P02794;G3V192;G3V1D1	+	+		1.11	-1.63	-0.52
P02792;F5H1X1		+		1.02	-1.54	-0.52
Q9C0B1	+		+	0.6	0.35	0.95
Q8IY81	+	+	+	2.02	-0.68	1.34
Q8IYT2			+	0.69	0.52	1.22
Q8N1G2	+		+	1.09	-0.02	1.08
Q96I24;A6NJ37;Q96I24-2		+	+	0.14	0.7	0.83
P04066	+		+	-2.52	-0.13	-2.66
Q9BWH2	+	+		-1.07	1.65	0.58
P35637;P35637-2;E7EUX0;B4DR70;A6NMX6		+		0.25	0.75	0.99
Q9BYC5;Q9BYC5-2		+		0.71	-0.94	-0.23
P51114;P51114-2;E9PFF5			+	0.54	0.4	0.94
B7ZKT7;Q9BQS8	+	+		1.76	-1.74	0.02
Q9UM11;Q9UM11-2;Q9UM11-3		+	+	-0.05	1.27	1.22
Q13283;F5H4D6;F8W7N6		+	+	-0.26	1.28	1.02
Q9UN86;Q9UN86-2;D6RFJ8		+		0.13	0.47	0.6
P11413-2;P11413-3;P11413;E9PDV8;E7EUI8	+	+		-0.59	1.06	0.47
P10253	+			-0.96	0.19	-0.77
Q13480-2;Q13480;B7Z3B9		+	+	0.1	-1.07	-0.97
B4E0Y7;Q9H0R8;F5GZY7	+			-1.12	0.58	-0.54
P60520	+	+	+	-1.96	1.51	-0.45
Q06546	+			0.94	-0.37	0.57
Q8TAE8	+			0.99	-0.47	0.52
O14976;E9PGR2	+	+		0.37	-0.74	-0.37
Q9H3Q3			+	-1.28	-0.95	-2.23
Q96RP7;B4DWL8		+		0.21	-1.41	-1.21
P54803;P54803-4;E7EPA4;P54803-3;F5H642;G3V255;G3XAI6		+		0.58	-1.69	-1.1
Q96C23;F8WB82			+	-0.28	-0.51	-0.79
Q8IXK2;Q8IXK2-2	+		+	-1.52	-0.94	-2.46
Q7Z7M9			+	-0.49	-1.01	-1.5
Q8NCL4;F5H5H1	+	+		1.35	-0.99	0.37
Q86SF2;H0YAH3		+	+	-0.24	-0.86	-1.1
Q9H2C0	+			0.98	-0.39	0.6
Q14697;F5H6X6	+	+		-0.9	0.59	-0.32
A8K0Y4;P17677	+	+	+	-2.86	-1.33	-4.18
P04406;E7EU54	+	+		-0.87	0.89	0.02
Q9NY12;Q9NY12-2			+	0.43	0.62	1.06
P41250			+	0.33	0.56	0.89
P22102;B4DJ93	+		+	0.45	0.15	0.6
O60861;A8KAC2;H0Y751;O60861-1;O60861-2			+	-0.86	-0.89	-1.75
B5MC40;Q86YP4;Q86YP4-2;B4DKZ7	+			0.64	0.03	0.67
P50440;P50440-2;P50440-3	+			-1.46	0.71	-0.76
A6NHX0;A6NNH0			+	0.49	0.57	1.06
P04062;P04062-2;F5GYD8;F5H241	+			-0.81	0.29	-0.52
F5H7P6;Q9HCG7;Q9HCG7-2;Q9HCG7-3	+	+	+	-0.91	-0.6	-1.51
Q04446;E9PGM4;F5H378	+			-0.49	0.4	-0.08
D6RAK8;D6RF35;D6RBJ7	+	+		-1.03	1.23	0.2
P28676;C9JIZ3	+	+		-1.26	1.46	0.21
Q8IWJ2;B8ZZW2	+	+		1.43	-1.55	-0.12
Q9Y5B6;Q9Y5B6-2	+			1.13	-0.17	0.97
P16383;P16383-2		+	+	-0.17	1.24	1.07
P01275;A8MRR8	+		+	-6.94	1.12	-5.82
Q92616	+			0.33	-0.21	0.12
Q02742	+			-0.85	0.13	-0.72
Q9Y2T3;Q9Y2T3-2	+	+		1.74	-2.45	-0.71
Q99988		+	+	0.07	1.58	1.65
E7EU23;P50395;Q5SX88	+	+		-0.44	0.32	-0.12
P57678		+	+	0.17	0.76	0.93
Q8TEQ6	+	+	+	0.89	0.54	1.43
Q7L5D6;Q7L5D6-2		+	+	-0.02	1.08	1.06
Q06210-2;Q06210	+			-0.9	0.56	-0.34
Q6IC75;Q9UJY5;Q86YA9;Q9UJY5-2;B0QYR7;B0QYR6			+	-0.12	-0.72	-0.84
Q9NZ52;Q9NZ52-2;G3V1K5;B7Z456	+			0.44	-0.33	0.1
O75223;E7EU55;B8ZZN4		+		-0.46	1.15	0.69
Q6GMP0;P36269;P36269-2;E7EUG3;B4DND4	+		+	-2.16	-0.06	-2.22
O75420	+			1.03	-0.45	0.58
Q8WWP7			+	-0.77	-0.45	-1.22
Q9NUV9;G5E9W9;B4DWN0			+	-1.02	-1.18	-2.2
Q8NHV1			+	-0.66	-1.45	-2.12
Q8ND71		+	+	-0.25	-1.04	-1.29
Q9Y248		+	+	0.04	1.95	1.99
Q9BRX5;E9PB21		+	+	0.48	2.5	2.98
Q9BRT9;E5RFF9		+	+	-0.12	2.43	2.32
A6NJP5;P32189-1;P32189;P32189-2;F8W7S9;Q14409		+	+	0.46	1.4	1.85
P06280		+		-0.78	1.54	0.77
Q9H4G4;A6NKU3;Q5VZR0	+	+	+	-0.95	-1.69	-2.64
Q04760;Q04760-2			+	0.46	0.4	0.85
O76003		+	+	0.17	0.79	0.96
Q8NBJ5		+	+	-0.01	0.83	0.82
Q9NZD2;F5H0U5	+		+	-0.98	-0.52	-1.5
Q5TA50	+		+	-2.02	0.24	-1.78
Q9NZM5;F8WDM9;B4DVK1			+	0.88	0.49	1.38
P17900;H0YBY3	+	+		-1.46	0.98	-0.49
O60547;E9PI88		+	+	0.3	-1.26	-0.96
E7EWZ9;P60983;G3V4P8		+		0.32	-0.83	-0.51
O60234	+			-1.09	-0.19	-1.29
Q96IJ6-2;Q96IJ6	+		+	-1.38	-0.11	-1.48
Q9Y5P6;Q9Y5P6-2	+		+	-1.06	-0.46	-1.52
Q9P2T1-2;Q9P2T1;H0YLV5;H0YMB3;H0YNJ6;Q6PKC0;Q86T14			+	-0.17	-0.33	-0.5
P49915;B4DUT7;F8W720	+	+	+	0.45	0.71	1.16
P29992	+		+	-0.83	0.08	-0.75
Q14344;F8W818	+		+	-0.61	0.02	-0.59
P63096;B4E2V1		+	+	-0.14	-1.48	-1.62
P04899;F5H4U5;B3KTZ0;B4DYA0;B4E2X5;F5GZL8	+		+	-0.58	0.03	-0.56
P08754		+		0.3	-0.72	-0.42
P50148		+	+	0	-0.96	-0.96
Q5JWF2;A6NI00;P63092	+	+		0.72	-0.58	0.14
Q9BYB4;Q9BYB4-2			+	0.31	1.22	1.54
Q9HAV0;C9JD14			+	-1.32	-0.25	-1.57
Q9Y223-2;Q9Y223;H0YFA7;Q9Y223-3;A7UNU7;F5H499	+		+	-0.93	-0.86	-1.79
P50151	+	+		-1.93	1.61	-0.32
P61952			+	-1.71	-0.09	-1.81
Q9UBI6		+		0.54	-0.79	-0.24
G3V2N0;G3V3J9;P59768;G3V415;G3V2C9	+		+	-1.56	-0.66	-2.22
P63218	+	+		-0.98	0.79	-0.19
O60262	+		+	-2.23	-0.54	-2.77
Q9UK08	+		+	-2.45	0.14	-2.3
P36915;E9PHP0;P36915-2;E7ETJ1;B0V0L0;B4DWZ0;A2AB27		+	+	0.26	0.72	0.98
Q13823	+		+	1.21	0	1.21
Q9BVP2;Q9BVP2-2	+		+	1.27	0.05	1.32
Q9NVN8;A8MX10		+	+	0.43	0.75	1.18
O15228;B4DNM9;Q5TBH8			+	0.42	0.3	0.72
P46926;B7Z3X4;D6RFF8;D6R9P4;E7EVU7;D6RAY7	+		+	0.34	0.31	0.65
Q8TDQ7;Q8TDQ7-2;Q8TDQ7-3;Q2VYF1;B4DJF3		+	+	-0.15	-1.11	-1.27
Q96EK6;G3V4W4;G3V5E4		+		0.55	-0.91	-0.36
Q3T906			+	-0.44	-0.98	-1.42
B4DYH8;B4DTT0;F6S8M0;P15586;F5H260;H0YFA9	+	+		-1.48	1.55	0.08
Q92805		+		0.46	-0.71	-0.25
Q08379	+	+		0.84	-1.2	-0.35
Q08378;Q08378-2;Q08378-4	+	+		0.89	-1.02	-0.13
F8W8Q7;Q13439;Q13439-4;Q13439-3;H0Y6I0	+	+		0.97	-1.2	-0.23
Q8TBA6;Q8TBA6-2;E7EQP0	+	+		1.26	-1.74	-0.48
E7EP74;E7EU81	+	+		1.22	-1.39	-0.17
O00461;F8W785		+		0.4	-1.03	-0.63
Q8NBJ4;Q8NBJ4-2	+		+	-1.79	-0.09	-1.88
Q9H4A6;F5H7W9			+	-0.91	0.21	-0.7
E9PFK1;Q9H4A5;F5H4M3;Q5T5I6	+		+	-1.22	-0.07	-1.29
Q9HD26;Q9HD26-2;F5H1Y4;Q9HD26-3	+	+	+	1.12	-2.31	-1.19
Q5T7V8;Q5T7V8-2;Q5T7V8-4;Q5T7V8-3	+			-0.98	0.84	-0.15
Q9H8Y8;B4DEI4;B4DKT0;Q9H8Y8-2	+	+		-1.19	0.78	-0.4
E9PCW1;B4DQA8;O95249;G5E9T8	+			-0.73	0.36	-0.37
P17174;B7Z7E9;B7Z1I2	+		+	-0.89	-0.03	-0.92
Q99795			+	-1.13	-0.92	-2.05
Q9HCL2;Q5VW52	+			-3.31	1.89	-1.42
Q5T3I0;Q5T3I0-3;E9PAV9			+	1.02	0.54	1.57
Q9HC44			+	-1.06	-0.17	-1.23
P35052		+		-0.74	1.69	0.95
O75487;B4E2C0;F5H5T3	+			-0.73	0.87	0.14
Q9NPB8;E9PDI1;H0Y565	+			1.34	-0.15	1.19
Q8N335;C9JM46		+	+	-0.14	-0.96	-1.1
Q9NQX3-2;Q9NQX3;F5H039;F8W7D6	+	+		0.46	-0.78	-0.32
P06744;B4DG39	+	+		-0.42	0.74	0.32
Q92917		+	+	0.48	0.88	1.35
P80108	+			-1.18	0.98	-0.2
Q9HCN4;B5MBZ5;B4DQJ5;B4DXU4	+			0.76	-0.23	0.53
Q8NFJ5		+	+	0.15	3.69	3.84
Q9NQ84-2;Q9NQ84;A8MXZ4;Q9NXI0		+	+	-0.21	1.64	1.43
Q6ZVF9	+	+	+	1.4	-2.55	-1.14
P24298	+		+	-2.49	-1.27	-3.76
Q8TD30;Q8TD30-2	+			-1.13	1.5	0.37
P18283;H0YJK8	+			0.6	-0.34	0.26
P22352	+		+	-2.55	0.35	-2.2
P36969;P36969-2	+			0.59	-0.27	0.32
Q96CP6;Q96CP6-3;Q96CP6-2;F5GZ02			+	2.02	0.88	2.9
B7Z6D8;B7Z3R1;Q96HH9;B7Z8T2;F5H0T3;D6REP5;E9PD09;F5H6Z9;B7Z1F2;B7Z4W8		+	+	-0.65	-1.13	-1.78
Q6IC98			+	-0.51	-0.61	-1.13
Q14451-3;Q14451;E7EPG8;Q14451-4;Q14451-2			+	0.53	1.08	1.61
C9JDN2;Q6ISB3;Q6ISB3-2	+		+	1.02	-0.36	0.66
Q4V328;F5H504;Q4V328-4;B1B0M1;Q4V328-2;Q4V328-3	+	+		0.53	-0.65	-0.12
P28799;P28799-2;Q9H8S1;B4E1G5	+			-0.71	0.15	-0.56
Q8TAA5			+	0.6	1.22	1.82
Q9BQ67;E7EX09			+	0.17	0.71	0.88
Q96QA5	+	+		-1.71	2.01	0.31
G3V1A6;P57764;E9PIB2	+			-1.1	0.34	-0.76
Q8TAX9-4;B4DKK7		+	+	0.06	-1.34	-1.28
P06396;B7Z373;F5H1A8		+	+	-0.46	-1.15	-1.61
P15170-2;P15170		+		-0.14	0.62	0.48
P00390;P00390-2;C8KIL8;C8KIL9;C8KIM0;H0YBD4	+	+	+	-0.6	-0.49	-1.09
P48637;B7Z514;B6F210	+			-0.7	0.52	-0.17
P08263;P09210;Q16772	+			-1.82	0.99	-0.83
P28161;A6NGW8;F6XZQ7;E9PHN6;E9PEM9;E9PLF1	+		+	-1.9	-0.43	-2.34
P21266	+		+	-1.38	-0.22	-1.61
P30711;E9PH92;G3XAK0;C9JA47		+		0.8	-2.12	-1.32
O43708;O43708-2	+	+	+	-0.64	-1.23	-1.87
Q00403;B1APE1;B1APE2	+			0.62	-0.48	0.14
P29084	+	+	+	1.4	-0.52	0.88
P35269;E7EUG6;F5H761	+		+	1.09	0.03	1.12
P13984		+	+	0.14	1.13	1.27
B4DH52	+		+	0.5	0.36	0.86
Q12789;Q12789-3	+		+	0.88	0.38	1.25
Q8WUA4;Q8WUA4-2		+	+	0.71	1.06	1.76
Q9Y5Q9;Q9Y5Q9-2			+	0.56	0.37	0.93
Q9UKN8	+		+	1.21	-0.17	1.04
Q9Y5Q8-3;Q9Y5Q8;Q9Y5Q8-2;Q5T7U1	+		+	0.74	0.07	0.82
Q969Y2-2;A6NIG5;Q969Y2;Q969Y2-3	+			1.45	-0.3	1.15
Q9BZE4;B7Z7A3;B4DY13	+		+	1.04	0.55	1.59
Q9H4K7;Q5JXJ0		+		-0.16	1.62	1.46
P25092	+			0.87	-0.38	0.49
Q8N442	+			0.88	-0.38	0.5
P08236;E9PCV0;P08236-2	+		+	-0.87	-0.5	-1.37
P46976;P46976-2;C9JQ42;P46976-3;D3DNH0;G5E9W8	+	+		-0.99	0.84	-0.15
P12544;P12544-2	+			-2.06	0.44	-1.62
O75367;O75367-3;O75367-2;B4DJC3	+	+		-0.4	0.78	0.38
O95479		+		0.36	-0.71	-0.36
Q9UJ83;B4DWI1;B4DXI5;E9PEN4;C9J306		+	+	0.34	1.01	1.35
Q16836;Q16836-2;E9PF18		+		-0.01	-0.81	-0.82
P40939	+			-0.44	-0.25	-0.69
P42357;F5GXF2;F5H1U5	+	+		-2.6	2.49	-0.1
P10915;D6RBS1	+		+	-2.59	0.27	-2.32
P12081;D6REN6;B4DY73;B4DDD8;B3KWE1;B4E1C5;C9JWK3;F5GZR5;E7ETE2	+	+		-0.46	0.46	0
Q9NVX0;Q9NVX0-3;Q9NVX0-2		+	+	1.17	0.9	2.06
Q9H6D7;G3V541;Q9H6D7-4;G3V5A5;Q9H6D7-3;Q9H6D7-2;G3V4X7	+		+	1.44	-0.11	1.32
Q1HDL3;O75352;Q9H3L2;B4DT74;Q96K24	+			-1.51	0.25	-1.26
A6NEM2		+	+	0.12	0.61	0.73
P14317;E7EVW7	+	+	+	-0.98	-0.97	-1.95
Q92769;B3KRS5			+	0.37	0.47	0.83
O15379-2;O15379;E7ESJ6			+	0.54	0.95	1.49
Q9BY41;E7EVA8;B4DKN0;A6NGJ7;B4DQE7;Q9BY41-2;B4DV22;A6NMT1;E7ENE4			+	0.34	1.12	1.46
Q8N4P3;H0YKT9;H0YNP9;Q8N4P3-2		+		0.31	-0.95	-0.64
P51858;B7Z525			+	0.17	0.55	0.71
Q9Y3E1	+			-1.66	0.4	-1.26
E9PAV8;F5H6B0;Q08623;Q08623-3;E7EVH9;Q08623-2	+			-0.64	0.39	-0.25
Q9H0R4	+		+	-0.96	-0.44	-1.4
Q00341;E7EM71;H0Y394;E7EU12	+		+	-0.59	-0.06	-0.64
Q9H583;Q5T3Q7	+		+	1.69	-0.15	1.54
Q86Y56;H0Y650;F5H8D4		+	+	0.17	1.16	1.33
Q7Z4Q2		+	+	-0.39	1.49	1.09
Q9UBI9	+			0.72	-0.41	0.32
Q5T447;E7EWG7	+		+	-0.7	-0.39	-1.09
Q9NRZ9;Q9NRZ9-2;Q9NRZ9-3;Q9NRZ9-4;Q9NRZ9-5;Q9NRZ9-6	+		+	1.4	0.51	1.91
P42694	+		+	0.64	-0.05	0.59
E9PDV5;A8MVW5;C9JN07;A8MVW5-2	+		+	-2.32	-0.42	-2.75
Q15011;Q15011-2;Q15011-3;E9PGD1;E7EQ76	+		+	-1.5	0.65	-0.85
P06865;E9PGL4	+			-0.93	-0.06	-0.99
P07686;Q5URX0	+			-0.91	0.23	-0.68
O14964;F5H5Y5;E7EU53;O14964-2	+	+		0.75	-0.41	0.34
P31937	+			0.73	-0.13	0.6
Q6NVY1;Q6NVY1-2		+		0.09	-0.79	-0.7
Q9NWT6		+		-0.16	0.76	0.6
P49773;D6RD60;D6RE99;D6REP8	+	+		-0.83	0.62	-0.21
O75146	+	+		0.7	-1.14	-0.44
P16401	+			-0.75	0.62	-0.13
P10412	+			-0.88	0.53	-0.35
Q96A08		+		-2.04	2.88	0.84
P23527	+	+		-0.96	1.06	0.11
P62805	+	+		-1.6	1.52	-0.08
B4DLA9;Q5QNW6;Q93079;B4DR52	+			-0.5	0.39	-0.11
P05534			+	-0.82	0.26	-0.56
Q5SUL4;P30443;Q5SUL6;P30455	+			-2.63	1.48	-1.15
P20036;E9PHT7;F6Q3Q2;F6SR56;F6TEP1;F6UCG7;F6V754;F6X9C6;F6XM29;F6Y981;F6UHJ8;H0Y4N7;H0Y4Q1;H0Y4V1;H0Y504;H0Y5A5;H0Y640;H0Y652;H0Y6F8	+			-2.9	1.55	-1.35
Q5EP54;E7ETS1;B0V1E4;F8VVB1	+		+	-2.75	-0.54	-3.29
E9PMV2;H0YF41			+	-1.44	-0.81	-2.25
Q5SU54;Q5Y7D6;A2AAZ0;F6RDT3;E9PIB1	+		+	-1.43	-0.66	-2.08
P01903;F8W0P2;Q30118;Q5SP06	+		+	-0.97	-0.3	-1.27
P13761;H0Y4M2	+			-1.17	-0.32	-1.49
Q14527;Q14527-2			+	0.8	1.09	1.88
Q8TCT9;Q8TCT9-5;Q8TCT9-2;Q8TCT9-4	+	+	+	-0.54	1.06	0.52
Q9NP66	+		+	0.94	0.01	0.96
P09429	+		+	0.43	0.4	0.83
O15347;E7EQU1;E7ES08;E9PES6		+	+	0.07	1.32	1.38
P35914;B1AK13;B4DUP4;F5GYT9		+	+	-0.21	-0.91	-1.12
P54868;B7Z8R3		+	+	-0.38	-3.05	-3.43
A6NEL0;P05114;A6NL93	+			-0.81	0.15	-0.66
Q92619;F5H4N1;F6QP70;F5H1R4;F5H4A3	+		+	-0.82	-0.7	-1.52
O75330-3;O75330;O75330-2;F8WCW5;O75330-4;E3W978			+	0.71	0.68	1.39
P09601;B1AHA8		+	+	0.67	-1.97	-1.3
P30519			+	0.15	0.41	0.56
Q9UK76;Q9UK76-2;B8ZZT7;Q9UK76-3;F5GY98			+	0.4	0.51	0.91
B4DLH4;Q9H910;A6NGP5;Q9H910-2;B4DL85	+			0.61	-0.11	0.5
F5H5U3;F5H0K0;P20823;E0YMI7;E7EUQ4;P20823-2;P20823-3;E7EMR0;E0YMJ3;F5H3E7;E0YMJ4;F5H2Y5;H0YND5;E0YMK1;E0YMI9;E0YMJ5;E0YMK0	+			1.74	-1.01	0.72
E7ERE7;P41235-4;P41235;P41235-2;P41235-5;P41235-6;P41235-3;P41235-7;C9J7I8		+	+	0.12	1.57	1.69
P09651;F8W6I7;P09651-2;F8VRQ1;F8VXY0;F8W1S7;F8VSB5;P09651-3;F8VZ49;F8VTQ5		+		0.09	0.72	0.8
P22626		+		-0.13	0.72	0.59
P51991		+		-0.17	0.6	0.43
Q14103-3;Q14103;H0Y8G5;D6RAF8		+		-0.11	0.64	0.53
P52597;B4DKS8		+	+	0.41	0.4	0.81
G8JLB6;P31943;E9PCY7;D6RBM0;D6RIU0;D6RIT2;D6RIH9;D6RJ04;D6RDU3;E7EN40;D6RFM3;D6R9T0;D6RAM1;E7EQJ0		+		0.16	0.51	0.67
P55795;B4DFK9	+	+	+	0.47	0.66	1.13
P52272;P52272-2		+		0.17	0.54	0.72
O43390;Q2L7G6;E7ETM7		+	+	0.33	0.35	0.68
O14979		+	+	0.17	0.77	0.94
C9J9G0;Q8WVV9-4;Q8WVV9-3	+		+	0.67	0.16	0.83
Q86YM7;Q86YM7-2;Q86YM6		+	+	0.15	2.14	2.3
A8MU44	+	+		0.75	-0.65	0.1
Q96ED9	+	+		0.98	-0.84	0.13
Q92826		+	+	-0.31	-1.16	-1.48
P00738;H0Y300	+			-1.37	1.08	-0.3
Q5SSJ5	+			-0.54	0.05	-0.49
P37235;E9PC71;P84074			+	-0.5	-0.12	-0.62
P15428;E7EV11;B4DV57;E9PBZ2;O00749	+		+	-2.31	0.81	-1.5
P00492		+	+	0.28	0.53	0.82
Q9UPZ3;Q9UPZ3-2	+			1.14	-0.46	0.68
P02790;Q9BS19	+	+		-1.39	1.2	-0.19
CON__Q86YZ3;Q86YZ3		+		-1.28	1.97	0.69
Q8IWL3		+	+	0.08	-1.19	-1.11
P80365	+	+	+	-1.27	-1.34	-2.61
Q99714;Q99714-2;Q5H928		+		-0.24	1	0.76
Q8NBQ5;D6RCD0	+		+	-0.81	-0.08	-0.89
P37059	+		+	-2.44	-1.05	-3.49
P51659;F5HE57;E9PB82;E7EWE5;E7ET17;G5E9S2;E7ER27		+	+	-0.23	0.97	0.74
P07900-2;P07900;Q86U12			+	0.26	0.35	0.62
P08238;Q58FF7		+	+	0.18	0.76	0.93
Q58FF6	+	+		-1.01	1.74	0.73
P14625;E9PEX3	+		+	-0.58	-0.09	-0.67
P48723;F5GWS8	+		+	-2.31	0.62	-1.69
Q0VDF9		+	+	0.1	0.75	0.85
P54652;B3KUS2			+	-0.73	-0.91	-1.64
P34932			+	0.22	0.32	0.54
P11142;E9PKE3;E9PNE6;E7ET08;P11142-2			+	0.15	0.08	0.23
P04792;B4DL87	+			-0.88	0.51	-0.37
E9PCI5;O14558	+			-2.41	1.12	-1.28
Q9NZL4;Q9NZL4-2;C9JNI7			+	-0.2	1.49	1.28
P10809	+	+	+	0.43	0.47	0.9
P98160	+		+	-0.87	-0.53	-1.4
Q92598;B4DYH1;Q92598-2;Q92598-3;B4DY72;E7EUG1	+	+	+	0.52	1.62	2.14
O60921;B4DFI9;C9JCK8;F8WAW9;C9JA95		+		-0.08	1.14	1.07
Q7Z6Z7;Q7Z6Z7-3;Q7Z6Z7-2;H0Y5W0		+	+	0.18	0.84	1.03
Q9Y4L1;F5H4Z5;E9PL22;F5H4X7;F5GWH9;E9PJ21	+		+	-0.68	0.12	-0.56
P41252;F5H1M4	+		+	0.48	0.24	0.72
Q9P2D0;E7EPI0;Q9P2D0-2;E9PDR5	+			0.84	-0.45	0.38
Q05084;B3FTQ2;Q96HG3;E9PDL4		+		0.56	-1.01	-0.45
P05362;E9PER2	+			-0.96	0.95	-0.01
O75874;C9J4N6	+	+	+	-0.3	-0.35	-0.65
Q13907;C9JKM8			+	0.08	1.04	1.12
P35475;D6REB5;B3KWK6;H0Y9B3	+		+	-2.03	0.09	-1.94
P13284	+			-3.49	1.57	-1.92
Q9BYX4	+			-1.42	1.32	-0.1
P09914;D3DR31	+			-1.43	1.48	0.05
P09913	+			-1.39	1.3	-0.08
Q01628;E9PS44;Q01629;P13164;E9PQN9		+	+	0.74	2.19	2.93
Q96RY7;E7ERG4;E9PEB3	+			1.49	-0.4	1.1
Q9UG01;Q9UG01-2	+			1.22	-0.59	0.62
Q9Y366			+	1.09	1.09	2.17
Q96LB3;Q8IUV3;Q96LB3-2	+		+	1.69	-0.5	1.19
P78318		+	+	-0.06	0.97	0.92
F8W930;Q9Y6M1;Q9Y6M1-1;Q9Y6M1-4;Q9Y6M1-3;Q9Y6M1-5	+		+	0.69	0.22	0.91
P18065;C9JMY1		+	+	0.6	-2.86	-2.26
Q16270;B4E1N2	+		+	1.1	0.44	1.54
P01876	+		+	-1.49	-0.84	-2.33
P01877		+	+	-0.87	-2.02	-2.89
P01861	+			1.72	-1.24	0.47
P01871-2;P01871;P04220	+		+	-1.52	-0.29	-1.81
P01591;D6RD17;D6RHJ6;C9JA05	+	+	+	-1.69	-1.27	-2.96
P01834	+		+	-1.32	-0.22	-1.53
P0CG05	+		+	-0.84	-0.67	-1.51
B9A064;P0CG04	+		+	-1.03	-0.79	-1.82
Q13123;E7EQZ7;Q9H4P6;D6REL4	+		+	1.07	-0.17	0.9
O95163;F5H2T0	+		+	1.11	-0.45	0.66
F8W7Z5	+	+	+	-1.1	-0.67	-1.77
P27930;P27930-2;C9JNR0	+		+	-2.66	0.09	-2.58
Q12905	+	+		-0.54	1.23	0.69
G5E9M5;Q12906-6;Q12906-4			+	0.28	0.45	0.73
Q13418;B7Z418;B7Z1I0			+	-0.33	-0.09	-0.42
Q9H0C8		+	+	-0.08	0.82	0.74
Q9NV31	+		+	1.22	0.2	1.42
Q96G21;H0Y714;E7ENR5;B9A008;B8ZZ47	+	+	+	1.65	1.24	2.89
P29218;H0YBL1;E5RIP7;E5RG13;P29218-2;E5RI82		+	+	0.28	-1.08	-0.8
O14732;O14732-2			+	-1.21	-0.72	-1.93
Q9P2X3;Q9P2X3-2		+	+	0.07	-1.77	-1.7
C9JV30;P20839-3;E7EQS0;P20839;C9J381;B4DE09;P20839-2;C9K0R9		+		-0.41	1.29	0.88
P12268;H0Y4R1;F5H247;E7ETK5		+	+	0.34	0.57	0.91
Q9NQS7;Q9NQS7-2		+	+	0.37	1.62	1.99
Q27J81;Q27J81-2		+		0.14	-0.6	-0.45
Q8WYH8;Q8WYH8-2;E9PEN0			+	0.93	0.22	1.15
E9PCS7;Q6PI98;Q6PI98-3	+			0.94	-0.36	0.58
Q92835;Q92835-2;Q92835-3;H0Y5Q9;F5GXI6	+			1.03	-0.2	0.83
Q9BT40;Q9BT40-2;B7Z4V9;C9JZB0			+	-0.72	-0.13	-0.85
Q9Y5Q6	+			-2.23	0.53	-1.7
P06213;P06213-2	+			0.52	-0.32	0.2
Q8N201			+	0.78	0.3	1.08
Q9NVR2		+	+	0.04	0.75	0.79
Q96CB8			+	0.6	0.15	0.75
Q68E01-2;Q68E01;Q68E01-3	+		+	0.75	0.04	0.79
Q6P9B9		+		-0.33	1.2	0.87
Q9NVH2;Q9NVH2-2;Q9NVH2-3;B4DLZ6			+	0.77	0.46	1.23
Q9UI26-2;Q9UI26;F8WDV0	+		+	0.72	0.31	1.04
Q8TEX9-2;Q8TEX9;H0YN14;H0Y3R2			+	0.35	0.57	0.92
O00410-3;O00410;H0Y8C6;O00410-2;B4E0R6		+	+	0.11	1.08	1.19
O95373	+		+	0.51	0.38	0.89
P46940;H0YLE8;F5H7A1		+		0.06	-0.65	-0.59
Q13576;E7EWC2;Q13576-2;D6R939		+	+	0.25	-2.32	-2.07
Q86VI3;F2Z2E2	+		+	1.3	0.38	1.68
P51617;D3YTB5;P51617-3;P51617-2;P51617-4			+	0.39	0.56	0.95
P48200		+		-0.51	1.21	0.71
Q7Z5L9-2;Q7Z5L9	+		+	0.95	-0.07	0.88
Q9H1B7		+		0.65	-1.24	-0.6
Q14653;Q5FBY1		+		-0.09	0.94	0.85
H0Y5H1;Q15306;Q15306-2;F2Z3D5	+		+	-2.04	-1.03	-3.07
Q13568-2;Q13568;E7EW57;Q6RCM8;E7EW54;E9PC81;F5H3H8;C9JAU6;Q1A7B4;C9J7M2;C9JYP7	+			-1.23	1	-0.23
O14896;B1AJU4;F5GWX8	+	+		0.51	-0.8	-0.29
Q8WZA9	+	+		-0.56	0.68	0.11
P35568	+			1.44	-0.56	0.87
Q9Y4H2	+		+	2.17	-0.18	1.99
Q86U28		+		0.57	-1.86	-1.29
Q9H1K1;Q9H1K1-2;B3KQ30;B4DNC9;F5H5N2;B1P7G3			+	0.46	0.25	0.71
P05161	+	+		-1.43	2.09	0.67
Q96AZ6;H0YMM4	+		+	-2.1	0.23	-1.87
Q9H9L3	+		+	1.6	-0.24	1.36
Q96CN7;E7ENF9;D6RE73;D6RGE2	+	+		-0.94	0.59	-0.35
Q9ULR0-2;Q9ULR0;Q9ULR0-1;A8MVI5		+	+	0.26	0.75	1.01
Q96J02;Q96J02-2;F5H217		+	+	-0.15	0.71	0.56
Q9H0X4;Q9H0X4-2;B4DGG1	+			-0.65	0.03	-0.62
P56199	+			-0.55	-0.12	-0.67
P26006;B4E0H8;P26006-1	+		+	-1.14	-0.35	-1.49
P13612;E7ESG7;E7EP60	+		+	-1.1	-0.2	-1.3
P08648	+		+	-0.96	-0.28	-1.24
G5E9H1;P23229;P23229-3;C9JK10;P23229-5	+	+		0.73	-0.66	0.06
P11215	+	+		-0.99	1.14	0.15
P06756;P06756-2;E7EWZ6		+	+	-0.29	-0.58	-0.87
P05107;A8MYE6;F5H0T6	+			-0.76	0.45	-0.3
P05106;P05106-3;P05106-2		+	+	-0.71	-1.34	-2.06
P16144	+	+		1.16	-0.93	0.23
P18564;E9PEE8;C9JA97	+	+		0.91	-1.13	-0.22
P19827;B7Z549;F5H7E1;F5H165;F5H7Y8	+			-1.21	0.37	-0.84
Q06033;Q06033-2;C9JX84;E7ET33;A8MXF4;F5H6B4	+			-2.52	0.9	-1.62
Q14624-2;E9PGN5;F5H194;B7ZKJ8;Q14624;F5GXQ1	+	+		-1.33	1.31	-0.02
Q8WWA0	+		+	-2.82	-2.1	-4.92
Q9NQX7;C9JG41;Q9NQX7-3;Q9NQX7-2;B8ZZM6;E7EUS6;F5H4I5		+	+	-0.35	-2.14	-2.49
Q9BY32;A2A2N2	+			-1.18	1.03	-0.15
Q96DU7		+	+	-0.59	2.07	1.48
Q14643;E7EPX7;E7EVP7;Q14643-2;Q14643-6;Q14643-5;Q14643-7;Q14643-8;G5E9P1;Q14643-3;Q14643-4		+	+	-0.36	-0.87	-1.24
Q14573	+		+	0.77	-0.17	0.6
Q8IWB1	+	+		1.35	-1.3	0.05
E9PD98;Q15811;A8CTX8;A8CTY3;F8W7L8;Q15811-4	+	+		0.94	-0.76	0.18
Q9NZM3;Q9NZM3-2;E9PBE9;Q9NZM3-3;Q9NZM3-4;E7EUQ1;E7EPJ2	+	+		0.73	-0.62	0.11
P26440;B3KVI7;H0YLC3		+		0.02	-0.82	-0.8
Q96ST2;E7EX51;Q96ST2-3;Q96ST2-2		+	+	0.26	0.86	1.12
P78504		+	+	0.22	-1.7	-1.47
P23458	+	+	+	0.56	-0.96	-0.41
Q6NYC1-3;Q6NYC1;Q6NYC1-2;B2WTI4		+	+	-0.54	1.51	0.96
Q9HDC5			+	0.84	0.44	1.28
P05412	+		+	1.91	0.21	2.12
Q63ZY3-2;Q63ZY3;Q63ZY3-3		+	+	-0.43	-1.37	-1.79
Q9P2N6;Q9P2N6-3;Q9P2N6-2;Q9P2N6-6;E7EU88;B4E1W4		+	+	0.17	1.92	2.09
Q15046;E9PDU1		+	+	0.3	0.41	0.71
Q92830	+		+	2.94	0.23	3.16
Q92794			+	0.37	0.77	1.14
O95251;G5E9K7;O95251-2;G3V125;E7EUP3;E7ER15			+	0.42	0.36	0.78
Q9BVA0	+			0.68	-0.09	0.59
Q8WVZ9;B4DS80		+		-0.27	1.23	0.95
Q13303-2;Q13303-3;Q13303;B0AZR7;Q5TG80;Q5TG81	+	+		-1.09	1.42	0.33
Q96CX2	+		+	-1.61	-0.41	-2.02
Q7Z4H8;Q7Z4H8-2;Q7Z4H8-3	+			0.86	-0.78	0.09
P24390;P33947;P33947-2	+	+		-2.19	1.66	-0.53
O43731		+	+	0.01	-1.53	-1.51
O60341;F6S0T5;O60341-2	+			0.76	-0.14	0.62
Q8NB78;H0Y6H0;F2Z2A7;Q8NB78-2	+			1.02	-0.18	0.84
Q9Y2K7;Q9Y2K7-2;Q9Y2K7-3;E9PIL6;D4QA03	+		+	0.65	0.23	0.87
F5H4E6;Q9Y4C1;F5H070;F8WE62	+	+	+	1.22	0.99	2.22
Q7LBC6;H0YH24	+		+	0.82	0	0.83
O75164;B4DT38			+	0.94	-0.01	0.93
F5GX28;O94953			+	1.81	1.52	3.34
Q9H3R0;Q9H3R0-2;F5H7P0;F5H347;E7EV17;C9J879	+		+	1.4	0.17	1.56
P41229;B0QZ44;P41229-2;P41229-3;F5H3T1	+		+	1.57	0.31	1.88
O75525;O75525-2		+	+	0.04	1.07	1.11
P50053			+	0.86	1.06	1.92
Q92945;Q92945-2;E7EP96		+		-0.06	0.84	0.79
Q15397	+		+	1.99	0.22	2.21
Q12768;E7EQI7;H0YAY2	+			0.43	-0.08	0.35
Q8IZA0;E7EN73;Q8IZA0-2;Q8IZA0-3;C9J519;B1AN15	+	+		0.47	-0.86	-0.39
O60268;B4DSS5;O60268-2	+	+	+	-1.2	-1.12	-2.32
B4DRN7;Q86YS7;F5H2A1;Q86YS7-2;F5H5R1;F5H3N1	+			0.47	-0.23	0.24
O75153;C9J6D7		+		-0.31	0.59	0.28
O94964-2;O94964;H0YDM2;O94964-4	+			1.11	-0.17	0.94
Q7Z7F0;Q7Z7F0-2;Q7Z7F0-3	+		+	0.84	0.26	1.1
Q2M389;Q2M389-2	+			0.36	-0.33	0.02
Q9UPP5;E9PEZ5;Q9UPP5-2	+			2.01	-0.99	1.03
Q96AT1		+	+	0.04	0.92	0.96
Q6UXG2;Q6UXG2-4;C9J810;Q6UXG2-2;Q6UXG2-3;E9PB18		+	+	0.28	-2.03	-1.75
Q69YN4;Q69YN4-3;Q69YN4-2;Q69YN4-4	+		+	1.65	-0.51	1.13
Q9P206-2;Q9P206-3;Q9P206	+		+	-0.5	-0.5	-1
A0MZ66;A0MZ66-3;A0MZ66-6;A0MZ66-4;A0MZ66-5;A0MZ66-2;B7Z7Z9		+	+	0.07	-0.85	-0.78
Q9BY89	+			0.77	-0.55	0.22
Q8IXQ4;Q8IXQ4-2;Q8IXQ4-3	+		+	1.13	0.29	1.41
B7ZLA8;Q9C0E8;Q9C0E8-2;F5H2Y7;F5H2Q7;Q9C0E8-3			+	-0.29	-0.51	-0.8
G3V119			+	0.16	0.98	1.14
Q8IYS2-2;A6NJM2;Q8IYS2			+	-1.02	-0.44	-1.46
P52732		+	+	0.5	1.37	1.87
F8VPJ2;C9JK41;Q9NQT8;E7ERX9		+	+	-0.1	-0.71	-0.81
Q9NS87;Q9NS87-2	+		+	1.67	0.16	1.84
Q96L93;Q96L93-4;Q96L93-6;Q96L93-5	+		+	0.94	-0.16	0.78
O43896		+	+	0.22	-1.38	-1.16
F8WCP6;Q7Z4S6-4;Q7Z4S6;Q7Z4S6-2;F5H219;F8W762;Q7Z4S6-3;F5H0C3	+			-0.66	0.58	-0.08
Q14807;B7Z265		+	+	-0.62	2.14	1.51
Q02241;H0YNS5;H0YMJ4		+	+	-0.17	2.67	2.49
O00139-4;O00139;E9PB70;O00139-1;O00139-2		+	+	0.3	0.65	0.95
Q99661;B7Z6Q6;Q99661-2;B7Z7M6		+	+	0.16	1.78	1.94
E9PES4;F5H1C2;Q9Y496;Q05CT3	+		+	1.13	0.17	1.31
O15066	+		+	0.81	0.44	1.25
O95239;O95239-2;F5H4Q9		+	+	0.1	1.51	1.62
P33176	+			0.49	-0.39	0.09
Q92845;B1AKU5;F5H591			+	0.58	0.75	1.33
Q9BW19		+	+	0.15	2.34	2.48
P57682;P57682-2	+	+		1.4	-1.47	-0.07
O43474;O43474-1;O43474-4			+	-0.31	-0.93	-1.24
Q8IXQ5;Q8IXQ5-2;G5E9G3;B7Z4N7;Q8IXQ5-3			+	0.86	0.68	1.54
P06870;P06870-2;F8WAM8	+		+	-3.71	-1.41	-5.12
Q9UBX7;Q8IXD7;Q9UBX7-1	+			1.97	-0.87	1.1
P49862;P49862-2;B4DHX9	+	+		-1.25	1.69	0.43
H0YAC1;P03952;E9PBC5;E7EQA8	+			-1.31	0.52	-0.8
P50748;E7ES84	+		+	0.65	0.24	0.89
P52292	+	+	+	1.04	1.52	2.56
O00505		+	+	0.01	0.78	0.79
O60684;F5GYL8;F5H4G7;E9PC31		+		0	0.46	0.46
Q5T749	+	+		-1.33	1.73	0.4
Q9NPI7		+		0.68	-1.1	-0.42
Q8N9T8-2;Q8N9T8;D3YTE0;F5H196	+		+	1.78	0.14	1.92
Q13601;Q13601-2	+		+	1.6	0.13	1.74
P04264	+	+		-2.22	2.03	-0.19
CON__P13645;P13645	+	+		-1.81	1.76	-0.05
P13646;P13646-3;CON__ENSEMBL:ENSP00000377550;C9JA77;P13646-2	+	+		-1.27	2.01	0.74
CON__P02533;P02533	+	+		-1.34	1.38	0.03
CON__Q04695;Q04695	+	+		-1.92	2.02	0.09
P05783;F8VZY9	+			1.05	-0.54	0.5
CON__P35908;P35908	+	+		-2.15	2.01	-0.14
CON__P35900;P35900	+	+		0.84	-2.18	-1.35
CON__Q9C075;Q9C075		+	+	-0.73	2.28	1.54
CON__P19013;P19013;F8VS64;F5H8K9	+	+		-1.61	2.23	0.62
CON__P13647;P13647;E7EU87	+	+		-1.69	1.74	0.06
CON__Q3SY84;Q3SY84		+		-0.58	1.45	0.86
CON__Q7Z794;Q7Z794;F5GY66	+	+		-1.85	1.59	-0.26
CON__Q7RTT2;CON__Q8N1N4-2;Q8N1N4;Q8N1N4-2;B4DQ49	+	+		-1.81	1.91	0.1
F8VXB4;CON__P05787;P05787;F8VU64;F8VUG2	+	+		0.78	-0.69	0.09
CON__Q6KB66-1;Q6KB66;Q6KB66-2;Q6KB66-3	+	+		-0.69	1.02	0.33
P35527;CON__P35527	+	+		-1.33	1.19	-0.14
Q53RY4;Q53RY4-2		+		0.82	-1.47	-0.65
Q86UP2;Q17RZ5	+	+		0.77	-0.96	-0.19
F5H1H0;P32004-2;G3XAF4	+	+		-2.84	1.88	-0.95
Q5T7N2	+	+		2.31	-2.09	0.22
Q9H9P8;C9JVN9;Q9H9P8-2;G3V272	+	+		0.98	-0.87	0.11
Q9GZZ8;F8W0V3	+	+		-2.35	2.43	0.08
P83111;P83111-2		+	+	0.29	-1.59	-1.3
Q53H82	+		+	0.96	0.11	1.07
Q16787;Q6VU67;B0YJ33;Q16787-1	+			1.32	-1.04	0.28
P55268	+		+	-0.88	-0.08	-0.96
Q13751	+		+	1.69	-0.38	1.32
Q13753;Q13753-2;F5H430	+			1.91	-0.84	1.07
P13473;P13473-3;B7Z2R9	+	+		-1.5	1.7	0.2
Q6IAA8;F5H3Y3;F5GX19;F5H479;H0YFI1	+	+		0.71	-1.05	-0.34
Q6PKG0;Q6PKG0-3			+	0.4	0.35	0.75
Q92615	+		+	0.76	0.15	0.91
Q4G0J3;H0YA82	+		+	0.77	0.5	1.27
Q9P2J5;F5H698;B4DJ10;B4DER1	+		+	0.4	0.17	0.57
Q15031;E9PHM2	+			0.65	-0.3	0.36
O95835			+	0.3	0.7	1
P18428;Q8TCF0	+	+		-1.96	2.14	0.19
Q14739;C9JXK0	+		+	0.72	0.6	1.32
Q6UWP7;A6H8Z7			+	0.52	0.27	0.8
P31025	+	+		-2.89	3.73	0.84
P13796	+		+	-1.07	0.07	-1.01
Q13094;F5H3C9	+			-0.9	0	-0.9
P00338-3;P00338;E9PH51;F5H308;P00338-2;B4DKQ2;A8MXQ4;F8W819		+		-0.23	0.82	0.58
P07195;A8MW50		+		-0.53	1.25	0.72
Q86WU2;Q86WU2-2			+	-1.12	-1.25	-2.37
Q5SW96			+	-0.98	-0.19	-1.17
Q8NC56;A8MS91			+	0.21	0.28	0.49
Q9Y2U8	+			0.86	-0.32	0.54
Q96PV6-2;E7EQP8;F8W9Q9;Q96PV6	+			1.83	-0.81	1.02
Q8WVC0;F5GWD7;Q8WVC0-2		+		-0.2	0.82	0.62
P09382	+	+		-1.1	0.53	-0.57
P05162	+		+	-3.55	-0.4	-3.96
P17931;G3V3R6		+	+	-0.3	-0.51	-0.81
P56470	+	+	+	-0.97	-0.67	-1.64
O00214-2;C9JNF5;O00214;F6V2D4;E9PN19;B4DJG2		+		-0.18	0.72	0.54
Q3ZCW2	+	+		-1.51	1.41	-0.1
Q9H008;Q5T1Z0;Q9H008-2			+	-0.71	-0.77	-1.48
O43766;D6RCP8;C9JCF6		+		0.71	-0.99	-0.28
P18858;F5GZ28	+	+	+	0.82	1	1.83
P49917	+			-2.25	1.2	-1.05
C9JMK7;O75023-3;O75023	+		+	-1.28	-0.11	-1.39
Q9UHB6;B4DN52;Q9UHB6-2;F8VQE1;F8VRN8		+	+	0.3	-1.81	-1.51
Q9UGP4;C9JRJ5		+		0.28	-0.65	-0.37
Q9H400;Q9H400-2	+			-1.13	0.28	-0.85
B5MC51		+	+	-0.33	-0.74	-1.07
Q9NUP9;G3V1D4	+			0.44	-0.17	0.27
P38571-2;E7EUT7;P38571;F8W911;Q5T073	+		+	-1.31	0.23	-1.08
Q05469;Q05469-2		+		-0.55	1.36	0.81
Q6P1M3;Q6P1M3-2;G3V1I9		+	+	0.02	-0.46	-0.43
P49257		+		0.19	-0.81	-0.62
Q9H0V9-2;Q9H0V9		+		-0.31	0.85	0.54
Q8WVP7-3;Q8WVP7;H0Y6V6;Q8WVP7-2;F8WEN8			+	0.68	0.99	1.67
Q9NZU5;B4DG80;B4DEY6;F5GX84;C9IYS1	+			0.67	-0.41	0.27
P02545;Q6UYC3;P02545-3;E7EUI9	+	+		1.08	-1.26	-0.18
P20700;E9PBF6	+	+		1.44	-1	0.44
Q03252	+	+		1.04	-0.54	0.5
Q8WWI1-3;Q8WWI1;E9PMS6;Q8WWI1-2;F8WD26;Q8WWI1-4;E9PMT2;E9PLH4	+		+	1.61	0.05	1.66
P29536;P29536-2;F5H649	+	+	+	-1.49	-2.53	-4.03
Q70I54;B4DH47	+		+	2.23	-0.57	1.66
Q9UIQ6		+		0.24	-0.58	-0.34
F5GZH4;Q8TBB1;Q8TBB1-2	+			0.95	-0.18	0.77
P36776;B3KXS5			+	0.34	0.5	0.84
Q9BQK8-2;Q9BQK8;E9PG51		+		-0.61	1.2	0.6
Q93052;C9JUT4		+	+	0.1	-1.16	-1.06
Q9Y2L9-2;F8W6F0;Q9Y2L9	+		+	1.46	-0.31	1.15
Q12912;F5H006			+	-0.35	-0.91	-1.27
Q07954			+	-0.03	-0.58	-0.61
Q9NZR2;H0YFW4	+			-1.39	0.81	-0.58
P30533			+	-0.07	0.47	0.4
Q5VZK9;Q5VZK9-2		+	+	0.06	-0.73	-0.67
Q9H756	+		+	-1.55	0.24	-1.31
Q96AG4	+	+		-0.61	0.78	0.16
Q9Y608;Q9Y608-4;A8MXR0;Q9Y608-2;C9JSU1	+	+	+	0.93	-1.59	-0.65
Q9UFC0	+		+	0.81	0.7	1.5
Q9H089		+	+	0.16	0.68	0.84
P62310		+		0.38	0.94	1.33
Q9Y4Z0		+	+	0.04	0.58	0.62
P62312		+		-0.21	0.67	0.46
Q9UK45	+	+		-0.68	0.73	0.05
Q9BRA0;Q9BRA0-2		+		-0.39	1.69	1.3
P33241;E9PFP3;E9PBV6;E7EMG9;E9PBD8	+		+	-1.61	-0.19	-1.8
Q14766-4;Q14766;Q14766-5;Q14766-2;E7EV71;E7EWM0;Q14766-3;C9JD84	+			1.32	-0.31	1.01
Q14767;G3V3X5;G3V511	+		+	1.34	-0.09	1.26
Q8N2S1-2;E7EUU1;Q8N2S1;Q8N2S1-3;E7ENG9;F5GXC9		+	+	0.06	-1.97	-1.91
P02788;E7ER44;E7EQB2;B7Z4X2		+	+	-0.93	2.63	1.7
Q96GA3	+	+	+	0.78	1.11	1.89
Q9NQ29;Q9NQ29-2;A8MYV2	+		+	1.06	0.53	1.59
Q9Y383	+		+	1.31	-0.31	1
O95232;F5H1W9;B4DJ96	+		+	1.02	-0.09	0.93
P51884	+		+	-2.14	0.35	-1.8
Q8IV03	+			1.24	-0.78	0.46
Q86V48;Q86V48-3;Q86V48-2	+	+		0.85	-1.05	-0.2
Q9BS40		+	+	-0.54	-1.03	-1.57
Q9NX58	+		+	1.57	-0.13	1.44
Q6IPR1	+			-1.39	0.69	-0.7
B4E2N0;Q8WZA0	+			-0.87	0.35	-0.53
Q6ZN28		+	+	0.44	1.58	2.02
Q9UPN3	+	+		1.41	-1.22	0.19
Q9BQ69	+	+		1.16	-0.89	0.27
Q9Y6D9	+	+	+	2.27	-1.33	0.94
Q13257	+	+	+	1.51	0.89	2.4
E7ESC7;Q7L5Y9;F5H3F8;Q7L5Y9-2;Q7L5Y9-3;B4DVN3;C9JD69;D6RIB6;Q7L5Y9-4;E7ENL1;B4DQT1;D6REW7;D6RE80;D6RDW4;Q7L5Y9-5	+	+		-0.53	0.82	0.29
Q9ULX9;B0QY70		+		-0.55	1.28	0.73
Q9UNF1;Q9UNF1-2;Q5H907;Q5H909	+	+	+	1.07	1.13	2.21
Q96QZ7;Q96QZ7-2;Q96QZ7-6;Q96QZ7-5;Q96QZ7-3;Q96QZ7-7;Q96QZ7-4	+			0.99	-0.19	0.8
Q96A72;F5H6N1;A6NEC0		+	+	0	0.54	0.54
Q9BXY0	+		+	2.26	-0.16	2.1
Q9UDY8;Q9UDY8-2	+			1.19	-1.02	0.17
P33908;Q6P052	+	+	+	-0.92	-1.01	-1.94
Q16706	+		+	-0.8	-0.14	-0.94
O00754;G5E928;B4E0K9	+		+	-1.89	0.41	-1.48
O00462;E9PFW2	+			-0.7	-0.04	-0.74
Q9NQG1		+		-0.04	1.15	1.11
P55145	+			-0.96	-0.09	-1.05
P21397;B4DF46			+	-0.48	-0.92	-1.4
P27338;B7Z242;B7Z5H3	+		+	-0.93	-1.32	-2.25
P46821	+			-1.56	0.48	-1.08
Q9H492-2;Q9H492	+	+		-2.17	2.17	0
Q66K74;B4DH53			+	0.24	0.44	0.69
P36507;G5E9C7	+		+	-0.93	0.51	-0.42
P52564			+	-0.81	-0.47	-1.28
Q9Y2U5	+			0.9	-0.2	0.69
Q99683;A6NIA0		+	+	-0.05	-1.01	-1.06
Q14244;E9PCP3;F5H1E2;Q14244-2;B7Z290;F8W783;Q14244-3;B7Z9U7	+			0.59	-0.25	0.34
Q96T17-2;Q96T17;B7Z3S7;C9JYW0		+	+	0.8	1.92	2.73
O15264;Q5R3E4;E9PGE7;Q5U4A5		+		-0.22	0.58	0.36
Q16539;Q16539-3;Q16539-4;B4E0K5	+	+		-0.52	0.68	0.16
P49137;P49137-2	+	+		-0.76	0.7	-0.06
Q15691		+	+	-0.3	1.02	0.72
Q15555;E9PHR3;G5E9I6;F5H1V8;Q15555-2		+	+	0.1	-1.08	-0.98
C9JDD6;C9JSN6;P10636-9;P10636;P10636-8;P10636-7;P10636-5;P10636-4;F8WAB2;P10636-6;P10636-2;F8VWE3		+		-1.21	2.73	1.53
Q969Z3	+			-1.07	0.46	-0.61
P29966	+		+	-1.43	-0.45	-1.88
E9PC69;Q7KZI7;Q7KZI7-8;Q7KZI7-11;Q7KZI7-14;Q7KZI7-6;Q7KZI7-3;Q7KZI7-12;Q7KZI7-16;Q7KZI7-15;Q7KZI7-9;Q7KZI7-4;Q7KZI7-5;Q7KZI7-13;Q7KZI7-2;E7ETY4;Q7KZI7-7;Q7KZI7-10			+	-0.28	-0.13	-0.41
Q96GW9;B4DVV7	+			0.63	0.1	0.73
Q8N4S9;D6RA09;A1BQX2;Q8N4S9-3;F8WBA0;Q8N4S9-2		+		0.33	-1.45	-1.12
Q6P0Q8;E7ERL6;Q6P0Q8-2			+	0.14	-1.37	-1.22
Q00266		+	+	-0.05	2.64	2.59
P31153	+	+		-0.52	0.78	0.27
Q9NZL9;Q9NZL9-2;Q9NZL9-4;Q9NZL9-3;B7Z1X8		+		-0.3	0.66	0.36
O00339;E9PF03;O00339-2;C9JH87;O00339-3;H0YBJ4;O00339-4	+	+	+	-1.24	-1.22	-2.46
A8MXP9;P43243;D6REM6;D6R991		+	+	0.12	0.54	0.66
Q7Z434;F5H6C8	+			-0.86	0.49	-0.37
P61244-2;P61244;G3V2R5;G3V563;Q6V3B1;G3V5L1	+			2.58	-0.34	2.24
P02144;B0QYF8;Q8WVH6;F2Z2F1		+	+	-0.02	-2.71	-2.73
O95983;O95983-2			+	1	0.88	1.88
Q96N66;Q96N66-2;Q96N66-3;A9C4B8	+	+		0.87	-1.04	-0.18
P43121;P43121-2	+		+	-0.8	-0.81	-1.62
Q8IVS2	+			1.04	-0.44	0.6
Q96RQ3;E9PHF7;E7ETG7;E9PG35;G5E9X5;F5GYT8;E7EX16		+		0.45	-0.95	-0.51
Q96PE7	+		+	-0.87	-0.56	-1.43
O15068-9;O15068-6;G5E9A1;O15068;E9PDN8;O15068-8;O15068-2;O15068-3;O15068-5;H0Y502;O15068-4;E2QRA2		+		0.13	-1	-0.87
F5H1E9;P49736;F5H3V0;H0Y8E6	+	+	+	0.87	0.84	1.72
P25205	+	+	+	0.99	0.7	1.69
O60318	+	+	+	2.48	-1.07	1.42
P33991;E7EM48	+		+	1.07	0.44	1.51
P33992;B1AHB1;E7EQY5	+		+	1.2	0.14	1.34
Q14566	+	+	+	1.07	0.67	1.74
P33993;F5H776;F5H4S2;A4D2A2	+	+	+	0.85	0.72	1.57
Q9BTE3;Q9BTE3-2;Q9BTE3-3	+		+	0.8	0.23	1.03
Q6DN12;Q6DN12-2			+	-0.57	-1.06	-1.63
Q9ULC4-3;Q9ULC4;Q9ULC4-2		+	+	-0.19	1.31	1.12
Q14676;E9PGY5;Q14676-2;E7EVA7;Q14676-3;F8VV34;F8VZP8;F8W1C2;F8VU38;Q14676-4	+	+	+	0.95	0.94	1.89
P40925;F5H098			+	-0.25	-0.27	-0.52
Q9NU22	+	+		1.66	-0.77	0.89
P48163;B4DZ70;F5H4W0	+			1.03	-0.67	0.36
Q16798;E9PMB9;B7Z6V0	+	+		1.68	-2.44	-0.76
Q9HAF1-3;Q9HAF1;Q9HAF1-2;B1AK63			+	0.29	1.28	1.57
Q03112-3;E7EQ57;Q03112;Q03112-5;E7EUL6	+	+		1.15	-1.15	0
P51608-2;P51608;F5H1U8	+			-0.7	0.03	-0.67
Q9BV79;Q9BV79-2	+	+		0.8	-1.09	-0.29
Q15648;Q15648-3	+		+	0.69	-0.06	0.63
Q9BTT4			+	-0.07	0.88	0.81
Q93074-2;Q93074;Q93074-3;F5H3Y1;H0Y7P1	+			0.8	-0.27	0.53
O60244			+	0.64	0.27	0.91
Q9BUE0	+			-1.69	1.41	-0.28
Q15528;Q15528-2;Q5T8T8;E7EN96;Q5T8T7;E9PGW7	+			1.29	-0.29	1
O75448;O75448-2;F8W9R9;F5H0K1;F5H5K2			+	0.96	0.53	1.49
Q9NPJ6;E9PDW1;Q5T911;B4DX67	+			1.22	-0.31	0.91
Q96G25-2;Q96G25;Q96G25-3	+			0.9	0.17	1.07
Q14680;F5H689;F5H0Y0;F5H2R4			+	0.41	1.4	1.81
O00255;O00255-2;E7EN32;O00255-3;E7ENY6		+		-0.66	1.64	0.98
Q16819	+			-2.26	1.98	-0.28
Q7L2J0		+	+	0.59	0.75	1.34
P08581;P08581-2	+		+	1.05	0.17	1.23
Q9UBP6		+	+	0.64	0.82	1.46
B5MDU2;Q5JPI9;E7EVF1;G3V238	+			0.55	-0.19	0.36
Q86W50;B7Z3X7	+			1.08	-0.43	0.65
Q6P1Q9;Q6P1Q9-2		+	+	-0.35	0.98	0.62
Q86U44;H0YFV6	+	+		0.7	-0.65	0.05
H0YI09;Q9H8H3;F8VQX6;B4DDW1	+		+	-2.13	-0.3	-2.43
P55081	+	+	+	1.51	-0.54	0.97
A8MVM2;P55083	+		+	-4.11	0.15	-3.96
O95140;F5H6V5;A6NLD2;O95140-2	+			0.54	-0.36	0.17
P26572;E7EPF6	+		+	-0.99	-0.3	-1.29
Q09328	+		+	1.39	0.26	1.65
O60502;E9PGF9;O60502-2;O60502-3	+		+	0.79	0.2	1
O14880	+			-1.69	0.51	-1.18
Q5JRA6;G8JLC6;Q5JRA6-2	+	+		0.6	-1.07	-0.47
G8JLE6;Q8TDZ2-4;Q8TDZ2;Q8TDZ2-2			+	-0.45	-0.29	-0.74
Q7RTP6;Q7RTP6-3;Q7RTP6-4;Q7RTP6-2	+	+		0.42	-0.71	-0.28
F6XEV2;Q9BPX6-3;Q9BPX6;E9PQV6;Q9BPX6-2;Q9BPX6-4;Q9BPX6-5		+		0.34	-0.75	-0.41
P14174	+	+		-0.8	1.05	0.24
Q9UNW1;B4E394;F5H683	+			-1.07	0.29	-0.78
Q99797		+		0.02	0.86	0.88
P46013;F5H4V4	+	+	+	1.43	0.85	2.28
Q9BYG3;E9PFS2	+		+	1.1	0.46	1.55
P40692;H0Y818;E9PCU2;H0Y3I0;B4DI13;E9PEB4			+	0.66	0.72	1.38
Q8NB16;Q8NB16-2		+	+	0.1	0.76	0.86
O14686-3;O14686			+	0.39	0.91	1.3
Q8NEZ4-3;Q8NEZ4;Q8NEZ4-2	+			0.92	-0.57	0.35
P55196-5;P55196;A8MQ02;Q5TIG5;P55196-6;C9IYT9	+	+		0.92	-0.6	0.32
Q9BV36-2;Q9BV36;G5E9G5;B4DKW7		+	+	-0.96	-2.11	-3.07
Q9NYL2		+	+	0.84	1.46	2.3
E9PE45;P08253;B4DWH3	+			-0.9	0.66	-0.24
P09237	+			1.13	-0.42	0.72
P14780;F5GY52		+		-0.65	1.4	0.74
Q9BU76-4;Q9BU76;Q9BU76-3;Q9BU76-2	+			1.52	-0.3	1.22
P51948;G3V1U8	+		+	1.83	-0.44	1.39
P41218		+		-0.4	1.14	0.74
Q96BX8		+	+	-0.57	-1.1	-1.68
O96007;E9PKT9		+		-0.77	1.04	0.27
O95396		+	+	0.4	1.09	1.5
Q3SYC2;Q3SYC2-2	+	+	+	-1.08	-3.18	-4.26
Q13724;F5H6D0;C9J8D4	+			-0.55	0.31	-0.23
Q7Z3U7;Q7Z3U7-4;B9EGP5;F8VWA6;Q7Z3U7-2;F8W1Z6;F8VZV1	+		+	-0.74	-0.08	-0.82
E9PGS1;Q14149	+			0.75	-0.52	0.23
B3KTM8;Q9UBU8-2;Q9UBU8;H0YLJ3;H0YMJ0;B7Z6R1	+			0.7	-0.23	0.47
Q15014;Q5JXX3;Q5JXX2;Q5JXX1		+	+	0.08	1.43	1.51
Q8NHP6;Q8NHP6-2		+	+	0.23	1.97	2.2
Q9HCE1;Q5JR04;Q9HCE1-2;Q9H8T8			+	0.15	0.53	0.67
P56378;G3V556;G3V5Q3	+			-1.09	0.34	-0.75
O00566	+		+	1.65	-0.31	1.34
P34949;F5GX71;P34949-2;Q8NHZ6			+	-0.18	-0.62	-0.8
P05164-3;P05164;P05164-2		+	+	-0.46	2.68	2.23
B9A001;Q9NZW5;B8ZZG1;C9J4Q3	+		+	1.39	0.45	1.84
Q5T2T1;B4DWL9	+			0.61	-0.53	0.08
Q6WCQ1-2;Q6WCQ1;Q6WCQ1-3	+	+		2.1	-1.2	0.9
E7EWP3;P25189	+		+	-2.04	0.06	-1.98
O95297;O95297-2;O95297-4;O95297-3;Q9UEL6			+	-0.22	-0.42	-0.65
P22897	+		+	-1.38	-0.61	-1.99
Q9UBG0	+			-1.17	0.64	-0.53
P49959;B3KTC7;F8W7U8;P49959-2	+		+	1.07	-0.06	1.01
Q9NV56		+	+	0.76	1.89	2.65
Q9BV20;Q9BV20-2			+	0.36	0.63	0.98
Q6IN84	+		+	0.99	-0.05	0.94
P49406	+			0.59	-0.27	0.32
Q9P0M9;D6RAN8	+			1.11	-0.26	0.85
Q13084;Q4TT38;A2IDC6;Q4TT37;A2IDC7	+			0.36	-0.31	0.05
Q13405;H0YDP7	+			0.39	-0.4	-0.02
Q96EL3	+			0.59	-0.36	0.23
Q9Y676;Q5STN0		+		0.29	-0.45	-0.16
Q9Y3D5;D6RCM2;H0YAG5	+			-1.14	1.28	0.14
Q9Y2Q9;H0YAT2;E5RGC7		+		-0.73	1.1	0.37
P82909		+	+	-0.23	-1.09	-1.32
Q9UKD2	+	+	+	0.91	0.65	1.55
P43246;E9PHA6;E7EU21;E7EQQ1	+	+	+	0.97	0.6	1.56
P20585;F5GXK1	+			0.64	-0.22	0.42
P52701;B4DF41;F5H2F9;P52701-2;F5H769	+		+	1.19	0.22	1.42
Q68DK7;Q68DK7-2	+			1.12	-0.53	0.58
Q15800;D6R952;D6RDP9		+	+	-0.39	2.86	2.48
P26038	+		+	-0.85	-0.21	-1.06
B4E0Y9;Q9P289;E7ERH7;Q8NBY1;C9JGW8;Q9P289-3		+	+	0.11	1.09	1.2
P13640		+	+	-0.65	-2.23	-2.89
Q13330-3;Q13330;E7ESY4;Q13330-2	+		+	0.69	0.27	0.96
O94776;Q68DB1		+	+	0.1	0.68	0.77
P00846	+			-1.27	-0.07	-1.35
Q9NZJ7;Q9NZJ7-2;H0Y8C3;F8W7H0;Q5TDC2	+			-0.68	0.51	-0.17
Q9Y6C9;E9PNT8	+			-0.54	0.57	0.03
P00403			+	-0.58	-0.65	-1.23
Q15390;E5RJS5;E7EP84;H0YBZ4	+			1.54	-0.57	0.97
Q6UB35	+	+	+	1.14	1.17	2.32
P13995;Q7Z650;B8ZZU9;B9A062		+		-0.18	1	0.81
Q2M296;Q2M296-2;H0YGN7		+		-0.28	1.26	0.98
Q9NXD2	+			0.64	-0.34	0.3
P03915	+			-3.12	1.64	-1.48
Q9NVV4			+	0.39	0.3	0.68
P58546;C9JL85	+			-0.64	0.1	-0.54
[truncated: 1,847 more rows]
