# Supplementary material for: Proteomic indicators of oxidation and hydration state in colorectal cancer
Source: PeerJ. 2016 Jul 20;4:e2238. doi: 10.7717/peerj.2238 (PMC4958012; doi:10.7717/peerj.2238)
Supplement: Supplemental Information 1 — This ZIP file contains the code and data files used in the present study [file peerj-04-2238-s001.zip › Dataset_S1/data/cancer/KYK+12.csv]

accession.number	gene.name	Entry	Entry name		mTRAQ.ratio..N.C.a	cICAT.ratio..N.C.a
IPI00000279	ZC3H15	Q8WU90	ZC3HF_HUMAN		0.37	0.14
IPI00000494	RPL5	P46777	RL5_HUMAN		0.47	0.25
IPI00000856	FERMT2	Q96AC1	FERM2_HUMAN		0.44	0.41
IPI00000873	VARS	P26640	SYVC_HUMAN		0.38	0.41
IPI00001632	KIAA1522	Q9P206	K1522_HUMAN		3.66	2.54
IPI00001922	ST14	Q9Y5Y6	ST14_HUMAN		2.1	2.21
IPI00002606	SCIN	Q9Y6U3	ADSV_HUMAN		3.08	2.8
IPI00002745	CTSZ	Q9UBR2	CATZ_HUMAN		2.33	2.35
IPI00002824	CSRP2	Q16527	CSRP2_HUMAN		0.42	0.38
IPI00003406	DBN1	Q16643	DREB_HUMAN		0.39	0.35
IPI00003590	QSOX1	O00391	QSOX1_HUMAN		5.64	3.73
IPI00003881	HNRNPF	P52597	HNRPF_HUMAN		0.43	0.49
IPI00003918	RPL4	P36578	RL4_HUMAN		0.26	0.34
IPI00004503	LAMP1	P11279	LAMP1_HUMAN		0.47	0.49
IPI00004573	PIGR	P01833	PIGR_HUMAN		7.13	6.23
IPI00005179	POLR1C	O15160	RPAC1_HUMAN		0.33	0.47
IPI00005609	VWA5A	O00534	VMA5A_HUMAN		2.01	2.26
IPI00005707	MRC2	Q9UBG0	MRC2_HUMAN		0.39	0.34
IPI00005948	MRI1	Q9BV20	MTNA_HUMAN		0.42	0.34
IPI00006038	NUP98	P52948	NUP98_HUMAN		0.11	0.49
IPI00006167	PPM1G	O15355	PPM1G_HUMAN		0.45	0.37
IPI00006379	NOP58	Q9Y2X3	NOP58_HUMAN		0.38	0.24
IPI00006690	EPX	P11678	PERE_HUMAN		0.24	0.18
IPI00006725	DDX23	Q9BUQ8	DDX23_HUMAN		0.48	0.36
IPI00006932	LUC7L2	Q9Y383	LC7L2_HUMAN		0.4	0.48
IPI00006952	LACTB2	Q53H82	LACB2_HUMAN		0.27	0.34
IPI00007047	S100A8	P05109	S10A8_HUMAN		0.05	0.15
IPI00007244	MPO	P05164	PERM_HUMAN		0.1	0.08
IPI00007427	AGR2	O95994	AGR2_HUMAN		3.8	4.29
IPI00007673	CHCHD2	Q9Y6H1	CHCH2_HUMAN		0.43	0.45
IPI00007797	FABP5	Q01469	FABP5_HUMAN		2.25	2.07
IPI00008034	RAB23	Q9ULC3	RAB23_HUMAN		0.28	0.44
IPI00008037	ACSL5	Q9ULC5	ACSL5_HUMAN		0.48	0.47
IPI00008240	MARS	P56192	SYMC_HUMAN		0.42	0.44
IPI00008433	RPS5	P46782	RS5_HUMAN		0.47	0.37
IPI00008524	PABPC1	P11940	PABP1_HUMAN		0.46	0.42
IPI00008708	RSL1D1	O76021	RL1D1_HUMAN		0.15	0.1
IPI00008918	LIMA1	Q9UHB6	LIMA1_HUMAN		2.47	2.31
IPI00008934	HMGCS2	P54868	HMCS2_HUMAN		6.97	7.26
IPI00008994	NDRG2	Q9UN36	NDRG2_HUMAN		2.14	2.57
IPI00009634	SQRDL	Q9Y6N5	SQRD_HUMAN		2.51	2.49
IPI00009829	CPA3	P15088	CBPA3_HUMAN		12.8	3.25
IPI00010105	EIF6	P56537	IF6_HUMAN		0.39	0.32
IPI00010153	RPL23	P62829	RL23_HUMAN		0.39	0.08
IPI00010214	S100A14	Q9HCY8	S10AE_HUMAN		2.48	2.82
IPI00010779	TPM4	P67936	TPM4_HUMAN		0.33	0.35
IPI00011200	PHGDH	O43175	SERA_HUMAN		0.38	0.31
IPI00011250	UCHL3	P15374	UCHL3_HUMAN		0.37	0.39
IPI00011274	HNRPDL	O14979	HNRDL_HUMAN		0.33	0.37
IPI00011284	COMT	P21964	COMT_HUMAN		0.35	0.36
IPI00012007	AHCY	P23526	SAHH_HUMAN		0.36	0.3
IPI00012074	HNRNPR	O43390	HNRPR_HUMAN		0.44	0.39
IPI00012119	DCN	P07585	PGS2_HUMAN		2.9	2.78
IPI00012442	G3BP1	Q13283	G3BP1_HUMAN		0.39	0.49
IPI00012750	RPS25	P62851	RS25_HUMAN		0.4	0.26
IPI00012832	MFAP5	Q13361	MFAP5_HUMAN		2.61	2.65
IPI00013079	EMILIN1	Q9Y6C2	EMIL1_HUMAN		0.4	0.4
IPI00013214	MCM3	P25205	MCM3_HUMAN		0.38	0.38
IPI00013219	ILK	Q13418	ILK_HUMAN		0.36	0.37
IPI00013698	ASAH1	Q13510	ASAH1_HUMAN		2.08	5.58
IPI00013895	S100A11	P31949	S10AB_HUMAN		0.39	0.35
IPI00013937	CMA1	P23946	CMA1_HUMAN		9.99	8.27
IPI00013976	LAMB1	P07942	LAMB1_HUMAN		0.38	0.42
IPI00014516	CALD1	Q05682	CALD1_HUMAN		0.19	0.2
IPI00014572	SPARC	P09486	SPRC_HUMAN		0.12	0.24
IPI00014625	CLCA1	A8K7I4	CLCA1_HUMAN		21.38	52.09
IPI00015018	PPA1	Q15181	IPYR_HUMAN		0.29	0.36
IPI00015262	CNN2	Q99439	CNN2_HUMAN		0.24	0.2
IPI00015361	PFDN5	Q99471	PFD5_HUMAN		0.33	0.39
IPI00015872	TSPAN8	P19075	TSN8_HUMAN		2.59	3.06
IPI00015953	DDX21	Q9NR30	DDX21_HUMAN		0.14	0.23
IPI00015973	EPB41L2	O43491	E41L2_HUMAN		0.37	0.42
IPI00016418	LPCAT2	Q7L5N7	PCAT2_HUMAN		0.46	0.47
IPI00016862	GSR	P00390	GSHR_HUMAN		2.52	2.61
IPI00017617	DDX5	P17844	DDX5_HUMAN		0.32	0.22
IPI00017964	SNRPD3	P62318	SMD3_HUMAN		0.38	0.35
IPI00018146	YWHAQ	P27348	1433T_HUMAN		0.49	0.43
IPI00018219	TGFBI	Q15582	BGH3_HUMAN		0.27	0.21
IPI00018350	MCM5	P33992	MCM5_HUMAN		0.29	0.32
IPI00018452	CPNE1	Q99829	CPNE1_HUMAN		0.4	0.38
IPI00018909	TFF3	Q07654	TFF3_HUMAN		13.67	9.26
IPI00019502	MYH9	P35579	MYH9_HUMAN		0.47	0.49
IPI00020501	MYH11	P35749	MYH11_HUMAN		0.3	0.34
IPI00020513	ZYX	Q15942	ZYX_HUMAN		0.27	0.32
IPI00021264	CNN1	P51911	CNN1_HUMAN		0.2	0.3
IPI00021700	PCNA	P12004	PCNA_HUMAN		0.28	0.35
IPI00021727	C4BPA	P04003	C4BPA_HUMAN		0.4	0.38
IPI00021827	DEFA3	P59666	DEF3_HUMAN		0.04	0.03
IPI00021840	RPS6	P62753	RS6_HUMAN		0.27	0.35
IPI00022621	MFAP2	P55001	MFAP2_HUMAN		0.15	0.18
IPI00022744	CSE1L	P55060	XPO2_HUMAN		0.33	0.34
IPI00022892	THY1	P04216	THY1_HUMAN		0.25	0.22
IPI00022977	CKB	P12277	KCRB_HUMAN		5.24	2.99
IPI00023122	PDLIM7	Q9NR12	PDLI7_HUMAN		0.24	0.27
IPI00023234	UBA2	Q9UBT2	SAE2_HUMAN		0.41	0.45
IPI00023704	LPP	Q93052	LPP_HUMAN		0.45	0.48
IPI00023824	FBLN2	P98095	FBLN2_HUMAN		0.22	0.24
IPI00023860	NAP1L1	P55209	NP1L1_HUMAN		0.29	0.28
IPI00024007	SMTN	P53814	SMTN_HUMAN		0.32	0.35
IPI00024990	ALDH6A1	Q02252	MMSA_HUMAN		3.51	3.3
IPI00025039	FBL	P22087	FBRL_HUMAN		0.39	0.28
IPI00025057	ADAR	P55265	DSRAD_HUMAN		0.41	0.49
IPI00025091	RPS11	P62280	RS11_HUMAN		0.36	0.35
IPI00025273	GART	P22102	PUR2_HUMAN		0.37	0.43
IPI00025276	TNXB	P22105	TENX_HUMAN		2.61	2.67
IPI00025311	BCAS1	O75363	BCAS1_HUMAN		11.55	14.21
IPI00025344	NDUFS6	O75380	NDUS6_HUMAN		2.01	2.39
IPI00025465	OGN	P20774	MIME_HUMAN		4.97	4.29
IPI00026202	RPL18A	Q02543	RL18A_HUMAN		0.32	0.22
IPI00027201	MUC2	Q02817	MUC2_HUMAN		20.1	13.83
IPI00027397	HN1L	Q9H910	HN1L_HUMAN		0.39	0.39
IPI00027486	CEACAM5	P06731	CEAM5_HUMAN		0.23	0.15
IPI00027509	MMP9	P14780	MMP9_HUMAN		0.09	0.07
IPI00027701	ACADS	P16219	ACADS_HUMAN		4.19	4.31
IPI00027769	ELANE	P08246	ELNE_HUMAN		0.04	0.12
IPI00027827	SOD3	P08294	SODE_HUMAN		2.23	2.24
IPI00028270	CEACAM7	Q14002	CEAM7_HUMAN		18.63	89.13
IPI00028888	HNRNPD	Q14103	HNRPD_HUMAN		0.41	0.49
IPI00029048	TTLL12	Q14166	TTL12_HUMAN		0.4	0.43
IPI00029079	GMPS	P49915	GUAA_HUMAN		0.45	0.32
IPI00029111	DPYSL3	Q14195	DPYL3_HUMAN		0.29	0.36
IPI00029561	NDUFA10	O95299	NDUAA_HUMAN		2.77	2.12
IPI00029658	EFEMP1	Q12805	FBLN3_HUMAN		0.19	0.21
IPI00029731	RPL35A	P18077	RL35A_HUMAN		0.33	0.21
IPI00030243	PSME3	P61289	PSME3_HUMAN		0.34	0.3
IPI00030255	PLOD3	O60568	PLOD3_HUMAN		0.29	0.27
IPI00030936	TSPAN1	O60635	TSN1_HUMAN		3.13	3.4
IPI00031008	TNC	P24821	TENA_HUMAN		0.12	0.13
IPI00031036	SLC26A3	P40879	S26A3_HUMAN		15.67	12.51
IPI00031131	C20ORF3	Q9HDC9	APMAP_HUMAN		0.44	0.42
IPI00031517	MCM6	Q14566	MCM6_HUMAN		0.34	0.34
IPI00031534	ST6GALNAC1	Q9NSC7	SIA7A_HUMAN		9.88	7.93
IPI00031836	DRG1	Q9Y295	DRG1_HUMAN		0.36	0.32
IPI00032034	B3GALT5	Q9Y2C3	B3GT5_HUMAN		19.15	8.57
IPI00032158	NAA15	Q9BXJ9	NAA15_HUMAN		0.43	0.35
IPI00032206	PDLIM4	P50479	PDLI4_HUMAN		0.23	0.34
IPI00032230	EPB41L3	Q9Y2J2	E41L3_HUMAN		3.8	2.5
IPI00032292	TIMP1	P01033	TIMP1_HUMAN		0.28	0.25
IPI00034280	DHRS11	Q6UWP2	DHR11_HUMAN		4.99	4.35
IPI00054042	GTF2I	P78347	GTF2I_HUMAN		0.37	0.47
IPI00059366	H2AFY	O75367	H2AY_HUMAN		0.49	0.28
IPI00061525	GNPNAT1	Q96EK6	GNA1_HUMAN		2.87	3.51
IPI00101186	RRP12	Q5JTH9	RRP12_HUMAN		0.29	0.33
IPI00101645	AHCYL2	Q96HN2	SAHH3_HUMAN		3.46	3.82
IPI00102864	HK2	P52789	HXK2_HUMAN		2.72	2.72
IPI00103467	ALDH1B1	P30837	AL1B1_HUMAN		0.45	0.33
IPI00105407	AKR1B10	O60218	AK1BA_HUMAN		8.94	6.43
IPI00107531	RAD50	Q92878	RAD50_HUMAN		0.46	0.38
IPI00152409	AGR3	Q8TD06	AGR3_HUMAN		8.01	3.86
IPI00152652	B3GNT6	Q6ZMB0	B3GN6_HUMAN		10.09	7.2
IPI00163187	FSCN1	Q16658	FSCN1_HUMAN		0.24	0.31
IPI00168813	PTK7	Q13308	PTK7_HUMAN		0.25	0.27
IPI00176193	COL14A1	Q05707	COEA1_HUMAN		2.49	2.44
IPI00178352	FLNC	Q14315	FLNC_HUMAN		0.25	0.3
IPI00178431	RECQL	P46063	RECQ1_HUMAN		0.4	0.46
IPI00178926	IGJ	P01591	IGJ_HUMAN		8.07	4.32
IPI00180404	NEXN	Q0ZGT2	NEXN_HUMAN		0.23	0.24
IPI00182126	FKBP9	O95302	FKBP9_HUMAN		0.24	0.38
IPI00182289	RPS29	P62273	RS29_HUMAN		0.48	0.46
IPI00184330	MCM2	P49736	MCM2_HUMAN		0.29	0.3
IPI00216057	SORD	Q00796	DHSO_HUMAN		0.44	0.43
IPI00216138	TAGLN	Q01995	TAGL_HUMAN		0.2	0.32
IPI00216682	CNN3	Q15417	CNN3_HUMAN		0.27	0.27
IPI00216694	PLS3	P13797	PLST_HUMAN		0.22	0.28
IPI00217030	RPS4X	P62701	RS4X_HUMAN		0.38	0.41
IPI00217458	GPT	P24298	ALAT1_HUMAN		10.95	12.66
IPI00217661	RAVER1	Q8IY67	RAVR1_HUMAN		0.45	0.32
IPI00218465	PLAA	Q9Y263	PLAP_HUMAN		0.49	0.47
IPI00218914	ALDH1A1	P00352	AL1A1_HUMAN		3.02	3.68
IPI00218993	HSPH1	Q92598	HS105_HUMAN		0.22	0.25
IPI00219160	RPL34	P49207	RL34_HUMAN		0.2	0.38
IPI00219861	ACP1	P24666	PPAC_HUMAN		0.49	0.46
IPI00220901	TBC1D4	O60343	TBCD4_HUMAN		0.34	0.27
IPI00221092	RPS16	P62249	RS16_HUMAN		0.49	0.29
IPI00221255	MYLK	Q15746	MYLK_HUMAN		0.31	0.41
IPI00221394	DKC1	O60832	DKC1_HUMAN		0.48	0.14
IPI00242956	FCGBP	Q9Y6R7	FCGBP_HUMAN		27.17	22.5
IPI00288941	NCOA5	Q9HCD5	NCOA5_HUMAN		0.43	0.39
IPI00290460	EIF3G	O75821	EIF3G_HUMAN		0.49	0.38
IPI00290461	EIF3J	O75822	EIF3J_HUMAN		0.45	0.42
IPI00291510	IMPDH2	P12268	IMDH2_HUMAN		0.45	0.39
IPI00291737	ITLN1	Q8WWA0	ITLN1_HUMAN		30.01	13.29
IPI00292150	LTBP2	Q14767	LTBP2_HUMAN		0.08	0.08
IPI00292532	CAMP	P49913	CAMP_HUMAN		0.06	0.06
IPI00292709	PCK1	P35558	PCKGC_HUMAN		7.56	2.28
IPI00293721	AKR7A3	O95154	ARK73_HUMAN		2.6	2.06
IPI00293853	GPA33	Q99795	GPA33_HUMAN		4.95	3.65
IPI00294187	PADI2	Q9Y2J8	PADI2_HUMAN		7.07	6.74
IPI00294536	STRAP	Q9Y3F4	STRAP_HUMAN		0.42	0.46
IPI00294879	RANGAP1	P46060	RAGP1_HUMAN		0.44	0.39
IPI00294955	LSM4	Q9Y4Z0	LSM4_HUMAN		0.39	0.19
IPI00296058	EFEMP2	O95967	FBLN4_HUMAN		0.26	0.28
IPI00296099	THBS1	P07996	TSP1_HUMAN		0.21	0.33
IPI00296537	FBLN1	P23142	FBLN1_HUMAN		0.15	0.24
IPI00297487	CTSH	P09668	CATH_HUMAN		0.34	0.49
IPI00297579	CBX3	Q13185	CBX3_HUMAN		0.36	0.37
IPI00298860	LTF	P02788	TRFL_HUMAN		0.07	0.08
IPI00298994	TLN1	Q9Y490	TLN1_HUMAN		0.44	0.44
IPI00299000	PA2G4	Q9UQ80	PA2G4_HUMAN		0.45	0.46
IPI00299254	EIF5B	O60841	IF2P_HUMAN		0.39	0.44
IPI00299301	SYNM	O15061	SYNEM_HUMAN		0.16	0.09
IPI00300050	HSD11B2	P80365	DHI2_HUMAN		14.27	11.6
IPI00301263	CAD	P27708	PYR1_HUMAN		0.36	0.36
IPI00301561	TRIP6	Q15654	TRIP6_HUMAN		0.3	0.24
IPI00302592	FLNA	P21333	FLNA_HUMAN		0.27	0.32
IPI00303258	LMCD1	Q9NZU5	LMCD1_HUMAN		0.25	0.46
IPI00303300	FKBP10	Q96AY3	FKB10_HUMAN		0.28	0.24
IPI00304071	ACSF2	Q96CM8	ACSF2_HUMAN		2.53	3.4
IPI00304808	KLK1	P06870	KLK1_HUMAN		11.93	13.65
IPI00306322	COL4A2	P08572	CO4A2_HUMAN		0.32	0.46
IPI00306604	ITGA5	P08648	ITA5_HUMAN		0.22	0.26
IPI00329331	UGP2	Q16851	UGPA_HUMAN		2.69	2.56
IPI00334159	VBP1	P61758	PFD3_HUMAN		0.35	0.28
IPI00376199	IRF2BP2	Q7Z5L9	I2BP2_HUMAN		0.35	0.38
IPI00383046	CMBL	Q96DG6	CMBL_HUMAN		4.13	3
IPI00384689	PDXDC1	Q6P996	PDXD1_HUMAN		2.48	2.41
IPI00397526	MYH10	P35580	MYH10_HUMAN		0.27	0.16
IPI00399183	APOB48R	Q0VD83	APOBR_HUMAN		2.85	3.66
IPI00410666	SCRIB	Q14160	SCRIB_HUMAN		3.17	2.19
IPI00413611	TOP1	P11387	TOP1_HUMAN		0.28	0.26
IPI00414283	FN1	P02751	FINC_HUMAN		0.18	0.22
IPI00414676	HSP90AB1	P08238	HS90B_HUMAN		0.4	0.49
IPI00419880	RPS3A	P61247	RS3A_HUMAN		0.47	0.28
IPI00419966	ABI3BP	Q7Z7G0	TARSH_HUMAN		5.95	5.19
IPI00438229	TRIM28	Q13263	TIF1B_HUMAN		0.39	0.39
IPI00442073	CSRP1	P21291	CSRP1_HUMAN		0.27	0.37
IPI00449049	PARP1	P09874	PARP1_HUMAN		0.48	0.36
IPI00456429	UBA52	P62987	RL40_HUMAN		0.25	0.25
IPI00465084	DES	P17661	DESM_HUMAN		0.18	0.28
IPI00465343	ADH1C	P00326	ADH1G_HUMAN		10.17	6.63
IPI00465431	LGALS3	P17931	LEG3_HUMAN		2.45	2.06
IPI00472981	CTNNBL1	Q8WYA6	CTBL1_HUMAN		0.39	0.44
IPI00473011	HBD	P02042	HBD_HUMAN		2.74	2.36
IPI00473031	ADH1B	P00325	ADH1B_HUMAN		14.81	28.51
IPI00513971	RPS27	P42677	RS27_HUMAN		0.34	0.39
IPI00553177	SERPINA1	P01009	A1AT_HUMAN		2.05	2.14
IPI00554521	FTH1	P02794	FRIH_HUMAN		0.24	0.38
IPI00604664	NDUFS1	P28331	NDUS1_HUMAN		2.33	2.04
IPI00643994	CAPN5	O15484	CAN5_HUMAN		2.89	2.71
IPI00654623	TNS3	Q68CZ2	TENS3_HUMAN		0.35	0.31
IPI00654755	HBB	P68871	HBB_HUMAN		2.51	2.25
IPI00743104	ITGA1	P56199	ITA1_HUMAN		0.24	0.37
IPI00743696	COL4A1	P02462	CO4A1_HUMAN		0.33	0.38
IPI00749454	RFTN1	Q14699	RFTN1_HUMAN		0.43	0.17
IPI00784154	HSPD1	P10809	CH60_HUMAN		0.49	0.46
IPI00793443	IPO5	O00410	IPO5_HUMAN		0.33	0.28
IPI00867509	CORO1C	Q9ULV4	COR1C_HUMAN		0.36	0.38
P04264	KRT1	P04264	K2C1_HUMAN		0.26	0.08
