# Supplementary material for: Proteomic indicators of oxidation and hydration state in colorectal cancer
Source: PeerJ. 2016 Jul 20;4:e2238. doi: 10.7717/peerj.2238 (PMC4958012; doi:10.7717/peerj.2238)
Supplement: Supplemental Information 1 — This ZIP file contains the code and data files used in the present study [file peerj-04-2238-s001.zip › Dataset_S1/data/human.aa.csv]

protein	organism	ref	abbrv	chains	Ala	Cys	Asp	Glu	Phe	Gly	His	Ile	Lys	Leu	Met	Asn	Pro	Gln	Arg	Ser	Thr	Val	Trp	Tyr
tr|A0A024R161|A0A024R161	HUMAN	NA	NA	1	24	5	4	9	2	15	1	1	3	21	3	2	13	7	14	7	4	8	3	7
tr|A0A044PY82|A0A044PY82	HUMAN	NA	NA	1	38	3	7	43	7	35	3	5	11	26	3	3	51	19	48	31	8	18	1	1
tr|A0A075B6F4|A0A075B6F4	HUMAN	NA	NA	1	9	7	3	11	8	2	2	7	9	9	2	5	5	7	8	9	7	5	2	5
tr|A0A075B6H5|A0A075B6H5	HUMAN	NA	NA	1	6	3	3	7	5	9	3	4	6	15	5	4	7	5	7	16	11	10	1	3
tr|A0A075B6H7|A0A075B6H7	HUMAN	NA	NA	1	8	2	4	4	4	6	0	4	1	16	2	1	10	9	6	16	11	4	2	6
tr|A0A075B6H8|A0A075B6H8	HUMAN	NA	NA	1	7	2	8	2	7	9	1	6	6	15	3	1	9	5	5	15	4	5	3	5
tr|A0A075B6H9|A0A075B6H9	HUMAN	NA	NA	1	8	3	5	4	2	11	4	4	4	16	2	1	5	7	3	21	9	2	3	5
tr|A0A075B6I0|A0A075B6I0	HUMAN	NA	NA	1	7	2	5	2	2	14	0	4	1	11	5	2	7	6	3	20	13	9	2	8
tr|A0A075B6I1|A0A075B6I1	HUMAN	NA	NA	1	7	3	5	4	3	10	3	3	4	16	2	3	6	6	3	22	8	3	3	6
tr|A0A075B6I2|A0A075B6I2	HUMAN	NA	NA	1	10	4	6	5	2	11	5	5	3	12	2	5	10	8	7	24	12	8	3	6
tr|A0A075B6I3|A0A075B6I3	HUMAN	NA	NA	1	7	3	6	7	4	10	3	1	5	20	2	3	11	7	5	22	8	6	1	6
tr|A0A075B6I4|A0A075B6I4	HUMAN	NA	NA	1	11	2	3	3	1	9	3	3	2	16	1	7	7	8	5	16	10	5	2	3
tr|A0A075B6I5|A0A075B6I5	HUMAN	NA	NA	1	7	4	5	1	1	13	1	6	4	13	1	5	8	6	2	19	12	5	3	5
tr|A0A075B6I6|A0A075B6I6	HUMAN	NA	NA	1	11	3	4	2	1	12	2	4	3	12	1	5	7	7	2	19	8	6	4	5
tr|A0A075B6I7|A0A075B6I7	HUMAN	NA	NA	1	7	2	3	0	3	10	2	4	3	14	1	2	7	5	5	19	7	3	2	6
tr|A0A075B6I8|A0A075B6I8	HUMAN	NA	NA	1	10	3	5	2	2	12	1	4	2	12	1	4	8	6	4	21	7	4	3	6
tr|A0A075B6I9|A0A075B6I9	HUMAN	NA	NA	1	10	4	2	4	4	12	2	1	3	14	1	2	9	6	3	13	13	5	3	6
tr|A0A075B6J0|A0A075B6J0	HUMAN	NA	NA	1	10	3	5	2	1	13	2	4	2	12	1	3	8	7	3	21	8	5	3	6
tr|A0A075B6J1|A0A075B6J1	HUMAN	NA	NA	1	7	3	6	3	1	10	1	5	3	15	2	4	11	6	3	22	6	3	3	9
tr|A0A075B6J2|A0A075B6J2	HUMAN	NA	NA	1	7	2	4	2	4	10	2	4	3	14	2	4	4	5	3	21	12	6	3	6
tr|A0A075B6J3|A0A075B6J3	HUMAN	NA	NA	1	10	3	5	5	2	7	0	6	4	10	1	2	8	6	4	15	8	9	2	6
tr|A0A075B6J4|A0A075B6J4	HUMAN	NA	NA	1	9	3	5	6	1	8	0	5	3	10	1	0	10	8	3	16	9	6	2	7
tr|A0A075B6J5|A0A075B6J5	HUMAN	NA	NA	1	10	3	4	3	1	11	1	4	4	11	2	3	5	7	2	20	9	4	3	6
tr|A0A075B6J6|A0A075B6J6	HUMAN	NA	NA	1	7	2	7	9	1	9	0	4	1	13	1	4	8	5	4	13	11	6	2	8
tr|A0A075B6J7|A0A075B6J7	HUMAN	NA	NA	1	7	3	7	3	1	11	3	4	2	8	1	4	8	6	4	16	10	11	3	5
tr|A0A075B6J8|A0A075B6J8	HUMAN	NA	NA	1	9	3	6	3	1	9	0	5	2	10	1	4	6	7	5	16	9	7	3	6
tr|A0A075B6J9|A0A075B6J9	HUMAN	NA	NA	1	8	2	4	3	2	11	1	3	2	11	2	3	8	7	4	22	12	6	3	6
tr|A0A075B6K0|A0A075B6K0	HUMAN	NA	NA	1	8	3	4	7	2	8	0	6	4	12	2	0	9	6	3	16	7	6	2	7
tr|A0A075B6K1|A0A075B6K1	HUMAN	NA	NA	1	9	2	3	3	1	12	2	4	3	11	2	4	5	7	2	24	11	5	3	7
tr|A0A075B6K2|A0A075B6K2	HUMAN	NA	NA	1	10	3	6	4	1	9	4	6	2	8	2	5	8	6	4	15	10	6	3	5
tr|A0A075B6K3|A0A075B6K3	HUMAN	NA	NA	1	9	3	5	2	2	13	2	3	4	10	2	2	6	7	3	20	9	6	3	8
tr|A0A075B6K4|A0A075B6K4	HUMAN	NA	NA	1	9	3	5	6	2	8	1	4	4	9	2	1	9	6	3	18	11	6	2	8
tr|A0A075B6K5|A0A075B6K5	HUMAN	NA	NA	1	12	2	4	3	2	10	3	5	2	10	1	6	5	7	5	14	9	7	3	5
tr|A0A075B6K6|A0A075B6K6	HUMAN	NA	NA	1	7	3	7	5	5	11	4	6	4	11	3	1	7	6	4	18	8	4	2	6
tr|A0A075B6K7|A0A075B6K7	HUMAN	NA	NA	1	10	4	6	3	2	10	1	5	4	7	2	2	8	8	2	16	9	6	3	7
tr|A0A075B6L2|A0A075B6L2	HUMAN	NA	NA	1	6	3	2	7	3	5	6	9	12	9	0	3	3	5	2	12	5	4	4	3
tr|A0A075B6L6|A0A075B6L6	HUMAN	NA	NA	1	11	3	7	5	4	13	2	3	5	13	1	1	5	6	7	10	9	5	2	4
tr|A0A075B6M9|A0A075B6M9	HUMAN	NA	NA	1	6	7	1	5	6	8	3	2	10	12	4	5	6	8	3	6	8	5	2	4
tr|A0A075B6N1|A0A075B6N1	HUMAN	NA	NA	1	6	5	5	5	4	8	1	5	6	11	2	7	4	9	4	10	6	8	1	7
tr|A0A075B6N2|A0A075B6N2	HUMAN	NA	NA	1	7	3	3	5	5	7	3	4	6	15	4	2	4	5	4	15	9	6	1	3
tr|A0A075B6N3|A0A075B6N3	HUMAN	NA	NA	1	8	3	8	3	6	9	1	6	6	12	4	3	3	7	6	11	8	3	1	7
tr|A0A075B6N4|A0A075B6N4	HUMAN	NA	NA	1	4	3	4	8	3	9	5	6	4	12	5	1	4	5	5	12	10	4	1	9
tr|A0A075B6P5|A0A075B6P5	HUMAN	NA	NA	1	5	2	5	3	2	12	1	4	2	17	4	3	9	8	5	18	5	7	2	6
tr|A0A075B6Q4|A0A075B6Q4	HUMAN	NA	NA	1	6	1	20	19	4	6	3	5	8	10	4	6	1	6	6	15	5	6	3	6
tr|A0A075B6Q5|A0A075B6Q5	HUMAN	NA	NA	1	10	3	3	6	6	13	1	3	4	10	5	3	2	5	6	15	4	10	2	7
tr|A0A075B6R0|A0A075B6R0	HUMAN	NA	NA	1	9	2	4	6	2	9	2	5	5	13	1	7	3	6	6	13	6	6	3	10
tr|A0A075B6R1|A0A075B6R1	HUMAN	NA	NA	1	3	2	8	5	3	9	0	5	2	11	3	1	9	6	5	17	7	7	2	6
tr|A0A075B6R2|A0A075B6R2	HUMAN	NA	NA	1	7	2	2	3	3	9	2	4	7	13	1	4	6	5	4	19	6	10	6	4
tr|A0A075B6R9|A0A075B6R9	HUMAN	NA	NA	1	5	1	5	2	5	11	1	4	2	15	3	2	9	9	7	16	8	9	2	4
tr|A0A075B6S0|A0A075B6S0	HUMAN	NA	NA	1	0	0	0	0	1	2	0	0	2	2	0	1	0	0	0	1	3	2	0	2
tr|A0A075B6S2|A0A075B6S2	HUMAN	NA	NA	1	4	2	5	3	3	10	1	6	4	16	4	1	10	9	4	17	6	7	2	6
tr|A0A075B6S3|A0A075B6S3	HUMAN	NA	NA	1	3	2	6	2	3	12	1	3	2	13	4	3	9	8	8	17	6	10	3	5
tr|A0A075B6S4|A0A075B6S4	HUMAN	NA	NA	1	9	3	3	2	5	9	2	5	3	12	4	3	8	9	6	15	7	5	2	5
tr|A0A075B6S5|A0A075B6S5	HUMAN	NA	NA	1	8	3	6	1	2	8	0	5	4	14	3	2	8	9	5	16	9	6	2	6
tr|A0A075B6S6|A0A075B6S6	HUMAN	NA	NA	1	3	2	6	2	3	12	1	3	2	13	4	3	9	8	7	17	6	10	4	5
tr|A0A075B6S9|A0A075B6S9	HUMAN	NA	NA	1	6	2	5	1	2	10	0	5	3	14	2	3	9	8	7	17	8	8	2	6
tr|A0A075B6T3|A0A075B6T3	HUMAN	NA	NA	1	1	1	0	3	0	1	0	0	1	5	0	0	2	2	2	3	1	1	1	1
tr|A0A075B6T6|A0A075B6T6	HUMAN	NA	NA	1	6	2	5	5	4	6	0	5	5	13	2	5	4	9	5	17	3	7	4	6
tr|A0A075B6T7|A0A075B6T7	HUMAN	NA	NA	1	8	2	5	8	6	7	3	5	8	20	2	5	5	8	9	8	9	5	4	5
tr|A0A075B6T8|A0A075B6T8	HUMAN	NA	NA	1	7	2	5	8	6	10	2	3	6	9	4	5	6	6	2	12	5	7	1	6
tr|A0A075B6U4|A0A075B6U4	HUMAN	NA	NA	1	7	4	3	5	4	9	3	3	5	11	5	7	5	7	5	10	5	6	2	6
tr|A0A075B6U6|A0A075B6U6	HUMAN	NA	NA	1	6	2	4	7	7	6	2	3	8	16	2	1	3	6	3	13	8	9	1	6
tr|A0A075B6U7|A0A075B6U7	HUMAN	NA	NA	1	0	0	0	1	1	4	0	2	2	2	0	1	1	2	0	1	1	1	0	1
tr|A0A075B6U8|A0A075B6U8	HUMAN	NA	NA	1	0	0	1	0	1	2	0	1	1	3	1	0	1	0	2	3	1	1	0	1
tr|A0A075B6U9|A0A075B6U9	HUMAN	NA	NA	1	0	0	1	0	2	4	1	3	2	1	0	1	0	0	0	1	4	1	0	0
tr|A0A075B6V0|A0A075B6V0	HUMAN	NA	NA	1	1	0	2	0	2	2	0	0	2	4	1	0	0	1	1	1	1	1	0	0
tr|A0A075B6V1|A0A075B6V1	HUMAN	NA	NA	1	1	0	1	0	1	2	0	0	1	1	1	3	1	0	2	0	2	1	0	0
tr|A0A075B6V2|A0A075B6V2	HUMAN	NA	NA	1	0	0	0	0	3	2	0	0	3	1	0	3	1	0	0	1	1	1	0	2
tr|A0A075B6V3|A0A075B6V3	HUMAN	NA	NA	1	0	0	0	1	2	3	0	2	1	2	0	2	1	0	1	1	4	0	0	0
tr|A0A075B6V5|A0A075B6V5	HUMAN	NA	NA	1	6	3	4	7	5	4	1	6	9	17	3	3	3	4	2	14	8	8	3	3
tr|A0A075B6V6|A0A075B6V6	HUMAN	NA	NA	1	1	0	0	1	2	2	0	1	1	3	0	0	1	2	0	0	2	1	0	0
tr|A0A075B6V7|A0A075B6V7	HUMAN	NA	NA	1	0	0	1	0	2	3	0	0	0	2	0	2	2	1	1	1	1	2	0	1
tr|A0A075B6V8|A0A075B6V8	HUMAN	NA	NA	1	1	0	1	0	1	3	0	0	0	2	0	0	1	2	3	1	3	1	0	0
tr|A0A075B6V9|A0A075B6V9	HUMAN	NA	NA	1	0	0	0	1	2	3	0	0	2	0	1	1	0	1	2	0	2	2	0	0
tr|A0A075B6W1|A0A075B6W1	HUMAN	NA	NA	1	0	0	1	1	3	2	0	1	1	1	1	0	1	1	1	1	2	1	1	0
tr|A0A075B6W2|A0A075B6W2	HUMAN	NA	NA	1	1	0	0	0	1	5	1	1	1	2	0	1	1	1	0	1	4	1	0	1
tr|A0A075B6W3|A0A075B6W3	HUMAN	NA	NA	1	1	0	1	0	0	2	0	3	2	2	0	1	1	1	0	1	1	0	1	1
tr|A0A075B6W4|A0A075B6W4	HUMAN	NA	NA	1	1	0	1	0	1	3	0	0	3	2	0	0	1	0	2	2	3	1	0	0
tr|A0A075B6W5|A0A075B6W5	HUMAN	NA	NA	1	9	3	6	4	8	8	1	9	10	8	2	3	6	13	2	14	3	5	3	4
tr|A0A075B6W6|A0A075B6W6	HUMAN	NA	NA	1	1	0	1	0	1	3	0	0	2	1	0	2	1	0	0	1	5	1	0	0
tr|A0A075B6W7|A0A075B6W7	HUMAN	NA	NA	1	2	0	0	0	0	3	0	1	1	3	0	4	1	0	1	1	1	1	1	0
tr|A0A075B6W8|A0A075B6W8	HUMAN	NA	NA	1	2	0	0	0	1	4	0	1	3	2	0	1	1	0	1	0	2	2	0	0
tr|A0A075B6W9|A0A075B6W9	HUMAN	NA	NA	1	0	0	0	0	1	4	0	0	2	3	0	3	1	0	0	2	3	1	0	1
tr|A0A075B6X0|A0A075B6X0	HUMAN	NA	NA	1	1	0	1	0	1	6	1	2	1	2	0	0	1	1	0	1	2	0	0	1
tr|A0A075B6X3|A0A075B6X3	HUMAN	NA	NA	1	2	0	0	0	1	4	0	1	1	3	0	2	1	1	0	0	3	1	0	1
tr|A0A075B6X4|A0A075B6X4	HUMAN	NA	NA	1	1	0	0	0	1	4	0	1	2	2	0	0	1	1	0	3	2	1	0	2
tr|A0A075B6X5|A0A075B6X5	HUMAN	NA	NA	1	6	3	4	7	5	4	1	3	4	15	1	3	5	6	5	18	8	6	1	6
tr|A0A075B6X7|A0A075B6X7	HUMAN	NA	NA	1	0	0	1	0	1	2	0	2	2	1	0	0	2	0	0	3	2	2	0	1
tr|A0A075B6X8|A0A075B6X8	HUMAN	NA	NA	1	1	0	0	0	1	3	0	0	1	3	0	1	0	1	1	1	6	1	0	0
tr|A0A075B6X9|A0A075B6X9	HUMAN	NA	NA	1	0	0	1	0	1	4	0	0	0	3	0	0	1	1	3	1	3	1	1	1
tr|A0A075B6Y0|A0A075B6Y0	HUMAN	NA	NA	1	0	0	0	0	2	3	0	1	0	1	0	2	1	1	0	1	4	1	0	1
tr|A0A075B6Y1|A0A075B6Y1	HUMAN	NA	NA	1	0	0	2	0	1	2	1	3	2	2	0	1	1	0	2	0	1	0	0	0
tr|A0A075B6Y2|A0A075B6Y2	HUMAN	NA	NA	1	0	1	0	0	1	4	1	2	0	2	0	1	1	1	0	1	1	3	0	0
tr|A0A075B6Y3|A0A075B6Y3	HUMAN	NA	NA	1	1	0	0	0	1	3	0	3	1	1	0	0	1	0	2	5	1	0	0	1
tr|A0A075B6Y4|A0A075B6Y4	HUMAN	NA	NA	1	0	0	0	0	3	2	1	0	2	0	0	2	1	1	1	1	2	1	0	2
tr|A0A075B6Y5|A0A075B6Y5	HUMAN	NA	NA	1	1	0	0	1	1	3	0	1	2	2	0	1	0	0	1	1	1	2	0	1
tr|A0A075B6Y8|A0A075B6Y8	HUMAN	NA	NA	1	0	0	0	0	1	3	0	0	1	3	1	1	1	0	0	3	3	1	0	1
tr|A0A075B6Y9|A0A075B6Y9	HUMAN	NA	NA	1	0	0	0	0	1	5	0	1	3	2	0	2	1	1	0	2	1	1	0	1
tr|A0A075B6Z0|A0A075B6Z0	HUMAN	NA	NA	1	1	0	0	0	1	3	0	0	0	3	0	0	1	2	1	4	3	1	0	0
tr|A0A075B6Z1|A0A075B6Z1	HUMAN	NA	NA	1	2	0	1	0	1	2	0	0	1	1	0	1	0	0	1	2	3	2	0	1
tr|A0A075B6Z2|A0A075B6Z2	HUMAN	NA	NA	1	1	0	0	0	1	3	0	1	2	2	0	1	1	0	1	2	3	1	0	1
tr|A0A075B6Z3|A0A075B6Z3	HUMAN	NA	NA	1	1	0	0	0	1	4	1	2	0	1	0	0	2	0	1	3	2	1	0	1
tr|A0A075B6Z4|A0A075B6Z4	HUMAN	NA	NA	1	0	0	0	1	1	2	0	1	1	2	0	0	1	2	1	0	1	1	0	1
tr|A0A075B6Z5|A0A075B6Z5	HUMAN	NA	NA	1	2	0	0	0	2	4	1	1	1	2	0	1	1	0	1	1	1	1	0	1
tr|A0A075B6Z8|A0A075B6Z8	HUMAN	NA	NA	1	0	0	0	1	3	4	0	1	2	2	0	0	1	1	1	1	1	1	0	0
tr|A0A075B6Z9|A0A075B6Z9	HUMAN	NA	NA	1	1	0	1	0	2	3	0	0	1	0	0	0	1	2	0	1	4	3	1	0
tr|A0A075B700|A0A075B700	HUMAN	NA	NA	1	1	0	1	0	1	2	0	0	1	2	1	3	1	1	1	0	1	2	0	0
tr|A0A075B702|A0A075B702	HUMAN	NA	NA	1	1	0	0	0	1	3	0	0	1	3	0	3	1	0	0	3	2	1	0	1
tr|A0A075B704|A0A075B704	HUMAN	NA	NA	1	0	0	0	1	1	4	0	0	3	2	0	1	1	1	0	1	3	2	0	0
tr|A0A075B706|A0A075B706	HUMAN	NA	NA	1	0	0	1	1	1	2	0	1	2	1	0	0	1	0	1	0	3	2	0	0
tr|A0A075B708|A0A075B708	HUMAN	NA	NA	1	1	0	0	0	1	2	0	1	2	2	1	2	0	0	3	0	2	1	0	1
tr|A0A075B709|A0A075B709	HUMAN	NA	NA	1	0	0	0	0	1	4	0	1	2	1	0	1	1	2	0	1	3	2	0	1
tr|A0A075B710|A0A075B710	HUMAN	NA	NA	1	1	0	0	0	1	4	0	0	1	2	2	4	1	0	1	0	2	1	0	0
tr|A0A075B711|A0A075B711	HUMAN	NA	NA	1	1	0	0	0	1	3	0	1	1	2	0	2	1	0	1	2	2	2	0	0
tr|A0A075B712|A0A075B712	HUMAN	NA	NA	1	1	0	0	0	1	3	0	2	1	2	0	1	1	3	1	0	2	1	0	0
tr|A0A075B713|A0A075B713	HUMAN	NA	NA	1	0	0	0	1	1	2	0	1	1	1	0	0	1	2	1	4	3	1	0	1
tr|A0A075B714|A0A075B714	HUMAN	NA	NA	1	1	0	1	0	1	3	0	1	1	1	0	3	1	1	1	0	0	3	0	1
tr|A0A075B734|A0A075B734	HUMAN	NA	NA	1	28	4	7	17	19	32	14	24	8	33	15	11	19	6	14	28	20	31	9	8
sp|A0A075B759|PAL4E	HUMAN	NA	NA	1	10	4	8	9	14	19	4	13	16	6	4	9	5	3	9	10	10	7	1	3
tr|A0A075B767|A0A075B767	HUMAN	NA	NA	1	8	4	10	8	13	18	4	13	16	7	4	9	5	3	8	10	11	9	1	3
tr|A0A075B792|A0A075B792	HUMAN	NA	NA	1	22	6	0	3	3	13	0	1	3	20	2	0	25	8	12	19	8	8	3	0
tr|A0A075B7B8|A0A075B7B8	HUMAN	NA	NA	1	8	3	3	6	4	12	2	4	4	11	3	4	2	5	4	15	6	10	4	7
tr|A0A075B7B9|A0A075B7B9	HUMAN	NA	NA	1	1	1	0	1	1	0	0	0	0	0	0	1	0	0	0	1	2	0	0	2
tr|A0A075B7D0|A0A075B7D0	HUMAN	NA	NA	1	12	2	4	4	3	10	2	4	5	6	4	3	3	7	7	11	11	8	4	7
tr|A0A075B7D4|A0A075B7D4	HUMAN	NA	NA	1	8	3	5	2	2	10	0	5	1	15	2	1	7	10	6	17	10	6	2	5
tr|A0A075B7D8|A0A075B7D8	HUMAN	NA	NA	1	9	3	3	7	4	12	1	3	6	15	3	4	1	6	6	12	6	10	2	6
tr|A0A075B7E0|A0A075B7E0	HUMAN	NA	NA	1	0	0	1	0	1	1	0	0	0	0	0	0	0	0	0	0	2	0	1	4
tr|A0A075B7E8|A0A075B7E8	HUMAN	NA	NA	1	8	3	4	4	5	12	1	3	4	11	5	4	2	6	6	15	5	10	4	5
tr|A0A075B7F0|A0A075B7F0	HUMAN	NA	NA	1	10	3	3	4	5	15	2	3	4	11	4	3	2	5	6	12	4	11	3	6
tr|A0A075B7F1|A0A075B7F1	HUMAN	NA	NA	1	8	3	4	5	5	13	1	4	3	9	3	7	4	5	5	13	4	10	3	7
tr|A0A087WSX0|A0A087WSX0	HUMAN	NA	NA	1	10	4	5	2	2	10	2	5	4	15	2	2	7	8	3	23	6	3	3	7
tr|A0A087WSX2|A0A087WSX2	HUMAN	NA	NA	1	12	2	4	3	3	11	2	3	5	6	5	3	3	7	6	10	10	9	6	7
tr|A0A087WSX4|A0A087WSX4	HUMAN	NA	NA	1	8	3	3	5	4	12	0	4	4	10	3	4	2	5	6	15	6	11	4	7
tr|A0A087WSY0|A0A087WSY0	HUMAN	NA	NA	1	2	3	9	14	10	6	7	8	11	11	4	13	10	10	8	15	10	8	2	4
tr|A0A087WSY4|A0A087WSY4	HUMAN	NA	NA	1	7	2	2	2	3	10	2	5	6	14	1	2	5	6	5	20	6	8	5	7
tr|A0A087WSY6|A0A087WSY6	HUMAN	NA	NA	1	11	2	2	5	4	8	0	6	1	14	2	3	9	9	5	14	9	4	3	5
tr|A0A087WSZ0|A0A087WSZ0	HUMAN	NA	NA	1	9	4	4	2	4	9	0	5	2	15	4	0	8	9	5	17	8	3	3	7
tr|A0A087WSZ9|A0A087WSZ9	HUMAN	NA	NA	1	6	2	2	7	3	8	3	4	8	14	2	2	3	10	3	14	6	7	3	5
tr|A0A087WT01|A0A087WT01	HUMAN	NA	NA	1	5	2	3	6	5	9	1	4	5	15	1	2	3	9	3	12	8	10	3	3
tr|A0A087WT02|A0A087WT02	HUMAN	NA	NA	1	7	2	4	7	5	10	1	2	6	15	2	3	4	4	3	11	11	7	1	7
tr|A0A087WT03|A0A087WT03	HUMAN	NA	NA	1	8	3	4	5	2	5	4	10	3	8	3	6	4	4	7	7	12	7	1	6
tr|A0A087WTG2|A0A087WTG2	HUMAN	NA	NA	1	12	2	2	1	1	1	1	0	1	0	1	3	8	0	3	4	2	3	1	0
sp|A0A087WTH1|TM265	HUMAN	NA	NA	1	18	6	1	10	2	6	2	8	4	16	2	1	4	1	8	6	2	6	4	1
sp|A0A087WTH5|KCE1B	HUMAN	NA	NA	1	7	1	3	9	6	8	3	5	7	14	5	7	8	6	7	11	8	9	2	6
tr|A0A087WTJ2|A0A087WTJ2	HUMAN	NA	NA	1	39	14	20	33	22	41	14	19	20	59	6	16	17	31	41	35	32	34	6	12
tr|A0A087WTM6|A0A087WTM6	HUMAN	NA	NA	1	9	3	2	3	1	19	0	2	0	7	2	0	8	1	15	5	8	5	1	0
tr|A0A087WU04|A0A087WU04	HUMAN	NA	NA	1	1	0	0	0	2	3	0	1	0	2	0	2	1	1	1	0	4	1	0	0
tr|A0A087WUJ7|A0A087WUJ7	HUMAN	NA	NA	1	16	6	11	12	9	14	2	2	7	31	3	10	11	11	19	15	15	17	8	8
sp|A0A087WUL8|NBPFJ	HUMAN	NA	NA	1	93	159	322	540	59	216	26	75	223	443	23	28	289	243	287	371	65	196	4	181
tr|A0A087WUM0|A0A087WUM0	HUMAN	NA	NA	1	7	0	15	14	5	19	3	11	11	20	4	12	10	9	11	11	4	13	2	5
tr|A0A087WUV0|A0A087WUV0	HUMAN	NA	NA	1	26	25	15	56	17	31	35	21	45	35	3	17	21	36	27	49	31	14	3	15
tr|A0A087WV48|A0A087WV48	HUMAN	NA	NA	1	2	3	4	5	6	13	5	7	4	3	2	2	12	6	7	15	9	7	3	1
tr|A0A087WV62|A0A087WV62	HUMAN	NA	NA	1	9	6	2	9	8	6	2	6	9	10	2	4	7	7	2	11	5	6	1	4
tr|A0A087WV96|A0A087WV96	HUMAN	NA	NA	1	18	6	24	28	29	25	7	33	42	58	15	19	36	16	23	29	32	41	5	17
tr|A0A087WVE0|A0A087WVE0	HUMAN	NA	NA	1	6	3	0	5	2	10	2	2	3	4	3	0	13	11	18	8	7	1	5	0
sp|A0A087WVF3|TBC3D	HUMAN	NA	NA	1	37	13	30	33	17	42	15	21	31	48	12	10	47	32	47	38	23	25	15	13
tr|A0A087WW49|A0A087WW49	HUMAN	NA	NA	1	6	2	2	4	3	8	2	4	7	13	1	4	7	5	4	19	5	11	6	4
tr|A0A087WWA1|A0A087WWA1	HUMAN	NA	NA	1	5	1	1	0	4	9	2	6	1	6	5	3	12	5	17	5	6	3	2	2
tr|A0A087WWC5|A0A087WWC5	HUMAN	NA	NA	1	7	4	4	5	4	4	3	4	3	8	1	0	2	4	2	8	5	5	2	0
tr|A0A087WWL8|A0A087WWL8	HUMAN	NA	NA	1	11	7	6	4	6	8	2	5	5	12	2	3	16	5	8	7	8	8	6	0
tr|A0A087WWQ2|A0A087WWQ2	HUMAN	NA	NA	1	13	3	12	8	8	19	6	10	17	25	7	7	16	9	14	16	7	22	1	3
tr|A0A087WWU0|A0A087WWU0	HUMAN	NA	NA	1	4	0	3	10	0	2	0	0	8	0	0	2	1	3	0	2	2	2	1	0
tr|A0A087WWV3|A0A087WWV3	HUMAN	NA	NA	1	4	3	4	9	2	5	2	1	2	11	2	0	9	7	7	1	3	2	4	2
tr|A0A087WWV8|A0A087WWV8	HUMAN	NA	NA	1	13	5	7	6	8	13	1	7	8	16	3	4	11	15	7	27	11	14	4	5
tr|A0A087WX66|A0A087WX66	HUMAN	NA	NA	1	5	1	0	0	0	2	0	1	0	8	1	0	6	1	1	3	2	0	0	1
tr|A0A087WXM4|A0A087WXM4	HUMAN	NA	NA	1	5	3	5	10	1	7	2	3	7	7	5	1	6	5	4	3	3	5	1	1
sp|A0A087WXM9|MEIKN	HUMAN	NA	NA	1	23	7	16	30	10	18	5	14	36	27	5	19	23	13	15	57	23	21	3	8
sp|A0A087WXS9|TBC3I	HUMAN	NA	NA	1	37	13	30	33	17	42	15	21	31	47	13	10	47	32	47	38	23	25	15	13
tr|A0A087WYN8|A0A087WYN8	HUMAN	NA	NA	1	13	5	1	3	2	8	4	3	6	6	3	1	14	2	14	23	14	3	5	0
tr|A0A087WZ39|A0A087WZ39	HUMAN	NA	NA	1	7	4	7	1	6	8	4	2	4	12	5	7	7	8	5	8	7	4	2	6
tr|A0A087WZ62|A0A087WZ62	HUMAN	NA	NA	1	75	22	28	43	60	53	22	36	34	107	15	24	48	28	48	56	36	48	19	42
tr|A0A087WZ82|A0A087WZ82	HUMAN	NA	NA	1	8	5	6	10	9	12	2	7	8	19	3	5	7	4	12	9	2	11	0	5
tr|A0A087WZF3|A0A087WZF3	HUMAN	NA	NA	1	0	1	0	0	1	13	1	0	2	1	1	13	2	6	8	4	0	4	1	5
tr|A0A087WZG4|A0A087WZG4	HUMAN	NA	NA	1	76	12	49	109	30	72	20	39	68	126	18	29	74	83	98	100	46	47	8	17
tr|A0A087WZW9|A0A087WZW9	HUMAN	NA	NA	1	12	4	5	6	3	17	2	4	4	11	4	4	9	13	6	22	11	8	5	7
tr|A0A087WZY1|A0A087WZY1	HUMAN	NA	NA	1	10	3	10	8	5	41	5	3	6	18	2	4	52	46	10	20	4	10	5	3
tr|A0A087X002|A0A087X002	HUMAN	NA	NA	1	12	33	9	11	9	26	8	1	6	18	3	10	12	14	7	17	22	9	2	9
tr|A0A087X039|A0A087X039	HUMAN	NA	NA	1	7	2	5	5	2	6	4	6	5	15	1	5	5	3	8	13	8	6	5	8
tr|A0A087X096|A0A087X096	HUMAN	NA	NA	1	0	0	0	0	1	5	0	1	2	2	0	1	1	2	0	2	3	1	0	0
tr|A0A087X0B3|A0A087X0B3	HUMAN	NA	NA	1	16	12	18	24	21	14	11	21	20	30	10	19	18	10	17	20	20	19	4	10
tr|A0A087X0K7|A0A087X0K7	HUMAN	NA	NA	1	6	3	4	6	3	8	5	5	4	11	5	4	7	6	7	11	6	7	3	4
tr|A0A087X0M5|A0A087X0M5	HUMAN	NA	NA	1	8	5	3	8	4	9	3	5	5	11	5	3	8	6	11	9	1	7	1	4
tr|A0A087X0R7|A0A087X0R7	HUMAN	NA	NA	1	26	11	29	37	20	38	17	18	26	55	13	18	42	31	42	42	24	29	9	13
tr|A0A087X0T9|A0A087X0T9	HUMAN	NA	NA	1	10	4	9	24	10	6	4	13	18	17	2	9	14	12	11	22	8	7	3	9
sp|A0A087X179|TBC3E	HUMAN	NA	NA	1	37	13	30	33	17	42	15	21	33	48	12	10	47	32	45	38	23	25	15	13
tr|A0A087X1B8|A0A087X1B8	HUMAN	NA	NA	1	10	6	4	9	7	15	7	8	9	16	3	3	16	7	9	17	9	11	4	4
tr|A0A087X1C1|A0A087X1C1	HUMAN	NA	NA	1	1	2	5	6	4	4	2	1	10	9	1	2	5	4	4	11	5	3	1	0
sp|A0A087X1C5|CP2D7	HUMAN	NA	NA	1	42	9	23	28	31	36	16	16	15	66	11	11	40	23	41	25	25	44	7	6
sp|A0A087X1G2|TBC3K	HUMAN	NA	NA	1	37	13	30	33	17	42	15	22	33	48	12	10	47	31	46	38	22	25	15	13
tr|A0A087X1L8|A0A087X1L8	HUMAN	NA	NA	1	13	6	8	8	5	11	2	9	3	27	2	14	9	7	9	18	13	19	5	4
tr|A0A087X1X8|A0A087X1X8	HUMAN	NA	NA	1	28	10	2	5	2	14	2	0	2	35	0	0	30	9	13	31	13	16	3	0
tr|A0A088AWK7|A0A088AWK7	HUMAN	NA	NA	1	14	9	16	29	10	16	6	17	27	42	9	10	19	23	21	28	19	23	12	8
tr|A0A096LNI1|A0A096LNI1	HUMAN	NA	NA	1	22	0	0	10	0	23	0	0	0	7	0	0	10	0	0	5	5	13	6	0
tr|A0A096LNI4|A0A096LNI4	HUMAN	NA	NA	1	29	3	2	9	4	31	5	3	8	16	3	1	29	3	37	14	4	5	4	0
tr|A0A096LNI7|A0A096LNI7	HUMAN	NA	NA	1	11	5	2	4	2	8	5	7	10	17	1	2	9	1	12	17	7	6	2	0
tr|A0A096LNI8|A0A096LNI8	HUMAN	NA	NA	1	1	0	0	0	0	0	0	0	7	2	2	0	0	2	8	1	1	0	1	0
tr|A0A096LNJ6|A0A096LNJ6	HUMAN	NA	NA	1	6	2	3	6	9	8	6	3	7	18	3	4	13	7	5	11	8	5	1	1
tr|A0A096LNJ8|A0A096LNJ8	HUMAN	NA	NA	1	3	0	1	2	0	1	1	2	1	5	1	0	4	0	4	4	3	3	0	0
tr|A0A096LNJ9|A0A096LNJ9	HUMAN	NA	NA	1	1	5	3	5	2	6	3	0	6	2	3	2	6	4	12	4	2	5	1	3
tr|A0A096LNL0|A0A096LNL0	HUMAN	NA	NA	1	23	9	4	14	2	20	11	9	13	20	2	2	13	5	27	23	11	8	8	3
tr|A0A096LNM4|A0A096LNM4	HUMAN	NA	NA	1	2	7	2	3	4	3	0	5	2	11	2	2	3	1	1	7	2	6	1	3
tr|A0A096LNM6|A0A096LNM6	HUMAN	NA	NA	1	3	2	0	2	0	1	2	2	5	7	0	0	2	0	3	2	0	1	1	0
tr|A0A096LNN0|A0A096LNN0	HUMAN	NA	NA	1	1	1	0	1	0	4	0	2	0	0	0	0	1	0	2	1	1	2	0	0
tr|A0A096LNN9|A0A096LNN9	HUMAN	NA	NA	1	4	6	5	6	1	15	8	5	6	16	5	2	8	4	7	13	5	7	2	3
tr|A0A096LNP1|A0A096LNP1	HUMAN	NA	NA	1	3	6	4	3	5	2	2	5	5	5	2	2	3	2	4	6	3	4	1	3
tr|A0A096LNP2|A0A096LNP2	HUMAN	NA	NA	1	5	4	0	2	2	0	4	4	4	7	3	0	2	2	2	3	3	7	3	5
tr|A0A096LNP3|A0A096LNP3	HUMAN	NA	NA	1	6	2	4	6	9	7	6	2	8	17	2	3	14	6	6	11	9	4	1	1
tr|A0A096LNP8|A0A096LNP8	HUMAN	NA	NA	1	0	1	0	1	1	0	1	0	1	4	0	0	0	1	0	3	2	3	0	1
tr|A0A096LNQ6|A0A096LNQ6	HUMAN	NA	NA	1	0	0	0	1	0	0	0	0	10	0	1	0	0	2	0	2	0	0	0	0
tr|A0A096LNQ9|A0A096LNQ9	HUMAN	NA	NA	1	17	5	4	7	4	7	5	11	9	15	1	7	17	16	11	17	13	5	4	2
tr|A0A096LNR5|A0A096LNR5	HUMAN	NA	NA	1	6	3	4	6	9	7	6	3	7	15	2	4	16	6	6	10	9	3	1	1
tr|A0A096LNS0|A0A096LNS0	HUMAN	NA	NA	1	9	2	2	6	7	4	10	8	4	18	3	5	12	4	3	14	5	9	1	1
tr|A0A096LNS1|A0A096LNS1	HUMAN	NA	NA	1	21	0	1	10	0	24	0	0	0	5	0	0	10	0	0	5	5	15	5	0
tr|A0A096LNS6|A0A096LNS6	HUMAN	NA	NA	1	47	10	5	12	6	37	7	3	21	22	5	3	22	17	32	26	13	7	2	3
tr|A0A096LNS7|A0A096LNS7	HUMAN	NA	NA	1	9	0	0	0	2	2	1	1	0	0	0	0	3	0	0	2	0	1	0	0
tr|A0A096LNS8|A0A096LNS8	HUMAN	NA	NA	1	1	2	1	1	1	2	4	2	4	4	1	1	0	1	3	5	3	2	1	3
tr|A0A096LNT2|A0A096LNT2	HUMAN	NA	NA	1	7	5	2	2	1	16	3	4	3	5	2	2	11	3	15	13	6	2	5	1
tr|A0A096LNT5|A0A096LNT5	HUMAN	NA	NA	1	1	3	0	0	0	2	3	0	0	1	0	0	2	5	3	8	1	1	1	0
tr|A0A096LNU4|A0A096LNU4	HUMAN	NA	NA	1	3	4	3	6	5	3	2	8	11	15	2	6	10	2	4	6	4	7	2	4
tr|A0A096LNU5|A0A096LNU5	HUMAN	NA	NA	1	1	5	4	5	2	6	3	0	6	2	3	1	6	4	12	4	2	5	1	3
tr|A0A096LNU8|A0A096LNU8	HUMAN	NA	NA	1	12	6	6	15	7	8	2	10	17	23	7	9	12	12	14	12	7	13	7	2
tr|A0A096LNW0|A0A096LNW0	HUMAN	NA	NA	1	1	0	1	3	1	0	0	1	0	4	0	1	1	1	1	1	1	1	0	1
tr|A0A096LNW3|A0A096LNW3	HUMAN	NA	NA	1	10	4	0	4	4	7	6	5	2	16	2	2	3	4	1	14	5	6	2	1
tr|A0A096LNW5|A0A096LNW5	HUMAN	NA	NA	1	8	33	10	14	9	27	9	1	7	13	3	11	10	15	11	10	24	10	3	8
tr|A0A096LNX5|A0A096LNX5	HUMAN	NA	NA	1	11	4	5	7	5	8	5	4	8	8	1	5	10	3	3	8	4	11	1	1
tr|A0A096LNY1|A0A096LNY1	HUMAN	NA	NA	1	1	1	0	0	0	0	1	0	7	1	3	0	0	1	7	2	0	0	1	0
tr|A0A096LNY2|A0A096LNY2	HUMAN	NA	NA	1	3	0	1	1	0	3	0	1	4	1	0	0	0	2	5	4	0	1	0	0
tr|A0A096LNY8|A0A096LNY8	HUMAN	NA	NA	1	1	0	0	0	2	1	1	0	1	4	1	3	0	0	0	3	1	3	0	1
tr|A0A096LNZ4|A0A096LNZ4	HUMAN	NA	NA	1	5	3	5	2	1	7	1	2	1	12	3	4	6	8	6	15	2	6	2	0
tr|A0A096LNZ6|A0A096LNZ6	HUMAN	NA	NA	1	3	1	0	0	0	0	1	0	9	2	0	1	0	1	2	0	3	0	1	0
tr|A0A096LP01|A0A096LP01	HUMAN	NA	NA	1	3	0	3	8	3	8	0	2	6	5	3	3	5	1	5	11	8	9	4	8
tr|A0A096LP06|A0A096LP06	HUMAN	NA	NA	1	13	2	0	11	1	17	1	1	1	3	2	0	4	6	6	7	2	5	6	0
tr|A0A096LP13|A0A096LP13	HUMAN	NA	NA	1	0	0	0	0	0	0	0	0	4	0	0	1	0	0	29	28	2	0	0	0
tr|A0A096LP14|A0A096LP14	HUMAN	NA	NA	1	4	1	0	3	0	2	0	2	2	6	1	0	3	1	2	1	0	1	2	0
tr|A0A096LP20|A0A096LP20	HUMAN	NA	NA	1	4	0	1	2	3	4	3	5	1	8	0	0	3	2	0	6	3	2	0	3
tr|A0A096LP29|A0A096LP29	HUMAN	NA	NA	1	6	3	4	6	9	7	6	4	7	15	2	4	16	6	6	10	8	3	1	1
tr|A0A096LP31|A0A096LP31	HUMAN	NA	NA	1	5	3	0	2	2	0	4	3	4	7	3	0	3	2	2	2	3	8	4	5
tr|A0A096LP35|A0A096LP35	HUMAN	NA	NA	1	1	1	0	0	1	0	0	1	1	2	1	0	0	0	2	1	0	0	0	0
tr|A0A096LP38|A0A096LP38	HUMAN	NA	NA	1	2	1	1	7	2	2	3	1	3	2	2	5	1	4	2	2	2	2	2	0
tr|A0A096LP40|A0A096LP40	HUMAN	NA	NA	1	9	4	1	6	8	9	3	7	11	11	4	4	8	0	6	25	6	9	3	2
tr|A0A096LP41|A0A096LP41	HUMAN	NA	NA	1	8	5	6	7	4	12	8	8	3	16	4	2	6	13	4	12	5	12	2	0
tr|A0A096LP43|A0A096LP43	HUMAN	NA	NA	1	0	1	0	0	0	3	0	0	0	3	0	0	1	0	6	3	0	0	1	0
tr|A0A096LP46|A0A096LP46	HUMAN	NA	NA	1	3	1	0	1	0	1	0	0	0	7	0	0	0	0	2	1	1	1	0	0
sp|A0A096LP49|CC187	HUMAN	NA	NA	1	106	26	42	55	15	91	26	11	47	90	10	9	119	69	94	118	46	51	29	9
sp|A0A096LP55|QCR6L	HUMAN	NA	NA	1	3	4	7	22	3	2	5	0	6	11	2	2	2	3	4	4	5	5	0	1
tr|A0A096LP58|A0A096LP58	HUMAN	NA	NA	1	11	5	6	8	4	25	2	6	5	28	1	4	12	7	17	15	8	6	5	3
tr|A0A096LP67|A0A096LP67	HUMAN	NA	NA	1	1	0	0	1	0	0	1	0	2	3	1	0	2	1	2	2	2	0	0	0
tr|A0A096LP74|A0A096LP74	HUMAN	NA	NA	1	0	1	3	2	0	1	0	1	3	2	0	2	1	0	4	1	1	1	0	2
tr|A0A096LP75|A0A096LP75	HUMAN	NA	NA	1	39	1	25	35	11	37	6	20	30	42	8	6	52	34	22	40	16	29	1	10
tr|A0A096LP79|A0A096LP79	HUMAN	NA	NA	1	3	3	3	7	2	13	7	7	5	19	2	2	9	6	7	14	6	8	3	2
tr|A0A096LP83|A0A096LP83	HUMAN	NA	NA	1	0	2	0	0	2	2	1	9	3	8	1	1	0	0	1	3	2	2	0	7
tr|A0A096LP88|A0A096LP88	HUMAN	NA	NA	1	6	6	5	6	6	9	9	3	2	16	3	2	16	5	8	15	7	8	0	1
tr|A0A096LP89|A0A096LP89	HUMAN	NA	NA	1	8	4	6	7	4	12	8	8	3	16	4	2	6	13	4	12	5	12	2	1
tr|A0A096LP93|A0A096LP93	HUMAN	NA	NA	1	14	8	4	5	1	21	8	5	5	13	3	1	12	9	19	18	5	9	6	1
tr|A0A096LP95|A0A096LP95	HUMAN	NA	NA	1	1	0	0	0	2	0	0	3	1	4	1	0	0	0	1	2	1	1	0	0
tr|A0A096LPA0|A0A096LPA0	HUMAN	NA	NA	1	2	6	6	13	4	7	0	7	8	15	4	4	10	5	8	17	6	7	2	1
tr|A0A096LPA5|A0A096LPA5	HUMAN	NA	NA	1	1	1	1	0	4	0	1	2	1	1	2	2	1	0	0	2	1	1	0	1
tr|A0A096LPA7|A0A096LPA7	HUMAN	NA	NA	1	0	1	0	1	4	0	1	0	2	3	0	1	0	0	2	3	0	1	1	1
tr|A0A096LPA9|A0A096LPA9	HUMAN	NA	NA	1	25	12	9	17	11	26	16	23	22	38	6	11	26	20	40	35	36	19	8	4
tr|A0A096LPC9|A0A096LPC9	HUMAN	NA	NA	1	5	9	3	6	3	14	5	5	8	17	3	2	9	6	7	10	4	8	2	2
tr|A0A096LPD2|A0A096LPD2	HUMAN	NA	NA	1	1	0	0	0	1	1	1	0	1	2	0	0	1	2	0	3	3	0	0	0
tr|A0A096LPE2|A0A096LPE2	HUMAN	NA	NA	1	18	3	13	9	12	22	2	7	10	16	7	8	5	4	17	22	5	11	6	11
tr|A0A096LPE4|A0A096LPE4	HUMAN	NA	NA	1	6	2	3	6	9	8	6	3	7	18	3	4	13	6	6	11	8	5	1	1
tr|A0A096LPE9|A0A096LPE9	HUMAN	NA	NA	1	5	5	1	4	14	5	7	4	6	26	1	3	19	2	1	12	11	7	2	4
tr|A0A096LPF4|A0A096LPF4	HUMAN	NA	NA	1	1	0	0	0	0	1	0	0	0	6	1	0	0	1	3	4	1	4	0	1
tr|A0A096LPF6|A0A096LPF6	HUMAN	NA	NA	1	7	1	1	1	4	8	3	5	1	7	1	0	3	4	4	5	3	3	0	2
tr|A0A096LPF7|A0A096LPF7	HUMAN	NA	NA	1	7	3	0	5	4	3	2	1	2	7	0	1	5	2	8	8	1	0	1	0
tr|A0A096LPG0|A0A096LPG0	HUMAN	NA	NA	1	6	2	3	5	9	9	6	2	7	18	2	4	14	7	5	11	9	5	1	1
tr|A0A096LPG2|A0A096LPG2	HUMAN	NA	NA	1	0	3	1	1	1	1	1	0	0	4	0	0	3	0	2	3	1	0	2	0
tr|A0A096LPH3|A0A096LPH3	HUMAN	NA	NA	1	5	0	0	5	0	3	0	2	2	6	2	1	6	2	4	4	5	3	5	2
tr|A0A096LPH7|A0A096LPH7	HUMAN	NA	NA	1	12	5	15	12	5	10	10	5	8	22	6	5	12	6	7	29	8	19	2	5
tr|A0A096LPI1|A0A096LPI1	HUMAN	NA	NA	1	8	1	5	3	7	8	10	6	0	8	1	1	5	1	1	12	6	6	3	0
sp|A0A096LPI5|GVQW2	HUMAN	NA	NA	1	8	7	3	3	3	5	6	2	3	12	2	2	10	6	7	14	5	5	3	2
tr|A0A096LPI6|A0A096LPI6	HUMAN	NA	NA	1	27	5	10	22	10	22	14	13	23	31	4	6	10	10	10	14	13	28	2	4
tr|A0A096LPJ5|A0A096LPJ5	HUMAN	NA	NA	1	48	10	5	12	6	36	7	3	21	22	5	3	21	18	31	27	13	7	3	3
tr|A0A096LPJ6|A0A096LPJ6	HUMAN	NA	NA	1	6	2	4	6	9	6	6	3	7	15	2	4	16	6	7	11	9	3	1	1
tr|A0A096LPK6|A0A096LPK6	HUMAN	NA	NA	1	9	2	6	10	10	6	4	3	8	20	2	6	14	5	9	13	6	11	6	5
tr|A0A096LPK9|A0A096LPK9	HUMAN	NA	NA	1	19	12	10	6	26	16	6	30	9	50	15	12	13	9	16	15	15	27	1	9
tr|A0A096LPL3|A0A096LPL3	HUMAN	NA	NA	1	15	2	4	2	1	7	2	1	3	11	2	3	10	0	11	3	2	5	0	0
tr|A0A0A0MQY5|A0A0A0MQY5	HUMAN	NA	NA	1	7	3	1	4	0	5	1	1	0	9	2	4	6	2	1	6	5	4	0	0
tr|A0A0A0MRY4|A0A0A0MRY4	HUMAN	NA	NA	1	91	29	67	79	32	77	26	35	68	91	22	39	64	55	77	113	55	51	14	20
tr|A0A0A0MRZ7|A0A0A0MRZ7	HUMAN	NA	NA	1	6	2	6	5	5	9	1	4	2	15	5	1	7	7	6	17	7	7	2	6
tr|A0A0A0MRZ8|A0A0A0MRZ8	HUMAN	NA	NA	1	11	2	4	5	4	7	1	4	1	16	1	2	10	8	6	14	9	3	3	5
tr|A0A0A0MRZ9|A0A0A0MRZ9	HUMAN	NA	NA	1	7	3	5	2	3	12	4	3	3	14	2	5	7	6	5	22	6	5	4	6
tr|A0A0A0MS00|A0A0A0MS00	HUMAN	NA	NA	1	9	2	6	5	1	9	2	6	2	9	3	2	8	9	4	12	11	7	2	6
tr|A0A0A0MS01|A0A0A0MS01	HUMAN	NA	NA	1	7	2	4	7	3	4	2	10	11	10	3	4	3	5	5	14	9	8	2	4
tr|A0A0A0MS02|A0A0A0MS02	HUMAN	NA	NA	1	8	3	4	5	2	8	2	5	4	15	1	5	5	4	7	13	9	4	4	9
tr|A0A0A0MS03|A0A0A0MS03	HUMAN	NA	NA	1	7	4	2	7	5	12	3	3	1	14	2	4	7	8	7	12	4	5	2	5
tr|A0A0A0MS04|A0A0A0MS04	HUMAN	NA	NA	1	10	4	4	4	4	8	2	1	5	13	5	5	6	5	4	12	7	7	1	8
tr|A0A0A0MS05|A0A0A0MS05	HUMAN	NA	NA	1	5	4	3	5	5	13	4	3	2	15	1	4	8	9	4	12	5	6	1	5
tr|A0A0A0MS06|A0A0A0MS06	HUMAN	NA	NA	1	9	6	3	6	5	7	4	2	10	13	4	4	5	10	2	10	8	4	1	3
tr|A0A0A0MS10|A0A0A0MS10	HUMAN	NA	NA	1	4	3	7	2	2	6	1	5	7	17	3	2	7	4	4	12	18	7	4	4
tr|A0A0A0MS11|A0A0A0MS11	HUMAN	NA	NA	1	10	3	3	6	4	15	1	3	3	12	3	3	3	5	6	12	5	10	3	6
tr|A0A0A0MS13|A0A0A0MS13	HUMAN	NA	NA	1	6	3	3	3	3	9	1	5	8	15	3	2	6	5	4	20	8	8	5	8
tr|A0A0A0MS14|A0A0A0MS14	HUMAN	NA	NA	1	11	2	5	4	4	6	1	3	5	7	6	3	2	7	8	11	11	8	5	8
tr|A0A0A0MS15|A0A0A0MS15	HUMAN	NA	NA	1	9	3	4	6	6	14	0	4	6	10	3	1	2	5	7	12	8	10	3	6
tr|A0A0A0MSL8|A0A0A0MSL8	HUMAN	NA	NA	1	18	4	5	11	6	15	4	4	5	11	6	4	7	3	13	7	6	14	2	2
tr|A0A0A0MT08|A0A0A0MT08	HUMAN	NA	NA	1	85	28	48	88	30	71	34	63	73	183	46	50	88	59	70	141	64	82	10	21
tr|A0A0A0MT36|A0A0A0MT36	HUMAN	NA	NA	1	7	2	4	4	4	7	2	7	5	11	1	1	8	9	3	21	7	5	2	4
tr|A0A0A0MT69|A0A0A0MT69	HUMAN	NA	NA	1	0	0	0	1	1	3	0	1	2	1	0	0	0	0	0	0	2	1	0	0
tr|A0A0A0MT70|A0A0A0MT70	HUMAN	NA	NA	1	2	0	0	0	1	3	0	0	0	3	0	1	0	0	1	2	2	2	0	0
tr|A0A0A0MT74|A0A0A0MT74	HUMAN	NA	NA	1	9	4	5	1	5	9	0	5	4	13	3	2	7	10	4	18	7	4	1	6
tr|A0A0A0MT76|A0A0A0MT76	HUMAN	NA	NA	1	1	2	1	1	2	3	0	0	1	5	0	0	6	3	4	4	3	3	2	1
tr|A0A0A0MT78|A0A0A0MT78	HUMAN	NA	NA	1	0	0	0	1	1	2	0	0	0	1	0	0	1	1	1	1	3	1	0	2
tr|A0A0A0MT82|A0A0A0MT82	HUMAN	NA	NA	1	7	1	0	1	3	9	0	0	1	4	1	0	5	2	0	4	3	5	0	1
tr|A0A0A0MT84|A0A0A0MT84	HUMAN	NA	NA	1	1	0	1	0	1	1	0	2	2	1	0	0	1	0	1	3	3	1	1	0
tr|A0A0A0MT85|A0A0A0MT85	HUMAN	NA	NA	1	0	1	0	1	1	2	0	1	2	1	0	0	0	1	0	1	1	0	0	0
tr|A0A0A0MT86|A0A0A0MT86	HUMAN	NA	NA	1	0	0	0	3	2	3	1	0	0	3	0	0	1	2	1	1	2	3	1	1
tr|A0A0A0MT87|A0A0A0MT87	HUMAN	NA	NA	1	2	0	0	0	1	2	0	1	1	2	0	1	0	1	1	1	1	1	0	1
tr|A0A0A0MT89|A0A0A0MT89	HUMAN	NA	NA	1	0	0	0	1	1	2	0	1	2	0	0	0	0	1	0	0	2	1	1	0
tr|A0A0A0MT92|A0A0A0MT92	HUMAN	NA	NA	1	1	1	0	0	1	3	0	0	0	3	0	0	0	1	0	1	2	2	0	0
tr|A0A0A0MT93|A0A0A0MT93	HUMAN	NA	NA	1	0	2	0	0	2	4	0	1	1	1	0	1	0	1	1	2	2	5	0	0
tr|A0A0A0MT94|A0A0A0MT94	HUMAN	NA	NA	1	0	0	0	2	2	3	0	0	0	3	0	1	0	0	1	1	2	1	0	0
tr|A0A0A0MT96|A0A0A0MT96	HUMAN	NA	NA	1	0	0	1	0	2	2	0	1	2	0	0	0	1	0	0	0	2	1	0	0
tr|A0A0A0MT97|A0A0A0MT97	HUMAN	NA	NA	1	1	0	0	1	2	2	0	2	2	1	0	0	1	0	0	1	4	1	1	0
tr|A0A0A0MT99|A0A0A0MT99	HUMAN	NA	NA	1	1	2	1	1	2	8	2	0	1	7	1	0	3	6	1	5	2	3	3	1
tr|A0A0A0MTA1|A0A0A0MTA1	HUMAN	NA	NA	1	0	0	0	0	1	3	0	2	0	2	0	0	0	1	0	0	1	1	0	0
tr|A0A0A0MTA2|A0A0A0MTA2	HUMAN	NA	NA	1	2	0	0	0	0	5	0	0	0	5	0	0	0	0	2	0	0	1	0	0
tr|A0A0A0MTA3|A0A0A0MTA3	HUMAN	NA	NA	1	0	0	0	1	1	2	0	2	1	1	0	0	0	1	1	0	2	0	0	0
tr|A0A0A0MTA4|A0A0A0MTA4	HUMAN	NA	NA	1	0	0	0	1	1	2	0	0	0	3	0	0	1	2	1	0	2	1	0	1
tr|A0A0A0MTA7|A0A0A0MTA7	HUMAN	NA	NA	1	0	0	0	1	2	2	0	0	0	2	0	1	1	1	1	1	2	1	0	1
tr|A0A0A6YY99|A0A0A6YY99	HUMAN	NA	NA	1	32	4	13	19	8	28	8	10	9	36	4	8	18	23	36	26	12	23	3	10
tr|A0A0A6YYA0|A0A0A6YYA0	HUMAN	NA	NA	1	15	6	11	13	13	13	4	5	10	15	3	5	9	9	11	12	13	11	2	8
tr|A0A0A6YYC5|A0A0A6YYC5	HUMAN	NA	NA	1	9	2	5	5	5	9	0	5	6	11	5	3	4	10	3	14	7	5	2	7
tr|A0A0A6YYC7|A0A0A6YYC7	HUMAN	NA	NA	1	41	15	24	64	7	30	19	18	46	33	6	9	44	24	48	45	22	21	2	11
tr|A0A0A6YYC8|A0A0A6YYC8	HUMAN	NA	NA	1	20	12	19	29	9	40	9	7	16	45	5	4	34	18	28	53	11	14	6	3
tr|A0A0A6YYD2|A0A0A6YYD2	HUMAN	NA	NA	1	24	22	10	22	17	17	11	13	12	12	5	14	13	11	16	7	5	9	1	7
tr|A0A0A6YYD4|A0A0A6YYD4	HUMAN	NA	NA	1	8	4	8	5	5	8	3	5	5	15	4	2	8	8	6	15	4	4	2	6
tr|A0A0A6YYG2|A0A0A6YYG2	HUMAN	NA	NA	1	9	4	4	3	4	9	1	5	4	11	5	5	7	6	4	11	7	6	2	8
tr|A0A0A6YYG3|A0A0A6YYG3	HUMAN	NA	NA	1	11	4	4	2	3	9	2	2	3	13	5	5	6	6	4	12	8	6	2	7
tr|A0A0A6YYG9|A0A0A6YYG9	HUMAN	NA	NA	1	39	18	46	41	28	24	14	28	33	64	20	23	38	33	40	40	28	42	13	13
tr|A0A0A6YYH1|A0A0A6YYH1	HUMAN	NA	NA	1	28	6	23	36	14	32	11	24	22	40	10	20	14	12	20	22	18	28	4	10
tr|A0A0A6YYH2|A0A0A6YYH2	HUMAN	NA	NA	1	29	10	13	30	7	16	17	14	37	32	9	12	37	13	37	27	26	15	9	7
tr|A0A0A6YYI6|A0A0A6YYI6	HUMAN	NA	NA	1	15	28	18	40	19	32	28	17	47	29	7	19	16	24	21	46	37	18	4	16
tr|A0A0A6YYJ0|A0A0A6YYJ0	HUMAN	NA	NA	1	18	28	23	26	8	28	12	19	20	15	4	16	15	17	17	27	13	20	0	15
tr|A0A0A6YYJ7|A0A0A6YYJ7	HUMAN	NA	NA	1	9	2	3	6	7	9	3	5	4	15	1	2	5	7	5	11	5	7	2	6
tr|A0A0A6YYJ9|A0A0A6YYJ9	HUMAN	NA	NA	1	38	21	20	28	52	63	15	63	44	80	20	37	25	22	22	75	45	45	7	26
tr|A0A0A6YYK1|A0A0A6YYK1	HUMAN	NA	NA	1	9	2	3	5	8	8	4	5	6	16	2	5	4	6	3	10	2	8	2	6
tr|A0A0A6YYK4|A0A0A6YYK4	HUMAN	NA	NA	1	13	3	7	2	4	12	3	4	7	13	1	1	3	8	8	12	4	4	2	5
tr|A0A0A6YYK5|A0A0A6YYK5	HUMAN	NA	NA	1	27	6	23	26	9	38	19	6	27	41	11	16	42	23	21	44	22	16	5	18
tr|A0A0A6YYK6|A0A0A6YYK6	HUMAN	NA	NA	1	6	2	2	7	6	6	2	6	8	14	2	2	5	6	7	11	5	6	1	6
tr|A0A0A6YYK7|A0A0A6YYK7	HUMAN	NA	NA	1	9	3	5	8	7	2	0	6	4	8	2	4	2	7	5	15	10	12	2	6
tr|A0A0A6YYL0|A0A0A6YYL0	HUMAN	NA	NA	1	7	1	8	11	9	14	2	12	6	23	3	5	3	5	7	10	5	9	5	10
tr|A0A0A6YYL1|A0A0A6YYL1	HUMAN	NA	NA	1	8	3	10	16	7	11	4	14	11	15	6	5	8	11	11	14	7	10	1	7
tr|A0A0A6YYL6|A0A0A6YYL6	HUMAN	NA	NA	1	13	6	4	12	7	12	7	10	26	17	7	10	12	12	16	19	11	13	6	8
tr|A0A0B4J1R7|A0A0B4J1R7	HUMAN	NA	NA	1	8	1	5	7	1	6	3	5	7	14	4	3	1	12	4	9	9	6	0	1
tr|A0A0B4J1T9|A0A0B4J1T9	HUMAN	NA	NA	1	11	2	2	5	4	8	0	4	1	14	2	3	8	9	5	15	10	4	3	5
tr|A0A0B4J1U0|A0A0B4J1U0	HUMAN	NA	NA	1	7	3	8	2	3	8	0	6	3	14	3	4	7	10	4	15	8	4	2	6
tr|A0A0B4J1U1|A0A0B4J1U1	HUMAN	NA	NA	1	10	3	5	2	2	11	1	4	2	12	1	6	9	7	3	21	8	4	3	4
tr|A0A0B4J1U2|A0A0B4J1U2	HUMAN	NA	NA	1	10	4	1	4	4	12	1	1	3	13	1	3	9	7	2	13	13	6	3	7
tr|A0A0B4J1U3|A0A0B4J1U3	HUMAN	NA	NA	1	11	3	7	3	2	9	1	5	3	12	1	5	8	6	3	20	5	5	4	5
tr|A0A0B4J1U6|A0A0B4J1U6	HUMAN	NA	NA	1	7	5	5	5	6	10	3	3	2	17	1	3	4	8	6	12	5	6	1	5
tr|A0A0B4J1U7|A0A0B4J1U7	HUMAN	NA	NA	1	6	2	4	2	3	7	0	5	4	13	1	6	7	8	6	19	7	10	5	6
tr|A0A0B4J1U8|A0A0B4J1U8	HUMAN	NA	NA	1	9	3	4	7	4	12	0	3	5	12	3	4	2	6	6	13	3	11	4	6
tr|A0A0B4J1U9|A0A0B4J1U9	HUMAN	NA	NA	1	9	3	4	4	5	11	0	5	5	10	3	4	2	5	6	17	4	9	3	8
tr|A0A0B4J1V0|A0A0B4J1V0	HUMAN	NA	NA	1	9	3	5	5	5	14	0	4	8	11	3	3	3	4	5	11	10	8	4	4
tr|A0A0B4J1V1|A0A0B4J1V1	HUMAN	NA	NA	1	9	3	3	6	4	11	0	4	4	12	3	4	2	4	7	18	3	10	3	7
tr|A0A0B4J1V2|A0A0B4J1V2	HUMAN	NA	NA	1	5	3	5	4	2	4	1	4	7	16	4	3	6	3	4	15	17	9	3	4
tr|A0A0B4J1V3|A0A0B4J1V3	HUMAN	NA	NA	1	9	3	4	4	5	12	1	2	4	11	3	4	2	6	8	12	4	12	4	7
tr|A0A0B4J1V4|A0A0B4J1V4	HUMAN	NA	NA	1	10	3	3	4	3	10	2	2	5	6	5	1	4	7	6	14	10	11	4	7
tr|A0A0B4J1V5|A0A0B4J1V5	HUMAN	NA	NA	1	13	2	3	4	5	11	0	5	6	5	3	1	3	8	5	14	9	11	4	5
tr|A0A0B4J1V6|A0A0B4J1V6	HUMAN	NA	NA	1	12	3	3	5	5	13	1	3	7	10	3	3	1	5	6	14	7	10	3	5
tr|A0A0B4J1V7|A0A0B4J1V7	HUMAN	NA	NA	1	12	2	3	3	6	11	1	2	4	6	6	3	4	8	2	12	11	8	5	8
tr|A0A0B4J1V8|A0A0B4J1V8	HUMAN	NA	NA	1	87	19	27	42	29	53	23	22	42	95	20	23	46	40	61	55	27	54	8	21
tr|A0A0B4J1X5|A0A0B4J1X5	HUMAN	NA	NA	1	9	3	4	4	5	12	1	3	4	11	3	4	2	5	7	15	5	11	4	5
tr|A0A0B4J1X8|A0A0B4J1X8	HUMAN	NA	NA	1	7	3	7	5	5	12	1	3	5	12	3	3	2	5	5	13	6	11	4	6
tr|A0A0B4J1Y8|A0A0B4J1Y8	HUMAN	NA	NA	1	6	2	6	3	3	16	2	4	4	15	2	4	7	5	5	16	8	8	2	5
tr|A0A0B4J1Y9|A0A0B4J1Y9	HUMAN	NA	NA	1	8	3	5	6	5	12	1	2	5	11	3	4	2	6	7	12	7	11	3	6
tr|A0A0B4J1Z2|A0A0B4J1Z2	HUMAN	NA	NA	1	10	3	4	1	5	8	0	5	3	11	3	0	8	9	6	17	8	4	3	9
tr|A0A0B4J1Z4|A0A0B4J1Z4	HUMAN	NA	NA	1	8	3	5	2	4	10	1	5	3	13	3	2	8	9	7	16	7	4	2	5
tr|A0A0B4J1Z6|A0A0B4J1Z6	HUMAN	NA	NA	1	8	2	4	5	4	10	0	4	1	16	1	0	9	8	6	17	10	3	2	6
tr|A0A0B4J1Z7|A0A0B4J1Z7	HUMAN	NA	NA	1	8	3	5	1	3	8	0	5	3	14	3	1	7	10	6	20	8	4	2	6
tr|A0A0B4J200|A0A0B4J200	HUMAN	NA	NA	1	0	0	1	0	1	2	0	0	0	2	0	0	1	1	1	1	4	1	0	1
tr|A0A0B4J203|A0A0B4J203	HUMAN	NA	NA	1	42	7	71	70	24	64	15	42	56	69	21	36	45	20	40	82	49	51	11	34
tr|A0A0B4J234|A0A0B4J234	HUMAN	NA	NA	1	11	3	2	6	6	6	2	2	4	13	2	5	4	6	4	13	3	11	3	6
tr|A0A0B4J235|A0A0B4J235	HUMAN	NA	NA	1	8	2	6	4	4	8	2	8	5	11	3	6	3	8	5	11	4	7	3	5
tr|A0A0B4J237|A0A0B4J237	HUMAN	NA	NA	1	7	2	2	6	6	6	4	2	6	16	2	3	5	4	2	15	8	11	1	5
tr|A0A0B4J238|A0A0B4J238	HUMAN	NA	NA	1	6	2	3	6	6	11	1	3	5	12	5	4	2	7	2	10	8	4	2	7
tr|A0A0B4J240|A0A0B4J240	HUMAN	NA	NA	1	4	3	4	3	4	6	2	6	7	12	2	7	3	7	4	14	12	6	2	6
tr|A0A0B4J241|A0A0B4J241	HUMAN	NA	NA	1	8	2	6	7	5	5	3	8	7	9	1	5	4	7	3	11	7	8	2	4
tr|A0A0B4J244|A0A0B4J244	HUMAN	NA	NA	1	10	2	4	4	7	7	1	2	6	13	3	6	6	6	3	12	5	9	1	7
tr|A0A0B4J245|A0A0B4J245	HUMAN	NA	NA	1	6	3	5	5	5	4	0	4	4	13	2	6	4	7	7	15	4	9	4	5
tr|A0A0B4J246|A0A0B4J246	HUMAN	NA	NA	1	9	2	1	6	6	7	3	2	5	17	2	3	5	5	2	13	7	11	1	6
tr|A0A0B4J248|A0A0B4J248	HUMAN	NA	NA	1	8	2	4	6	6	12	1	2	2	12	4	2	2	8	3	13	6	5	2	8
tr|A0A0B4J249|A0A0B4J249	HUMAN	NA	NA	1	5	3	9	5	7	6	1	4	6	15	4	3	1	7	4	13	8	4	2	6
tr|A0A0B4J262|A0A0B4J262	HUMAN	NA	NA	1	6	2	2	7	8	5	2	3	3	15	1	4	5	8	3	14	6	12	1	6
tr|A0A0B4J263|A0A0B4J263	HUMAN	NA	NA	1	8	2	6	5	3	5	2	3	7	19	4	4	2	5	5	10	7	5	2	6
tr|A0A0B4J264|A0A0B4J264	HUMAN	NA	NA	1	9	3	3	7	6	2	0	3	6	8	6	5	3	11	4	13	10	9	2	6
tr|A0A0B4J265|A0A0B4J265	HUMAN	NA	NA	1	7	2	5	6	0	5	5	8	3	12	4	6	5	3	6	11	9	6	1	5
tr|A0A0B4J266|A0A0B4J266	HUMAN	NA	NA	1	9	3	1	5	3	7	6	11	6	12	2	4	3	8	4	13	4	7	2	2
tr|A0A0B4J268|A0A0B4J268	HUMAN	NA	NA	1	6	2	5	3	4	4	1	8	4	9	2	5	5	7	5	12	11	9	1	6
tr|A0A0B4J269|A0A0B4J269	HUMAN	NA	NA	1	66	24	36	46	39	50	20	39	24	96	24	30	31	37	39	59	42	63	7	25
tr|A0A0B4J271|A0A0B4J271	HUMAN	NA	NA	1	5	2	5	5	4	5	0	4	6	12	5	3	5	8	5	17	4	7	4	8
tr|A0A0B4J272|A0A0B4J272	HUMAN	NA	NA	1	8	3	4	8	6	5	3	4	7	13	2	6	6	4	2	13	7	4	3	6
tr|A0A0B4J273|A0A0B4J273	HUMAN	NA	NA	1	6	2	2	9	2	10	3	7	10	15	3	2	2	11	0	11	6	4	2	5
tr|A0A0B4J274|A0A0B4J274	HUMAN	NA	NA	1	7	3	3	13	5	8	1	2	8	16	2	1	5	6	4	10	7	4	3	4
tr|A0A0B4J275|A0A0B4J275	HUMAN	NA	NA	1	8	2	4	7	1	6	2	6	4	15	2	7	1	7	8	14	8	5	2	3
tr|A0A0B4J276|A0A0B4J276	HUMAN	NA	NA	1	3	2	2	4	5	8	3	5	7	10	4	4	3	14	2	8	11	8	2	4
tr|A0A0B4J277|A0A0B4J277	HUMAN	NA	NA	1	6	4	3	4	4	8	1	6	2	14	1	7	4	9	5	12	7	7	2	4
tr|A0A0B4J279|A0A0B4J279	HUMAN	NA	NA	1	8	2	4	5	2	7	0	5	3	19	1	4	4	10	5	15	7	5	3	3
tr|A0A0B4J280|A0A0B4J280	HUMAN	NA	NA	1	2	2	3	4	4	9	0	5	6	10	4	7	4	5	1	14	9	8	1	7
tr|A0A0B4J293|A0A0B4J293	HUMAN	NA	NA	1	44	30	26	46	20	34	18	9	21	63	8	14	34	38	46	23	22	24	9	18
tr|A0A0B4J2A0|A0A0B4J2A0	HUMAN	NA	NA	1	53	8	19	20	16	38	13	15	8	49	14	10	28	30	27	42	27	43	9	9
sp|A0A0B4J2A2|PAL4C	HUMAN	NA	NA	1	9	4	9	8	14	19	4	13	16	6	4	9	5	3	8	10	11	8	1	3
tr|A0A0B4J2B5|A0A0B4J2B5	HUMAN	NA	NA	1	7	2	3	4	3	11	1	1	4	8	1	6	2	4	5	14	5	8	2	7
tr|A0A0B4J2B6|A0A0B4J2B6	HUMAN	NA	NA	1	5	3	5	3	3	5	1	4	8	17	5	3	6	3	3	15	17	6	4	3
tr|A0A0B4J2B7|A0A0B4J2B7	HUMAN	NA	NA	1	9	3	4	4	5	12	1	2	5	11	3	4	2	6	7	13	4	12	3	7
tr|A0A0B4J2B8|A0A0B4J2B8	HUMAN	NA	NA	1	11	5	3	4	3	10	2	4	4	7	7	0	2	8	6	13	9	9	4	6
tr|A0A0B4J2C4|A0A0B4J2C4	HUMAN	NA	NA	1	7	2	4	8	5	10	1	2	0	14	2	2	10	0	4	10	13	16	1	0
tr|A0A0B4J2C8|A0A0B4J2C8	HUMAN	NA	NA	1	65	6	24	40	9	43	14	6	33	38	10	12	55	33	54	41	24	24	7	8
tr|A0A0B4J2D9|A0A0B4J2D9	HUMAN	NA	NA	1	10	3	5	2	4	9	0	5	3	15	2	1	8	9	5	18	7	4	2	5
tr|A0A0B4J2E0|A0A0B4J2E0	HUMAN	NA	NA	1	7	5	6	6	5	6	3	6	4	10	6	4	7	4	6	12	6	7	2	4
tr|A0A0B4J2E2|A0A0B4J2E2	HUMAN	NA	NA	1	8	7	3	5	5	5	1	4	10	11	6	3	7	5	1	15	5	9	0	3
tr|A0A0B4J2E5|A0A0B4J2E5	HUMAN	NA	NA	1	65	17	55	61	52	71	26	33	48	96	18	30	29	28	49	80	57	64	17	23
tr|A0A0B4J2E7|A0A0B4J2E7	HUMAN	NA	NA	1	9	3	5	1	5	9	0	5	3	12	4	1	8	10	4	19	7	5	3	4
sp|A0A0B4J2F0|PIOS1	HUMAN	NA	NA	1	4	0	1	6	5	3	0	2	6	6	2	0	1	6	2	2	2	4	0	2
tr|A0A0B4J2F2|A0A0B4J2F2	HUMAN	NA	NA	1	66	19	30	43	28	63	18	25	24	99	14	15	70	50	47	67	41	42	6	16
tr|A0A0B4J2G7|A0A0B4J2G7	HUMAN	NA	NA	1	4	2	3	11	2	4	1	5	4	6	3	6	2	4	4	9	1	5	4	2
tr|A0A0B4J2G8|A0A0B4J2G8	HUMAN	NA	NA	1	8	5	8	7	29	11	4	10	4	28	3	4	11	4	9	22	12	9	1	1
tr|A0A0B4J2H0|A0A0B4J2H0	HUMAN	NA	NA	1	13	2	3	5	5	11	0	5	5	5	3	1	3	8	5	14	9	11	4	5
tr|A0A0B4J2H1|A0A0B4J2H1	HUMAN	NA	NA	1	4	3	0	6	5	8	3	10	8	15	2	5	7	4	7	8	8	8	3	6
tr|A0A0B4J2H3|A0A0B4J2H3	HUMAN	NA	NA	1	5	4	8	2	2	4	0	5	6	17	4	2	6	4	4	13	17	8	4	4
tr|A0A0B4J2H5|A0A0B4J2H5	HUMAN	NA	NA	1	4	5	4	8	2	6	8	4	14	16	3	7	14	2	5	13	13	5	1	4
tr|A0A0C4DFX4|A0A0C4DFX4	HUMAN	NA	NA	1	288	29	107	250	53	194	51	85	101	312	44	59	418	148	197	308	187	176	20	26
tr|A0A0C4DH24|A0A0C4DH24	HUMAN	NA	NA	1	6	2	4	4	5	7	2	6	5	12	1	1	8	9	3	20	8	5	2	4
tr|A0A0C4DH25|A0A0C4DH25	HUMAN	NA	NA	1	9	2	5	5	4	9	0	4	1	17	1	0	9	7	5	17	10	3	2	6
tr|A0A0C4DH26|A0A0C4DH26	HUMAN	NA	NA	1	8	2	4	4	5	9	1	5	5	11	2	2	8	9	3	14	8	7	2	6
tr|A0A0C4DH27|A0A0C4DH27	HUMAN	NA	NA	1	9	2	4	7	2	6	3	4	6	16	1	4	5	3	7	13	8	7	2	9
tr|A0A0C4DH28|A0A0C4DH28	HUMAN	NA	NA	1	8	2	5	6	1	10	2	6	5	13	2	4	3	5	6	15	8	5	3	9
tr|A0A0C4DH29|A0A0C4DH29	HUMAN	NA	NA	1	14	2	3	4	3	9	2	3	6	6	4	3	2	7	7	12	10	9	5	6
tr|A0A0C4DH30|A0A0C4DH30	HUMAN	NA	NA	1	7	3	4	5	5	13	1	3	5	10	3	6	2	4	11	14	2	11	4	4
tr|A0A0C4DH31|A0A0C4DH31	HUMAN	NA	NA	1	13	2	4	3	2	10	1	3	5	7	4	3	2	7	5	13	12	9	5	7
tr|A0A0C4DH32|A0A0C4DH32	HUMAN	NA	NA	1	9	2	5	5	6	16	1	3	4	11	3	5	2	4	7	12	4	10	4	4
tr|A0A0C4DH33|A0A0C4DH33	HUMAN	NA	NA	1	11	3	6	8	3	10	2	2	6	8	5	0	3	6	4	9	13	10	3	5
tr|A0A0C4DH34|A0A0C4DH34	HUMAN	NA	NA	1	6	2	3	2	3	8	1	4	6	13	2	3	6	5	4	18	7	10	6	8
tr|A0A0C4DH35|A0A0C4DH35	HUMAN	NA	NA	1	8	3	4	5	5	13	2	3	3	11	2	6	2	5	7	14	5	11	4	4
tr|A0A0C4DH36|A0A0C4DH36	HUMAN	NA	NA	1	7	3	2	5	4	13	0	4	4	11	3	5	2	6	8	15	5	10	3	6
tr|A0A0C4DH37|A0A0C4DH37	HUMAN	NA	NA	1	9	4	3	7	4	12	0	4	3	12	3	4	2	5	6	15	4	10	3	7
tr|A0A0C4DH38|A0A0C4DH38	HUMAN	NA	NA	1	10	3	4	4	2	12	0	7	7	10	4	0	4	7	3	16	6	7	4	7
tr|A0A0C4DH39|A0A0C4DH39	HUMAN	NA	NA	1	11	2	3	5	4	9	1	5	5	6	4	2	2	8	7	13	10	11	5	4
tr|A0A0C4DH40|A0A0C4DH40	HUMAN	NA	NA	1	6	2	2	3	3	8	1	5	6	13	1	3	6	5	4	18	8	9	5	8
tr|A0A0C4DH41|A0A0C4DH41	HUMAN	NA	NA	1	6	2	2	3	3	9	1	4	6	13	1	3	6	5	4	19	8	10	5	8
tr|A0A0C4DH42|A0A0C4DH42	HUMAN	NA	NA	1	8	4	3	5	4	12	0	4	4	11	3	4	2	5	6	15	5	11	3	7
tr|A0A0C4DH43|A0A0C4DH43	HUMAN	NA	NA	1	5	3	8	2	3	4	0	5	7	16	4	2	6	4	5	13	17	8	4	3
tr|A0A0C4DH55|A0A0C4DH55	HUMAN	NA	NA	1	8	2	4	4	6	8	1	4	2	14	2	1	11	9	5	17	10	3	3	6
tr|A0A0C4DH59|A0A0C4DH59	HUMAN	NA	NA	1	6	4	2	6	5	12	2	2	1	16	1	6	6	10	5	12	6	5	2	5
tr|A0A0C4DH62|A0A0C4DH62	HUMAN	NA	NA	1	1	0	0	1	1	2	1	0	0	1	0	0	0	2	0	2	2	2	1	1
tr|A0A0C4DH63|A0A0C4DH63	HUMAN	NA	NA	1	0	0	0	1	1	4	0	3	4	2	0	0	1	1	0	0	2	1	0	0
tr|A0A0C4DH68|A0A0C4DH68	HUMAN	NA	NA	1	5	2	5	2	4	11	1	5	2	15	4	2	9	9	7	16	7	8	2	4
tr|A0A0C4DH69|A0A0C4DH69	HUMAN	NA	NA	1	9	3	4	2	4	9	0	5	3	16	2	1	8	10	5	16	8	4	2	6
tr|A0A0C4DH72|A0A0C4DH72	HUMAN	NA	NA	1	9	3	6	1	3	10	0	5	3	15	3	2	8	9	6	15	7	4	2	6
tr|A0A0C4DH90|A0A0C4DH90	HUMAN	NA	NA	1	10	2	4	4	4	8	0	4	1	16	2	1	10	9	5	16	10	3	2	6
sp|A0A0C5B5G6|MOTSC	HUMAN	NA	NA	1	0	0	0	1	1	1	0	1	1	1	2	0	1	1	3	0	0	0	1	2
tr|A0A0D9SEH7|A0A0D9SEH7	HUMAN	NA	NA	1	8	1	0	1	0	1	1	0	0	1	0	0	4	0	2	3	1	0	0	0
tr|A0A0D9SEJ6|A0A0D9SEJ6	HUMAN	NA	NA	1	0	1	1	1	1	0	1	4	3	0	1	0	1	3	0	2	1	1	0	2
tr|A0A0D9SEJ7|A0A0D9SEJ7	HUMAN	NA	NA	1	0	1	0	1	0	1	2	0	0	2	0	1	3	0	2	2	1	2	0	0
tr|A0A0D9SEJ9|A0A0D9SEJ9	HUMAN	NA	NA	1	3	1	1	2	0	4	0	0	0	2	0	1	3	0	1	6	2	0	0	0
tr|A0A0D9SEQ5|A0A0D9SEQ5	HUMAN	NA	NA	1	0	1	0	0	4	0	1	2	2	4	0	3	1	0	2	2	4	1	0	0
tr|A0A0D9SES0|A0A0D9SES0	HUMAN	NA	NA	1	8	2	0	0	0	15	0	0	0	1	1	0	11	0	0	0	0	2	0	0
tr|A0A0D9SEV3|A0A0D9SEV3	HUMAN	NA	NA	1	0	0	0	4	0	2	1	0	3	1	1	0	0	2	0	1	0	1	0	0
tr|A0A0D9SEW6|A0A0D9SEW6	HUMAN	NA	NA	1	15	9	7	7	11	13	4	9	7	11	2	5	11	3	5	9	8	11	2	7
tr|A0A0D9SF03|A0A0D9SF03	HUMAN	NA	NA	1	1	4	0	1	0	1	1	1	0	2	1	1	0	0	1	2	2	1	0	0
tr|A0A0D9SF12|A0A0D9SF12	HUMAN	NA	NA	1	8	5	2	8	7	9	1	5	7	20	3	5	9	11	5	17	7	8	5	3
tr|A0A0D9SF17|A0A0D9SF17	HUMAN	NA	NA	1	0	1	0	1	5	1	1	11	1	1	0	0	0	0	0	1	1	0	0	1
tr|A0A0D9SF21|A0A0D9SF21	HUMAN	NA	NA	1	26	5	4	7	5	34	6	5	10	22	1	7	29	18	39	26	11	4	8	1
tr|A0A0D9SF42|A0A0D9SF42	HUMAN	NA	NA	1	0	0	1	0	2	1	0	1	2	3	0	1	1	1	0	2	0	0	0	0
tr|A0A0D9SF49|A0A0D9SF49	HUMAN	NA	NA	1	2	1	1	0	0	2	0	0	1	3	0	0	1	0	3	3	0	3	1	0
tr|A0A0D9SF73|A0A0D9SF73	HUMAN	NA	NA	1	0	0	0	2	0	0	1	0	1	0	0	1	5	2	0	2	2	1	0	0
tr|A0A0D9SF95|A0A0D9SF95	HUMAN	NA	NA	1	1	0	1	1	2	1	1	2	0	0	1	1	1	2	2	1	1	1	0	1
tr|A0A0D9SFA4|A0A0D9SFA4	HUMAN	NA	NA	1	0	0	0	2	0	1	0	0	0	3	0	0	3	1	0	2	0	1	0	0
tr|A0A0D9SFD3|A0A0D9SFD3	HUMAN	NA	NA	1	0	0	0	0	0	1	0	1	3	0	0	0	0	0	1	2	2	1	0	0
tr|A0A0D9SFI3|A0A0D9SFI3	HUMAN	NA	NA	1	7	0	6	20	1	8	3	2	10	2	3	5	6	6	7	34	0	4	1	2
tr|A0A0D9SFJ5|A0A0D9SFJ5	HUMAN	NA	NA	1	0	0	1	0	1	2	0	0	0	2	0	0	2	1	0	0	0	2	0	0
tr|A0A0D9SFK4|A0A0D9SFK4	HUMAN	NA	NA	1	7	0	2	2	0	4	0	0	0	1	0	0	6	1	2	5	2	0	0	0
tr|A0A0D9SFK5|A0A0D9SFK5	HUMAN	NA	NA	1	2	0	0	0	1	1	0	1	2	3	1	0	0	3	2	2	1	1	1	0
tr|A0A0D9SFL0|A0A0D9SFL0	HUMAN	NA	NA	1	26	6	4	7	5	35	5	5	10	22	1	7	29	19	39	24	11	4	8	1
tr|A0A0D9SFN0|A0A0D9SFN0	HUMAN	NA	NA	1	2	1	1	3	1	5	1	2	2	3	1	0	3	5	0	5	1	3	2	0
tr|A0A0D9SFN5|A0A0D9SFN5	HUMAN	NA	NA	1	1	0	2	0	1	1	0	0	1	2	0	0	1	3	2	1	0	1	0	0
tr|A0A0D9SFS0|A0A0D9SFS0	HUMAN	NA	NA	1	1	1	0	1	2	1	3	3	2	6	0	2	0	0	1	3	1	2	1	3
tr|A0A0D9SFT2|A0A0D9SFT2	HUMAN	NA	NA	1	1	1	1	1	1	2	1	1	0	1	0	1	0	1	1	3	2	3	0	0
tr|A0A0D9SFU0|A0A0D9SFU0	HUMAN	NA	NA	1	0	0	0	1	1	0	0	3	1	1	1	0	0	0	1	1	1	2	1	1
tr|A0A0D9SFY1|A0A0D9SFY1	HUMAN	NA	NA	1	2	1	0	0	0	0	1	1	2	3	0	0	0	0	1	3	0	1	0	1
tr|A0A0D9SFY8|A0A0D9SFY8	HUMAN	NA	NA	1	0	0	0	1	0	2	1	0	1	3	0	1	0	0	0	5	0	0	0	0
tr|A0A0D9SFZ5|A0A0D9SFZ5	HUMAN	NA	NA	1	8	3	2	0	0	5	2	2	2	8	0	1	2	2	2	9	3	5	1	0
tr|A0A0D9SG24|A0A0D9SG24	HUMAN	NA	NA	1	1	0	3	2	0	1	0	5	4	5	1	2	6	1	7	1	1	1	2	0
tr|A0A0D9SG33|A0A0D9SG33	HUMAN	NA	NA	1	2	0	1	1	1	1	0	4	3	1	0	1	2	3	2	4	0	3	0	1
tr|A0A0D9SG47|A0A0D9SG47	HUMAN	NA	NA	1	3	1	2	2	0	5	1	1	2	7	0	0	2	4	1	6	2	2	1	1
tr|A0A0D9SG48|A0A0D9SG48	HUMAN	NA	NA	1	2	0	0	1	0	0	1	1	0	0	1	1	1	1	0	3	2	1	0	1
tr|A0A0D9SG50|A0A0D9SG50	HUMAN	NA	NA	1	1	1	0	0	0	5	0	0	0	2	0	1	5	3	3	3	1	2	0	1
tr|A0A0D9SG52|A0A0D9SG52	HUMAN	NA	NA	1	8	9	8	8	7	0	7	4	6	17	3	3	3	6	9	12	6	10	1	1
tr|A0A0D9SG69|A0A0D9SG69	HUMAN	NA	NA	1	1	1	1	1	1	2	0	1	0	1	0	0	7	0	2	2	2	1	1	0
tr|A0A0D9SG73|A0A0D9SG73	HUMAN	NA	NA	1	25	5	4	8	6	34	5	5	9	20	1	7	29	18	39	28	12	4	8	1
tr|A0A0D9SGA2|A0A0D9SGA2	HUMAN	NA	NA	1	0	1	0	0	1	2	0	0	0	4	0	1	0	0	2	1	1	1	1	1
tr|A0A0D9SGA9|A0A0D9SGA9	HUMAN	NA	NA	1	0	0	1	0	0	1	0	1	1	2	0	0	2	1	1	2	1	0	1	0
tr|A0A0D9SGC0|A0A0D9SGC0	HUMAN	NA	NA	1	0	1	1	0	1	0	1	0	1	3	1	0	0	1	0	3	0	0	1	1
tr|A0A0D9SGC2|A0A0D9SGC2	HUMAN	NA	NA	1	0	1	0	0	4	2	0	1	5	4	1	0	2	1	0	3	2	3	0	3
tr|A0A0D9SGC4|A0A0D9SGC4	HUMAN	NA	NA	1	1	1	1	0	1	1	0	0	1	4	0	0	1	0	1	3	1	1	1	0
tr|A0A0D9SGF0|A0A0D9SGF0	HUMAN	NA	NA	1	4	0	1	0	0	1	0	3	5	1	0	0	2	1	0	4	1	1	0	0
tr|A0A0D9SGF5|A0A0D9SGF5	HUMAN	NA	NA	1	1	0	0	1	0	3	0	1	1	3	0	0	3	0	3	2	1	2	0	0
tr|A0A0D9SGI0|A0A0D9SGI0	HUMAN	NA	NA	1	3	1	1	1	1	2	0	3	1	3	1	1	3	2	2	6	2	2	0	1
tr|A0A0D9SGJ3|A0A0D9SGJ3	HUMAN	NA	NA	1	1	0	0	2	0	2	0	0	2	0	0	1	0	1	3	2	2	0	0	0
tr|A0A0D9SGK4|A0A0D9SGK4	HUMAN	NA	NA	1	0	0	0	3	0	0	0	2	2	3	1	2	1	1	1	1	0	1	1	1
tr|A0A0G2JK05|A0A0G2JK05	HUMAN	NA	NA	1	37	18	12	16	6	37	11	10	7	45	8	11	30	15	24	30	17	30	10	8
tr|A0A0G2JKW9|A0A0G2JKW9	HUMAN	NA	NA	1	1	0	0	2	0	9	0	0	2	3	0	0	12	1	0	2	0	2	2	0
tr|A0A0G2JLG4|A0A0G2JLG4	HUMAN	NA	NA	1	18	15	12	23	30	22	14	24	32	36	3	21	19	18	13	36	24	32	5	14
tr|A0A0G2JLJ8|A0A0G2JLJ8	HUMAN	NA	NA	1	0	0	1	0	0	0	0	2	0	0	0	0	0	0	0	1	2	2	0	0
tr|A0A0G2JLL6|A0A0G2JLL6	HUMAN	NA	NA	1	40	6	11	32	2	41	11	6	12	20	5	5	58	19	17	34	14	20	2	4
tr|A0A0G2JLM5|A0A0G2JLM5	HUMAN	NA	NA	1	16	8	17	19	18	33	19	11	13	39	7	15	32	10	20	48	26	28	7	12
tr|A0A0G2JLW4|A0A0G2JLW4	HUMAN	NA	NA	1	3	6	6	13	4	6	0	5	8	15	5	4	10	5	8	16	6	7	3	1
tr|A0A0G2JMD5|A0A0G2JMD5	HUMAN	NA	NA	1	21	15	19	30	22	17	12	17	25	83	15	13	30	22	31	34	21	22	10	15
tr|A0A0G2JMH3|A0A0G2JMH3	HUMAN	NA	NA	1	7	4	4	5	11	20	7	8	16	18	3	4	11	5	5	20	10	11	6	2
tr|A0A0G2JMI3|A0A0G2JMI3	HUMAN	NA	NA	1	12	3	7	8	2	9	2	4	6	8	4	0	3	5	3	7	14	10	3	7
tr|A0A0G2JMM0|A0A0G2JMM0	HUMAN	NA	NA	1	17	8	14	17	17	29	14	8	12	32	8	8	27	8	17	35	16	27	5	9
tr|A0A0G2JMP0|A0A0G2JMP0	HUMAN	NA	NA	1	21	12	9	12	25	11	5	32	11	44	11	11	13	6	11	23	19	22	2	13
tr|A0A0G2JMZ2|A0A0G2JMZ2	HUMAN	NA	NA	1	97	21	55	157	45	70	58	68	89	167	24	67	181	114	55	156	144	89	18	25
tr|A0A0G2JN53|A0A0G2JN53	HUMAN	NA	NA	1	25	2	5	14	0	10	9	3	6	22	1	3	24	19	15	13	6	6	1	1
tr|A0A0G2JNA6|A0A0G2JNA6	HUMAN	NA	NA	1	6	2	3	2	3	9	1	5	6	14	1	2	6	6	4	18	8	8	5	9
tr|A0A0G2JND7|A0A0G2JND7	HUMAN	NA	NA	1	8	2	8	8	7	4	8	7	10	16	9	3	9	6	5	9	5	7	4	2
tr|A0A0G2JNG6|A0A0G2JNG6	HUMAN	NA	NA	1	10	4	4	3	4	11	3	2	2	14	5	4	7	8	5	13	11	8	2	5
tr|A0A0G2JNH3|A0A0G2JNH3	HUMAN	NA	NA	1	19	12	10	6	28	16	6	29	9	48	17	12	13	9	16	15	14	27	1	9
tr|A0A0G2JNJ9|A0A0G2JNJ9	HUMAN	NA	NA	1	5	3	2	4	8	9	6	5	10	15	3	3	8	8	8	16	8	6	2	3
tr|A0A0G2JP03|A0A0G2JP03	HUMAN	NA	NA	1	17	6	14	12	12	22	12	10	7	32	3	11	25	12	19	24	19	25	3	7
tr|A0A0G2JP38|A0A0G2JP38	HUMAN	NA	NA	1	8	2	3	3	4	10	3	4	7	16	2	5	5	6	4	15	7	8	6	6
tr|A0A0G2JPN4|A0A0G2JPN4	HUMAN	NA	NA	1	2	1	1	2	1	1	1	1	2	1	0	1	4	3	0	6	4	2	0	3
tr|A0A0G2JQF1|A0A0G2JQF1	HUMAN	NA	NA	1	1	0	1	3	1	2	0	0	1	1	0	1	2	2	2	4	1	0	2	1
tr|A0A0G2JQS4|A0A0G2JQS4	HUMAN	NA	NA	1	42	6	23	28	31	32	15	16	15	68	11	11	36	23	38	25	24	39	7	7
tr|A0A0G2JR68|A0A0G2JR68	HUMAN	NA	NA	1	27	8	8	15	8	21	7	15	14	29	9	13	24	21	17	31	18	18	3	2
tr|A0A0G2JRQ6|A0A0G2JRQ6	HUMAN	NA	NA	1	8	3	5	2	2	9	0	4	3	15	3	1	9	9	6	17	9	4	2	7
tr|A0A0G2JRU3|A0A0G2JRU3	HUMAN	NA	NA	1	42	6	23	29	31	33	14	15	14	67	11	11	37	23	39	24	24	40	7	7
tr|A0A0G2JS06|A0A0G2JS06	HUMAN	NA	NA	1	8	3	5	2	2	10	1	4	4	17	1	2	7	7	6	21	9	3	3	8
tr|A0A0G2JS52|A0A0G2JS52	HUMAN	NA	NA	1	60	25	46	82	19	51	25	25	59	63	17	32	63	35	38	99	41	31	3	15
tr|A0A0J9YVP2|A0A0J9YVP2	HUMAN	NA	NA	1	0	0	1	0	0	2	0	0	1	0	1	0	0	0	0	2	3	3	1	6
tr|A0A0J9YVP9|A0A0J9YVP9	HUMAN	NA	NA	1	0	0	1	0	1	2	0	0	0	1	0	1	1	1	0	2	2	2	2	0
tr|A0A0J9YVS3|A0A0J9YVS3	HUMAN	NA	NA	1	0	0	1	0	1	2	0	0	0	1	0	0	0	1	0	2	2	2	1	2
tr|A0A0J9YVX5|A0A0J9YVX5	HUMAN	NA	NA	1	22	4	16	32	4	35	12	20	22	34	2	10	12	12	16	13	12	24	1	7
tr|A0A0J9YVY3|A0A0J9YVY3	HUMAN	NA	NA	1	13	3	3	3	5	10	1	3	5	8	3	4	3	7	4	11	11	9	5	6
tr|A0A0J9YW14|A0A0J9YW14	HUMAN	NA	NA	1	1	0	2	0	1	2	0	1	0	0	1	0	0	1	0	2	2	2	1	0
tr|A0A0J9YW22|A0A0J9YW22	HUMAN	NA	NA	1	0	0	1	0	1	0	0	0	0	3	0	0	0	0	1	0	0	1	1	1
tr|A0A0J9YW62|A0A0J9YW62	HUMAN	NA	NA	1	12	2	3	6	3	9	3	4	7	11	3	3	3	7	7	10	8	7	3	7
tr|A0A0J9YWB2|A0A0J9YWB2	HUMAN	NA	NA	1	8	4	6	7	5	8	3	3	4	14	3	3	4	8	9	11	8	2	2	4
tr|A0A0J9YWD0|A0A0J9YWD0	HUMAN	NA	NA	1	0	0	0	1	1	0	0	0	0	4	0	0	0	0	1	0	0	1	1	1
tr|A0A0J9YWF9|A0A0J9YWF9	HUMAN	NA	NA	1	5	3	5	10	8	4	3	7	5	10	3	4	4	7	3	12	7	8	3	5
sp|A0A0J9YWL9|TX13C	HUMAN	NA	NA	1	49	12	51	54	16	51	45	12	82	78	57	35	113	59	37	108	24	89	10	11
tr|A0A0J9YWN2|A0A0J9YWN2	HUMAN	NA	NA	1	0	0	1	0	1	2	0	0	0	2	0	0	0	0	1	2	2	2	2	2
tr|A0A0J9YWP8|A0A0J9YWP8	HUMAN	NA	NA	1	0	0	0	1	1	3	0	1	0	1	0	1	0	0	0	2	2	2	1	1
tr|A0A0J9YWV2|A0A0J9YWV2	HUMAN	NA	NA	1	7	7	2	7	2	4	5	2	9	16	6	4	7	5	4	11	4	6	1	5
tr|A0A0J9YWX3|A0A0J9YWX3	HUMAN	NA	NA	1	0	0	0	0	1	2	1	0	0	2	0	2	1	0	1	2	3	1	0	1
tr|A0A0J9YX06|A0A0J9YX06	HUMAN	NA	NA	1	0	0	0	0	1	3	0	0	0	1	0	1	0	0	1	1	3	2	0	2
tr|A0A0J9YX20|A0A0J9YX20	HUMAN	NA	NA	1	8	3	6	5	4	11	2	2	3	11	2	2	5	8	9	12	8	7	2	6
tr|A0A0J9YX35|A0A0J9YX35	HUMAN	NA	NA	1	8	3	4	5	4	11	1	3	5	12	3	3	2	5	5	17	5	11	3	7
tr|A0A0J9YX44|A0A0J9YX44	HUMAN	NA	NA	1	6	4	3	4	5	11	2	3	3	16	1	4	7	9	6	11	4	8	2	5
tr|A0A0J9YX57|A0A0J9YX57	HUMAN	NA	NA	1	33	6	24	30	10	33	4	13	30	32	7	8	24	20	27	53	20	19	2	12
tr|A0A0J9YX75|A0A0J9YX75	HUMAN	NA	NA	1	9	4	5	3	4	10	3	4	3	10	4	4	6	6	5	13	7	7	2	6
tr|A0A0J9YX86|A0A0J9YX86	HUMAN	NA	NA	1	56	10	21	84	8	35	25	15	49	70	10	24	31	60	41	40	20	21	6	6
tr|A0A0J9YX94|A0A0J9YX94	HUMAN	NA	NA	1	92	6	30	71	13	83	4	11	14	50	11	6	35	29	40	30	13	28	10	2
tr|A0A0J9YX97|A0A0J9YX97	HUMAN	NA	NA	1	12	3	3	6	3	9	3	4	7	11	3	3	3	7	7	10	8	7	3	6
tr|A0A0J9YXA8|A0A0J9YXA8	HUMAN	NA	NA	1	1	0	0	1	2	2	0	0	0	1	0	1	0	1	1	0	3	2	0	0
tr|A0A0J9YXB3|A0A0J9YXB3	HUMAN	NA	NA	1	8	3	11	10	7	10	0	8	13	15	4	9	4	12	11	10	8	15	1	6
tr|A0A0J9YXG5|A0A0J9YXG5	HUMAN	NA	NA	1	0	0	0	1	2	2	0	0	1	3	0	1	0	1	0	2	2	1	0	0
tr|A0A0J9YXM7|A0A0J9YXM7	HUMAN	NA	NA	1	0	0	1	0	1	2	1	1	0	2	0	1	1	2	1	2	1	0	0	0
tr|A0A0J9YXN1|A0A0J9YXN1	HUMAN	NA	NA	1	0	0	0	1	1	1	0	0	0	4	0	0	0	0	0	0	0	1	1	0
tr|A0A0J9YXQ4|A0A0J9YXQ4	HUMAN	NA	NA	1	124	8	14	77	15	113	5	10	17	51	9	10	37	30	35	27	14	33	14	4
tr|A0A0J9YXS1|A0A0J9YXS1	HUMAN	NA	NA	1	24	2	9	18	6	13	8	5	21	31	5	7	12	9	13	16	8	12	0	12
tr|A0A0J9YXV3|A0A0J9YXV3	HUMAN	NA	NA	1	53	4	7	15	18	121	9	3	29	44	9	23	72	34	23	14	11	22	8	17
tr|A0A0J9YXX1|A0A0J9YXX1	HUMAN	NA	NA	1	10	3	4	4	2	10	1	6	6	10	4	1	4	6	4	18	6	7	4	7
tr|A0A0J9YXY3|A0A0J9YXY3	HUMAN	NA	NA	1	8	4	3	4	4	12	2	1	5	14	5	4	5	6	4	11	7	7	2	7
tr|A0A0J9YY10|A0A0J9YY10	HUMAN	NA	NA	1	9	5	7	7	4	6	1	3	3	14	7	2	7	6	9	5	9	8	1	3
tr|A0A0J9YY54|A0A0J9YY54	HUMAN	NA	NA	1	54	15	23	60	19	60	21	17	27	45	18	17	79	61	56	62	25	34	11	10
tr|A0A0J9YY99|A0A0J9YY99	HUMAN	NA	NA	1	9	3	4	4	6	13	1	2	5	11	3	4	2	6	7	12	4	11	3	7
tr|A0A0J9YYF1|A0A0J9YYF1	HUMAN	NA	NA	1	8	4	6	4	2	12	2	2	4	11	1	0	3	7	11	15	8	9	2	5
tr|A0A0K0K1A3|A0A0K0K1A3	HUMAN	NA	NA	1	7	3	5	6	4	8	7	3	2	11	2	5	2	5	7	13	10	6	3	6
tr|A0A0K0K1B3|A0A0K0K1B3	HUMAN	NA	NA	1	6	3	2	3	5	9	1	4	2	19	1	3	6	9	5	15	5	7	3	4
tr|A0A0K0K1C0|A0A0K0K1C0	HUMAN	NA	NA	1	12	4	7	8	3	6	1	4	5	16	3	0	5	8	5	12	4	6	3	4
tr|A0A0K0K1C4|A0A0K0K1C4	HUMAN	NA	NA	1	3	3	3	6	2	9	1	3	6	14	4	6	8	7	5	10	7	9	1	8
tr|A0A0K0K1D8|A0A0K0K1D8	HUMAN	NA	NA	1	9	4	3	5	4	8	1	2	4	11	5	6	5	7	5	14	7	7	2	6
tr|A0A0K0K1E9|A0A0K0K1E9	HUMAN	NA	NA	1	8	3	6	5	4	10	2	3	3	11	2	1	6	8	8	13	10	5	2	6
tr|A0A0K0K1G6|A0A0K0K1G6	HUMAN	NA	NA	1	4	3	6	6	4	9	6	3	4	10	3	1	3	4	7	12	13	7	2	8
tr|A0A0K0K1G8|A0A0K0K1G8	HUMAN	NA	NA	1	8	3	5	5	5	8	4	4	3	10	3	1	3	5	8	12	11	6	3	8
tr|A0A0U1RQB9|A0A0U1RQB9	HUMAN	NA	NA	1	1	0	1	0	0	0	0	2	0	0	0	0	0	0	0	0	2	2	0	0
tr|A0A0U1RQE8|A0A0U1RQE8	HUMAN	NA	NA	1	14	7	10	21	10	19	5	15	20	32	11	20	14	15	15	26	9	19	7	13
tr|A0A0U1RQF3|A0A0U1RQF3	HUMAN	NA	NA	1	132	22	23	97	8	230	12	16	12	66	19	7	99	41	101	88	57	112	30	6
tr|A0A0U1RQF7|A0A0U1RQF7	HUMAN	NA	NA	1	13	3	4	7	0	12	5	4	6	8	2	1	12	3	12	8	9	7	2	5
tr|A0A0U1RQG5|A0A0U1RQG5	HUMAN	NA	NA	1	50	0	16	81	3	28	5	7	12	20	8	8	20	9	19	11	8	15	1	3
tr|A0A0U1RQI7|A0A0U1RQI7	HUMAN	NA	NA	1	34	40	24	46	11	115	18	12	21	80	66	69	22	124	12	106	190	24	6	32
tr|A0A0U1RQK1|A0A0U1RQK1	HUMAN	NA	NA	1	22	30	19	40	17	27	44	19	50	31	5	13	13	19	37	30	31	20	2	18
tr|A0A0U1RQM0|A0A0U1RQM0	HUMAN	NA	NA	1	9	1	4	6	2	10	1	3	13	6	1	5	8	3	10	14	6	9	1	4
tr|A0A0U1RQS6|A0A0U1RQS6	HUMAN	NA	NA	1	37	9	1	9	4	19	1	0	1	21	2	3	23	4	11	15	4	13	0	0
tr|A0A0U1RQV1|A0A0U1RQV1	HUMAN	NA	NA	1	7	4	5	6	2	12	1	3	6	9	6	4	11	7	5	7	11	7	2	1
tr|A0A0U1RQV5|A0A0U1RQV5	HUMAN	NA	NA	1	6	3	6	6	3	8	1	5	2	11	2	5	4	4	6	15	8	12	2	1
tr|A0A0U1RQW1|A0A0U1RQW1	HUMAN	NA	NA	1	8	3	12	12	4	7	4	7	20	22	6	9	8	4	21	17	7	12	2	2
tr|A0A0U1RR11|A0A0U1RR11	HUMAN	NA	NA	1	33	12	11	14	7	23	12	4	11	17	1	2	22	10	35	17	11	22	5	3
tr|A0A0U1RR15|A0A0U1RR15	HUMAN	NA	NA	1	13	1	7	10	2	6	0	12	22	11	5	6	13	6	16	8	11	7	11	3
tr|A0A0U1RR37|A0A0U1RR37	HUMAN	NA	NA	1	30	1	8	25	7	11	2	0	10	13	5	4	17	10	9	12	9	7	5	1
tr|A0A0U1RR47|A0A0U1RR47	HUMAN	NA	NA	1	1	1	2	5	3	8	0	1	5	7	6	0	8	4	4	2	5	7	4	3
tr|A0A0U1RR72|A0A0U1RR72	HUMAN	NA	NA	1	22	14	11	13	5	34	11	19	10	39	2	7	32	12	14	29	8	22	15	5
tr|A0A0U1RRA0|A0A0U1RRA0	HUMAN	NA	NA	1	7	1	0	2	2	7	0	0	2	8	3	0	4	3	8	2	2	9	1	2
tr|A0A0U1RRB3|A0A0U1RRB3	HUMAN	NA	NA	1	39	33	30	50	51	33	34	35	50	101	18	45	31	31	24	59	36	39	13	18
tr|A0A0U1RRB7|A0A0U1RRB7	HUMAN	NA	NA	1	13	3	4	9	3	5	5	12	23	11	3	4	9	8	7	8	15	12	10	3
tr|A0A0U1RRE5|A0A0U1RRE5	HUMAN	NA	NA	1	7	2	2	3	0	7	1	0	5	5	1	2	16	1	4	6	4	0	1	1
tr|A0A0U1RRF4|A0A0U1RRF4	HUMAN	NA	NA	1	14	5	6	5	8	13	0	7	8	20	1	4	12	15	7	23	12	11	3	9
tr|A0A0U1RRH7|A0A0U1RRH7	HUMAN	NA	NA	1	22	0	2	8	2	15	5	6	14	22	1	6	11	7	18	11	5	10	2	3
tr|A0A0U1RRI6|A0A0U1RRI6	HUMAN	NA	NA	1	41	12	10	18	7	25	12	4	11	18	3	2	22	10	34	18	9	22	6	3
tr|A0A0U1RRK4|A0A0U1RRK4	HUMAN	NA	NA	1	20	2	3	11	0	14	0	1	3	5	1	1	18	4	7	11	1	4	2	0
tr|A0A0U1RRL7|A0A0U1RRL7	HUMAN	NA	NA	1	6	1	2	4	1	6	1	1	0	3	1	0	20	13	3	3	2	1	2	1
tr|A0A0U1RVJ2|A0A0U1RVJ2	HUMAN	NA	NA	1	6	2	5	1	2	10	0	5	3	14	2	3	8	8	7	17	8	8	2	6
tr|A0A0U1RVJ5|A0A0U1RVJ5	HUMAN	NA	NA	1	8	3	5	1	3	8	0	5	3	14	3	1	8	10	6	20	8	4	2	6
tr|A0A0X1KG70|A0A0X1KG70	HUMAN	NA	NA	1	21	12	9	13	25	10	6	32	11	44	10	11	13	6	10	23	19	23	2	13
tr|A0A0X1KG74|A0A0X1KG74	HUMAN	NA	NA	1	10	4	7	25	11	11	13	17	16	18	7	13	10	13	14	21	12	5	3	3
sp|A0A183|LCE6A	HUMAN	NA	NA	1	3	7	1	6	0	4	3	0	6	3	1	2	11	8	7	10	3	2	1	2
tr|A0A539|A0A539	HUMAN	NA	NA	1	6	7	1	7	4	5	6	0	7	16	6	6	7	6	3	10	6	6	1	4
tr|A0A542|A0A542	HUMAN	NA	NA	1	12	4	6	1	3	9	2	4	1	12	4	3	5	5	7	13	11	6	2	5
tr|A0A576|A0A576	HUMAN	NA	NA	1	5	6	6	4	5	5	3	5	10	13	4	8	5	6	2	10	5	6	1	5
tr|A0A578|A0A578	HUMAN	NA	NA	1	4	4	1	4	6	12	1	2	3	15	2	4	5	9	8	15	7	6	2	4
tr|A0A589|A0A589	HUMAN	NA	NA	1	6	7	1	8	3	5	6	0	6	17	6	5	7	5	4	11	5	7	1	4
tr|A0A591|A0A591	HUMAN	NA	NA	1	9	3	6	5	5	12	2	3	4	13	1	2	4	7	6	14	8	6	2	4
tr|A0A599|A0A599	HUMAN	NA	NA	1	7	4	4	5	5	12	3	2	2	17	1	4	6	10	5	10	5	5	2	5
tr|A0A5A1|A0A5A1	HUMAN	NA	NA	1	9	3	6	5	6	11	2	2	4	13	1	1	5	10	7	11	6	8	2	4
tr|A0A5A2|A0A5A2	HUMAN	NA	NA	1	7	3	2	7	5	11	2	2	1	19	1	5	7	7	7	10	6	4	3	5
tr|A0A5A6|A0A5A6	HUMAN	NA	NA	1	8	4	5	10	3	7	1	6	6	16	1	4	6	6	5	8	3	8	3	5
tr|A0A5B0|A0A5B0	HUMAN	NA	NA	1	5	3	4	8	5	9	4	4	7	13	3	3	4	5	6	12	6	9	1	4
tr|A0A5B6|A0A5B6	HUMAN	NA	NA	1	4	4	6	8	6	7	1	4	8	13	5	2	2	4	8	11	4	10	1	6
tr|A0A5B7|A0A5B7	HUMAN	NA	NA	1	4	3	4	4	5	6	0	7	2	14	4	3	5	9	4	17	9	7	1	3
sp|A0A5B9|TRBC2	HUMAN	NA	NA	1	15	4	8	12	7	9	4	4	8	17	2	6	9	10	9	16	10	17	5	6
sp|A0AUZ9|KAL1L	HUMAN	NA	NA	1	49	19	43	74	29	33	32	38	83	109	19	52	48	58	46	118	58	41	16	22
sp|A0AV02|S12A8	HUMAN	NA	NA	1	48	14	19	37	42	65	10	35	19	97	22	18	34	37	26	65	37	55	14	20
sp|A0AV96|RBM47	HUMAN	NA	NA	1	85	8	22	40	16	54	10	34	29	26	18	19	46	20	34	25	24	45	3	35
sp|A0AVF1|IFT56	HUMAN	NA	NA	1	45	11	27	45	27	28	12	28	40	65	16	29	13	26	29	30	17	27	6	33
sp|A0AVI2|FR1L5	HUMAN	NA	NA	1	97	38	113	123	95	114	57	102	140	230	46	81	157	124	105	119	103	112	60	77
sp|A0AVI4|TM129	HUMAN	NA	NA	1	40	18	12	17	15	13	10	11	7	43	6	7	20	17	24	24	27	31	10	10
sp|A0AVK6|E2F8	HUMAN	NA	NA	1	59	11	28	59	26	48	20	42	64	73	16	42	79	34	39	104	51	56	3	13
sp|A0AVT1|UBA6	HUMAN	NA	NA	1	72	23	59	77	54	54	31	67	76	103	18	43	56	40	36	71	70	65	12	25
sp|A0FGR8|ESYT2	HUMAN	NA	NA	1	55	9	47	54	31	70	23	47	52	115	13	34	61	41	68	76	40	59	12	14
sp|A0FGR9|ESYT3	HUMAN	NA	NA	1	43	21	46	57	37	53	17	34	53	117	11	31	64	32	61	59	54	62	15	19
tr|A0JD20|A0JD20	HUMAN	NA	NA	1	11	3	2	5	7	4	0	4	9	12	3	3	2	7	3	18	4	9	3	7
tr|A0JD25|A0JD25	HUMAN	NA	NA	1	7	2	8	3	6	5	2	7	8	12	3	7	6	8	2	15	3	7	3	5
tr|A0JD32|A0JD32	HUMAN	NA	NA	1	11	4	4	7	7	2	0	4	5	8	5	3	4	11	4	14	8	6	2	7
tr|A0JD36|A0JD36	HUMAN	NA	NA	1	8	3	6	6	4	9	2	11	6	8	4	5	5	4	5	8	6	6	2	7
tr|A0JD37|A0JD37	HUMAN	NA	NA	1	5	3	8	3	12	6	2	4	3	8	1	2	4	5	6	12	10	10	1	8
sp|A0JLT2|MED19	HUMAN	NA	NA	1	14	3	11	11	8	22	9	6	30	19	6	9	39	7	9	22	14	2	0	3
sp|A0JNW5|UH1BL	HUMAN	NA	NA	1	73	25	88	98	52	55	48	84	104	145	35	78	67	70	51	177	85	82	12	35
sp|A0JP26|POTB3	HUMAN	NA	NA	1	31	22	37	54	9	33	20	21	54	61	18	35	16	30	29	47	22	27	5	10
sp|A0M8Q6|LAC7	HUMAN	NA	NA	1	11	3	2	7	2	5	2	0	9	6	0	3	9	4	2	15	9	11	2	4
sp|A0MZ66|SHOT1	HUMAN	NA	NA	1	28	9	28	93	6	17	11	29	70	60	13	29	38	41	28	53	35	38	0	5
tr|A0N4Z7|A0N4Z7	HUMAN	NA	NA	1	0	0	0	1	1	5	0	1	2	4	0	1	0	1	0	0	4	1	0	0
sp|A0PG75|PLS5	HUMAN	NA	NA	1	14	11	14	13	17	19	3	19	12	28	4	15	19	13	9	19	16	16	4	6
sp|A0PJE2|DHR12	HUMAN	NA	NA	1	28	3	14	22	14	25	11	15	17	29	7	12	15	17	18	20	18	22	5	5
sp|A0PJK1|SC5AA	HUMAN	NA	NA	1	66	11	18	14	27	52	9	43	8	75	20	16	28	18	25	43	38	49	16	20
sp|A0PJW6|TM223	HUMAN	NA	NA	1	20	4	6	3	13	21	5	2	5	30	4	3	15	7	18	8	12	19	4	3
sp|A0PJW8|DAPL1	HUMAN	NA	NA	1	11	1	3	6	2	6	4	7	14	9	3	4	8	6	5	3	7	6	0	2
sp|A0PJX0|CIB4	HUMAN	NA	NA	1	8	6	16	15	15	6	6	9	6	22	10	9	6	6	10	15	6	6	2	6
sp|A0PJX2|TLDC2	HUMAN	NA	NA	1	11	4	10	19	17	21	2	4	4	24	4	4	13	11	14	25	10	10	5	3
sp|A0PJX4|SHSA3	HUMAN	NA	NA	1	19	14	7	10	11	18	5	12	2	22	2	2	24	14	14	27	14	9	3	9
sp|A0PJX8|TMM82	HUMAN	NA	NA	1	26	10	7	12	11	30	8	7	3	78	4	4	18	22	20	30	15	25	6	7
sp|A0PJY2|FEZF1	HUMAN	NA	NA	1	41	20	11	15	23	30	29	10	39	41	11	21	52	20	19	33	26	23	0	11
sp|A0PJZ0|A20A5	HUMAN	NA	NA	1	17	5	9	11	3	11	9	9	11	20	2	6	2	6	11	9	7	10	0	7
sp|A0PJZ3|GXLT2	HUMAN	NA	NA	1	38	7	17	21	23	22	15	19	24	53	11	14	40	19	37	20	14	23	9	17
sp|A0PK00|T120B	HUMAN	NA	NA	1	16	9	6	25	25	16	11	12	22	52	5	14	5	22	19	18	17	20	9	16
sp|A0PK05|TMM72	HUMAN	NA	NA	1	24	6	9	15	16	19	6	12	15	39	4	2	18	13	6	23	23	15	3	7
sp|A0PK11|CLRN2	HUMAN	NA	NA	1	25	5	5	12	15	17	5	19	10	31	4	6	7	9	6	13	7	25	5	6
sp|A0ZSE6|CC50C	HUMAN	NA	NA	1	8	7	2	9	7	4	3	10	4	14	4	5	2	5	9	7	7	3	0	3
sp|A1A4F0|CC055	HUMAN	NA	NA	1	4	4	7	3	9	8	1	9	8	14	4	8	4	7	8	9	9	10	2	7
sp|A1A4G5|LNP1	HUMAN	NA	NA	1	5	5	11	25	8	7	11	3	15	10	4	1	10	4	24	23	3	4	3	2
sp|A1A4S6|RHG10	HUMAN	NA	NA	1	46	11	37	71	42	39	21	36	61	71	18	35	50	34	44	63	42	41	7	17
sp|A1A4T8|CN182	HUMAN	NA	NA	1	14	3	5	12	6	7	10	2	4	10	2	2	13	5	20	16	12	8	3	0
sp|A1A4V9|CC189	HUMAN	NA	NA	1	25	8	10	37	13	12	11	7	21	43	7	6	22	17	22	21	20	17	3	9
sp|A1A4Y4|IRGM	HUMAN	NA	NA	1	14	2	7	14	7	10	3	8	10	16	11	12	6	6	6	15	14	13	2	5
sp|A1A519|F170A	HUMAN	NA	NA	1	10	10	10	49	6	22	9	5	18	18	11	9	18	21	21	40	22	22	4	5
sp|A1A580|KR231	HUMAN	NA	NA	1	1	5	1	2	2	9	2	1	0	9	1	4	4	2	1	13	1	1	0	6
sp|A1A5B4|ANO9	HUMAN	NA	NA	1	52	16	30	51	51	38	22	45	31	88	25	21	36	29	56	43	43	63	17	25
sp|A1A5C7|S22AN	HUMAN	NA	NA	1	63	22	26	24	35	73	15	42	24	91	19	23	44	18	29	43	32	37	12	14
sp|A1A5D9|BICR2	HUMAN	NA	NA	1	49	1	23	72	8	33	6	6	14	79	4	7	24	49	57	48	13	13	2	0
sp|A1E959|ODAM	HUMAN	NA	NA	1	19	0	7	15	14	18	2	15	6	31	8	9	33	41	5	21	15	10	2	8
sp|A1IGU5|ARH37	HUMAN	NA	NA	1	47	7	29	51	19	35	15	23	32	96	7	24	40	53	44	44	31	50	7	21
sp|A1KXE4|F168B	HUMAN	NA	NA	1	23	1	0	0	2	18	5	3	2	3	8	7	38	9	3	15	21	16	1	20
sp|A1KZ92|PXDNL	HUMAN	NA	NA	1	111	46	76	80	58	91	48	63	52	145	23	62	96	79	103	95	92	87	21	35
sp|A1L020|MEX3A	HUMAN	NA	NA	1	60	16	17	35	16	64	7	22	17	33	6	12	53	18	35	35	29	32	2	11
sp|A1L0T0|ILVBL	HUMAN	NA	NA	1	73	11	28	28	24	58	15	20	21	79	12	17	37	30	39	29	26	68	8	9
sp|A1L157|TSN11	HUMAN	NA	NA	1	21	12	8	10	14	21	8	12	9	36	4	5	3	14	10	14	12	23	5	12
sp|A1L162|ERIC2	HUMAN	NA	NA	1	8	2	20	32	3	7	1	5	11	12	6	9	5	7	2	13	6	4	0	3
sp|A1L167|U2QL1	HUMAN	NA	NA	1	9	2	10	11	10	9	2	5	13	16	5	5	8	5	9	14	8	13	4	3
sp|A1L168|CT202	HUMAN	NA	NA	1	8	2	4	11	0	8	3	4	6	15	3	2	7	8	12	16	5	5	2	1
sp|A1L170|CA226	HUMAN	NA	NA	1	22	1	14	22	6	20	4	6	14	29	5	8	31	12	14	34	15	11	3	1
sp|A1L188|CQ089	HUMAN	NA	NA	1	17	5	1	5	4	8	0	0	3	5	1	1	2	1	9	5	2	3	1	1
sp|A1L190|SYCE3	HUMAN	NA	NA	1	5	1	8	13	1	0	1	1	7	11	9	6	2	3	5	3	4	4	2	2
sp|A1L1A6|IGS23	HUMAN	NA	NA	1	15	5	6	9	5	15	0	15	7	21	9	4	21	9	8	15	13	10	3	2
sp|A1L390|PKHG3	HUMAN	NA	NA	1	74	16	53	113	33	82	30	35	61	106	21	36	99	55	90	159	48	74	9	25
sp|A1L3X0|ELOV7	HUMAN	NA	NA	1	14	6	10	6	28	13	8	14	18	31	12	8	10	8	10	18	17	20	10	20
sp|A1L3X4|MT1DP	HUMAN	NA	NA	1	4	15	1	1	0	4	0	0	6	1	2	1	1	1	0	7	4	0	0	1
sp|A1L429|GG12C	HUMAN	NA	NA	1	8	4	6	20	1	12	2	1	3	0	4	1	18	12	6	6	5	3	2	3
sp|A1L443|NTM2F	HUMAN	NA	NA	1	66	11	22	54	15	67	17	10	35	70	13	7	116	49	46	61	33	47	9	8
sp|A1L453|PRS38	HUMAN	NA	NA	1	26	11	8	15	4	30	10	16	8	40	11	12	26	10	10	24	12	30	11	12
sp|A1L4H1|SRCRL	HUMAN	NA	NA	1	129	43	92	72	17	141	50	22	33	116	23	17	231	40	93	127	208	70	40	9
sp|A1L4K1|FSD2	HUMAN	NA	NA	1	44	19	43	91	29	39	28	31	36	54	17	26	39	27	38	53	43	55	8	29
sp|A1L4L8|PL8L1	HUMAN	NA	NA	1	10	14	6	9	9	13	6	10	4	17	5	4	8	5	13	14	11	11	5	3
sp|A1L4Q6|YK033	HUMAN	NA	NA	1	18	5	3	13	8	12	4	4	2	17	1	3	16	6	12	23	4	10	4	2
sp|A1X283|SPD2B	HUMAN	NA	NA	1	51	8	51	75	23	69	9	38	74	63	14	23	107	49	62	73	31	54	17	20
sp|A1XBS5|F92A1	HUMAN	NA	NA	1	27	3	20	29	10	6	5	12	20	28	7	15	5	18	25	15	21	15	0	8
sp|A1YPR0|ZBT7C	HUMAN	NA	NA	1	55	16	46	53	31	43	24	24	32	60	14	21	58	21	32	28	20	22	4	15
sp|A1Z1Q3|MACD2	HUMAN	NA	NA	1	25	9	35	63	8	30	9	23	38	26	9	28	20	18	14	29	22	29	3	10
sp|A2A288|ZC12D	HUMAN	NA	NA	1	46	8	36	28	19	47	14	12	19	50	6	8	64	17	52	37	12	31	9	12
sp|A2A2V5|SRTM1	HUMAN	NA	NA	1	3	1	3	5	7	5	1	7	1	16	1	5	5	2	2	28	6	5	0	4
sp|A2A2Y4|FRMD3	HUMAN	NA	NA	1	28	16	26	60	32	25	20	36	45	67	10	14	38	21	29	49	24	29	5	23
sp|A2A2Z9|AN18B	HUMAN	NA	NA	1	66	17	48	123	25	25	31	51	118	126	31	66	16	50	60	53	39	39	4	23
sp|A2A368|MAGBG	HUMAN	NA	NA	1	23	4	16	34	14	15	10	14	26	30	9	6	17	13	10	34	17	22	2	8
sp|A2A3K4|PTPC1	HUMAN	NA	NA	1	57	20	32	56	26	43	29	36	48	75	19	30	45	39	40	55	34	46	9	15
sp|A2A3L6|TTC24	HUMAN	NA	NA	1	80	12	15	39	13	53	23	5	24	63	6	16	37	44	47	38	19	25	8	15
sp|A2A3N6|PIPSL	HUMAN	NA	NA	1	59	13	53	62	35	60	24	42	54	82	24	34	49	36	35	74	51	50	3	22
sp|A2AJT9|CX023	HUMAN	NA	NA	1	21	7	45	54	26	36	33	32	69	27	9	33	46	37	72	66	32	27	6	33
sp|A2CJ06|DYTN	HUMAN	NA	NA	1	41	14	23	38	16	22	16	21	38	74	12	21	35	47	39	52	31	23	4	11
sp|A2IDD5|CCD78	HUMAN	NA	NA	1	50	5	17	34	7	31	20	9	16	48	2	9	25	37	37	32	23	22	10	4
sp|A2PYH4|HFM1	HUMAN	NA	NA	1	78	21	81	104	71	62	33	96	122	134	34	74	56	61	57	126	91	85	13	36
sp|A2RRD8|ZN320	HUMAN	NA	NA	1	22	32	20	41	19	28	44	21	53	31	5	16	15	20	37	33	31	20	2	19
sp|A2RRH5|WDR27	HUMAN	NA	NA	1	79	35	37	36	32	58	22	33	34	93	15	23	36	36	46	82	43	56	11	20
sp|A2RRL7|TM213	HUMAN	NA	NA	1	15	6	6	4	3	4	3	3	3	16	2	2	6	4	4	11	7	4	3	1
sp|A2RRP1|NBAS	HUMAN	NA	NA	1	169	58	115	203	68	112	69	104	140	320	44	66	109	119	116	180	127	131	36	85
sp|A2RTX5|SYTC2	HUMAN	NA	NA	1	54	18	40	81	42	42	21	50	56	73	20	35	32	36	47	46	36	35	14	24
sp|A2RTY3|HEAT9	HUMAN	NA	NA	1	40	14	19	47	16	15	14	25	54	70	20	15	38	38	34	32	27	32	7	13
sp|A2RU14|TM218	HUMAN	NA	NA	1	13	1	2	4	12	10	2	9	2	22	1	0	5	0	4	6	2	15	1	4
sp|A2RU30|TESP1	HUMAN	NA	NA	1	28	15	34	41	25	18	11	14	30	45	9	14	41	39	32	55	32	23	9	6
sp|A2RU37|CI170	HUMAN	NA	NA	1	5	3	8	4	2	15	2	3	7	13	1	8	4	4	15	10	6	8	3	0
sp|A2RU48|SMCO3	HUMAN	NA	NA	1	19	3	11	17	3	11	5	21	23	26	6	9	3	12	7	13	12	20	0	4
sp|A2RU49|HYKK	HUMAN	NA	NA	1	23	5	13	27	16	21	13	21	27	39	12	16	15	15	9	37	16	27	3	18
sp|A2RU54|HMX2	HUMAN	NA	NA	1	23	5	9	19	10	25	5	3	17	25	4	6	29	11	18	33	10	10	4	7
sp|A2RU67|F234B	HUMAN	NA	NA	1	44	8	35	34	16	52	9	26	21	87	13	24	41	22	26	58	36	47	9	14
sp|A2RUB1|MEIOC	HUMAN	NA	NA	1	47	21	54	57	40	49	30	30	57	76	19	69	55	53	49	96	66	42	7	35
sp|A2RUB6|CCD66	HUMAN	NA	NA	1	33	16	43	101	18	34	25	50	106	83	21	52	40	81	46	90	52	31	9	17
sp|A2RUC4|TYW5	HUMAN	NA	NA	1	20	3	21	23	20	15	8	13	26	32	5	8	17	15	18	19	10	23	4	15
sp|A2RUG3|XKRY2	HUMAN	NA	NA	1	7	3	3	1	9	6	4	15	6	17	3	6	5	2	1	12	5	7	2	3
sp|A2RUH7|MBPHL	HUMAN	NA	NA	1	33	9	18	17	11	26	6	22	21	29	2	10	29	19	19	18	28	22	6	9
sp|A2RUQ5|CQ102	HUMAN	NA	NA	1	16	4	4	6	8	20	5	4	2	15	5	3	12	5	16	15	12	12	2	1
sp|A2RUR9|C144A	HUMAN	NA	NA	1	58	25	83	176	24	46	35	57	136	160	36	87	48	113	65	112	67	58	12	29
sp|A2RUS2|DEND3	HUMAN	NA	NA	1	72	34	64	78	48	55	43	48	75	141	38	37	68	54	59	83	63	90	18	30
sp|A2RUT3|TMM89	HUMAN	NA	NA	1	10	5	3	4	0	15	8	8	5	23	5	0	11	10	12	11	12	9	5	3
sp|A2RUU4|COLL1	HUMAN	NA	NA	1	5	11	2	7	9	7	1	4	9	19	3	5	4	8	7	8	5	1	2	4
sp|A2VCK2|DCD2B	HUMAN	NA	NA	1	36	7	13	19	11	30	11	7	17	35	2	5	36	21	22	24	16	25	2	10
sp|A2VCL2|CC162	HUMAN	NA	NA	1	64	19	42	74	33	38	20	32	60	117	27	27	37	83	60	67	34	48	12	13
sp|A2VDF0|FUCM	HUMAN	NA	NA	1	19	3	5	13	4	11	1	7	7	26	4	3	10	3	9	6	5	12	1	5
sp|A2VDJ0|T131L	HUMAN	NA	NA	1	85	46	67	98	76	87	42	73	92	149	32	95	105	71	61	175	97	92	24	42
sp|A2VEC9|SSPO	HUMAN	NA	NA	1	376	563	201	271	79	578	154	50	38	422	44	90	557	300	309	429	235	229	160	62
sp|A3KFT3|OR2M5	HUMAN	NA	NA	1	20	12	10	7	26	17	7	27	10	38	19	9	11	5	12	29	17	20	2	14
sp|A3KMH1|VWA8	HUMAN	NA	NA	1	110	18	104	129	63	121	52	114	112	214	49	74	103	93	117	128	103	127	19	55
sp|A3KN83|SBNO1	HUMAN	NA	NA	1	97	12	85	92	39	93	20	72	110	130	32	70	66	59	70	125	77	92	17	35
sp|A3QJZ6|PRA22	HUMAN	NA	NA	1	19	22	23	31	24	20	7	18	18	80	14	11	28	20	42	37	19	30	8	10
sp|A3QJZ7|PRA27	HUMAN	NA	NA	1	23	24	23	25	20	14	8	21	26	83	16	20	25	24	31	27	22	27	8	11
sp|A4D0S4|LAMB4	HUMAN	NA	NA	1	105	129	105	101	48	137	54	76	90	159	18	87	102	105	83	129	89	84	11	49
sp|A4D0T2|CG066	HUMAN	NA	NA	1	8	3	3	4	4	4	6	5	6	14	9	1	7	7	6	12	3	6	1	6
sp|A4D0T7|YG055	HUMAN	NA	NA	1	6	2	1	2	0	5	0	3	1	12	3	1	1	2	2	5	3	9	0	1
sp|A4D0V7|CPED1	HUMAN	NA	NA	1	34	33	33	68	60	60	36	57	64	112	18	46	59	62	47	67	65	61	13	31
sp|A4D0Y5|CG077	HUMAN	NA	NA	1	7	4	2	8	3	6	1	4	7	10	3	5	3	4	3	5	7	4	1	3
sp|A4D126|ISPD	HUMAN	NA	NA	1	37	13	18	38	11	27	13	29	26	49	9	10	22	25	21	32	16	40	2	13
sp|A4D161|F221A	HUMAN	NA	NA	1	23	15	15	22	13	21	6	7	17	24	7	3	22	15	18	24	18	15	2	11
sp|A4D174|CG071	HUMAN	NA	NA	1	11	4	3	9	8	13	5	9	8	19	10	7	10	8	11	13	11	3	3	4
sp|A4D1B5|GSAP	HUMAN	NA	NA	1	40	22	39	53	36	38	40	50	47	119	17	51	29	33	33	70	35	56	13	33
sp|A4D1E1|Z804B	HUMAN	NA	NA	1	57	47	63	83	47	45	68	66	119	117	15	82	78	79	57	163	79	47	5	32
sp|A4D1E9|GTPBA	HUMAN	NA	NA	1	21	5	20	23	16	35	12	27	37	46	11	16	16	16	15	23	18	21	2	7
sp|A4D1F6|LRRD1	HUMAN	NA	NA	1	29	17	30	67	32	29	18	77	67	140	12	75	29	43	30	79	40	23	1	22
sp|A4D1N5|YG018	HUMAN	NA	NA	1	9	2	4	11	4	11	6	6	5	20	1	2	12	5	11	18	8	7	5	3
sp|A4D1P6|WDR91	HUMAN	NA	NA	1	51	16	38	52	32	51	17	25	43	77	15	24	40	44	39	68	40	44	11	20
sp|A4D1S0|KLRG2	HUMAN	NA	NA	1	53	12	11	31	6	40	7	3	13	38	5	4	55	15	22	36	13	27	11	7
sp|A4D1S5|RAB19	HUMAN	NA	NA	1	18	5	11	16	9	12	8	15	14	19	5	8	4	7	9	17	14	15	3	8
sp|A4D1T9|PRS37	HUMAN	NA	NA	1	13	6	11	9	10	15	6	10	18	22	6	12	14	10	9	15	11	24	4	10
sp|A4D1U4|LCHN	HUMAN	NA	NA	1	29	12	21	40	23	34	12	19	17	47	13	13	35	21	26	25	10	34	5	19
sp|A4D1Z8|GRIFN	HUMAN	NA	NA	1	14	3	6	10	10	14	6	4	5	12	1	2	9	7	9	9	5	11	4	3
sp|A4D250|BLACE	HUMAN	NA	NA	1	12	4	7	15	7	15	3	4	3	20	3	3	17	5	11	24	8	10	6	2
sp|A4D256|CC14C	HUMAN	NA	NA	1	37	17	35	25	27	37	15	36	32	44	12	28	22	23	40	38	25	27	8	26
sp|A4D263|CG072	HUMAN	NA	NA	1	18	6	30	20	19	22	15	20	30	33	7	19	45	16	25	34	33	24	4	18
sp|A4D2B0|MBLC1	HUMAN	NA	NA	1	27	2	15	20	4	42	9	2	1	28	1	2	24	10	16	15	10	32	3	3
sp|A4D2B8|PM2P1	HUMAN	NA	NA	1	33	13	11	34	18	42	17	14	20	36	4	12	36	12	32	36	28	35	2	5
sp|A4D2G3|O2A25	HUMAN	NA	NA	1	18	13	4	10	21	18	11	23	13	53	13	8	13	10	7	23	16	23	2	11
sp|A4D2H0|CTGEF	HUMAN	NA	NA	1	49	7	39	92	30	41	16	25	54	84	17	35	63	36	45	62	31	29	4	18
sp|A4D2P6|GRD2I	HUMAN	NA	NA	1	94	19	56	86	46	87	24	29	48	143	23	21	126	50	93	125	56	59	9	17
sp|A4FU01|MTMRB	HUMAN	NA	NA	1	46	12	33	42	28	56	15	22	15	91	9	19	58	43	57	62	27	38	24	12
sp|A4FU28|CTGE9	HUMAN	NA	NA	1	45	6	39	91	28	39	17	28	54	83	17	33	67	34	46	68	31	28	4	19
sp|A4FU49|SH321	HUMAN	NA	NA	1	39	3	28	75	9	31	9	13	53	45	10	13	89	30	38	58	43	42	4	8
sp|A4FU69|EFCB5	HUMAN	NA	NA	1	63	17	69	164	63	68	43	87	117	144	37	69	61	90	72	117	74	90	16	42
sp|A4GXA9|EME2	HUMAN	NA	NA	1	52	9	16	30	6	28	4	8	4	45	3	2	31	20	39	26	15	27	11	3
sp|A4IF30|S35F4	HUMAN	NA	NA	1	37	13	16	21	32	35	13	37	27	62	13	22	16	13	21	49	33	38	12	11
tr|A4QMS1|A4QMS1	HUMAN	NA	NA	1	11	8	6	14	5	27	10	11	9	30	5	7	15	5	21	19	7	16	8	9
sp|A4QMS7|CE049	HUMAN	NA	NA	1	8	1	11	12	5	8	6	8	8	10	1	5	14	5	15	11	5	6	0	8
sp|A4QN01|CJ040	HUMAN	NA	NA	1	1	5	4	8	5	9	2	9	9	11	6	4	6	9	9	4	10	6	5	6
sp|A4QPB2|LRP5L	HUMAN	NA	NA	1	22	3	21	13	3	16	10	16	14	24	4	13	11	7	14	11	17	16	11	6
sp|A4QPH2|PI4P2	HUMAN	NA	NA	1	40	16	36	32	35	36	7	38	37	53	23	18	34	29	30	43	27	30	7	21
sp|A4UGR9|XIRP2	HUMAN	NA	NA	1	140	32	171	358	100	146	87	205	329	212	70	141	173	205	145	322	253	201	24	60
sp|A5A3E0|POTEF	HUMAN	NA	NA	1	58	29	65	99	24	69	34	49	85	97	42	53	44	48	54	82	54	51	10	28
sp|A5D6W6|FITM1	HUMAN	NA	NA	1	32	8	2	7	20	29	14	6	5	50	2	7	14	7	18	15	13	24	10	9
sp|A5D8T8|CL18A	HUMAN	NA	NA	1	45	28	15	20	19	37	16	11	13	39	7	16	19	26	30	31	24	23	15	12
sp|A5D8V6|VP37C	HUMAN	NA	NA	1	25	1	7	31	9	28	2	4	11	37	9	5	71	26	20	27	10	16	2	14
sp|A5D8V7|CC151	HUMAN	NA	NA	1	49	3	24	73	10	21	23	15	55	78	11	20	12	46	52	36	25	28	5	9
sp|A5D8W1|CFA69	HUMAN	NA	NA	1	62	22	45	74	35	47	17	79	89	114	18	41	34	49	28	60	43	54	10	20
sp|A5LHX3|PSB11	HUMAN	NA	NA	1	34	10	17	17	6	27	13	4	4	27	5	0	19	12	23	26	18	21	5	12
sp|A5PKW4|PSD1	HUMAN	NA	NA	1	105	11	48	77	33	95	20	18	45	100	12	18	118	35	74	107	40	39	10	19
sp|A5PL33|KRBA1	HUMAN	NA	NA	1	85	27	33	65	10	118	30	10	28	105	6	12	167	48	74	114	41	36	17	4
sp|A5PLK6|RGSL	HUMAN	NA	NA	1	44	21	41	77	56	33	30	76	94	118	40	46	47	59	53	91	52	47	18	33
sp|A5PLL1|AN34B	HUMAN	NA	NA	1	31	10	27	31	10	26	16	27	40	60	10	24	37	25	19	57	29	24	2	9
sp|A5PLL7|TM189	HUMAN	NA	NA	1	20	8	12	17	13	18	16	18	10	35	3	7	14	9	14	9	15	13	13	6
sp|A5PLN7|F149A	HUMAN	NA	NA	1	73	9	33	41	21	70	24	13	29	70	8	12	68	29	63	93	57	39	11	10
sp|A5PLN9|TPC13	HUMAN	NA	NA	1	20	12	21	28	16	21	8	22	25	48	14	20	17	20	14	35	30	33	2	11
sp|A5X5Y0|5HT3E	HUMAN	NA	NA	1	24	9	16	23	27	28	12	25	18	63	16	20	29	15	18	35	28	27	11	12
sp|A5YKK6|CNOT1	HUMAN	NA	NA	1	189	41	108	133	102	115	77	135	117	286	74	107	142	144	110	146	130	135	19	66
sp|A5YM69|ARG35	HUMAN	NA	NA	1	34	7	22	86	8	43	11	13	15	40	9	8	35	40	22	43	18	19	6	5
sp|A5YM72|CRNS1	HUMAN	NA	NA	1	101	26	32	61	24	84	24	9	18	134	14	9	54	30	58	34	30	65	10	10
sp|A6BM72|MEG11	HUMAN	NA	NA	1	60	146	45	44	28	126	43	28	20	52	15	38	83	45	40	85	63	35	16	32
sp|A6H8M9|CDHR4	HUMAN	NA	NA	1	54	16	30	36	29	52	19	30	11	101	16	24	63	56	32	64	60	68	10	17
sp|A6H8Y1|BDP1	HUMAN	NA	NA	1	125	29	138	357	49	118	35	120	222	176	52	130	164	122	159	250	183	170	3	22
sp|A6H8Z2|F221B	HUMAN	NA	NA	1	24	19	18	46	15	17	24	14	14	25	4	8	34	17	25	43	26	17	8	4
sp|A6NC05|YD286	HUMAN	NA	NA	1	6	7	8	3	8	6	2	1	10	15	6	5	12	7	9	15	8	3	1	6
sp|A6NC42|DPPA5	HUMAN	NA	NA	1	8	0	4	10	2	6	2	4	9	15	7	1	8	6	8	6	4	8	4	4
sp|A6NC51|T150B	HUMAN	NA	NA	1	23	10	3	3	12	15	3	15	3	37	5	6	16	10	10	18	7	21	12	4
sp|A6NC57|ANR62	HUMAN	NA	NA	1	52	23	57	100	16	28	21	42	87	97	27	58	9	67	61	66	41	40	4	21
sp|A6NC62|RAKDN	HUMAN	NA	NA	1	11	3	3	7	4	10	4	1	4	9	2	2	9	6	9	7	10	5	5	0
sp|A6NC78|GOG8I	HUMAN	NA	NA	1	57	9	20	76	9	37	25	13	56	67	12	23	33	60	39	43	18	23	6	6
sp|A6NC86|PINLY	HUMAN	NA	NA	1	11	20	6	8	9	18	10	5	11	19	9	5	10	4	8	18	20	11	0	2
sp|A6NC97|F172B	HUMAN	NA	NA	1	20	5	13	28	21	16	17	21	31	34	8	11	17	21	14	28	15	22	6	14
sp|A6NC98|CC88B	HUMAN	NA	NA	1	166	8	41	230	11	109	30	12	40	224	15	17	87	135	158	89	30	55	13	6
sp|A6NCC3|GOG8O	HUMAN	NA	NA	1	56	10	21	84	8	35	25	15	49	69	10	23	31	59	41	43	20	21	6	6
sp|A6NCD4|CJ131	HUMAN	NA	NA	1	9	3	12	32	9	9	2	18	30	25	7	14	12	13	12	23	8	11	2	5
sp|A6NCE7|MP3B2	HUMAN	NA	NA	1	3	1	5	12	7	4	3	8	10	11	5	4	6	7	9	9	6	12	0	3
sp|A6NCF5|KLH33	HUMAN	NA	NA	1	68	14	17	32	13	46	17	6	7	82	11	5	41	20	41	35	21	31	11	15
sp|A6NCF6|MA13P	HUMAN	NA	NA	1	24	9	15	30	11	18	8	16	28	28	11	5	20	17	12	35	22	20	5	7
sp|A6NCI4|VWA3A	HUMAN	NA	NA	1	68	28	58	75	38	60	34	59	88	138	30	36	54	67	62	112	66	61	21	29
sp|A6NCI5|SIM16	HUMAN	NA	NA	1	5	5	3	2	7	2	5	7	3	18	5	3	6	2	2	6	2	5	1	2
sp|A6NCI8|CB078	HUMAN	NA	NA	1	62	9	27	51	20	40	17	36	62	72	19	42	82	67	32	137	68	51	6	22
sp|A6NCJ1|CS071	HUMAN	NA	NA	1	20	5	7	11	2	9	4	4	3	15	3	6	26	11	21	18	14	5	11	14
sp|A6NCK2|TR43B	HUMAN	NA	NA	1	18	17	20	34	25	16	18	18	28	51	13	22	20	19	29	33	16	27	10	12
sp|A6NCL1|GEMC1	HUMAN	NA	NA	1	22	6	20	24	14	13	11	6	21	30	3	16	22	21	15	36	21	15	6	12
sp|A6NCL2|LRCL1	HUMAN	NA	NA	1	4	18	2	7	4	10	6	6	6	23	2	7	14	11	9	14	7	3	3	3
sp|A6NCL7|AN33B	HUMAN	NA	NA	1	57	10	23	44	10	39	7	9	19	37	9	9	47	20	51	27	26	36	5	9
sp|A6NCM1|IQCAL	HUMAN	NA	NA	1	43	9	44	80	21	42	15	37	78	99	29	12	39	46	70	48	29	45	8	23
sp|A6NCN2|KR87P	HUMAN	NA	NA	1	30	8	11	33	2	7	4	10	17	25	7	11	2	12	22	16	11	17	3	7
sp|A6NCN8|YL021	HUMAN	NA	NA	1	20	5	10	13	17	11	14	8	20	29	7	9	38	20	24	23	14	9	9	5
sp|A6NCQ9|RN222	HUMAN	NA	NA	1	18	9	8	9	5	12	4	6	7	30	3	1	22	9	17	29	7	18	3	3
sp|A6NCS4|NKX26	HUMAN	NA	NA	1	31	6	8	16	7	38	7	2	11	24	4	6	33	16	29	24	10	17	2	10
sp|A6NCS6|CB072	HUMAN	NA	NA	1	66	8	10	23	8	33	1	2	3	30	2	2	24	12	34	11	3	18	4	1
sp|A6NCV1|O6C74	HUMAN	NA	NA	1	17	8	11	6	25	8	6	27	16	48	14	10	11	8	8	27	28	22	1	11
sp|A6NCW0|U17L3	HUMAN	NA	NA	1	41	19	25	31	13	29	26	13	32	58	12	18	25	39	26	42	30	28	7	16
sp|A6NCW3|F231B	HUMAN	NA	NA	1	14	5	4	12	5	15	5	7	4	13	1	5	14	7	13	19	13	8	4	1
sp|A6NCW7|U17L4	HUMAN	NA	NA	1	38	19	25	32	13	28	25	13	31	57	14	19	27	38	25	44	28	30	7	17
sp|A6ND01|JUNO	HUMAN	NA	NA	1	15	18	8	17	11	14	6	6	11	24	6	12	21	8	10	21	9	11	16	6
sp|A6ND36|FA83G	HUMAN	NA	NA	1	62	5	54	59	23	63	23	29	40	60	17	19	86	45	59	70	26	55	11	17
sp|A6ND48|O14I1	HUMAN	NA	NA	1	23	10	6	8	25	11	8	24	9	46	11	7	10	11	12	27	19	27	3	14
sp|A6ND91|ASPD	HUMAN	NA	NA	1	34	5	12	13	7	30	10	6	1	35	5	6	22	10	23	19	13	25	5	2
sp|A6NDA9|LRIT2	HUMAN	NA	NA	1	45	21	23	33	19	34	17	24	20	71	6	20	33	21	22	48	29	42	10	12
sp|A6NDB9|PALM3	HUMAN	NA	NA	1	60	6	18	126	3	86	4	12	33	50	7	7	58	33	45	47	28	40	8	2
sp|A6NDD5|SYN1L	HUMAN	NA	NA	1	23	5	10	22	8	20	5	4	5	28	3	4	20	13	10	22	14	10	3	9
sp|A6NDE4|RBY1B	HUMAN	NA	NA	1	30	5	31	24	7	55	25	8	19	16	8	18	35	8	68	73	15	11	5	35
sp|A6NDE8|GG12H	HUMAN	NA	NA	1	8	4	6	19	1	12	2	1	4	0	4	1	18	12	6	6	5	3	2	3
sp|A6NDG6|PGP	HUMAN	NA	NA	1	41	8	20	16	10	35	2	9	12	39	6	8	19	10	22	13	16	25	2	8
sp|A6NDH6|O5H15	HUMAN	NA	NA	1	17	9	7	9	22	14	7	35	16	45	11	13	14	7	6	23	18	22	3	15
sp|A6NDI0|TR49B	HUMAN	NA	NA	1	18	24	19	35	24	18	23	24	27	49	14	21	20	19	26	32	20	19	9	11
sp|A6NDK9|GOG6C	HUMAN	NA	NA	1	48	3	25	106	7	28	17	15	55	78	13	23	34	79	48	42	28	31	5	8
sp|A6NDL7|MT21E	HUMAN	NA	NA	1	18	4	13	21	16	8	9	19	18	31	8	13	9	7	9	18	19	17	4	10
sp|A6NDL8|O6C68	HUMAN	NA	NA	1	17	12	8	8	24	8	7	34	20	38	13	10	12	9	6	26	25	22	1	12
sp|A6NDN3|GOG6B	HUMAN	NA	NA	1	47	4	25	105	7	28	18	15	56	78	13	22	33	78	48	42	29	32	5	8
sp|A6NDN8|UBIML	HUMAN	NA	NA	1	12	2	2	8	0	12	3	1	2	15	1	2	3	4	10	4	6	12	2	1
sp|A6NDP7|MADL2	HUMAN	NA	NA	1	44	15	6	6	22	25	5	6	3	37	6	3	15	7	17	18	17	36	5	14
sp|A6NDR6|ME3L1	HUMAN	NA	NA	1	15	3	20	20	11	27	8	13	8	20	6	14	20	16	16	27	9	12	5	4
sp|A6NDS4|TBC3B	HUMAN	NA	NA	1	37	13	30	33	17	41	15	22	31	48	13	10	46	32	48	39	22	24	15	13
sp|A6NDU8|CE051	HUMAN	NA	NA	1	18	11	15	30	9	14	9	11	20	43	8	13	8	12	11	24	9	13	4	12
sp|A6NDV4|TMM8B	HUMAN	NA	NA	1	38	20	14	16	25	37	10	13	5	66	12	11	35	14	30	34	28	38	10	16
sp|A6NDX4|YO011	HUMAN	NA	NA	1	5	3	2	3	10	9	4	5	3	18	3	2	9	2	5	23	6	5	3	4
sp|A6NDX5|ZN840	HUMAN	NA	NA	1	23	42	13	40	42	43	57	18	83	44	12	44	25	40	40	50	53	22	5	20
sp|A6NDY0|EPAB2	HUMAN	NA	NA	1	21	5	11	34	11	32	6	6	12	21	3	5	25	16	16	19	11	14	5	5
sp|A6NDY2|F90AA	HUMAN	NA	NA	1	48	10	15	27	9	34	14	4	30	39	8	9	65	26	33	47	20	20	5	1
sp|A6NDZ8|MB3L4	HUMAN	NA	NA	1	23	5	5	11	4	14	5	6	10	22	7	2	22	12	29	13	8	8	1	1
sp|A6NE01|F186A	HUMAN	NA	NA	1	154	7	65	191	46	109	33	149	191	264	54	50	195	277	78	177	178	76	24	33
sp|A6NE02|BTBDH	HUMAN	NA	NA	1	67	3	19	21	17	35	19	8	7	65	4	11	28	27	37	31	17	36	11	15
sp|A6NE21|F90AI	HUMAN	NA	NA	1	49	10	16	25	8	33	14	3	31	39	9	8	63	26	35	49	18	22	5	1
sp|A6NE52|WDR97	HUMAN	NA	NA	1	139	39	72	88	37	93	53	27	43	248	26	20	142	91	118	125	78	111	43	29
sp|A6NE82|MB3L3	HUMAN	NA	NA	1	23	5	5	11	4	14	5	5	10	22	7	2	22	12	29	14	8	8	1	1
sp|A6NEC2|PSAL	HUMAN	NA	NA	1	47	9	33	30	26	23	9	21	25	44	10	18	28	13	23	28	27	36	9	19
sp|A6NED2|RCCD1	HUMAN	NA	NA	1	49	7	14	32	10	49	7	4	8	39	3	5	23	15	26	22	16	26	12	9
tr|A6NED7|A6NED7	HUMAN	NA	NA	1	2	2	2	3	5	3	1	2	1	5	3	0	3	4	2	2	3	6	2	1
sp|A6NEE1|PLHD1	HUMAN	NA	NA	1	31	5	10	78	16	17	10	17	44	58	18	19	16	38	38	44	16	17	5	9
sp|A6NEF3|GG6L4	HUMAN	NA	NA	1	36	8	9	133	4	30	10	10	26	79	5	14	22	55	65	27	15	15	6	5
sp|A6NEH6|TM247	HUMAN	NA	NA	1	16	7	6	26	13	13	5	7	14	21	11	4	15	15	12	11	7	8	1	7
sp|A6NEH8|ZNAS2	HUMAN	NA	NA	1	21	3	2	8	4	21	6	5	9	15	1	5	30	2	21	19	5	10	8	0
sp|A6NEK1|ARRD5	HUMAN	NA	NA	1	15	9	12	24	17	15	10	16	17	30	6	16	19	14	15	32	30	32	3	10
sp|A6NEL2|SWAHB	HUMAN	NA	NA	1	90	10	34	51	14	65	22	12	38	80	1	16	78	38	71	82	23	42	16	10
sp|A6NEL3|F86C2	HUMAN	NA	NA	1	14	7	5	12	3	10	3	2	7	24	4	3	9	7	12	20	10	3	7	3
sp|A6NEM1|GG6L9	HUMAN	NA	NA	1	35	5	7	75	4	30	7	10	23	53	6	14	22	39	38	27	15	11	6	5
sp|A6NEN9|CX065	HUMAN	NA	NA	1	10	4	5	8	7	6	2	8	25	17	6	10	12	8	15	9	11	12	1	7
sp|A6NEQ2|F181B	HUMAN	NA	NA	1	69	6	21	23	16	60	7	4	15	40	2	5	55	6	20	34	13	19	3	8
sp|A6NER0|TBC3F	HUMAN	NA	NA	1	37	13	30	33	17	42	15	22	32	47	12	10	47	31	47	38	22	26	15	13
sp|A6NER3|GG12J	HUMAN	NA	NA	1	8	3	7	19	1	12	1	1	4	0	4	1	19	12	6	6	5	3	2	3
sp|A6NES4|MRO2A	HUMAN	NA	NA	1	119	36	70	126	54	62	49	89	97	235	68	46	61	82	79	128	93	119	22	39
sp|A6NET4|OR5K3	HUMAN	NA	NA	1	20	14	8	13	26	12	9	31	17	42	16	14	12	7	8	19	19	17	0	17
sp|A6NEV1|PR23A	HUMAN	NA	NA	1	28	4	14	24	9	20	4	6	3	28	3	1	43	8	17	26	4	19	2	3
sp|A6NEW6|F90AG	HUMAN	NA	NA	1	49	10	16	26	8	32	14	4	30	39	8	9	63	26	37	48	18	22	4	1
sp|A6NEY3|GG6L3	HUMAN	NA	NA	1	19	10	7	114	2	18	7	7	21	68	4	9	19	47	58	21	12	10	5	5
sp|A6NEY8|PRXD1	HUMAN	NA	NA	1	15	2	9	13	10	15	9	5	13	22	7	7	6	5	3	4	9	12	1	2
sp|A6NF01|P121B	HUMAN	NA	NA	1	114	2	10	20	53	70	5	14	32	48	8	18	118	36	17	137	106	22	2	2
sp|A6NF34|ANTRL	HUMAN	NA	NA	1	33	37	21	30	25	34	22	29	26	66	11	25	69	33	42	51	26	30	8	13
sp|A6NF36|CC182	HUMAN	NA	NA	1	11	3	9	16	4	8	2	5	11	22	4	3	6	13	13	9	4	7	1	2
sp|A6NF83|NUPR2	HUMAN	NA	NA	1	10	2	3	7	1	6	2	1	5	11	2	2	10	6	16	2	4	1	1	5
sp|A6NF89|OR6C6	HUMAN	NA	NA	1	11	11	9	8	25	7	4	31	17	45	12	10	14	10	9	24	27	25	2	13
sp|A6NFA0|F205C	HUMAN	NA	NA	1	20	11	14	23	8	16	6	14	23	34	7	11	18	26	17	42	20	18	7	3
sp|A6NFA1|TIKI2	HUMAN	NA	NA	1	48	6	26	25	20	26	17	17	15	60	9	19	52	34	29	35	33	25	8	13
sp|A6NFC5|TM235	HUMAN	NA	NA	1	27	7	5	6	7	23	6	9	0	42	3	2	8	9	6	27	6	17	7	6
sp|A6NFC9|OR2W5	HUMAN	NA	NA	1	19	15	10	18	12	26	20	13	4	48	13	6	19	11	18	24	13	20	4	7
sp|A6NFD8|HELT	HUMAN	NA	NA	1	26	2	6	16	10	15	13	5	14	28	5	7	28	9	15	14	9	10	1	9
sp|A6NFE2|SMCO2	HUMAN	NA	NA	1	14	6	28	34	13	13	4	16	30	51	14	18	9	18	12	17	23	15	3	5
sp|A6NFE3|EFC10	HUMAN	NA	NA	1	7	1	7	15	8	5	2	7	12	14	6	3	3	4	6	9	7	7	0	4
sp|A6NFF2|NP1L6	HUMAN	NA	NA	1	11	2	2	13	3	6	2	3	8	13	4	1	5	3	6	7	6	6	0	6
sp|A6NFH5|FBP12	HUMAN	NA	NA	1	2	2	8	12	3	10	1	12	16	8	3	6	2	4	5	16	15	11	2	2
sp|A6NFI3|ZN316	HUMAN	NA	NA	1	112	36	50	122	41	121	48	11	28	60	3	6	86	29	80	52	42	49	11	17
sp|A6NFK2|GRCR2	HUMAN	NA	NA	1	10	9	13	25	10	17	5	12	19	17	6	12	16	14	17	21	8	8	0	9
sp|A6NFN3|RFOX3	HUMAN	NA	NA	1	37	0	12	14	12	29	8	12	9	8	5	11	40	18	16	12	28	17	1	23
sp|A6NFN9|ANKUB	HUMAN	NA	NA	1	31	13	22	19	17	23	12	20	40	46	12	6	20	16	16	34	22	32	8	15
sp|A6NFQ2|TCAF2	HUMAN	NA	NA	1	84	25	31	54	26	79	29	35	39	110	16	34	64	42	42	54	39	66	26	24
sp|A6NFQ7|DPRX	HUMAN	NA	NA	1	9	6	7	8	7	10	11	11	15	16	4	11	19	10	11	14	7	9	1	5
sp|A6NFR6|CE060	HUMAN	NA	NA	1	16	9	11	19	9	15	13	16	17	36	5	8	49	9	27	51	13	17	7	6
sp|A6NFT4|CC42B	HUMAN	NA	NA	1	39	2	11	39	9	10	5	4	13	50	4	3	12	34	37	7	10	12	6	1
sp|A6NFU0|F187A	HUMAN	NA	NA	1	25	18	20	20	25	27	17	17	14	37	7	6	22	19	30	24	23	35	9	18
sp|A6NFU8|PGPIL	HUMAN	NA	NA	1	14	5	9	14	3	18	6	8	11	21	5	4	11	7	14	10	7	21	2	6
sp|A6NFX1|MFS2B	HUMAN	NA	NA	1	58	14	10	13	29	38	11	19	13	60	10	3	40	16	21	41	33	47	6	15
sp|A6NFY4|NEMP2	HUMAN	NA	NA	1	26	11	10	26	26	17	8	23	19	51	12	13	19	12	23	32	16	35	15	23
sp|A6NFY7|SDHF1	HUMAN	NA	NA	1	10	1	7	5	2	14	4	1	1	11	2	1	10	6	21	7	4	5	0	3
sp|A6NFZ4|FA24A	HUMAN	NA	NA	1	13	9	6	3	3	4	2	4	9	10	6	4	5	2	2	9	4	8	1	1
sp|A6NG13|MGT4D	HUMAN	NA	NA	1	15	5	15	21	26	13	8	30	37	39	12	22	7	17	19	28	18	25	3	14
sp|A6NGA9|TM202	HUMAN	NA	NA	1	12	9	7	12	11	12	8	13	11	39	10	11	15	9	14	28	18	14	10	10
sp|A6NGB0|T191C	HUMAN	NA	NA	1	32	4	9	35	4	19	4	5	8	62	5	4	20	32	39	23	18	14	5	5
sp|A6NGB7|TM221	HUMAN	NA	NA	1	48	6	8	14	7	34	9	6	2	51	7	0	17	7	23	18	14	12	3	5
sp|A6NGB9|WIPF3	HUMAN	NA	NA	1	44	4	14	11	8	38	5	12	23	40	1	11	136	23	23	44	25	15	2	4
sp|A6NGC4|TLCD2	HUMAN	NA	NA	1	22	4	8	3	7	22	12	7	4	52	5	6	14	7	16	26	15	21	10	3
sp|A6NGD5|ZSA5C	HUMAN	NA	NA	1	26	19	20	45	15	29	19	8	35	39	14	16	42	31	35	42	27	26	3	5
sp|A6NGE4|DC8L1	HUMAN	NA	NA	1	33	13	45	58	26	45	19	21	21	44	9	26	24	28	37	52	35	40	7	17
sp|A6NGE7|URAD	HUMAN	NA	NA	1	23	3	11	14	10	12	2	5	5	25	2	3	7	8	18	11	5	7	1	1
sp|A6NGG3|CI092	HUMAN	NA	NA	1	5	5	2	3	1	6	2	3	5	4	2	4	5	5	7	4	7	5	0	2
sp|A6NGG8|CB071	HUMAN	NA	NA	1	85	30	44	97	23	80	31	31	75	108	18	26	153	83	75	179	77	44	16	13
sp|A6NGH7|CC160	HUMAN	NA	NA	1	15	2	13	48	14	4	5	11	33	35	9	27	5	14	18	31	20	10	1	10
sp|A6NGH8|ANR61	HUMAN	NA	NA	1	36	13	12	17	4	24	14	30	18	57	11	29	19	16	23	27	32	18	3	15
sp|A6NGJ6|TRI64	HUMAN	NA	NA	1	17	21	30	33	23	16	12	23	16	40	11	21	24	25	26	43	20	29	7	12
sp|A6NGK3|GAG10	HUMAN	NA	NA	1	8	3	6	20	1	13	1	1	4	3	4	1	16	10	7	7	4	4	1	2
sp|A6NGN4|PRA25	HUMAN	NA	NA	1	20	23	22	25	19	15	10	20	28	85	16	18	25	22	34	27	25	26	8	10
sp|A6NGN9|IGLO5	HUMAN	NA	NA	1	33	7	13	18	7	24	5	13	2	41	5	18	21	9	29	26	24	24	7	10
sp|A6NGQ2|OOEP	HUMAN	NA	NA	1	14	1	9	11	5	5	6	6	6	17	4	3	14	8	13	7	4	10	5	1
sp|A6NGR9|MROH6	HUMAN	NA	NA	1	96	14	25	37	11	63	23	6	9	119	8	6	59	31	73	45	27	49	13	5
sp|A6NGS2|ERIC4	HUMAN	NA	NA	1	8	3	5	23	1	11	2	4	2	19	4	2	12	9	8	5	4	6	2	0
sp|A6NGU5|GGT3	HUMAN	NA	NA	1	63	8	23	31	21	45	13	32	21	56	12	22	28	23	31	36	33	49	4	17
sp|A6NGU7|CX028	HUMAN	NA	NA	1	4	2	1	3	1	4	5	2	6	5	2	2	5	2	7	4	3	1	1	2
sp|A6NGW2|STRCL	HUMAN	NA	NA	1	142	41	53	109	60	144	35	47	26	322	26	30	170	116	89	130	81	97	41	13
sp|A6NGY1|FRG2C	HUMAN	NA	NA	1	23	10	12	23	6	17	9	7	19	19	3	10	19	19	16	35	19	10	2	4
sp|A6NGY3|CE052	HUMAN	NA	NA	1	8	2	3	9	4	10	4	9	11	10	5	5	11	10	14	18	13	7	1	5
sp|A6NGY5|O51F1	HUMAN	NA	NA	1	18	10	9	8	17	12	10	33	7	49	11	8	14	8	13	31	21	23	3	14
sp|A6NGZ8|SMIM9	HUMAN	NA	NA	1	7	4	2	3	4	6	2	7	4	20	2	3	7	3	3	9	5	5	2	1
sp|A6NH00|OR2T8	HUMAN	NA	NA	1	30	13	8	8	18	17	12	12	8	47	17	8	11	5	14	26	19	22	3	14
sp|A6NH11|GLTD2	HUMAN	NA	NA	1	43	6	7	16	10	26	9	2	3	43	5	1	23	10	32	16	13	15	6	5
sp|A6NH13|DAS1	HUMAN	NA	NA	1	18	3	2	7	2	16	1	3	6	9	5	7	15	10	11	16	10	2	2	3
sp|A6NH21|SERC4	HUMAN	NA	NA	1	48	31	7	13	28	34	19	22	16	75	9	9	36	21	18	46	22	33	13	18
sp|A6NH52|TV23A	HUMAN	NA	NA	1	16	5	10	10	19	14	5	14	12	26	4	6	5	7	7	16	9	17	8	3
sp|A6NH57|ARL5C	HUMAN	NA	NA	1	11	3	9	13	8	7	7	17	7	19	8	8	4	7	8	11	14	10	4	4
sp|A6NHA9|O4C46	HUMAN	NA	NA	1	21	13	8	7	21	15	10	29	12	40	16	16	13	6	6	16	20	26	1	13
sp|A6NHC0|CAN8	HUMAN	NA	NA	1	51	18	40	56	36	55	12	31	37	76	8	27	29	36	35	47	33	37	17	22
sp|A6NHG4|DDTL	HUMAN	NA	NA	1	16	4	4	10	7	11	3	7	5	15	2	5	10	2	7	11	7	7	0	1
sp|A6NHG9|O5H14	HUMAN	NA	NA	1	19	7	9	8	23	14	6	31	16	49	15	11	11	8	6	24	17	18	2	16
sp|A6NHJ4|ZN860	HUMAN	NA	NA	1	27	33	22	45	29	37	56	30	71	33	8	30	16	28	42	45	35	20	4	21
sp|A6NHL2|TBAL3	HUMAN	NA	NA	1	36	14	22	34	23	29	16	21	16	39	10	15	19	16	27	29	28	34	4	14
sp|A6NHM9|MOXD2	HUMAN	NA	NA	1	21	11	39	29	28	34	17	28	11	56	8	19	29	17	21	33	32	36	3	27
sp|A6NHN0|OTOL1	HUMAN	NA	NA	1	22	10	19	36	17	93	3	20	48	29	11	14	45	14	13	31	22	17	4	9
sp|A6NHN6|NPB15	HUMAN	NA	NA	1	22	10	21	19	11	14	15	22	45	42	5	17	48	20	45	27	24	22	9	5
sp|A6NHP3|SPE2B	HUMAN	NA	NA	1	19	6	18	38	18	11	12	13	27	38	12	12	31	18	49	33	8	17	13	9
sp|A6NHQ2|FBLL1	HUMAN	NA	NA	1	28	1	14	14	9	67	9	14	20	19	5	8	12	11	30	22	10	30	3	8
sp|A6NHQ4|CQ096	HUMAN	NA	NA	1	51	11	11	19	11	38	5	2	11	30	3	4	81	9	34	27	16	9	6	1
sp|A6NHR8|FA47D	HUMAN	NA	NA	1	20	9	30	29	12	13	8	15	45	41	16	5	38	17	27	22	12	13	10	15
sp|A6NHR9|SMHD1	HUMAN	NA	NA	1	97	30	129	136	82	124	45	142	165	186	37	87	119	91	96	124	107	134	18	56
sp|A6NHS1|YK042	HUMAN	NA	NA	1	5	3	6	13	4	11	1	2	1	7	2	0	9	4	5	8	3	7	2	1
sp|A6NHS7|MANS4	HUMAN	NA	NA	1	11	14	15	14	11	15	9	21	20	34	6	24	17	12	13	43	29	18	5	9
sp|A6NHT5|HMX3	HUMAN	NA	NA	1	65	1	13	26	11	19	10	7	21	29	2	6	47	12	19	31	12	14	5	7
sp|A6NHX0|GATL2	HUMAN	NA	NA	1	23	4	16	20	21	19	8	23	13	35	7	10	18	11	10	33	21	28	2	7
sp|A6NHY2|AKD1B	HUMAN	NA	NA	1	55	2	27	35	14	31	31	19	35	70	10	31	13	24	29	31	23	33	10	5
sp|A6NHY6|CI118	HUMAN	NA	NA	1	4	4	3	3	3	4	1	4	5	4	2	2	4	3	3	6	4	4	3	3
sp|A6NHZ5|LR14B	HUMAN	NA	NA	1	57	14	26	31	21	27	15	12	11	88	6	10	33	25	44	30	24	31	2	7
sp|A6NI03|TR64B	HUMAN	NA	NA	1	17	21	30	32	23	16	12	22	16	41	12	21	24	23	27	44	21	28	7	12
sp|A6NI15|MSGN1	HUMAN	NA	NA	1	14	3	8	11	3	21	3	3	9	23	4	5	14	10	14	24	9	7	2	6
sp|A6NI28|RHG42	HUMAN	NA	NA	1	51	13	38	72	36	45	17	50	70	77	21	33	47	43	44	96	44	41	7	29
sp|A6NI47|POTEM	HUMAN	NA	NA	1	29	17	35	40	9	36	17	17	47	47	15	26	20	25	25	42	20	23	8	10
sp|A6NI56|CC154	HUMAN	NA	NA	1	68	8	17	81	9	41	10	8	39	104	12	13	22	58	64	48	19	38	12	3
sp|A6NI61|TMM8C	HUMAN	NA	NA	1	21	8	8	5	16	15	7	9	13	30	10	2	10	3	7	14	12	16	4	11
sp|A6NI72|NCF1B	HUMAN	NA	NA	1	25	4	20	29	14	21	9	20	26	29	8	9	31	21	32	29	21	22	7	14
sp|A6NI73|LIRA5	HUMAN	NA	NA	1	21	5	11	15	7	24	9	10	7	34	6	9	25	16	17	33	15	19	8	8
sp|A6NI79|CCD69	HUMAN	NA	NA	1	16	3	9	47	6	6	9	11	21	37	4	8	14	27	25	19	14	14	2	4
sp|A6NI86|GG6LA	HUMAN	NA	NA	1	35	11	7	115	3	29	9	9	23	67	5	14	23	50	56	27	15	13	6	5
sp|A6NI87|CBY3	HUMAN	NA	NA	1	24	4	7	11	7	12	6	4	7	27	8	5	18	17	26	26	15	7	7	4
sp|A6NIE6|RN3P2	HUMAN	NA	NA	1	25	6	22	21	18	15	6	23	15	44	9	18	18	13	16	27	20	15	3	6
sp|A6NIE9|PRS29	HUMAN	NA	NA	1	18	9	14	9	3	31	11	13	5	38	2	7	33	14	16	25	14	28	11	12
sp|A6NIH7|U119B	HUMAN	NA	NA	1	22	4	17	22	16	20	7	12	13	18	4	11	11	6	18	13	12	16	0	9
sp|A6NIJ5|F90AK	HUMAN	NA	NA	1	45	11	14	28	8	32	14	4	28	39	9	9	60	25	39	49	21	23	4	2
sp|A6NIJ9|O6C70	HUMAN	NA	NA	1	16	11	8	6	29	8	4	37	16	46	8	13	8	12	9	29	21	19	1	11
sp|A6NIK2|LR10B	HUMAN	NA	NA	1	24	3	15	26	11	27	3	6	2	55	5	7	26	8	39	12	8	9	2	4
sp|A6NIL9|CRAS1	HUMAN	NA	NA	1	8	1	4	6	8	3	0	8	6	12	5	4	7	3	6	9	5	11	1	2
sp|A6NIM6|S15A5	HUMAN	NA	NA	1	28	21	10	23	46	36	18	38	20	91	15	30	19	18	15	44	34	42	6	25
sp|A6NIN4|YQ014	HUMAN	NA	NA	1	12	3	7	12	0	8	1	2	5	10	1	2	5	0	13	7	2	2	4	1
sp|A6NIR3|AGAP5	HUMAN	NA	NA	1	48	20	30	45	14	37	22	35	36	57	16	32	35	35	31	86	49	33	11	14
sp|A6NIU2|CU037	HUMAN	NA	NA	1	5	2	4	10	2	2	1	4	3	9	1	1	3	2	7	8	6	2	1	1
sp|A6NIV6|LRIQ4	HUMAN	NA	NA	1	17	12	21	45	18	29	20	32	47	101	8	36	28	25	24	36	19	26	4	12
sp|A6NIX2|WTIP	HUMAN	NA	NA	1	46	25	18	24	10	60	10	9	7	38	5	4	41	13	43	35	11	17	0	14
sp|A6NIY4|SPDE5	HUMAN	NA	NA	1	20	5	14	33	17	11	9	10	24	35	11	9	24	13	37	25	2	16	14	8
sp|A6NIZ1|RP1BL	HUMAN	NA	NA	1	10	4	13	13	7	11	0	9	13	17	5	9	4	15	11	10	9	17	1	6
sp|A6NJ08|MB3L5	HUMAN	NA	NA	1	23	4	5	11	4	16	5	6	10	22	7	2	22	12	28	13	8	8	1	1
sp|A6NJ16|IV4F8	HUMAN	NA	NA	1	6	2	3	4	3	10	2	4	7	13	1	4	7	5	6	19	5	12	6	4
sp|A6NJ46|NKX63	HUMAN	NA	NA	1	22	3	12	12	10	25	7	5	15	23	3	13	22	13	16	25	16	10	4	9
sp|A6NJ64|NPIL2	HUMAN	NA	NA	1	29	10	13	30	7	16	17	14	37	32	9	12	37	13	37	27	26	15	9	7
sp|A6NJ69|IGIP	HUMAN	NA	NA	1	3	4	0	1	3	3	2	3	3	3	3	3	1	3	2	8	1	4	0	3
sp|A6NJ78|MET15	HUMAN	NA	NA	1	34	5	23	24	14	23	11	20	22	45	16	9	19	27	30	26	23	20	3	13
sp|A6NJ88|SGE2P	HUMAN	NA	NA	1	45	10	33	41	19	22	21	37	35	48	21	45	33	36	22	46	39	44	4	15
sp|A6NJB7|PRR19	HUMAN	NA	NA	1	22	4	11	13	9	25	7	6	12	35	5	5	64	22	29	37	16	23	8	3
sp|A6NJG2|SWAHD	HUMAN	NA	NA	1	47	4	10	22	5	33	14	4	5	39	5	5	18	7	34	27	14	11	7	4
sp|A6NJG6|ARGFX	HUMAN	NA	NA	1	20	3	14	15	17	8	3	10	13	28	7	16	28	24	16	43	21	12	5	12
sp|A6NJI1|CK086	HUMAN	NA	NA	1	6	0	2	9	2	12	0	2	2	11	1	0	9	14	18	12	5	4	4	2
sp|A6NJI9|LRC72	HUMAN	NA	NA	1	14	4	15	20	11	8	11	14	19	39	7	16	12	9	21	16	19	17	5	10
sp|A6NJJ6|CS067	HUMAN	NA	NA	1	29	8	18	23	14	24	2	12	9	44	6	3	44	23	20	28	19	9	7	16
sp|A6NJL1|ZSA5B	HUMAN	NA	NA	1	26	15	25	35	14	28	21	10	32	40	11	23	42	31	38	44	22	27	6	5
sp|A6NJQ4|F90A8	HUMAN	NA	NA	1	49	10	16	26	8	33	14	5	30	39	8	9	63	26	36	49	18	20	4	1
sp|A6NJR5|SPDL3	HUMAN	NA	NA	1	18	5	15	34	14	8	8	9	21	31	8	4	22	10	23	20	3	15	13	9
sp|A6NJS3|IV1U1	HUMAN	NA	NA	1	11	4	5	4	2	7	3	4	5	7	7	1	2	8	5	14	9	12	4	6
sp|A6NJT0|UNC4	HUMAN	NA	NA	1	86	9	24	30	17	65	15	4	25	38	6	7	84	13	27	41	14	18	3	5
sp|A6NJU9|NPIL5	HUMAN	NA	NA	1	77	15	71	50	15	31	37	42	67	118	14	37	199	43	102	105	65	36	7	7
sp|A6NJV1|CB070	HUMAN	NA	NA	1	11	2	5	9	13	10	8	1	12	17	6	7	21	9	17	12	18	9	2	12
sp|A6NJW4|LRR3C	HUMAN	NA	NA	1	25	8	9	13	7	27	7	5	3	40	6	7	17	13	16	22	15	26	4	5
sp|A6NJW9|CD8BL	HUMAN	NA	NA	1	12	7	5	9	7	11	5	8	14	30	7	4	11	11	15	16	14	18	3	4
sp|A6NJY1|SL9P1	HUMAN	NA	NA	1	21	5	7	12	15	21	6	24	14	42	11	9	10	8	6	21	17	23	4	6
sp|A6NJY4|YQ041	HUMAN	NA	NA	1	6	3	3	2	3	6	1	7	1	25	1	1	3	0	1	6	1	3	4	2
sp|A6NJZ3|O6C65	HUMAN	NA	NA	1	17	8	8	7	27	9	4	30	14	43	17	13	11	10	7	29	25	22	2	9
sp|A6NJZ7|RIM3C	HUMAN	NA	NA	1	147	42	71	139	30	122	40	25	59	179	26	31	130	123	137	140	58	88	23	29
sp|A6NK02|TRI75	HUMAN	NA	NA	1	25	19	18	40	24	18	15	28	35	47	6	12	28	32	25	38	21	21	4	12
sp|A6NK06|IRG1	HUMAN	NA	NA	1	52	6	22	23	22	26	18	24	24	53	9	19	30	14	20	42	27	32	6	12
sp|A6NK44|GLOD5	HUMAN	NA	NA	1	5	4	9	12	6	8	5	12	12	14	8	3	14	4	10	11	8	10	2	3
sp|A6NK53|ZN233	HUMAN	NA	NA	1	14	35	35	43	24	53	44	21	57	48	7	27	18	56	35	63	26	34	8	22
sp|A6NK58|LIPT2	HUMAN	NA	NA	1	20	9	7	16	4	24	7	7	4	35	3	2	16	7	23	8	14	18	3	4
sp|A6NK59|ASB14	HUMAN	NA	NA	1	51	16	36	28	19	33	24	32	33	83	13	27	26	21	22	40	25	31	6	21
sp|A6NK75|ZNF98	HUMAN	NA	NA	1	26	37	7	50	24	35	36	25	82	35	8	27	18	19	20	40	40	15	3	25
sp|A6NK89|RASFA	HUMAN	NA	NA	1	41	12	31	56	3	31	10	10	14	56	9	9	32	33	56	45	18	28	7	6
sp|A6NK97|S22AK	HUMAN	NA	NA	1	60	16	10	25	28	42	8	27	15	74	19	15	25	19	27	44	36	38	11	16
sp|A6NKB5|PCX2	HUMAN	NA	NA	1	127	50	100	122	91	128	67	110	94	237	37	74	114	111	104	240	117	134	31	49
sp|A6NKC0|F90A7	HUMAN	NA	NA	1	47	10	15	27	9	32	14	4	29	39	8	10	65	26	36	48	19	21	4	1
sp|A6NKC4|FCGRC	HUMAN	NA	NA	1	9	5	7	19	10	18	13	11	19	32	2	10	11	16	12	22	23	22	10	9
sp|A6NKC9|SH2D7	HUMAN	NA	NA	1	34	5	23	33	15	38	12	17	17	42	6	9	40	28	32	44	25	12	6	13
sp|A6NKD2|TSPY2	HUMAN	NA	NA	1	30	4	10	39	10	16	8	10	12	25	10	12	16	15	25	20	9	23	4	10
sp|A6NKD9|CC85C	HUMAN	NA	NA	1	44	5	23	35	5	42	16	6	20	52	5	9	29	23	34	40	6	17	4	4
sp|A6NKF1|SAC31	HUMAN	NA	NA	1	62	11	16	29	11	29	9	1	6	51	5	3	45	17	47	16	11	29	0	6
sp|A6NKF2|ARI3C	HUMAN	NA	NA	1	44	5	12	37	9	35	4	10	15	43	8	9	61	21	26	26	19	17	2	9
sp|A6NKF7|TM88B	HUMAN	NA	NA	1	21	4	5	8	4	17	4	1	0	31	2	0	24	3	15	9	4	8	2	1
sp|A6NKG5|RTL1	HUMAN	NA	NA	1	93	17	68	128	61	67	48	62	33	159	34	45	98	85	91	95	50	71	20	33
sp|A6NKH3|RL37L	HUMAN	NA	NA	1	7	5	1	3	1	5	4	5	15	3	5	2	0	2	6	8	9	7	2	3
sp|A6NKK0|OR5H1	HUMAN	NA	NA	1	17	8	9	8	24	13	8	32	18	44	10	11	14	7	5	25	19	23	3	15
sp|A6NKL6|T200C	HUMAN	NA	NA	1	87	8	21	29	12	63	7	21	25	45	7	12	65	17	53	87	22	27	4	9
sp|A6NKN8|PC4L1	HUMAN	NA	NA	1	9	0	3	10	2	4	0	3	10	3	1	3	3	4	3	4	5	1	0	0
sp|A6NKP2|D42E2	HUMAN	NA	NA	1	42	5	14	22	16	32	14	14	20	52	8	8	25	20	32	23	23	33	5	14
sp|A6NKQ9|CGB1	HUMAN	NA	NA	1	11	12	8	7	5	11	3	5	6	20	5	4	24	5	17	14	11	15	1	3
sp|A6NKT7|RGPD3	HUMAN	NA	NA	1	120	24	94	156	68	95	39	62	147	184	27	76	74	76	77	174	86	105	24	50
sp|A6NKU9|SPDE3	HUMAN	NA	NA	1	38	19	31	68	16	19	7	7	39	60	10	8	54	14	55	34	13	28	11	18
sp|A6NKW6|F159B	HUMAN	NA	NA	1	16	8	5	9	6	11	3	8	8	18	3	6	5	8	4	16	8	5	1	12
sp|A6NKX1|F223B	HUMAN	NA	NA	1	5	4	6	3	3	10	6	5	7	12	5	6	7	5	11	11	5	7	3	1
sp|A6NKX4|S22AV	HUMAN	NA	NA	1	71	11	12	18	22	58	9	7	2	117	5	4	43	17	43	42	24	34	12	7
sp|A6NL05|F74A7	HUMAN	NA	NA	1	10	4	5	18	3	10	1	5	8	13	3	2	8	8	22	16	7	10	5	1
sp|A6NL08|O6C75	HUMAN	NA	NA	1	14	10	7	4	27	7	5	27	11	43	15	12	11	10	11	31	28	27	2	10
sp|A6NL26|OR5BL	HUMAN	NA	NA	1	26	9	11	7	25	16	9	23	10	40	9	12	11	7	7	29	21	21	1	15
sp|A6NL46|YF016	HUMAN	NA	NA	1	20	4	11	16	5	24	8	3	25	40	7	12	41	18	34	30	14	20	6	2
sp|A6NL82|F183A	HUMAN	NA	NA	1	6	1	8	11	2	5	11	6	11	14	2	7	9	7	10	2	8	6	3	5
sp|A6NL88|SHSA7	HUMAN	NA	NA	1	64	10	13	20	9	71	24	5	9	63	7	13	62	14	47	44	28	16	5	14
sp|A6NL99|AQP73	HUMAN	NA	NA	1	27	3	6	15	19	34	13	21	8	38	17	11	20	5	14	25	19	30	7	10
sp|A6NLC5|CC070	HUMAN	NA	NA	1	18	14	14	24	6	8	11	13	11	15	6	5	22	10	8	33	12	9	4	7
sp|A6NLC8|YE016	HUMAN	NA	NA	1	19	3	11	23	5	14	1	6	16	14	11	5	12	5	16	13	9	12	1	2
sp|A6NLE4|SIM23	HUMAN	NA	NA	1	9	3	6	23	1	4	8	6	6	23	1	4	4	13	9	11	6	9	5	5
sp|A6NLF2|EA3L2	HUMAN	NA	NA	1	65	5	24	40	9	42	14	6	33	37	10	12	56	33	54	42	25	24	7	8
sp|A6NLI5|TR64C	HUMAN	NA	NA	1	18	22	28	32	22	16	13	21	19	38	13	23	24	21	25	42	23	27	8	12
sp|A6NLJ0|C2C4B	HUMAN	NA	NA	1	48	12	16	19	7	37	3	3	7	49	1	2	40	5	55	30	11	14	3	2
sp|A6NLP5|TTC36	HUMAN	NA	NA	1	27	2	14	17	7	16	0	3	2	24	5	6	8	14	24	7	3	8	0	2
sp|A6NLU0|RFPLA	HUMAN	NA	NA	1	14	14	16	17	14	17	6	16	18	24	6	8	14	13	17	26	11	26	4	6
sp|A6NLU5|VTM2B	HUMAN	NA	NA	1	43	2	14	14	5	18	10	6	8	33	4	7	23	10	21	27	16	16	2	6
sp|A6NLW8|DUXA	HUMAN	NA	NA	1	12	2	5	21	9	11	5	10	13	13	3	9	9	19	20	15	15	5	3	5
sp|A6NLX3|SPDE4	HUMAN	NA	NA	1	15	2	14	27	10	7	5	6	12	25	6	3	19	12	16	21	6	14	9	8
sp|A6NLX4|TM210	HUMAN	NA	NA	1	14	6	6	12	2	10	1	6	1	24	4	2	18	4	5	11	3	14	1	3
sp|A6NM03|O2AG2	HUMAN	NA	NA	1	25	7	7	10	14	15	8	23	8	57	17	8	14	3	14	25	23	20	3	15
sp|A6NM10|AQ12B	HUMAN	NA	NA	1	40	7	5	12	17	24	10	0	6	49	6	5	19	10	13	23	20	18	4	7
sp|A6NM11|L37A2	HUMAN	NA	NA	1	96	21	56	156	46	69	59	66	88	166	24	68	177	115	55	159	145	90	19	25
sp|A6NM28|ZFP92	HUMAN	NA	NA	1	39	16	7	23	17	40	21	12	28	29	2	5	27	21	42	43	17	15	3	9
sp|A6NM36|LRC30	HUMAN	NA	NA	1	11	9	10	15	13	15	12	12	17	57	8	20	16	9	20	28	8	17	3	1
sp|A6NM43|TCPQL	HUMAN	NA	NA	1	68	12	18	39	12	43	12	18	25	74	11	14	39	29	24	29	32	44	6	8
sp|A6NM45|CLD24	HUMAN	NA	NA	1	16	7	9	11	11	20	4	10	4	40	7	7	8	10	8	14	9	13	9	3
sp|A6NM62|LRC53	HUMAN	NA	NA	1	61	25	57	90	33	44	43	49	92	138	20	81	65	70	60	133	94	54	11	27
sp|A6NM66|CU054	HUMAN	NA	NA	1	5	7	2	6	3	8	7	1	4	11	3	1	9	3	6	17	9	4	1	1
sp|A6NM76|O6C76	HUMAN	NA	NA	1	16	10	12	4	25	9	6	31	16	43	8	10	10	11	9	34	26	19	1	12
sp|A6NMA1|TR5OS	HUMAN	NA	NA	1	7	1	18	12	2	4	1	9	0	17	3	3	7	5	3	5	4	8	0	2
sp|A6NMB1|SIG16	HUMAN	NA	NA	1	34	14	19	21	16	33	10	7	14	57	7	12	34	25	40	47	28	45	9	9
sp|A6NMB9|FIGL2	HUMAN	NA	NA	1	104	11	21	35	12	91	8	3	21	77	3	8	91	23	32	34	20	24	7	28
sp|A6NMD0|IFM10	HUMAN	NA	NA	1	29	8	10	12	11	13	1	9	12	21	4	7	26	5	10	15	14	11	3	7
sp|A6NMD2|GOG8J	HUMAN	NA	NA	1	55	9	19	77	9	34	25	12	58	65	12	26	32	59	43	44	17	24	6	6
sp|A6NMK7|CPS4L	HUMAN	NA	NA	1	6	15	9	10	16	15	6	4	21	15	6	3	10	8	8	7	4	8	2	6
sp|A6NMK8|F196B	HUMAN	NA	NA	1	34	11	25	39	12	22	18	16	34	46	4	26	43	33	34	68	30	30	4	6
sp|A6NML5|TM212	HUMAN	NA	NA	1	18	7	2	5	14	15	4	13	4	28	3	6	14	5	5	12	13	10	4	12
sp|A6NMN3|F170B	HUMAN	NA	NA	1	18	15	14	33	10	15	6	7	5	16	6	6	18	22	21	31	14	13	6	7
sp|A6NMS3|OR5K4	HUMAN	NA	NA	1	20	15	8	13	23	11	8	33	14	45	15	14	11	4	12	21	20	16	0	18
sp|A6NMS7|L37A1	HUMAN	NA	NA	1	95	21	55	157	46	69	58	66	89	168	23	67	176	115	54	160	148	90	18	25
sp|A6NMT0|DBX1	HUMAN	NA	NA	1	23	1	12	22	17	27	6	8	18	31	6	5	46	14	24	46	17	11	3	6
sp|A6NMU1|O52A4	HUMAN	NA	NA	1	16	10	7	8	25	14	9	40	10	43	6	4	18	10	8	11	21	22	5	17
sp|A6NMX2|I4E1B	HUMAN	NA	NA	1	19	3	10	26	6	17	7	9	17	26	3	9	7	8	18	16	12	16	9	4
sp|A6NMY6|AXA2L	HUMAN	NA	NA	1	20	3	31	22	7	19	4	23	32	33	9	10	7	15	20	26	18	20	1	19
sp|A6NMZ2|SNTAN	HUMAN	NA	NA	1	11	3	10	10	5	5	3	10	15	17	6	6	6	6	7	14	9	3	0	1
sp|A6NMZ5|O4C45	HUMAN	NA	NA	1	15	10	8	8	29	13	9	32	13	41	13	13	16	6	5	23	22	18	1	16
sp|A6NMZ7|CO6A6	HUMAN	NA	NA	1	149	29	137	150	109	230	48	133	152	180	47	92	108	95	121	170	103	157	6	47
sp|A6NN06|U633A	HUMAN	NA	NA	1	5	3	3	3	2	8	4	2	1	7	1	3	13	2	18	11	3	3	2	0
sp|A6NN14|ZN729	HUMAN	NA	NA	1	59	86	17	110	65	70	96	65	221	60	14	34	43	24	47	82	79	33	9	38
sp|A6NN73|GOG8C	HUMAN	NA	NA	1	52	8	16	73	9	41	23	7	55	56	7	16	35	53	41	44	17	29	5	10
sp|A6NN90|CB081	HUMAN	NA	NA	1	52	7	29	46	13	48	11	10	14	59	10	4	63	29	47	54	27	40	13	5
sp|A6NN92|CXE1	HUMAN	NA	NA	1	12	7	3	9	23	9	4	26	7	25	3	8	9	9	9	9	9	13	1	10
sp|A6NNA2|SRRM3	HUMAN	NA	NA	1	44	7	19	37	5	62	23	5	43	17	8	5	67	10	102	107	16	10	4	6
sp|A6NNA5|DRGX	HUMAN	NA	NA	1	26	6	8	18	12	17	5	2	13	21	5	9	26	16	17	23	20	13	2	4
sp|A6NNB3|IFM5	HUMAN	NA	NA	1	20	3	10	2	6	7	4	3	7	20	2	2	9	1	7	7	9	6	2	5
sp|A6NNC1|P12LL	HUMAN	NA	NA	1	105	14	40	27	19	62	26	14	28	70	8	21	93	40	79	144	63	32	3	9
sp|A6NND4|O2AT4	HUMAN	NA	NA	1	29	10	12	5	21	9	8	23	5	51	12	9	18	7	9	28	20	26	1	17
sp|A6NNE9|MARHB	HUMAN	NA	NA	1	33	15	13	29	9	38	12	15	9	34	7	7	43	19	30	33	14	23	9	10
sp|A6NNF4|ZN726	HUMAN	NA	NA	1	26	48	10	71	35	45	48	40	109	38	8	24	26	20	26	55	56	15	10	28
sp|A6NNH2|F90AR	HUMAN	NA	NA	1	40	8	15	22	12	28	13	3	29	33	9	10	66	41	31	41	36	19	2	1
sp|A6NNJ1|F90A9	HUMAN	NA	NA	1	48	10	16	26	8	32	14	3	30	39	9	9	63	26	36	49	19	22	4	1
sp|A6NNL0|NTM2B	HUMAN	NA	NA	1	74	22	24	59	23	78	17	8	40	91	17	13	122	55	47	75	42	48	14	9
sp|A6NNL5|CO061	HUMAN	NA	NA	1	15	4	3	6	9	8	7	3	5	19	2	6	10	5	14	9	9	11	5	7
sp|A6NNM3|RIM3B	HUMAN	NA	NA	1	147	42	70	140	30	122	40	24	59	179	26	31	130	123	137	140	59	88	23	29
sp|A6NNM8|TTL13	HUMAN	NA	NA	1	51	24	33	67	23	43	22	38	53	81	22	35	46	41	71	56	40	33	9	27
sp|A6NNN8|S38A8	HUMAN	NA	NA	1	40	15	8	13	26	37	4	27	8	60	13	3	27	12	14	40	20	45	11	12
sp|A6NNP5|CC169	HUMAN	NA	NA	1	7	0	6	27	2	7	5	7	25	25	4	13	7	16	15	14	11	13	1	9
sp|A6NNS2|DRS7C	HUMAN	NA	NA	1	24	7	12	19	18	19	5	19	22	31	8	12	15	7	14	17	14	35	4	10
sp|A6NNT2|CP096	HUMAN	NA	NA	1	116	12	72	72	19	67	23	43	77	130	30	24	105	67	62	78	46	66	17	15
sp|A6NNV3|SPD16	HUMAN	NA	NA	1	18	7	15	34	15	8	8	9	22	32	9	7	23	12	30	21	3	17	13	9
sp|A6NNW6|ENO4	HUMAN	NA	NA	1	44	13	22	57	15	43	16	40	48	67	18	26	42	25	17	44	38	36	2	15
sp|A6NNX1|RIAD1	HUMAN	NA	NA	1	8	0	5	7	6	3	2	7	9	12	2	3	6	5	7	2	4	1	1	2
sp|A6NNY8|UBP27	HUMAN	NA	NA	1	20	19	21	28	19	25	23	22	25	41	10	18	21	21	21	38	29	20	5	12
sp|A6NNZ2|TBB8L	HUMAN	NA	NA	1	35	11	26	37	23	33	13	19	12	32	18	20	20	21	22	27	30	27	4	14
sp|A6NP11|ZN716	HUMAN	NA	NA	1	16	32	9	42	21	32	30	18	64	30	6	21	15	17	25	38	43	14	3	19
sp|A6NP61|ZAR1L	HUMAN	NA	NA	1	18	19	14	17	9	24	5	7	23	22	4	8	35	22	27	26	10	15	4	12
sp|A6PVC2|TTLL8	HUMAN	NA	NA	1	73	26	51	47	24	51	20	33	47	83	14	27	63	41	61	65	36	52	16	20
sp|A6PVI3|NCB2L	HUMAN	NA	NA	1	5	7	11	12	12	15	4	8	11	12	4	5	1	8	12	10	8	3	2	3
sp|A6PVL3|KNCN	HUMAN	NA	NA	1	14	2	4	5	4	16	4	11	5	15	2	3	6	1	8	12	5	6	0	1
sp|A6PVS8|LRIQ3	HUMAN	NA	NA	1	28	11	21	49	30	18	24	45	82	67	10	39	20	26	34	33	25	34	8	20
sp|A6PVY3|F177B	HUMAN	NA	NA	1	8	2	7	21	9	10	2	8	12	9	2	5	7	11	7	13	10	7	2	6
sp|A6QL63|BTBDB	HUMAN	NA	NA	1	110	31	48	72	31	77	45	42	46	130	27	36	63	41	60	92	47	65	11	30
sp|A6QL64|AN36A	HUMAN	NA	NA	1	128	32	126	179	30	81	31	101	234	163	27	82	68	113	102	191	119	98	5	31
sp|A6XGL0|YJEN3	HUMAN	NA	NA	1	32	8	15	21	10	23	6	6	7	38	3	4	22	12	24	19	15	24	4	6
sp|A7E2F4|GOG8A	HUMAN	NA	NA	1	54	13	24	80	5	46	18	10	45	70	8	17	33	56	46	54	18	24	4	6
sp|A7E2S9|A30BL	HUMAN	NA	NA	1	27	6	15	19	3	12	7	11	20	25	5	17	11	10	14	15	15	18	2	6
sp|A7E2U8|CD047	HUMAN	NA	NA	1	21	1	13	18	17	29	7	12	38	17	8	18	27	6	12	26	11	10	0	18
sp|A7E2V4|ZSWM8	HUMAN	NA	NA	1	186	38	65	126	55	163	61	37	66	177	36	42	165	70	105	185	94	98	27	41
sp|A7E2Y1|MYH7B	HUMAN	NA	NA	1	220	20	94	255	47	87	38	50	159	247	38	61	36	132	153	90	77	88	11	38
sp|A7KAX9|RHG32	HUMAN	NA	NA	1	148	30	102	146	59	110	81	61	109	155	46	68	190	106	109	242	111	133	12	69
sp|A7MBM2|DISP2	HUMAN	NA	NA	1	130	41	58	51	62	106	36	17	27	204	23	23	124	62	89	147	67	76	25	33
sp|A7MCY6|TBKB1	HUMAN	NA	NA	1	55	16	22	58	12	40	14	18	17	64	7	8	74	45	49	59	17	20	6	14
sp|A7MD48|SRRM4	HUMAN	NA	NA	1	25	8	14	27	7	29	14	6	49	21	5	10	49	21	103	162	32	9	3	17
sp|A7XYQ1|SOBP	HUMAN	NA	NA	1	72	22	33	51	18	72	24	38	46	60	25	42	145	25	40	72	29	42	4	13
sp|A8CG34|P121C	HUMAN	NA	NA	1	152	7	22	33	61	104	14	24	48	84	9	26	168	47	57	188	130	39	6	10
sp|A8K010|CF176	HUMAN	NA	NA	1	19	13	4	9	8	8	2	5	7	15	5	5	12	6	25	17	16	3	5	2
sp|A8K0R7|ZN839	HUMAN	NA	NA	1	68	20	35	67	21	64	22	17	39	90	10	17	63	44	52	86	38	46	2	10
sp|A8K0S8|ME3L2	HUMAN	NA	NA	1	25	5	27	24	14	35	10	15	11	32	7	14	35	17	21	28	10	15	5	8
sp|A8K0Z3|WASH1	HUMAN	NA	NA	1	38	1	24	35	12	37	7	19	28	41	8	6	53	36	22	40	16	30	2	10
sp|A8K2U0|A2ML1	HUMAN	NA	NA	1	91	25	66	81	67	97	24	65	78	144	31	60	85	82	42	122	101	114	17	62
sp|A8K4G0|CLM7	HUMAN	NA	NA	1	9	5	10	13	5	15	3	12	11	18	6	5	12	9	12	15	14	15	7	5
sp|A8K554|ZN815	HUMAN	NA	NA	1	4	4	7	13	6	4	8	2	7	15	2	8	5	11	9	7	7	7	3	1
sp|A8K5M9|CO062	HUMAN	NA	NA	1	11	2	7	13	8	9	3	3	5	23	2	3	19	9	17	22	8	5	2	4
sp|A8K7I4|CLCA1	HUMAN	NA	NA	1	62	13	46	49	32	69	14	65	53	78	12	53	49	49	33	70	72	58	14	23
sp|A8K830|COLC2	HUMAN	NA	NA	1	15	9	10	7	8	3	6	4	1	10	1	6	15	7	2	27	9	2	0	12
sp|A8K855|EFCB7	HUMAN	NA	NA	1	28	19	35	52	27	29	11	40	53	60	17	36	26	21	27	47	43	29	9	20
sp|A8K8P3|SFI1	HUMAN	NA	NA	1	134	24	19	79	39	39	61	24	67	147	22	18	43	128	148	61	50	60	50	29
sp|A8K8V0|ZN785	HUMAN	NA	NA	1	30	20	14	29	20	29	20	10	18	24	3	4	40	17	44	33	12	18	8	12
sp|A8K979|ERI2	HUMAN	NA	NA	1	29	21	24	42	23	33	20	41	58	62	14	40	43	34	29	79	38	39	10	12
sp|A8MPP1|D11L8	HUMAN	NA	NA	1	78	21	32	84	34	56	22	37	54	99	20	24	40	67	62	60	30	63	4	20
sp|A8MPS7|YDJC	HUMAN	NA	NA	1	41	10	13	25	13	34	12	2	2	39	5	2	23	8	29	18	16	25	3	3
sp|A8MPX8|PP2D1	HUMAN	NA	NA	1	34	14	24	44	30	30	19	35	52	53	13	37	26	24	29	53	46	39	9	19
sp|A8MPY1|GBRR3	HUMAN	NA	NA	1	21	7	27	19	33	15	14	32	22	39	22	19	14	13	27	50	29	35	9	20
sp|A8MQ03|CRTP1	HUMAN	NA	NA	1	12	17	4	5	1	11	8	5	3	7	3	4	21	13	5	11	4	6	1	3
sp|A8MQ11|PM2P5	HUMAN	NA	NA	1	5	5	5	3	8	7	5	5	11	9	2	4	13	5	13	11	10	11	1	1
sp|A8MQ14|ZN850	HUMAN	NA	NA	1	32	74	30	86	47	88	87	51	108	60	10	8	40	74	61	84	82	20	6	42
sp|A8MQ27|NEU1B	HUMAN	NA	NA	1	60	19	32	20	20	49	11	13	11	57	4	15	58	13	50	42	27	39	6	9
sp|A8MQB3|CQ051	HUMAN	NA	NA	1	19	10	7	11	4	12	7	5	11	23	4	2	29	9	22	27	9	4	4	2
sp|A8MQT2|GOG8B	HUMAN	NA	NA	1	59	12	18	79	6	42	18	10	49	63	8	18	26	55	43	49	16	21	5	6
sp|A8MSI8|LYRM9	HUMAN	NA	NA	1	5	2	4	4	1	2	3	6	6	7	2	3	5	9	8	2	1	3	1	4
tr|A8MSY1|A8MSY1	HUMAN	NA	NA	1	29	5	14	28	19	29	5	18	28	39	11	11	20	13	23	23	14	29	7	7
sp|A8MT19|RHN2P	HUMAN	NA	NA	1	45	9	30	37	22	26	17	25	40	70	19	19	23	33	23	49	30	36	7	23
sp|A8MT33|SYC1L	HUMAN	NA	NA	1	23	1	11	42	2	14	7	7	17	34	6	4	12	14	19	12	3	12	2	0
sp|A8MT65|ZN891	HUMAN	NA	NA	1	18	26	13	48	18	22	33	27	55	36	17	24	16	29	27	48	37	22	8	20
sp|A8MT66|YU005	HUMAN	NA	NA	1	2	3	8	14	10	6	7	8	11	11	4	14	10	10	8	15	10	8	2	4
sp|A8MT69|CENPX	HUMAN	NA	NA	1	8	0	7	6	4	6	2	0	6	14	2	0	1	5	5	3	1	11	0	0
sp|A8MT70|ZBBX	HUMAN	NA	NA	1	31	19	47	88	27	24	19	31	76	81	9	46	30	44	34	92	43	36	6	17
sp|A8MT82|CTLFB	HUMAN	NA	NA	1	44	23	29	42	12	34	23	33	38	56	16	30	33	33	31	85	49	35	12	13
sp|A8MTA8|F166B	HUMAN	NA	NA	1	14	3	8	16	17	26	10	5	11	28	4	6	34	19	15	18	15	14	2	10
sp|A8MTB9|CEA18	HUMAN	NA	NA	1	21	10	24	18	8	23	10	22	8	35	13	19	21	16	28	36	22	27	10	13
sp|A8MTI9|PRS47	HUMAN	NA	NA	1	25	14	14	7	10	30	15	13	13	46	11	7	32	20	18	30	21	29	11	9
sp|A8MTJ3|GNAT3	HUMAN	NA	NA	1	22	9	22	29	18	18	9	25	29	30	10	17	6	15	14	25	21	20	2	13
sp|A8MTJ6|FOXI3	HUMAN	NA	NA	1	55	5	11	16	17	40	5	7	12	30	8	16	56	14	18	62	18	12	4	14
sp|A8MTL0|IQCF5	HUMAN	NA	NA	1	11	6	0	11	3	4	4	10	6	18	5	3	3	13	17	5	3	12	10	4
sp|A8MTL3|R212B	HUMAN	NA	NA	1	16	8	6	15	17	19	11	9	17	24	4	7	18	22	21	41	22	13	3	7
sp|A8MTL9|HMSD	HUMAN	NA	NA	1	10	3	9	5	11	11	1	9	8	12	4	9	0	7	4	13	11	7	1	4
sp|A8MTQ0|NOTO	HUMAN	NA	NA	1	30	6	8	13	9	18	3	3	9	20	2	5	31	13	20	25	11	16	6	3
sp|A8MTT3|CEBOS	HUMAN	NA	NA	1	4	0	2	5	6	5	1	3	10	8	4	2	2	3	3	6	5	5	1	5
sp|A8MTW9|YB043	HUMAN	NA	NA	1	11	2	3	4	0	13	1	0	1	14	1	0	12	3	10	3	3	3	1	0
sp|A8MTY0|ZN724	HUMAN	NA	NA	1	26	39	9	52	26	38	45	33	87	33	6	31	18	24	19	42	47	16	3	25
sp|A8MTY7|KRA97	HUMAN	NA	NA	1	3	55	0	1	1	5	3	2	1	2	1	2	19	13	6	21	25	5	1	3
sp|A8MTZ0|BBIP1	HUMAN	NA	NA	1	7	1	3	8	2	2	2	4	11	11	7	4	5	7	4	5	5	4	0	0
sp|A8MTZ7|CL071	HUMAN	NA	NA	1	14	5	21	17	11	12	6	14	13	24	4	12	20	19	16	31	14	8	6	2
sp|A8MU10|YQ047	HUMAN	NA	NA	1	8	7	1	4	0	13	4	3	4	7	2	2	10	4	10	8	6	2	1	1
sp|A8MU46|SMTL1	HUMAN	NA	NA	1	53	5	27	70	9	39	5	7	47	20	8	10	34	17	15	39	23	21	3	5
sp|A8MU76|YP034	HUMAN	NA	NA	1	20	4	10	19	6	28	8	3	21	42	7	12	40	19	34	31	15	16	4	2
sp|A8MU93|CQ100	HUMAN	NA	NA	1	11	2	2	12	2	9	6	3	7	9	4	1	14	7	22	29	15	8	0	1
sp|A8MUA0|YB057	HUMAN	NA	NA	1	21	5	9	18	5	22	6	5	22	39	6	12	42	21	34	32	14	20	5	3
sp|A8MUH7|PDZ1P	HUMAN	NA	NA	1	22	3	27	36	9	36	13	16	34	31	9	15	20	15	14	33	18	38	2	11
sp|A8MUI8|YA034	HUMAN	NA	NA	1	20	7	11	20	6	21	10	5	24	40	9	11	39	19	26	38	11	18	4	2
sp|A8MUK1|U17L5	HUMAN	NA	NA	1	43	17	24	31	13	27	29	14	31	55	12	18	27	37	29	42	30	28	6	17
sp|A8MUL3|ADAS1	HUMAN	NA	NA	1	22	5	4	4	6	8	6	2	2	14	2	2	14	8	7	16	12	4	4	5
sp|A8MUM7|LEG16	HUMAN	NA	NA	1	2	2	7	11	7	7	4	10	5	13	5	8	7	3	9	11	3	18	2	8
sp|A8MUN3|YQ048	HUMAN	NA	NA	1	12	6	2	7	5	11	7	4	4	9	2	0	14	2	10	19	3	10	3	2
sp|A8MUP2|MET12	HUMAN	NA	NA	1	20	8	14	7	10	24	8	3	2	37	6	3	18	13	12	18	12	15	4	6
sp|A8MUP6|GS1L2	HUMAN	NA	NA	1	24	11	11	16	13	23	9	12	9	31	7	8	13	17	15	27	11	22	10	4
sp|A8MUU1|FB5L3	HUMAN	NA	NA	1	6	4	6	8	3	7	2	5	10	6	3	4	1	5	5	4	14	6	1	1
sp|A8MUU9|YV023	HUMAN	NA	NA	1	51	0	0	0	0	1	4	0	6	48	7	0	81	4	105	85	108	0	1	4
sp|A8MUV8|ZN727	HUMAN	NA	NA	1	19	39	17	39	22	28	28	23	65	33	5	18	16	12	32	35	35	10	5	18
sp|A8MUX0|KR161	HUMAN	NA	NA	1	27	95	8	25	5	9	0	15	10	14	2	3	72	27	20	96	31	46	1	11
sp|A8MUZ8|Z705G	HUMAN	NA	NA	1	10	15	10	19	11	16	19	13	29	28	9	11	8	16	19	28	21	6	2	10
sp|A8MV23|SERP3	HUMAN	NA	NA	1	31	7	14	22	27	30	14	19	16	50	7	13	24	21	18	37	31	26	7	10
sp|A8MV24|CQ098	HUMAN	NA	NA	1	11	1	9	3	8	16	8	6	4	12	1	6	8	9	15	9	8	8	3	9
sp|A8MV57|MPTX	HUMAN	NA	NA	1	8	3	6	7	5	15	5	5	7	10	3	7	7	3	3	11	7	13	6	6
sp|A8MV65|VGLL3	HUMAN	NA	NA	1	27	5	14	19	10	18	26	6	10	18	10	4	41	19	8	35	21	16	6	13
sp|A8MV72|YH009	HUMAN	NA	NA	1	19	4	10	16	5	27	7	3	22	38	9	10	33	18	29	29	11	16	3	2
sp|A8MV81|HIG1C	HUMAN	NA	NA	1	5	1	6	3	5	7	2	6	7	7	4	1	3	4	8	11	2	9	1	5
sp|A8MVA2|KRA96	HUMAN	NA	NA	1	2	50	0	0	0	7	4	2	0	2	1	2	16	13	5	23	21	6	1	5
sp|A8MVJ9|YI028	HUMAN	NA	NA	1	23	7	26	25	17	20	8	13	38	32	10	16	17	9	16	14	16	23	4	13
sp|A8MVM7|YD021	HUMAN	NA	NA	1	31	15	25	38	32	17	27	34	68	61	10	54	27	21	40	62	29	24	9	10
sp|A8MVS1|Z705F	HUMAN	NA	NA	1	10	15	13	19	11	16	18	15	30	27	9	8	9	15	20	28	18	6	2	11
sp|A8MVS5|HIDE1	HUMAN	NA	NA	1	19	4	10	8	12	15	3	7	7	25	4	9	21	11	11	26	17	15	3	3
sp|A8MVU1|NCF1C	HUMAN	NA	NA	1	25	4	20	28	11	18	7	18	25	27	8	8	30	20	29	29	20	19	7	13
sp|A8MVW0|F1712	HUMAN	NA	NA	1	82	6	32	48	19	86	17	20	19	98	9	13	92	28	63	82	40	46	11	15
sp|A8MVW5|HECA2	HUMAN	NA	NA	1	21	9	23	22	18	33	17	31	24	37	10	17	32	24	13	35	30	40	4	22
sp|A8MVX0|ARG33	HUMAN	NA	NA	1	73	13	29	85	31	46	21	26	62	81	18	25	60	57	45	76	31	35	7	23
sp|A8MVZ5|BTNLA	HUMAN	NA	NA	1	30	10	13	18	14	18	7	10	11	24	9	4	13	14	25	21	17	22	8	3
sp|A8MW92|P20L1	HUMAN	NA	NA	1	58	23	70	90	26	48	25	40	102	82	19	40	65	46	50	104	42	46	14	27
sp|A8MW95|BECN2	HUMAN	NA	NA	1	41	10	25	39	13	30	7	16	13	56	7	17	13	32	28	26	22	19	6	11
sp|A8MW99|MEI4L	HUMAN	NA	NA	1	16	6	17	31	19	13	11	18	25	58	5	14	11	24	15	49	20	17	5	11
sp|A8MWA4|Z705E	HUMAN	NA	NA	1	10	15	12	21	11	16	19	15	28	27	9	10	11	15	17	28	20	6	3	9
sp|A8MWA6|F90AM	HUMAN	NA	NA	1	47	10	16	27	8	33	13	3	31	40	9	9	64	27	36	47	19	19	4	2
sp|A8MWD9|RUXGL	HUMAN	NA	NA	1	3	1	3	6	4	7	2	6	7	7	5	4	3	3	4	4	2	5	0	0
sp|A8MWE9|EFCB8	HUMAN	NA	NA	1	7	1	9	12	8	6	3	7	12	15	9	2	8	9	3	14	6	8	1	4
sp|A8MWK0|FS2P1	HUMAN	NA	NA	1	27	8	19	25	30	25	27	26	31	49	17	21	23	22	15	30	17	30	14	26
sp|A8MWL6|SNG2L	HUMAN	NA	NA	1	25	5	13	7	19	15	2	8	4	17	2	9	13	11	6	17	12	19	4	15
sp|A8MWL7|TM14D	HUMAN	NA	NA	1	12	0	3	1	7	16	1	3	4	14	7	1	6	2	4	7	5	12	2	7
sp|A8MWP4|YU008	HUMAN	NA	NA	1	18	9	7	7	4	19	10	2	6	16	6	4	39	21	19	23	6	9	3	0
sp|A8MWP6|YQ019	HUMAN	NA	NA	1	13	5	5	9	5	21	2	2	3	26	7	1	10	10	9	15	8	7	8	1
sp|A8MWS1|KI3P1	HUMAN	NA	NA	1	17	8	14	17	17	29	14	9	12	32	9	8	26	8	17	35	17	25	5	9
sp|A8MWV9|YU007	HUMAN	NA	NA	1	13	2	5	6	2	11	3	7	8	16	2	7	6	6	5	13	14	6	3	4
sp|A8MWX3|WASH4	HUMAN	NA	NA	1	37	4	26	33	10	40	7	20	30	43	9	7	53	33	26	44	17	26	4	8
sp|A8MWY0|K132L	HUMAN	NA	NA	1	56	59	50	68	52	82	19	50	69	53	18	53	61	28	33	95	72	54	22	35
sp|A8MX19|F90AC	HUMAN	NA	NA	1	50	10	16	26	8	32	13	4	30	40	9	9	64	24	38	49	17	19	4	2
sp|A8MX34|KR291	HUMAN	NA	NA	1	20	59	6	8	6	21	5	8	8	11	5	6	39	29	3	53	27	17	2	8
sp|A8MX76|CAN14	HUMAN	NA	NA	1	34	14	29	45	38	41	16	26	41	90	16	24	33	45	44	47	26	33	22	20
sp|A8MX80|YM017	HUMAN	NA	NA	1	20	5	10	18	5	26	10	4	23	40	8	11	40	19	31	32	14	18	4	3
sp|A8MXD5|GRCR1	HUMAN	NA	NA	1	13	14	15	25	13	26	7	12	19	24	5	15	9	11	22	24	11	20	0	5
sp|A8MXE2|YI036	HUMAN	NA	NA	1	14	11	17	23	26	15	9	30	24	39	11	20	17	10	16	25	17	25	4	16
sp|A8MXJ8|F90A5	HUMAN	NA	NA	1	48	10	17	26	8	32	13	3	29	39	9	9	65	26	37	46	19	22	4	2
sp|A8MXK1|VSTM5	HUMAN	NA	NA	1	14	7	6	13	7	12	5	14	10	20	2	5	5	9	11	18	13	18	4	7
sp|A8MXK9|YQ018	HUMAN	NA	NA	1	13	5	5	9	5	21	2	2	3	24	7	1	11	9	10	15	8	7	8	1
sp|A8MXQ7|YH010	HUMAN	NA	NA	1	66	9	28	68	15	43	7	7	15	70	10	6	36	46	77	25	24	35	6	11
sp|A8MXT2|MAGBH	HUMAN	NA	NA	1	28	3	10	32	12	24	4	7	21	29	8	10	22	18	29	36	13	16	2	12
sp|A8MXU0|D108A	HUMAN	NA	NA	1	2	6	2	5	7	4	2	5	5	6	2	2	6	2	6	4	4	3	0	0
sp|A8MXV4|NUD19	HUMAN	NA	NA	1	30	6	20	22	20	24	16	9	11	46	5	5	42	7	31	26	19	18	10	8
sp|A8MXV6|CD15L	HUMAN	NA	NA	1	33	7	4	18	8	27	6	11	7	30	4	6	30	13	24	17	13	16	4	3
sp|A8MXY4|ZNF99	HUMAN	NA	NA	1	41	56	8	79	43	44	62	54	147	43	14	30	27	22	30	57	48	20	11	28
sp|A8MXZ1|F90AN	HUMAN	NA	NA	1	48	10	16	26	8	32	13	3	30	40	9	9	65	26	38	47	18	20	4	2
sp|A8MXZ3|KRA91	HUMAN	NA	NA	1	1	89	0	1	1	7	4	3	1	1	1	3	28	21	10	31	39	5	1	3
sp|A8MY62|BLML	HUMAN	NA	NA	1	58	4	23	22	20	42	15	8	12	75	8	12	47	14	37	24	23	31	7	18
sp|A8MYA2|CX049	HUMAN	NA	NA	1	49	8	26	31	14	60	11	6	27	33	6	7	64	29	40	53	14	25	7	4
sp|A8MYB1|TMC5B	HUMAN	NA	NA	1	14	4	16	42	8	5	3	16	31	45	6	11	6	19	13	22	15	20	1	10
sp|A8MYJ7|TTC34	HUMAN	NA	NA	1	87	16	30	35	11	45	17	9	16	98	5	4	23	38	48	32	20	22	3	7
sp|A8MYP8|ODF3B	HUMAN	NA	NA	1	28	3	9	3	9	28	7	7	7	12	2	6	37	9	24	16	17	12	4	13
sp|A8MYU2|KCNU1	HUMAN	NA	NA	1	54	29	51	58	75	58	22	90	64	128	21	54	51	40	50	117	77	62	15	33
sp|A8MYV0|DCD2C	HUMAN	NA	NA	1	22	5	19	22	17	22	12	19	36	25	2	11	25	13	21	16	17	33	4	14
sp|A8MYX2|F25DE	HUMAN	NA	NA	1	16	6	1	16	0	21	8	6	9	13	3	3	16	6	5	18	11	10	6	1
sp|A8MYZ0|F1882	HUMAN	NA	NA	1	24	8	16	23	22	25	9	18	21	41	7	15	10	19	20	24	22	17	8	11
sp|A8MYZ5|IQCF6	HUMAN	NA	NA	1	13	3	1	5	1	2	3	6	2	12	5	0	0	12	18	4	4	7	7	2
sp|A8MYZ6|FOXO6	HUMAN	NA	NA	1	81	4	33	23	11	57	7	9	19	49	10	11	65	9	26	38	9	12	9	10
sp|A8MZ25|YQ037	HUMAN	NA	NA	1	13	4	5	8	6	18	4	2	8	10	3	2	20	6	24	16	5	6	4	0
sp|A8MZ26|EFCB9	HUMAN	NA	NA	1	6	3	15	11	15	8	9	11	20	28	6	10	1	9	11	5	6	9	2	12
sp|A8MZ36|EVPLL	HUMAN	NA	NA	1	29	7	14	33	3	23	14	8	10	29	5	4	17	33	27	13	10	14	4	4
sp|A8MZ59|LEUTX	HUMAN	NA	NA	1	12	2	11	8	4	8	2	9	10	14	3	7	12	13	7	21	9	8	4	4
sp|A8MZ97|CB074	HUMAN	NA	NA	1	9	5	7	21	6	10	3	11	14	18	6	9	11	9	12	9	14	17	0	3
sp|A8MZA4|GG6L6	HUMAN	NA	NA	1	23	4	10	198	1	8	24	34	87	40	38	10	17	94	60	16	23	11	22	4
sp|A8MZF0|PRR33	HUMAN	NA	NA	1	34	3	3	26	5	20	8	4	6	22	5	5	68	15	25	28	22	25	5	2
sp|A8MZG2|CP090	HUMAN	NA	NA	1	14	6	5	9	1	19	4	1	5	22	4	3	23	9	14	19	5	2	4	3
sp|A8MZH6|OOSP1	HUMAN	NA	NA	1	3	6	5	4	9	6	7	8	7	12	2	3	6	6	4	6	8	11	3	7
sp|A8TX70|CO6A5	HUMAN	NA	NA	1	138	36	164	154	132	244	58	161	179	223	55	130	108	143	124	188	135	160	12	71
sp|A9QM74|IMA8	HUMAN	NA	NA	1	43	11	22	36	11	25	9	34	28	71	9	25	26	31	22	33	29	38	6	7
sp|A9UHW6|MI4GD	HUMAN	NA	NA	1	17	6	12	18	9	11	3	9	10	29	7	7	7	17	14	13	6	16	2	9
sp|A9YTQ3|AHRR	HUMAN	NA	NA	1	61	23	34	31	21	56	22	13	27	70	18	7	77	38	57	59	35	35	6	11
sp|A9Z1Z3|FR1L4	HUMAN	NA	NA	1	124	23	84	153	77	142	40	54	69	226	24	40	153	93	139	92	61	137	29	34
sp|B0FP48|UPK3L	HUMAN	NA	NA	1	22	4	9	7	7	18	6	11	3	37	2	11	19	16	15	24	23	19	3	7
sp|B0I1T2|MYO1G	HUMAN	NA	NA	1	81	18	53	69	42	62	39	41	42	109	18	34	46	49	96	52	46	75	12	34
sp|B0YJ81|HACD1	HUMAN	NA	NA	1	26	2	8	14	17	20	7	20	11	31	9	5	14	6	16	19	21	21	6	15
tr|B1AHC4|B1AHC4	HUMAN	NA	NA	1	42	7	21	38	29	36	19	26	31	88	11	18	47	35	47	42	33	46	5	22
sp|B1AJZ1|CA196	HUMAN	NA	NA	1	7	2	5	7	9	3	5	5	10	11	8	4	5	9	3	13	11	6	0	2
sp|B1AJZ9|FHAD1	HUMAN	NA	NA	1	93	15	63	178	22	45	30	61	151	152	35	52	46	121	82	111	55	76	6	18
sp|B1AK53|ESPN	HUMAN	NA	NA	1	90	16	40	58	12	67	31	14	37	90	16	19	102	42	53	69	38	38	8	14
sp|B1AK76|SNUFL	HUMAN	NA	NA	1	5	3	3	11	3	4	4	6	9	12	3	7	4	12	8	8	5	8	2	4
sp|B1AKI9|ISM1	HUMAN	NA	NA	1	34	15	37	30	16	26	11	14	23	38	6	22	31	19	28	43	31	15	11	14
sp|B1AL46|NTM2E	HUMAN	NA	NA	1	73	22	24	60	23	77	18	8	40	91	16	13	120	57	47	77	43	48	13	8
sp|B1AL88|F155A	HUMAN	NA	NA	1	30	22	19	34	16	31	9	9	22	46	4	19	20	37	27	43	26	20	10	14
tr|B1ALY0|B1ALY0	HUMAN	NA	NA	1	29	2	24	59	5	32	9	22	37	34	7	10	19	27	17	38	27	27	2	6
sp|B1AMM8|CI107	HUMAN	NA	NA	1	3	0	3	6	3	5	4	3	3	7	6	2	5	5	5	4	5	1	2	1
sp|B1ANH7|IBAS1	HUMAN	NA	NA	1	5	3	5	1	1	4	6	2	4	15	3	1	16	7	6	14	5	7	2	3
sp|B1ANS9|WDR64	HUMAN	NA	NA	1	45	22	68	64	54	58	32	74	81	104	24	44	48	50	60	83	50	77	15	28
sp|B1ANY3|F220P	HUMAN	NA	NA	1	23	6	11	15	9	24	7	5	15	35	7	7	23	9	16	28	11	11	5	4
sp|B1APH4|ZN487	HUMAN	NA	NA	1	15	16	21	37	16	28	17	15	30	36	8	29	19	26	31	32	29	22	4	17
sp|B1ATL7|PRR32	HUMAN	NA	NA	1	20	7	8	14	10	27	15	11	6	24	6	14	48	9	16	27	10	19	5	2
sp|B2CW77|KILIN	HUMAN	NA	NA	1	12	6	5	7	4	18	4	1	12	15	1	5	19	2	24	15	9	9	8	2
sp|B2RBV5|MRUPP	HUMAN	NA	NA	1	23	4	3	20	0	5	2	4	3	9	2	1	9	2	22	5	0	4	1	0
sp|B2RC85|R10B2	HUMAN	NA	NA	1	40	13	44	75	44	59	28	42	69	67	28	45	30	27	49	72	43	40	15	40
sp|B2RD01|CENP1	HUMAN	NA	NA	1	19	2	8	19	5	6	5	10	13	19	6	3	8	10	13	18	12	7	2	2
sp|B2RN74|O11HC	HUMAN	NA	NA	1	16	15	5	8	30	20	6	24	10	45	13	13	16	9	6	28	21	23	6	12
tr|B2RNG4|B2RNG4	HUMAN	NA	NA	1	34	38	28	90	25	37	19	35	57	91	17	28	31	52	65	61	38	60	15	21
sp|B2RNN3|C1T9B	HUMAN	NA	NA	1	13	4	20	17	12	67	7	16	25	22	4	11	27	11	14	17	19	17	4	6
sp|B2RPK0|HGB1A	HUMAN	NA	NA	1	18	3	18	33	9	12	5	4	42	4	6	5	12	4	5	12	6	5	2	6
sp|B2RTY4|MYO9A	HUMAN	NA	NA	1	138	42	127	206	103	104	63	133	209	261	51	118	107	136	174	230	125	127	21	73
sp|B2RU33|POTEC	HUMAN	NA	NA	1	28	21	37	45	10	33	20	17	48	53	19	33	17	27	27	46	19	27	6	9
sp|B2RUY7|VWC2L	HUMAN	NA	NA	1	11	27	13	20	7	15	10	12	15	9	1	12	19	6	4	9	5	18	3	6
sp|B2RUZ4|SMIM1	HUMAN	NA	NA	1	4	3	2	4	2	9	3	5	4	7	2	0	1	3	6	8	3	6	2	4
sp|B2RV13|CQ105	HUMAN	NA	NA	1	7	2	7	9	3	4	7	11	16	13	2	15	6	9	16	10	9	8	2	8
sp|B2RXF0|T229A	HUMAN	NA	NA	1	35	7	10	9	25	42	10	8	4	47	8	6	26	23	33	25	13	22	9	18
sp|B2RXF5|ZBT42	HUMAN	NA	NA	1	31	20	20	24	14	31	17	3	18	50	3	3	46	17	37	34	15	27	3	9
sp|B2RXH2|KDM4E	HUMAN	NA	NA	1	33	12	17	31	20	45	20	18	20	41	15	18	32	30	30	35	35	24	10	20
sp|B2RXH4|BTBDI	HUMAN	NA	NA	1	36	18	31	75	11	43	13	20	32	78	8	19	74	32	40	81	44	40	9	8
sp|B2RXH8|HNRC2	HUMAN	NA	NA	1	23	1	25	26	8	24	4	11	30	14	7	19	10	14	13	31	6	20	0	7
sp|B3EWF7|EP2A2	HUMAN	NA	NA	1	54	10	6	7	10	50	7	1	3	28	1	6	54	8	48	19	13	15	2	2
sp|B3EWG3|FM25A	HUMAN	NA	NA	1	14	0	2	13	0	9	4	5	11	6	2	2	0	2	1	2	9	7	0	0
sp|B3EWG4|FM25B	HUMAN	NA	NA	1	14	0	2	13	0	9	4	5	11	6	2	2	0	2	1	2	9	7	0	0
sp|B3EWG5|FM25C	HUMAN	NA	NA	1	14	0	2	13	0	9	4	5	11	6	2	2	0	2	1	2	9	7	0	0
sp|B3EWG6|FM25G	HUMAN	NA	NA	1	14	0	2	13	0	9	4	5	11	6	2	2	0	2	1	2	9	7	0	0
sp|B3GLJ2|PATE3	HUMAN	NA	NA	1	3	11	3	1	7	3	3	4	4	12	4	6	0	5	10	2	9	5	0	6
sp|B3KS81|SRRM5	HUMAN	NA	NA	1	28	4	24	26	1	31	23	6	56	11	8	20	61	31	133	189	40	11	4	8
sp|B3SHH9|TM114	HUMAN	NA	NA	1	26	3	6	10	13	19	3	13	1	43	6	3	7	8	13	18	13	10	4	4
tr|B4DEV8|B4DEV8	HUMAN	NA	NA	1	13	4	7	6	6	6	6	12	7	22	4	6	8	8	9	12	8	14	4	2
tr|B4DGG1|B4DGG1	HUMAN	NA	NA	1	47	13	26	28	26	44	17	17	12	65	6	18	34	11	30	52	26	39	10	10
sp|B4DH59|NBPFP	HUMAN	NA	NA	1	29	32	72	136	19	38	14	21	40	97	13	12	58	65	54	84	25	52	3	38
sp|B4DJY2|TM233	HUMAN	NA	NA	1	11	3	7	5	4	5	1	11	4	8	3	7	7	1	5	10	4	6	2	5
tr|B4DL54|B4DL54	HUMAN	NA	NA	1	32	22	21	34	21	40	19	21	20	54	10	15	23	24	18	25	20	25	7	20
tr|B4DLN1|B4DLN1	HUMAN	NA	NA	1	50	9	14	23	15	34	8	19	28	55	10	11	22	23	28	22	21	38	1	11
sp|B4DS77|SHSA9	HUMAN	NA	NA	1	31	13	22	18	14	33	16	9	23	36	10	24	37	20	27	24	29	22	4	12
sp|B4DU55|ZN879	HUMAN	NA	NA	1	20	28	8	39	26	39	36	32	60	37	8	20	17	30	34	56	28	23	4	18
sp|B4DX44|ZN736	HUMAN	NA	NA	1	16	34	17	36	24	24	28	16	57	27	4	14	12	10	24	28	25	12	5	14
tr|B4DXG7|B4DXG7	HUMAN	NA	NA	1	12	6	3	12	12	21	10	6	10	21	5	12	19	6	13	22	10	16	4	13
sp|B4DXR9|ZN732	HUMAN	NA	NA	1	22	35	10	59	30	40	36	30	78	31	2	25	18	17	27	37	41	17	6	24
sp|B4DYI2|S31C2	HUMAN	NA	NA	1	73	22	31	68	37	63	32	19	56	118	24	36	125	86	73	137	63	54	11	6
sp|B4DZS4|T11X1	HUMAN	NA	NA	1	21	7	19	24	7	12	5	13	16	44	7	14	25	18	8	27	18	16	4	7
tr|B4E171|B4E171	HUMAN	NA	NA	1	20	12	7	20	19	23	4	17	9	25	9	17	7	8	13	15	23	18	3	10
tr|B4E1Z4|B4E1Z4	HUMAN	NA	NA	1	67	41	73	74	37	106	34	58	82	102	25	57	67	58	61	94	76	87	23	44
sp|B4E2M5|ANR66	HUMAN	NA	NA	1	26	7	16	11	5	15	11	10	22	24	9	8	15	10	15	14	15	10	4	4
sp|B5MCN3|S14L6	HUMAN	NA	NA	1	17	7	19	31	19	29	6	17	25	51	10	13	19	23	24	29	12	26	6	14
sp|B5MCY1|TDR15	HUMAN	NA	NA	1	86	51	93	137	99	73	33	141	158	210	33	108	87	85	66	167	66	136	25	80
sp|B5MD39|GGTL3	HUMAN	NA	NA	1	26	2	9	10	10	18	7	13	6	13	4	9	14	10	8	17	22	17	3	7
tr|B5MDG6|B5MDG6	HUMAN	NA	NA	1	43	9	20	18	7	35	12	9	15	42	8	11	53	26	37	66	29	15	3	4
sp|B5ME19|EIFCL	HUMAN	NA	NA	1	56	12	63	103	24	46	25	46	76	87	28	37	26	45	59	59	42	42	7	31
sp|B6A8C7|TARM1	HUMAN	NA	NA	1	19	6	9	12	11	22	3	10	12	32	4	9	20	10	14	27	16	22	4	9
sp|B6SEH8|ERVV1	HUMAN	NA	NA	1	31	19	14	14	17	32	14	28	24	52	7	30	39	18	14	47	27	21	14	15
sp|B6SEH9|ERVV2	HUMAN	NA	NA	1	34	21	16	18	24	36	16	32	28	54	10	30	41	22	19	51	29	24	13	17
sp|B7U540|KCJ18	HUMAN	NA	NA	1	35	10	26	31	25	30	13	28	16	39	14	14	14	15	31	26	19	31	5	11
sp|B7Z1M9|C2D4D	HUMAN	NA	NA	1	34	9	13	13	12	38	9	4	6	45	1	3	52	7	44	32	11	15	3	2
sp|B7Z368|CJ142	HUMAN	NA	NA	1	8	9	2	8	2	20	2	1	3	6	4	3	15	3	18	12	6	6	0	2
tr|B7Z3J9|B7Z3J9	HUMAN	NA	NA	1	8	2	0	8	4	8	1	2	2	8	4	0	8	3	11	9	2	1	3	3
sp|B7Z6K7|ZN814	HUMAN	NA	NA	1	29	58	11	75	40	77	77	17	82	44	5	22	24	40	52	93	35	39	5	30
sp|B7Z8K6|TRDC	HUMAN	NA	NA	1	7	3	7	7	8	4	6	6	20	11	4	9	8	3	2	14	14	17	0	3
sp|B7ZAQ6|GPHRA	HUMAN	NA	NA	1	17	5	12	18	44	23	7	47	22	56	21	12	10	17	20	39	25	32	8	20
sp|B7ZBB8|PP13G	HUMAN	NA	NA	1	51	13	14	35	12	31	3	2	9	36	2	3	41	24	26	23	7	19	2	5
sp|B7ZC32|KIF28	HUMAN	NA	NA	1	67	16	50	59	32	62	23	44	60	107	26	36	43	54	59	79	57	57	12	24
tr|B7ZLF3|B7ZLF3	HUMAN	NA	NA	1	16	12	2	15	10	24	17	2	7	14	2	3	18	13	21	11	7	7	0	2
sp|B7ZW38|HNRC3	HUMAN	NA	NA	1	22	3	27	24	7	26	4	11	31	16	7	17	9	13	14	29	6	20	0	7
sp|B8ZZ34|SHSA8	HUMAN	NA	NA	1	71	13	17	15	10	60	7	2	8	41	5	9	75	16	59	29	21	18	4	12
tr|B8ZZF3|B8ZZF3	HUMAN	NA	NA	1	37	8	19	24	4	35	13	12	26	40	2	12	52	19	33	54	15	17	3	2
sp|B9A014|CU140	HUMAN	NA	NA	1	9	11	10	17	13	13	2	19	16	22	2	10	11	13	17	23	10	14	7	12
tr|B9A030|B9A030	HUMAN	NA	NA	1	7	7	8	9	5	11	6	7	2	20	6	3	17	9	4	13	10	9	4	3
tr|B9A039|B9A039	HUMAN	NA	NA	1	7	6	8	12	5	10	9	7	2	12	6	3	13	6	4	13	9	10	3	4
sp|B9A064|IGLL5	HUMAN	NA	NA	1	15	6	5	11	4	18	3	1	11	21	3	4	23	11	11	24	16	16	6	5
sp|B9A6J9|TBC3L	HUMAN	NA	NA	1	37	13	30	33	17	42	15	21	31	48	12	10	47	32	47	38	23	25	15	13
tr|B9EIR1|B9EIR1	HUMAN	NA	NA	1	15	8	4	4	5	10	0	3	1	28	1	2	36	10	5	20	7	9	6	0
sp|B9EJG8|T150C	HUMAN	NA	NA	1	20	7	7	12	18	14	4	16	9	30	8	10	9	9	8	19	12	23	5	9
sp|B9ZVM9|TCP2L	HUMAN	NA	NA	1	38	2	14	35	5	27	10	6	20	25	9	8	34	26	29	39	14	8	3	1
sp|C4AMC7|WASH3	HUMAN	NA	NA	1	38	1	25	36	11	37	6	20	28	41	8	6	53	35	23	39	17	29	1	9
tr|C9IYK1|C9IYK1	HUMAN	NA	NA	1	21	11	16	37	23	27	20	29	34	53	11	27	30	22	33	45	26	27	8	14
sp|C9J069|CI172	HUMAN	NA	NA	1	116	23	44	62	31	74	20	16	11	77	11	12	137	18	118	71	53	39	9	34
sp|C9J1S8|TR49D	HUMAN	NA	NA	1	21	23	16	30	21	20	24	24	26	48	10	24	21	19	31	29	25	20	10	10
tr|C9J1V9|C9J1V9	HUMAN	NA	NA	1	11	0	6	9	5	10	4	10	12	25	1	7	2	9	3	9	10	8	2	8
sp|C9J202|AG1L2	HUMAN	NA	NA	1	14	7	13	16	12	12	8	4	9	30	4	3	13	8	12	18	11	14	3	4
tr|C9J2C7|C9J2C7	HUMAN	NA	NA	1	30	7	32	37	18	26	7	20	30	48	11	23	38	32	35	66	26	20	5	22
sp|C9J2P7|U17LF	HUMAN	NA	NA	1	41	17	25	31	13	28	29	14	32	56	12	18	25	36	28	42	31	29	6	17
sp|C9J302|CD051	HUMAN	NA	NA	1	9	8	13	9	11	14	7	6	15	13	3	4	13	10	11	24	12	6	5	9
tr|C9J366|C9J366	HUMAN	NA	NA	1	27	9	37	38	6	34	9	11	26	39	14	12	33	26	30	55	17	20	3	5
sp|C9J3I9|CE058	HUMAN	NA	NA	1	5	1	5	11	3	1	3	11	12	13	2	8	3	2	4	9	3	6	0	0
sp|C9J3V5|TEX22	HUMAN	NA	NA	1	12	2	7	9	4	9	5	3	4	14	2	2	13	11	18	16	6	9	4	0
sp|C9J442|CV046	HUMAN	NA	NA	1	10	14	4	11	8	11	9	4	5	31	5	7	22	21	18	24	14	16	8	1
tr|C9J4A7|C9J4A7	HUMAN	NA	NA	1	17	5	11	21	6	21	7	9	21	28	4	9	5	10	17	10	5	14	4	3
sp|C9J6K1|CS081	HUMAN	NA	NA	1	16	5	7	19	5	11	5	7	4	27	9	4	15	9	22	12	8	9	1	3
sp|C9J798|RAS4B	HUMAN	NA	NA	1	55	18	40	62	30	47	23	25	47	97	11	20	43	37	57	60	43	60	13	15
sp|C9J7I0|UMAD1	HUMAN	NA	NA	1	6	1	8	9	3	4	2	2	3	13	3	7	5	3	2	13	9	6	1	2
tr|C9JAW5|C9JAW5	HUMAN	NA	NA	1	9	0	3	3	3	10	2	5	6	5	4	1	3	3	4	7	4	8	0	3
sp|C9JBD0|KRBX1	HUMAN	NA	NA	1	13	2	4	10	5	4	1	4	6	10	4	3	6	5	13	7	8	13	4	6
sp|C9JC47|F157A	HUMAN	NA	NA	1	29	6	10	14	13	33	13	11	17	30	10	8	40	35	40	27	19	16	8	4
tr|C9JCJ5|C9JCJ5	HUMAN	NA	NA	1	29	4	5	7	5	19	3	2	4	23	1	3	10	4	9	9	7	14	4	3
sp|C9JCN9|HSBPL	HUMAN	NA	NA	1	7	0	4	9	2	5	1	3	4	9	5	5	2	6	5	1	3	3	0	0
sp|C9JDP6|CLD25	HUMAN	NA	NA	1	18	8	7	14	13	19	4	12	5	39	6	3	11	6	11	16	10	16	10	1
sp|C9JDV5|CL097	HUMAN	NA	NA	1	10	3	5	4	6	5	4	11	8	13	5	8	12	4	8	14	15	5	2	3
sp|C9JE40|PATL2	HUMAN	NA	NA	1	36	8	24	51	17	23	17	16	23	79	10	12	46	44	23	39	23	30	9	13
sp|C9JFL3|PHGR1	HUMAN	NA	NA	1	0	7	1	0	0	25	15	0	1	0	1	0	32	0	0	0	0	0	0	0
tr|C9JG08|C9JG08	HUMAN	NA	NA	1	10	7	10	14	12	5	6	15	15	30	5	9	14	20	13	40	13	11	8	4
sp|C9JG80|NPIB4	HUMAN	NA	NA	1	69	17	63	47	19	33	47	48	63	118	18	32	191	49	103	107	59	41	7	7
sp|C9JH25|PRRT4	HUMAN	NA	NA	1	109	22	26	42	29	103	10	9	7	150	5	7	111	21	57	97	40	26	17	11
sp|C9JI98|TM238	HUMAN	NA	NA	1	40	2	4	5	3	19	0	4	1	24	3	1	16	6	20	12	3	7	3	3
sp|C9JJ37|BTBDJ	HUMAN	NA	NA	1	34	10	7	30	13	14	7	3	7	45	1	5	16	11	27	13	8	34	2	4
sp|C9JJH3|U17LA	HUMAN	NA	NA	1	40	17	25	31	13	27	27	15	30	53	12	18	28	38	32	40	30	31	6	17
sp|C9JL84|HHLA1	HUMAN	NA	NA	1	46	15	11	30	21	27	7	18	28	52	12	18	37	18	27	59	59	22	12	12
sp|C9JLJ4|U17LD	HUMAN	NA	NA	1	42	17	23	33	13	28	27	14	31	56	12	18	26	38	29	41	30	29	6	17
sp|C9JLR9|CK095	HUMAN	NA	NA	1	65	15	29	77	5	89	21	12	16	59	11	5	72	20	74	52	11	22	11	12
sp|C9JLW8|F195B	HUMAN	NA	NA	1	3	0	4	9	3	6	1	3	7	5	1	3	9	3	9	13	5	9	1	3
tr|C9JMV9|C9JMV9	HUMAN	NA	NA	1	44	7	21	32	25	37	17	12	14	57	12	15	36	20	29	31	30	47	12	11
sp|C9JN71|ZN878	HUMAN	NA	NA	1	22	30	8	46	26	34	36	17	62	24	5	13	21	23	39	50	31	19	2	23
tr|C9JPN6|C9JPN6	HUMAN	NA	NA	1	9	7	4	6	6	8	1	4	3	15	4	6	8	7	8	16	7	8	3	1
sp|C9JPN9|UL17C	HUMAN	NA	NA	1	42	17	23	32	13	28	28	14	32	56	13	18	27	37	28	40	30	29	6	17
sp|C9JQI7|TM232	HUMAN	NA	NA	1	35	15	28	53	31	22	23	40	62	77	12	30	25	28	24	50	24	37	12	29
sp|C9JQL5|DSA2D	HUMAN	NA	NA	1	9	3	1	3	7	6	7	11	6	12	5	8	10	4	4	9	10	13	2	3
sp|C9JR72|KBTBD	HUMAN	NA	NA	1	66	14	23	26	23	40	9	6	4	57	4	7	28	15	35	20	27	33	8	13
sp|C9JRZ8|AK1BF	HUMAN	NA	NA	1	21	3	19	27	21	14	10	19	31	27	7	10	17	11	11	14	16	22	6	10
sp|C9JSJ3|BHMG1	HUMAN	NA	NA	1	43	16	32	39	13	38	15	14	53	65	8	16	61	39	35	77	35	19	10	10
sp|C9JTQ0|ANR63	HUMAN	NA	NA	1	61	5	12	22	7	44	8	4	4	45	6	8	34	13	44	27	13	19	4	0
sp|C9JUS6|ADM5	HUMAN	NA	NA	1	16	6	3	4	5	15	7	8	0	22	2	0	18	8	13	8	7	6	3	2
sp|C9JVI0|U17LB	HUMAN	NA	NA	1	42	17	24	31	13	28	29	14	31	55	12	18	26	37	28	41	32	29	6	17
sp|C9JVW0|INAM1	HUMAN	NA	NA	1	19	5	2	5	1	17	0	1	0	14	1	0	25	4	17	12	4	9	2	4
sp|C9JXX5|CK094	HUMAN	NA	NA	1	10	0	5	3	2	6	4	2	2	20	2	0	11	5	10	8	0	4	0	4
sp|D3DTV9|PRAC2	HUMAN	NA	NA	1	7	1	2	2	5	6	5	1	2	11	4	2	12	2	12	4	4	4	4	0
sp|D3W0D1|KLRF2	HUMAN	NA	NA	1	3	9	12	9	14	14	6	14	13	22	5	12	5	10	4	18	11	10	8	8
tr|D6R8Y8|D6R8Y8	HUMAN	NA	NA	1	13	1	2	6	2	7	2	2	10	4	2	2	10	6	6	10	5	4	1	1
sp|D6R901|U17LL	HUMAN	NA	NA	1	42	17	23	32	13	28	28	14	31	56	13	19	27	37	28	41	29	29	6	17
sp|D6R9N7|U17LI	HUMAN	NA	NA	1	42	17	24	31	13	28	29	14	32	55	12	18	26	37	28	41	31	29	6	17
sp|D6RA61|U17LM	HUMAN	NA	NA	1	42	17	24	31	13	28	29	14	32	55	12	17	26	38	28	41	31	29	6	17
tr|D6RA91|D6RA91	HUMAN	NA	NA	1	7	5	9	14	7	9	8	6	19	26	4	5	11	10	7	16	7	9	5	7
tr|D6RAR5|D6RAR5	HUMAN	NA	NA	1	7	2	6	11	4	3	2	3	12	8	4	10	6	5	12	4	5	3	2	3
tr|D6RBG4|D6RBG4	HUMAN	NA	NA	1	7	4	2	1	2	1	0	5	3	2	1	2	3	1	4	2	1	0	0	2
sp|D6RBM5|U17LN	HUMAN	NA	NA	1	19	8	8	10	6	10	10	3	7	20	7	6	12	11	11	13	10	7	1	4
sp|D6RBQ6|U17LH	HUMAN	NA	NA	1	43	17	24	31	13	28	29	14	31	55	12	18	26	38	28	41	30	29	6	17
tr|D6RBZ9|D6RBZ9	HUMAN	NA	NA	1	5	2	7	10	7	7	7	4	8	13	3	6	11	6	4	7	4	9	1	8
sp|D6RCP7|U17LJ	HUMAN	NA	NA	1	42	17	23	32	13	28	29	14	32	55	12	17	26	37	28	41	32	29	6	17
sp|D6REC4|CFA99	HUMAN	NA	NA	1	55	4	12	48	6	35	4	12	28	46	8	6	19	48	64	21	12	19	8	4
sp|D6RF30|GOG8K	HUMAN	NA	NA	1	54	8	21	71	8	32	24	12	56	63	12	21	32	56	42	43	17	23	6	6
sp|D6RGH6|MCIN	HUMAN	NA	NA	1	39	11	28	22	15	25	7	11	14	42	5	12	37	17	29	35	19	12	2	3
tr|D6RGX4|D6RGX4	HUMAN	NA	NA	1	44	10	16	26	8	31	13	6	30	39	8	9	66	27	35	48	19	23	3	3
tr|D6RIA3|D6RIA3	HUMAN	NA	NA	1	180	18	69	118	42	147	26	52	104	124	29	50	155	96	109	231	112	95	10	26
sp|D6RJB6|U17LK	HUMAN	NA	NA	1	42	17	24	31	13	28	29	14	31	55	12	18	27	37	28	41	31	29	6	17
sp|E0CX11|CG073	HUMAN	NA	NA	1	4	0	3	2	2	3	0	2	7	8	2	3	3	2	0	1	1	2	0	2
sp|E2RYF6|MUC22	HUMAN	NA	NA	1	159	4	21	167	24	167	18	51	16	35	35	21	23	4	11	328	595	80	3	11
sp|E2RYF7|PBMU2	HUMAN	NA	NA	1	16	1	31	16	2	24	6	7	10	11	1	4	20	1	12	19	47	18	2	3
sp|E5RG02|PRS46	HUMAN	NA	NA	1	6	7	6	3	5	14	5	10	10	20	5	4	11	10	7	19	8	14	7	3
tr|E5RGE8|E5RGE8	HUMAN	NA	NA	1	14	3	4	8	8	5	4	8	13	12	1	5	13	6	6	14	10	16	1	8
sp|E5RHQ5|NPB11	HUMAN	NA	NA	1	69	17	62	43	22	35	53	55	61	121	20	33	193	55	98	112	61	36	8	7
tr|E5RI56|E5RI56	HUMAN	NA	NA	1	3	2	10	11	2	3	0	6	10	9	4	3	4	6	0	7	3	7	1	0
tr|E5RIL1|E5RIL1	HUMAN	NA	NA	1	22	4	10	7	5	22	7	13	3	43	2	10	30	22	14	27	20	22	7	6
sp|E5RJ46|CH087	HUMAN	NA	NA	1	9	1	3	5	1	5	5	1	6	8	3	1	6	5	12	9	12	6	3	0
sp|E5RJM6|ANR65	HUMAN	NA	NA	1	72	2	16	32	1	54	19	3	2	61	3	0	19	15	37	13	19	22	9	0
sp|E5RQL4|FONG	HUMAN	NA	NA	1	13	4	8	6	12	11	3	5	9	19	1	4	5	6	10	13	4	11	1	2
sp|E7EML9|PRS44	HUMAN	NA	NA	1	26	11	11	16	6	38	10	18	15	31	4	11	23	16	16	29	17	28	11	7
tr|E7ENQ6|E7ENQ6	HUMAN	NA	NA	1	20	5	12	17	5	25	4	15	9	39	8	7	25	9	19	11	12	18	5	8
tr|E7ENX8|E7ENX8	HUMAN	NA	NA	1	62	13	34	41	32	75	18	21	21	132	20	21	43	46	52	63	40	68	17	24
tr|E7EQ34|E7EQ34	HUMAN	NA	NA	1	11	1	15	17	8	8	10	16	12	25	7	11	7	21	20	19	14	8	0	2
tr|E7EQL1|E7EQL1	HUMAN	NA	NA	1	16	4	7	9	2	20	5	1	1	11	3	3	8	4	15	10	7	15	3	1
sp|E7ERA6|RN223	HUMAN	NA	NA	1	28	16	5	10	6	16	3	3	5	25	5	3	38	8	24	21	13	14	5	1
tr|E7ESA3|E7ESA3	HUMAN	NA	NA	1	6	1	4	13	5	8	2	5	8	6	4	4	6	5	5	6	3	12	0	3
sp|E7ETH6|Z587B	HUMAN	NA	NA	1	15	22	10	34	18	34	26	9	33	28	4	10	15	23	22	43	15	23	4	14
sp|E7EU14|PP5D1	HUMAN	NA	NA	1	13	5	9	9	4	9	7	7	18	16	7	2	8	8	9	10	9	11	6	4
tr|E7EUB6|E7EUB6	HUMAN	NA	NA	1	5	7	3	4	6	7	1	1	3	6	4	5	5	4	4	7	5	4	2	3
tr|E7EV46|E7EV46	HUMAN	NA	NA	1	67	21	68	90	40	72	27	46	84	81	17	37	62	60	61	74	46	68	9	31
tr|E7EVH7|E7EVH7	HUMAN	NA	NA	1	57	14	40	73	16	40	16	19	70	79	19	40	28	45	42	38	29	34	7	26
sp|E7EW31|PROB1	HUMAN	NA	NA	1	111	8	29	64	24	89	7	18	20	70	6	13	190	49	92	101	47	51	12	14
tr|E7EWF7|E7EWF7	HUMAN	NA	NA	1	17	1	7	11	5	8	9	5	12	27	4	2	10	17	8	21	14	11	0	2
tr|E9PAM4|E9PAM4	HUMAN	NA	NA	1	28	10	24	25	21	27	7	19	32	47	4	19	30	24	27	28	15	35	13	14
sp|E9PAV3|NACAM	HUMAN	NA	NA	1	259	12	37	73	24	132	13	52	149	136	19	35	450	53	17	259	228	119	1	10
sp|E9PB15|PTG3L	HUMAN	NA	NA	1	15	5	19	12	6	6	7	5	8	11	5	7	10	2	10	12	4	11	6	5
tr|E9PBE3|E9PBE3	HUMAN	NA	NA	1	34	8	37	31	23	36	9	35	40	55	12	26	19	17	24	44	25	42	10	17
tr|E9PCH4|E9PCH4	HUMAN	NA	NA	1	79	29	104	122	54	85	51	91	106	149	42	66	87	76	90	181	89	102	14	34
tr|E9PGA6|E9PGA6	HUMAN	NA	NA	1	15	5	10	15	17	40	12	8	18	17	9	13	22	11	11	21	12	13	5	10
sp|E9PGG2|ANHX	HUMAN	NA	NA	1	34	8	18	28	13	23	6	3	9	47	5	11	39	33	27	29	16	22	5	3
sp|E9PI22|P23D1	HUMAN	NA	NA	1	14	5	10	20	7	14	8	12	5	28	8	8	36	20	21	27	13	16	0	7
tr|E9PI62|E9PI62	HUMAN	NA	NA	1	16	6	15	18	6	32	13	16	21	44	11	13	20	14	20	18	18	31	0	7
sp|E9PIF3|NPIA2	HUMAN	NA	NA	1	20	12	16	21	9	12	14	17	29	39	9	13	33	16	30	26	25	16	3	9
sp|E9PJ23|NPIB6	HUMAN	NA	NA	1	17	12	18	20	10	13	14	20	40	38	6	15	43	23	44	29	25	26	6	6
sp|E9PJI5|NPIA7	HUMAN	NA	NA	1	21	13	17	23	9	13	13	16	24	38	9	14	35	12	30	27	25	14	6	10
sp|E9PKD4|NPIA5	HUMAN	NA	NA	1	20	12	15	21	9	14	13	16	25	35	9	13	30	12	29	26	23	13	6	9
tr|E9PL57|E9PL57	HUMAN	NA	NA	1	4	1	9	16	7	13	3	16	11	15	3	4	8	13	14	8	9	12	0	4
tr|E9PLD3|E9PLD3	HUMAN	NA	NA	1	7	1	1	4	2	6	3	5	13	12	2	3	3	4	19	5	4	5	0	0
tr|E9PLN8|E9PLN8	HUMAN	NA	NA	1	18	7	5	5	5	18	4	5	3	19	1	4	7	9	12	15	8	11	7	3
tr|E9PMD0|E9PMD0	HUMAN	NA	NA	1	19	7	10	33	8	19	10	9	25	48	3	7	16	34	16	13	24	25	8	2
tr|E9PQ18|E9PQ18	HUMAN	NA	NA	1	10	8	13	4	11	15	3	5	12	27	3	7	15	8	15	24	8	12	3	4
sp|E9PQ53|NDUCR	HUMAN	NA	NA	1	8	3	7	8	7	8	2	6	3	15	3	2	10	1	14	2	3	3	0	9
sp|E9PQR5|NPIB8	HUMAN	NA	NA	1	18	14	19	19	11	14	14	20	39	43	6	16	47	22	40	29	24	25	6	6
sp|E9PQX1|TM262	HUMAN	NA	NA	1	9	3	3	6	13	4	7	8	2	14	10	4	1	2	4	6	7	5	2	6
sp|E9PRG8|CK098	HUMAN	NA	NA	1	9	0	3	7	5	12	3	6	13	12	2	5	5	5	16	7	6	5	1	0
tr|E9PSI1|E9PSI1	HUMAN	NA	NA	1	46	9	35	57	47	64	21	50	34	95	18	23	32	34	43	54	46	59	16	32
tr|F1T0L1|F1T0L1	HUMAN	NA	NA	1	32	1	4	7	4	19	4	1	3	12	1	1	22	5	34	13	8	3	6	2
tr|F2Z2F3|F2Z2F3	HUMAN	NA	NA	1	8	7	12	8	2	12	4	17	9	9	2	3	7	4	6	8	12	8	2	3
tr|F2Z2N8|F2Z2N8	HUMAN	NA	NA	1	6	4	6	15	4	5	2	5	5	22	4	6	5	5	12	10	5	9	3	4
tr|F2Z307|F2Z307	HUMAN	NA	NA	1	13	2	1	12	2	6	1	4	7	6	2	0	2	14	13	7	2	3	1	1
sp|F2Z333|CA233	HUMAN	NA	NA	1	36	13	5	10	5	15	3	4	1	29	5	3	30	4	23	8	7	16	4	5
tr|F2Z351|F2Z351	HUMAN	NA	NA	1	3	2	4	5	2	2	0	1	2	4	3	3	1	3	1	1	2	5	1	1
sp|F2Z398|LMO7D	HUMAN	NA	NA	1	8	4	4	8	3	12	2	7	4	9	4	2	7	4	4	17	6	8	6	3
sp|F2Z3F1|CE067	HUMAN	NA	NA	1	4	2	3	7	4	14	5	3	8	15	3	4	16	7	6	9	3	7	3	4
sp|F2Z3M2|CQ112	HUMAN	NA	NA	1	6	0	3	6	13	8	1	3	4	14	6	8	9	3	4	12	8	4	0	2
sp|F5GYI3|UBA1L	HUMAN	NA	NA	1	41	7	13	32	10	34	10	7	7	49	5	3	47	20	26	36	10	16	3	5
tr|F5H0A9|F5H0A9	HUMAN	NA	NA	1	18	27	12	35	19	24	23	13	42	15	6	16	20	18	32	35	23	11	4	21
sp|F5H284|PAL4D	HUMAN	NA	NA	1	10	4	8	9	14	19	4	13	16	6	3	9	5	3	9	10	11	7	1	3
tr|F5H423|F5H423	HUMAN	NA	NA	1	6	1	10	14	10	19	3	10	13	24	6	9	12	6	13	19	13	16	2	4
sp|F5H4A9|CC080	HUMAN	NA	NA	1	23	8	12	14	5	37	2	5	3	34	3	2	28	7	20	16	4	16	2	6
sp|F5H4B4|F227A	HUMAN	NA	NA	1	29	15	22	45	27	15	18	19	55	50	13	33	31	23	38	60	29	23	8	17
tr|F5H5K5|F5H5K5	HUMAN	NA	NA	1	7	1	6	11	2	6	1	3	10	12	4	7	7	8	4	4	6	7	2	5
tr|F5H5P2|F5H5P2	HUMAN	NA	NA	1	40	6	25	36	20	34	14	23	19	37	12	17	34	31	34	33	16	21	4	23
tr|F5H5T6|F5H5T6	HUMAN	NA	NA	1	7	1	7	12	4	7	5	7	9	23	8	5	10	4	11	18	9	7	3	6
tr|F5H697|F5H697	HUMAN	NA	NA	1	11	6	5	7	8	11	10	4	4	14	6	1	8	9	14	17	16	9	9	2
tr|F5H6K3|F5H6K3	HUMAN	NA	NA	1	10	9	7	17	8	13	8	20	14	23	5	15	11	13	14	24	11	10	4	4
tr|F5H768|F5H768	HUMAN	NA	NA	1	9	1	4	10	1	14	3	1	0	14	2	2	8	6	12	10	11	9	4	0
tr|F6QWF9|F6QWF9	HUMAN	NA	NA	1	15	3	3	4	14	16	4	11	3	19	6	6	12	3	9	5	11	11	4	6
tr|F6UB75|F6UB75	HUMAN	NA	NA	1	12	7	6	8	8	12	5	2	5	26	6	10	13	10	5	9	14	9	5	3
tr|F6UZH7|F6UZH7	HUMAN	NA	NA	1	11	1	6	4	16	7	5	10	5	27	2	3	6	3	8	15	14	15	1	9
tr|F6WH68|F6WH68	HUMAN	NA	NA	1	148	36	65	77	51	113	48	47	61	122	19	23	118	86	100	102	57	86	13	28
tr|F6X3S4|F6X3S4	HUMAN	NA	NA	1	58	8	35	45	29	43	29	27	33	76	19	32	50	45	29	47	47	35	22	30
tr|F8VP50|F8VP50	HUMAN	NA	NA	1	33	3	18	10	9	19	5	16	14	21	8	10	15	6	13	10	13	23	5	8
tr|F8VRH5|F8VRH5	HUMAN	NA	NA	1	2	4	5	2	11	4	3	2	7	11	2	1	4	1	8	3	6	6	1	1
sp|F8VTS6|RFAL1	HUMAN	NA	NA	1	13	14	16	18	14	17	6	16	18	24	6	9	14	13	17	26	12	25	4	5
tr|F8VUJ3|F8VUJ3	HUMAN	NA	NA	1	32	14	32	44	25	38	16	31	31	54	9	28	31	19	45	36	29	26	13	22
tr|F8VVB4|F8VVB4	HUMAN	NA	NA	1	48	10	17	13	4	49	9	12	18	42	6	5	51	22	42	42	17	17	9	6
tr|F8VWA3|F8VWA3	HUMAN	NA	NA	1	48	10	17	14	4	49	9	12	18	42	6	5	51	21	42	42	17	17	9	6
tr|F8VZ95|F8VZ95	HUMAN	NA	NA	1	24	3	13	30	4	19	7	15	30	34	10	8	11	23	18	12	9	18	5	4
tr|F8W031|F8W031	HUMAN	NA	NA	1	24	6	18	21	5	18	5	14	18	26	6	8	6	10	20	21	14	15	4	4
tr|F8W036|F8W036	HUMAN	NA	NA	1	12	1	3	9	4	8	3	2	8	11	4	5	5	12	11	6	6	9	2	1
tr|F8W1H4|F8W1H4	HUMAN	NA	NA	1	8	2	4	3	2	4	2	3	3	10	2	0	3	6	6	1	0	5	2	1
sp|F8W1W9|NPIB9	HUMAN	NA	NA	1	19	11	18	21	10	18	12	19	36	39	7	18	49	18	46	29	24	23	7	5
tr|F8W735|F8W735	HUMAN	NA	NA	1	6	6	2	0	2	6	4	0	0	24	2	2	13	5	3	20	1	4	2	1
tr|F8W810|F8W810	HUMAN	NA	NA	1	33	10	21	30	12	40	12	39	33	48	9	16	24	17	20	27	26	40	1	8
tr|F8W8V4|F8W8V4	HUMAN	NA	NA	1	3	3	9	16	6	13	8	9	20	22	4	1	7	18	7	17	10	7	0	2
tr|F8WAN1|F8WAN1	HUMAN	NA	NA	1	75	5	54	105	10	39	21	35	69	90	27	39	28	55	55	103	52	36	2	11
tr|F8WBC2|F8WBC2	HUMAN	NA	NA	1	8	3	11	11	8	13	3	6	8	14	3	6	9	4	5	7	11	3	2	6
sp|F8WBI6|GOG8N	HUMAN	NA	NA	1	56	10	21	84	8	35	25	15	49	70	10	23	30	60	40	43	20	21	6	6
tr|F8WBI7|F8WBI7	HUMAN	NA	NA	1	3	1	0	2	4	5	1	1	3	4	1	0	3	1	1	1	2	5	1	3
sp|F8WCM5|INSR2	HUMAN	NA	NA	1	24	5	5	13	5	15	3	2	1	23	2	3	22	15	15	19	10	10	5	3
tr|F8WEM9|F8WEM9	HUMAN	NA	NA	1	8	2	6	10	6	13	3	5	1	15	2	1	13	9	6	12	6	5	1	2
sp|F8WFD2|NPIA3	HUMAN	NA	NA	1	20	13	15	20	9	14	13	16	26	35	9	13	31	12	28	25	23	13	6	9
sp|G3V0H7|SO1B7	HUMAN	NA	NA	1	29	19	18	27	40	49	12	51	34	71	19	32	24	14	23	62	31	51	7	27
sp|G3V211|CL079	HUMAN	NA	NA	1	4	5	3	5	10	4	3	2	8	8	5	3	7	7	7	13	5	9	4	3
tr|G3V2L1|G3V2L1	HUMAN	NA	NA	1	34	7	7	12	4	26	8	1	4	20	6	8	26	10	27	22	19	11	4	0
tr|G3V2T6|G3V2T6	HUMAN	NA	NA	1	13	3	8	23	3	6	3	5	19	30	4	4	0	17	15	10	7	14	2	6
tr|G3V318|G3V318	HUMAN	NA	NA	1	5	3	3	1	3	5	3	3	2	6	2	1	7	0	7	11	6	5	2	0
tr|G3V325|G3V325	HUMAN	NA	NA	1	62	11	33	55	30	49	14	18	49	99	20	22	51	40	50	42	38	39	9	18
tr|G3V3G9|G3V3G9	HUMAN	NA	NA	1	39	15	55	76	25	53	27	18	39	61	17	26	31	36	45	73	40	45	14	16
tr|G3V3Q6|G3V3Q6	HUMAN	NA	NA	1	11	10	5	14	9	11	5	5	11	18	3	9	9	5	7	10	7	4	3	10
tr|G3V3Y1|G3V3Y1	HUMAN	NA	NA	1	11	3	12	17	9	30	4	23	16	21	10	17	17	15	10	19	16	21	4	12
tr|G3V4G9|G3V4G9	HUMAN	NA	NA	1	26	10	13	14	5	23	8	5	7	24	6	7	25	24	16	26	11	17	6	7
tr|G3V4N2|G3V4N2	HUMAN	NA	NA	1	2	0	1	5	0	0	2	0	1	3	1	1	1	3	8	2	3	4	0	0
tr|G3V599|G3V599	HUMAN	NA	NA	1	71	11	83	173	61	72	23	58	93	129	25	59	101	53	56	116	57	50	13	35
tr|G5E9R7|G5E9R7	HUMAN	NA	NA	1	5	53	0	1	5	1	10	3	2	17	3	2	48	7	8	45	13	11	0	1
sp|H0UI37|TSTD3	HUMAN	NA	NA	1	2	2	5	11	2	4	1	9	12	8	3	8	4	2	2	8	3	5	2	4
sp|H0Y354|FA72C	HUMAN	NA	NA	1	6	14	10	7	7	5	3	12	9	14	3	9	4	2	7	13	8	12	1	3
tr|H0Y3Z8|H0Y3Z8	HUMAN	NA	NA	1	12	7	17	29	20	15	8	18	17	25	9	22	19	12	9	23	24	24	9	13
tr|H0Y626|H0Y626	HUMAN	NA	NA	1	58	31	54	63	31	47	32	37	63	100	20	35	50	54	51	81	46	57	15	28
sp|H0Y7S4|PRA26	HUMAN	NA	NA	1	12	21	20	18	14	12	9	18	25	66	11	17	15	19	22	23	20	23	7	10
tr|H0Y858|H0Y858	HUMAN	NA	NA	1	86	32	52	50	58	62	48	27	38	209	23	56	65	56	73	98	46	60	21	25
tr|H0Y8X5|H0Y8X5	HUMAN	NA	NA	1	6	6	4	1	5	6	2	7	4	13	0	5	4	4	8	6	4	7	2	3
tr|H0Y980|H0Y980	HUMAN	NA	NA	1	20	10	13	12	12	12	12	13	19	33	2	14	15	11	11	25	19	13	6	4
tr|H0Y9G9|H0Y9G9	HUMAN	NA	NA	1	8	2	6	2	3	3	2	2	2	12	2	1	5	6	3	6	2	3	3	7
tr|H0Y9J4|H0Y9J4	HUMAN	NA	NA	1	10	5	5	5	2	7	5	3	1	11	3	4	7	9	13	11	7	12	4	10
tr|H0Y9P7|H0Y9P7	HUMAN	NA	NA	1	7	3	2	3	3	1	0	5	4	4	1	4	5	5	2	7	8	2	0	2
tr|H0YAA0|H0YAA0	HUMAN	NA	NA	1	11	0	5	3	1	26	1	0	1	2	0	1	6	6	15	3	0	3	0	12
tr|H0YAE9|H0YAE9	HUMAN	NA	NA	1	7	4	13	18	5	9	8	9	12	20	2	9	11	5	11	9	9	8	9	6
tr|H0YC42|H0YC42	HUMAN	NA	NA	1	18	4	14	27	13	16	5	12	24	22	5	9	13	12	13	30	14	17	3	7
tr|H0YCG3|H0YCG3	HUMAN	NA	NA	1	18	7	8	21	13	12	2	7	10	37	4	3	14	8	5	21	16	15	2	4
tr|H0YE66|H0YE66	HUMAN	NA	NA	1	3	1	1	2	0	4	1	1	1	1	0	1	2	4	4	1	3	0	1	0
tr|H0YFU0|H0YFU0	HUMAN	NA	NA	1	3	0	2	3	1	5	2	2	0	3	2	1	1	2	2	2	1	1	1	0
tr|H0YGG7|H0YGG7	HUMAN	NA	NA	1	7	2	4	2	0	6	2	2	4	8	1	7	1	3	2	3	3	1	2	2
tr|H0YGN5|H0YGN5	HUMAN	NA	NA	1	9	6	7	10	6	14	10	7	6	20	3	4	8	3	6	15	7	11	3	5
tr|H0YGX0|H0YGX0	HUMAN	NA	NA	1	3	2	2	6	1	4	1	4	0	6	2	2	4	1	0	2	3	3	1	3
tr|H0YHG0|H0YHG0	HUMAN	NA	NA	1	50	8	24	57	16	28	10	18	44	39	13	18	34	21	44	30	22	31	7	8
tr|H0YIG0|H0YIG0	HUMAN	NA	NA	1	15	8	3	6	4	17	4	10	5	20	3	4	7	7	11	10	3	13	5	5
tr|H0YIN7|H0YIN7	HUMAN	NA	NA	1	14	5	9	9	6	11	6	9	15	12	4	7	5	5	3	11	9	18	1	1
tr|H0YIS7|H0YIS7	HUMAN	NA	NA	1	23	4	14	14	8	17	2	10	18	23	4	9	20	7	6	21	10	15	1	6
tr|H0YIV9|H0YIV9	HUMAN	NA	NA	1	16	2	8	18	7	11	8	6	5	17	3	5	9	2	13	12	5	15	1	4
tr|H0YIZ8|H0YIZ8	HUMAN	NA	NA	1	7	2	1	5	8	10	9	5	4	14	2	5	2	6	7	11	7	6	3	3
tr|H0YJW9|H0YJW9	HUMAN	NA	NA	1	13	2	6	5	6	12	5	3	5	8	4	7	10	10	20	13	4	6	3	6
tr|H0YJX3|H0YJX3	HUMAN	NA	NA	1	10	4	8	15	8	11	5	9	4	15	6	5	10	4	5	2	9	5	5	4
sp|H0YKK7|GG6LS	HUMAN	NA	NA	1	35	14	7	127	3	29	9	8	23	71	5	14	23	54	61	27	15	14	6	5
sp|H0YL09|U2Q2L	HUMAN	NA	NA	1	3	6	5	13	4	6	0	6	8	15	5	4	10	6	8	16	5	7	3	1
sp|H0YL14|CI069	HUMAN	NA	NA	1	9	5	3	1	11	10	5	4	3	25	5	3	5	2	14	5	6	14	3	6
tr|H0YL77|H0YL77	HUMAN	NA	NA	1	22	9	7	6	9	28	18	10	12	37	2	7	20	12	20	23	9	19	6	6
tr|H0YLW2|H0YLW2	HUMAN	NA	NA	1	10	6	6	7	8	19	8	4	8	17	1	6	22	6	18	16	12	7	6	1
sp|H0YM25|GG6LV	HUMAN	NA	NA	1	22	3	11	244	1	10	27	44	108	41	46	9	19	117	73	17	23	12	23	4
tr|H3BM21|H3BM21	HUMAN	NA	NA	1	36	57	55	54	24	58	11	34	46	68	15	32	35	32	34	66	43	53	7	26
tr|H3BM72|H3BM72	HUMAN	NA	NA	1	10	8	14	11	12	14	4	8	17	32	5	7	14	8	10	12	12	10	0	4
sp|H3BMG3|SMKR1	HUMAN	NA	NA	1	6	1	2	1	1	9	4	2	13	5	2	2	5	2	2	3	0	2	1	2
tr|H3BMH7|H3BMH7	HUMAN	NA	NA	1	19	11	6	18	4	22	6	4	4	13	4	5	26	18	24	20	10	14	4	4
tr|H3BML4|H3BML4	HUMAN	NA	NA	1	11	4	5	11	7	15	4	9	6	16	4	5	14	6	7	17	15	16	2	3
tr|H3BMM0|H3BMM0	HUMAN	NA	NA	1	6	4	7	9	8	6	5	7	13	15	6	8	12	8	5	17	7	8	4	6
tr|H3BMM5|H3BMM5	HUMAN	NA	NA	1	33	5	28	43	26	33	11	33	35	70	10	24	24	23	35	31	23	31	3	17
tr|H3BMQ9|H3BMQ9	HUMAN	NA	NA	1	10	2	5	14	4	2	3	14	4	19	6	8	5	9	16	10	8	10	1	6
sp|H3BN30|CP097	HUMAN	NA	NA	1	5	8	3	3	8	6	0	5	8	17	4	3	12	6	7	15	5	5	3	3
tr|H3BN57|H3BN57	HUMAN	NA	NA	1	10	3	7	14	2	10	5	5	9	15	3	4	5	7	13	7	8	7	1	1
tr|H3BN98|H3BN98	HUMAN	NA	NA	1	18	4	7	13	10	13	4	15	14	28	12	10	7	8	16	11	11	23	7	6
tr|H3BNC9|H3BNC9	HUMAN	NA	NA	1	20	8	14	14	15	19	7	12	21	22	3	11	19	9	21	22	14	25	4	12
tr|H3BNG1|H3BNG1	HUMAN	NA	NA	1	3	5	2	1	4	5	1	6	7	5	0	2	3	6	5	7	3	5	0	6
tr|H3BNH8|H3BNH8	HUMAN	NA	NA	1	9	3	3	5	3	4	1	3	9	14	4	4	0	5	4	8	4	9	1	0
sp|H3BNL1|CC084	HUMAN	NA	NA	1	11	6	7	8	10	16	12	4	8	20	1	6	18	19	15	16	6	8	4	9
sp|H3BNL8|CF229	HUMAN	NA	NA	1	18	7	2	18	16	11	5	12	20	27	6	10	7	10	8	15	9	14	6	9
tr|H3BNR1|H3BNR1	HUMAN	NA	NA	1	32	8	14	18	10	40	4	9	13	36	5	6	65	13	32	35	22	9	3	8
tr|H3BNX3|H3BNX3	HUMAN	NA	NA	1	27	3	9	18	10	24	6	21	24	23	4	13	14	13	13	16	15	23	3	10
tr|H3BP45|H3BP45	HUMAN	NA	NA	1	4	2	4	6	2	5	1	2	3	7	1	1	1	2	4	4	5	5	0	1
tr|H3BPC8|H3BPC8	HUMAN	NA	NA	1	6	1	5	3	1	5	3	3	1	1	1	1	2	1	3	7	6	3	0	0
tr|H3BPF8|H3BPF8	HUMAN	NA	NA	1	60	8	22	75	8	38	21	12	55	68	8	21	31	56	43	44	18	22	6	9
sp|H3BPM6|MKROS	HUMAN	NA	NA	1	12	10	10	16	10	18	9	9	9	18	5	10	12	14	11	13	11	10	3	13
tr|H3BQ06|H3BQ06	HUMAN	NA	NA	1	32	16	21	20	17	22	17	16	24	40	5	7	19	20	24	23	8	28	5	12
tr|H3BQ15|H3BQ15	HUMAN	NA	NA	1	16	1	5	10	9	17	7	5	4	12	3	1	11	3	8	15	6	16	0	3
tr|H3BQ85|H3BQ85	HUMAN	NA	NA	1	13	2	5	9	2	8	1	1	2	8	2	1	12	2	7	4	1	6	4	3
sp|H3BQB6|STMD1	HUMAN	NA	NA	1	16	3	18	29	6	16	3	12	27	20	6	11	15	11	23	28	12	16	1	3
tr|H3BQF6|H3BQF6	HUMAN	NA	NA	1	8	2	9	18	15	17	3	15	15	22	3	10	5	6	7	18	9	10	4	4
tr|H3BQJ8|H3BQJ8	HUMAN	NA	NA	1	11	12	2	5	3	6	0	2	4	20	3	5	10	5	11	12	8	12	6	1
tr|H3BQL2|H3BQL2	HUMAN	NA	NA	1	54	8	21	77	8	34	24	12	57	67	12	25	32	61	42	43	18	24	6	6
tr|H3BQV0|H3BQV0	HUMAN	NA	NA	1	5	8	3	11	3	8	4	12	11	16	2	8	7	9	10	8	8	9	3	4
tr|H3BQV1|H3BQV1	HUMAN	NA	NA	1	15	6	33	39	10	9	3	15	19	21	16	13	6	16	16	21	17	15	3	2
sp|H3BQW9|F229A	HUMAN	NA	NA	1	20	4	4	7	1	12	4	2	0	9	3	1	21	3	12	11	7	5	0	1
tr|H3BQZ7|H3BQZ7	HUMAN	NA	NA	1	48	10	47	102	29	69	8	11	47	53	12	29	45	36	60	38	23	44	6	29
sp|H3BR10|SMLR1	HUMAN	NA	NA	1	5	1	2	4	6	5	1	3	6	17	5	3	6	6	8	10	4	10	3	2
tr|H3BRB1|H3BRB1	HUMAN	NA	NA	1	50	12	29	36	18	41	13	7	15	62	6	6	45	25	37	54	17	41	5	6
tr|H3BRB8|H3BRB8	HUMAN	NA	NA	1	19	1	22	27	12	15	6	20	17	31	7	10	12	11	26	23	13	9	1	8
tr|H3BRJ5|H3BRJ5	HUMAN	NA	NA	1	55	22	48	68	31	41	29	78	72	95	14	42	42	48	40	61	51	57	20	34
tr|H3BRM9|H3BRM9	HUMAN	NA	NA	1	7	0	4	3	9	3	2	4	7	7	0	2	7	0	6	4	1	12	2	3
tr|H3BRN7|H3BRN7	HUMAN	NA	NA	1	10	0	2	6	3	14	8	0	4	5	1	2	4	5	12	7	4	3	1	1
sp|H3BRN8|CO065	HUMAN	NA	NA	1	3	3	6	4	7	3	3	4	7	8	5	10	13	7	5	12	14	3	0	4
tr|H3BRQ4|H3BRQ4	HUMAN	NA	NA	1	4	4	0	4	3	9	4	0	6	1	1	1	3	0	1	2	3	0	0	2
tr|H3BRR5|H3BRR5	HUMAN	NA	NA	1	0	1	1	1	0	0	1	0	0	0	0	1	2	0	1	2	0	0	0	0
tr|H3BRW5|H3BRW5	HUMAN	NA	NA	1	14	6	3	3	3	7	10	7	5	23	3	2	10	5	7	13	3	9	4	3
tr|H3BS24|H3BS24	HUMAN	NA	NA	1	5	1	2	4	1	6	1	1	6	4	3	1	4	2	5	6	3	2	0	0
tr|H3BS82|H3BS82	HUMAN	NA	NA	1	0	0	0	4	2	0	2	0	0	0	1	0	1	1	3	1	2	1	0	0
sp|H3BS89|T178B	HUMAN	NA	NA	1	23	14	11	9	13	26	7	18	8	33	10	14	12	6	28	16	16	9	8	13
tr|H3BSA7|H3BSA7	HUMAN	NA	NA	1	14	7	12	20	6	10	3	9	17	16	9	12	10	4	16	14	13	15	2	8
tr|H3BSH0|H3BSH0	HUMAN	NA	NA	1	5	1	1	6	1	2	0	3	5	5	2	0	4	4	7	8	6	1	0	0
tr|H3BSU7|H3BSU7	HUMAN	NA	NA	1	9	4	4	3	5	4	1	4	2	19	5	2	9	2	7	9	2	6	3	3
sp|H3BSY2|GOG8M	HUMAN	NA	NA	1	54	8	21	77	9	36	22	12	55	66	12	24	33	64	39	45	18	24	6	7
tr|H3BT56|H3BT56	HUMAN	NA	NA	1	4	0	2	3	6	3	2	2	1	7	1	0	0	6	2	10	2	3	2	4
tr|H3BT81|H3BT81	HUMAN	NA	NA	1	2	1	0	6	1	2	2	1	3	6	3	4	2	3	0	3	1	2	0	1
tr|H3BT86|H3BT86	HUMAN	NA	NA	1	17	2	2	3	3	6	3	2	2	17	0	4	14	6	8	7	5	11	2	5
tr|H3BTC1|H3BTC1	HUMAN	NA	NA	1	1	0	8	3	2	0	1	0	1	0	1	2	4	1	8	2	1	2	0	0
sp|H3BTG2|CA234	HUMAN	NA	NA	1	6	2	2	6	6	5	7	6	8	18	8	5	6	4	7	13	4	3	3	2
tr|H3BTX0|H3BTX0	HUMAN	NA	NA	1	3	0	8	5	2	3	1	2	7	9	1	0	8	3	12	13	3	2	0	1
sp|H3BU77|CC179	HUMAN	NA	NA	1	1	2	1	6	1	2	3	3	5	6	2	4	8	5	7	6	1	2	2	1
tr|H3BU86|H3BU86	HUMAN	NA	NA	1	24	8	23	29	10	18	12	18	20	44	9	14	13	23	31	37	17	23	2	7
tr|H3BUA1|H3BUA1	HUMAN	NA	NA	1	4	1	4	2	1	4	1	3	1	6	0	4	2	5	3	5	2	3	0	5
tr|H3BUI4|H3BUI4	HUMAN	NA	NA	1	7	2	5	18	5	17	3	2	8	16	2	4	5	7	7	14	5	9	2	3
tr|H3BUN2|H3BUN2	HUMAN	NA	NA	1	21	6	5	6	8	11	0	6	4	16	5	6	12	10	10	11	13	9	4	1
tr|H3BUS1|H3BUS1	HUMAN	NA	NA	1	4	1	5	3	7	7	4	4	0	17	5	1	6	4	4	10	3	6	3	3
tr|H3BUT2|H3BUT2	HUMAN	NA	NA	1	5	0	0	1	6	8	2	6	1	9	2	3	5	1	1	6	5	7	1	2
tr|H3BUX3|H3BUX3	HUMAN	NA	NA	1	2	3	4	5	2	5	2	5	2	11	0	2	3	0	5	5	4	3	0	1
tr|H3BV12|H3BV12	HUMAN	NA	NA	1	56	10	21	84	8	35	25	15	49	71	10	24	30	60	41	40	20	21	6	6
sp|H3BV60|TGR3L	HUMAN	NA	NA	1	49	7	7	8	15	25	6	1	3	30	1	1	64	8	35	24	10	20	2	0
tr|H3BV83|H3BV83	HUMAN	NA	NA	1	0	0	0	4	1	0	0	0	3	2	0	0	2	1	0	1	0	2	0	1
tr|H3BVE0|H3BVE0	HUMAN	NA	NA	1	20	8	8	19	9	9	8	11	15	35	5	12	7	9	9	21	13	23	1	6
tr|H3BVH4|H3BVH4	HUMAN	NA	NA	1	3	1	4	7	3	1	1	3	3	8	3	7	3	6	7	3	3	4	4	2
tr|H7BYZ3|H7BYZ3	HUMAN	NA	NA	1	22	7	23	16	19	27	6	15	22	29	8	10	21	17	21	27	10	21	6	4
tr|H7BZ11|H7BZ11	HUMAN	NA	NA	1	4	6	3	4	3	8	4	4	22	7	2	4	8	8	12	4	6	5	0	4
sp|H7BZ55|CRCC2	HUMAN	NA	NA	1	221	20	54	230	5	79	30	16	57	246	18	15	32	207	179	106	67	62	11	0
tr|H7BZU6|H7BZU6	HUMAN	NA	NA	1	2	1	0	0	1	6	2	0	1	7	0	2	1	2	2	7	0	2	1	0
tr|H7BZZ5|H7BZZ5	HUMAN	NA	NA	1	4	1	6	2	0	7	4	1	2	5	1	4	2	2	6	2	4	5	2	4
tr|H7C0C1|H7C0C1	HUMAN	NA	NA	1	20	4	5	14	8	7	5	9	15	26	3	7	15	13	13	30	17	22	4	5
tr|H7C0S8|H7C0S8	HUMAN	NA	NA	1	24	4	12	27	11	12	8	10	21	41	11	10	8	19	13	27	23	17	1	8
tr|H7C0V5|H7C0V5	HUMAN	NA	NA	1	51	5	23	14	21	47	20	20	12	38	18	30	88	41	23	104	40	34	5	2
tr|H7C1C5|H7C1C5	HUMAN	NA	NA	1	10	1	6	11	8	12	1	4	5	20	4	7	6	7	7	12	9	15	5	3
tr|H7C1D1|H7C1D1	HUMAN	NA	NA	1	25	4	13	32	5	34	5	3	5	41	5	2	21	17	25	28	9	11	3	3
tr|H7C1H1|H7C1H1	HUMAN	NA	NA	1	31	6	1	6	7	17	2	10	4	23	7	6	11	4	13	25	17	12	5	2
tr|H7C1Q1|H7C1Q1	HUMAN	NA	NA	1	33	8	21	36	23	28	16	27	16	55	10	5	30	31	27	33	20	40	8	13
tr|H7C1W4|H7C1W4	HUMAN	NA	NA	1	43	14	35	62	27	35	19	19	40	45	13	14	50	23	44	90	31	33	8	20
sp|H7C241|CLD34	HUMAN	NA	NA	1	13	6	6	6	20	15	1	16	4	17	11	9	10	9	10	17	15	15	4	10
tr|H7C2G1|H7C2G1	HUMAN	NA	NA	1	12	1	6	7	5	16	6	2	9	23	4	5	16	7	4	14	5	7	1	0
sp|H7C350|CC188	HUMAN	NA	NA	1	29	12	10	24	11	45	8	7	13	59	7	10	38	35	26	27	14	17	8	2
tr|H7C417|H7C417	HUMAN	NA	NA	1	26	6	16	19	13	25	5	17	21	29	6	9	22	10	17	24	18	34	6	15
tr|H7C423|H7C423	HUMAN	NA	NA	1	13	6	1	2	4	6	8	3	1	18	2	2	7	3	3	13	4	6	2	4
tr|H7C469|H7C469	HUMAN	NA	NA	1	28	7	13	13	6	22	2	8	18	24	7	5	30	12	7	19	13	17	2	9
tr|H7C4K7|H7C4K7	HUMAN	NA	NA	1	6	1	3	12	1	6	1	3	7	17	1	3	5	5	8	13	4	3	4	4
tr|H8Y6P7|H8Y6P7	HUMAN	NA	NA	1	43	9	41	90	12	27	15	29	62	80	20	31	26	63	55	71	35	38	2	16
sp|I0J062|PANO1	HUMAN	NA	NA	1	22	7	1	6	0	26	6	3	3	16	4	1	34	6	39	21	11	7	2	0
sp|I1YAP6|TRI77	HUMAN	NA	NA	1	15	27	20	27	19	14	12	30	26	49	15	16	19	23	31	40	24	20	9	14
tr|I3L0A0|I3L0A0	HUMAN	NA	NA	1	21	10	14	26	15	26	16	23	14	41	8	15	23	12	20	18	20	25	13	10
tr|I3L0D1|I3L0D1	HUMAN	NA	NA	1	14	12	12	19	7	16	7	7	10	16	5	6	25	13	19	15	16	13	8	3
tr|I3L0E3|I3L0E3	HUMAN	NA	NA	1	13	3	12	20	5	9	6	8	15	25	6	7	9	13	12	14	13	24	3	8
sp|I3L0S3|PYAS1	HUMAN	NA	NA	1	21	6	4	7	0	26	7	2	1	21	1	0	21	18	24	13	7	16	7	2
sp|I3L1E1|CS084	HUMAN	NA	NA	1	16	4	5	13	1	23	5	1	3	21	2	3	33	7	15	12	11	5	4	2
sp|I3L1I5|YS060	HUMAN	NA	NA	1	20	12	19	29	9	40	9	7	16	45	5	4	34	18	28	53	11	14	6	3
sp|I3L273|GFY	HUMAN	NA	NA	1	36	3	23	36	18	24	15	12	23	50	7	20	92	15	23	45	48	18	2	8
tr|I3L2K1|I3L2K1	HUMAN	NA	NA	1	15	6	1	5	1	8	1	0	0	5	2	0	8	1	14	16	10	6	4	0
tr|I3L3M4|I3L3M4	HUMAN	NA	NA	1	8	4	3	0	1	8	0	4	2	9	8	4	2	5	0	10	4	5	3	3
sp|I3L3R5|CCER2	HUMAN	NA	NA	1	19	4	9	52	3	22	14	1	17	30	4	1	12	18	24	9	12	13	2	0
tr|I3L3X5|I3L3X5	HUMAN	NA	NA	1	25	13	13	14	12	29	3	6	6	29	2	3	33	12	19	13	11	19	3	6
tr|I3L401|I3L401	HUMAN	NA	NA	1	3	0	3	0	1	0	0	2	1	6	1	2	3	0	1	3	1	0	1	0
tr|I3L4J1|I3L4J1	HUMAN	NA	NA	1	33	5	25	37	14	29	10	21	38	41	13	18	23	11	24	29	17	23	5	12
tr|I3L521|I3L521	HUMAN	NA	NA	1	9	0	5	8	9	7	5	8	10	10	3	7	10	9	7	17	8	11	0	4
tr|I6L893|I6L893	HUMAN	NA	NA	1	54	38	31	51	23	47	17	20	27	69	13	16	61	26	32	62	56	34	7	5
sp|I6L899|GOG8R	HUMAN	NA	NA	1	55	10	21	82	8	35	25	15	49	70	9	23	31	60	39	42	21	22	8	6
tr|J3KQ70|J3KQ70	HUMAN	NA	NA	1	32	8	9	34	3	37	10	5	25	37	8	6	39	18	32	26	15	12	3	4
tr|J3KR12|J3KR12	HUMAN	NA	NA	1	68	5	9	12	7	47	12	14	9	35	6	5	26	16	34	19	9	22	3	1
tr|J3KRW8|J3KRW8	HUMAN	NA	NA	1	4	2	1	9	1	4	5	3	5	9	1	2	6	3	8	2	1	3	1	2
sp|J3KSC0|CR064	HUMAN	NA	NA	1	6	5	5	10	3	9	2	6	5	19	1	3	13	8	11	13	3	11	2	0
tr|J3KSC3|J3KSC3	HUMAN	NA	NA	1	2	0	1	4	1	2	0	2	3	8	1	1	1	5	4	5	3	1	0	1
tr|J3KT08|J3KT08	HUMAN	NA	NA	1	8	3	10	11	12	17	7	5	4	13	2	7	8	16	8	11	11	10	1	7
tr|J3KTA2|J3KTA2	HUMAN	NA	NA	1	12	7	5	10	1	15	5	8	7	16	2	5	12	14	15	10	3	6	2	4
tr|J3QKU1|J3QKU1	HUMAN	NA	NA	1	5	2	3	1	2	3	2	2	2	3	2	3	7	3	5	9	3	4	1	0
tr|J3QL48|J3QL48	HUMAN	NA	NA	1	8	3	4	1	2	10	3	0	1	7	1	1	7	4	8	4	2	6	2	2
tr|J3QLI3|J3QLI3	HUMAN	NA	NA	1	3	4	1	3	6	1	2	3	5	11	3	2	10	6	7	10	9	4	1	2
tr|J3QLW9|J3QLW9	HUMAN	NA	NA	1	11	1	4	7	3	5	1	2	5	11	5	3	7	4	4	3	6	7	2	3
tr|J3QQQ9|J3QQQ9	HUMAN	NA	NA	1	2	0	3	4	3	5	5	8	13	2	3	5	5	6	12	8	3	14	0	6
tr|J3QR06|J3QR06	HUMAN	NA	NA	1	9	4	4	11	5	7	2	11	14	16	4	10	8	7	9	19	15	13	2	1
tr|J3QR89|J3QR89	HUMAN	NA	NA	1	5	0	2	11	1	0	1	1	6	3	1	3	1	4	9	1	1	3	0	0
tr|J3QRE1|J3QRE1	HUMAN	NA	NA	1	3	2	3	7	4	8	0	1	8	12	3	3	15	6	8	2	9	11	1	4
tr|J3QRK9|J3QRK9	HUMAN	NA	NA	1	28	5	3	11	3	3	7	0	1	21	0	3	12	1	15	6	7	14	2	2
tr|J3QT63|J3QT63	HUMAN	NA	NA	1	4	5	4	5	4	12	3	5	16	10	3	4	6	5	8	7	7	6	1	6
tr|J3QW42|J3QW42	HUMAN	NA	NA	1	10	4	3	11	5	11	6	1	1	8	1	2	12	5	5	4	2	4	0	0
tr|K7EIL1|K7EIL1	HUMAN	NA	NA	1	10	6	1	0	2	3	0	0	3	5	2	0	9	2	14	9	7	4	7	0
tr|K7EIM0|K7EIM0	HUMAN	NA	NA	1	9	3	1	1	3	5	1	0	6	6	2	1	1	0	6	5	2	1	4	0
sp|K7EIQ3|CS082	HUMAN	NA	NA	1	5	3	4	5	3	9	3	5	5	14	3	1	8	6	7	9	6	4	3	1
sp|K7EJ46|SIM22	HUMAN	NA	NA	1	10	4	3	11	5	13	4	1	5	19	2	2	10	5	7	9	7	15	3	0
tr|K7EK89|K7EK89	HUMAN	NA	NA	1	2	1	1	3	1	5	1	3	2	2	1	3	0	2	1	2	0	1	0	1
tr|K7ELQ4|K7ELQ4	HUMAN	NA	NA	1	31	8	18	30	8	29	12	17	24	39	11	14	63	23	24	41	33	31	4	3
tr|K7ELZ0|K7ELZ0	HUMAN	NA	NA	1	2	1	2	2	0	4	0	2	1	2	0	0	5	0	3	0	1	2	0	0
tr|K7EM74|K7EM74	HUMAN	NA	NA	1	12	3	12	9	2	18	9	2	15	14	0	3	15	5	26	12	6	9	7	8
tr|K7EMI3|K7EMI3	HUMAN	NA	NA	1	3	1	2	5	1	3	0	3	1	11	1	1	11	2	12	8	2	4	1	5
tr|K7EMT4|K7EMT4	HUMAN	NA	NA	1	26	7	6	4	6	19	3	3	4	16	0	2	13	3	9	10	16	14	1	6
tr|K7EN84|K7EN84	HUMAN	NA	NA	1	8	6	4	6	2	9	3	6	1	16	1	2	7	5	3	10	2	7	2	0
tr|K7EN88|K7EN88	HUMAN	NA	NA	1	18	11	15	16	6	22	5	12	12	31	10	5	7	13	24	19	14	27	2	3
tr|K7ENM7|K7ENM7	HUMAN	NA	NA	1	18	31	28	45	35	45	36	23	54	50	12	18	19	30	40	46	27	24	4	13
tr|K7ENP7|K7ENP7	HUMAN	NA	NA	1	13	0	3	5	4	14	2	6	12	6	1	2	9	7	8	15	8	5	1	2
tr|K7EP13|K7EP13	HUMAN	NA	NA	1	14	4	4	4	1	7	4	5	7	12	4	1	16	10	5	11	7	3	3	1
tr|K7EP34|K7EP34	HUMAN	NA	NA	1	8	4	1	1	5	10	2	8	3	12	4	3	2	1	6	8	5	5	2	6
tr|K7EPI3|K7EPI3	HUMAN	NA	NA	1	10	4	5	11	8	3	3	11	7	28	5	11	7	17	7	10	10	9	2	3
tr|K7EPK0|K7EPK0	HUMAN	NA	NA	1	49	0	9	40	5	20	6	11	39	40	11	3	66	27	22	54	29	29	10	1
tr|K7EQD1|K7EQD1	HUMAN	NA	NA	1	16	2	7	6	2	16	3	4	0	9	4	3	13	7	12	13	10	9	1	0
tr|K7EQG2|K7EQG2	HUMAN	NA	NA	1	5	0	3	5	7	27	10	2	7	17	2	1	19	5	8	28	3	1	0	7
tr|K7EQM0|K7EQM0	HUMAN	NA	NA	1	2	3	8	11	2	8	5	7	6	15	5	6	3	7	7	11	8	7	3	6
tr|K7EQS6|K7EQS6	HUMAN	NA	NA	1	10	3	2	4	7	10	1	4	8	13	4	3	8	1	5	6	4	11	0	1
tr|K7EQZ3|K7EQZ3	HUMAN	NA	NA	1	16	6	4	8	6	17	2	2	8	8	3	9	16	4	13	12	8	4	1	5
tr|K7ERE1|K7ERE1	HUMAN	NA	NA	1	16	1	2	1	5	8	5	0	4	9	1	1	4	1	3	3	0	1	1	2
tr|K7ERI5|K7ERI5	HUMAN	NA	NA	1	4	2	7	14	9	9	1	7	11	17	5	6	5	17	8	12	7	13	2	3
tr|K7ERJ3|K7ERJ3	HUMAN	NA	NA	1	2	0	0	4	6	2	0	2	3	4	0	1	5	2	5	8	3	6	0	1
tr|K7ERQ8|K7ERQ8	HUMAN	NA	NA	1	27	7	12	19	13	17	7	10	18	26	6	15	15	15	13	15	14	22	3	8
tr|K7ERS5|K7ERS5	HUMAN	NA	NA	1	3	1	0	5	7	3	0	2	3	8	1	4	2	2	3	2	1	3	2	3
tr|K7ERU9|K7ERU9	HUMAN	NA	NA	1	17	0	4	6	1	2	5	1	1	9	1	1	2	4	9	1	2	2	0	0
tr|K7ESF4|K7ESF4	HUMAN	NA	NA	1	19	9	14	8	7	19	9	6	8	16	1	4	18	17	10	10	11	14	5	3
tr|K7ESM1|K7ESM1	HUMAN	NA	NA	1	38	16	12	29	11	38	10	9	17	43	5	10	39	14	32	28	14	25	7	7
tr|K7N7A8|K7N7A8	HUMAN	NA	NA	1	30	11	27	16	19	39	11	36	7	62	3	19	14	19	20	36	31	31	5	12
sp|K9M1U5|IFNL4	HUMAN	NA	NA	1	29	7	5	8	2	10	5	3	5	25	1	2	14	3	27	14	3	10	4	2
tr|L7N2F9|L7N2F9	HUMAN	NA	NA	1	16	2	8	5	1	7	0	10	7	10	4	4	9	8	7	6	7	7	2	1
tr|M0QX08|M0QX08	HUMAN	NA	NA	1	12	4	6	14	5	8	0	8	10	12	2	0	5	8	7	6	7	13	3	2
tr|M0QXC1|M0QXC1	HUMAN	NA	NA	1	30	13	11	6	11	38	6	10	9	33	9	5	33	13	33	34	32	19	13	9
tr|M0QXV9|M0QXV9	HUMAN	NA	NA	1	8	1	3	9	5	10	4	12	5	16	1	9	14	8	6	11	11	8	4	7
tr|M0QXX7|M0QXX7	HUMAN	NA	NA	1	3	1	2	3	2	7	0	1	0	5	3	0	1	1	3	3	2	6	0	0
tr|M0QY20|M0QY20	HUMAN	NA	NA	1	4	2	2	3	2	8	3	3	3	3	2	1	3	2	5	3	3	7	2	4
tr|M0QY47|M0QY47	HUMAN	NA	NA	1	5	1	0	2	0	2	2	0	5	5	2	0	6	4	4	2	4	2	1	0
tr|M0QYG6|M0QYG6	HUMAN	NA	NA	1	23	3	3	8	0	18	3	5	7	10	2	1	8	6	20	3	6	8	2	0
tr|M0QYT0|M0QYT0	HUMAN	NA	NA	1	22	7	17	21	16	21	7	12	20	24	13	21	12	12	18	32	9	23	3	10
tr|M0QYV0|M0QYV0	HUMAN	NA	NA	1	9	2	8	9	6	9	4	9	14	17	3	5	6	8	12	7	10	18	0	11
tr|M0QZ24|M0QZ24	HUMAN	NA	NA	1	20	0	8	12	5	16	5	3	3	30	3	7	14	10	16	10	16	13	4	2
tr|M0QZ58|M0QZ58	HUMAN	NA	NA	1	7	2	2	3	4	6	2	0	0	5	0	1	12	6	9	3	1	6	1	1
tr|M0QZ92|M0QZ92	HUMAN	NA	NA	1	5	0	2	16	3	7	0	5	9	12	5	7	2	5	9	3	3	3	0	1
tr|M0QZ94|M0QZ94	HUMAN	NA	NA	1	2	10	5	5	2	4	0	4	8	5	3	6	4	0	5	6	3	3	1	5
sp|M0QZC1|RN225	HUMAN	NA	NA	1	38	8	12	17	10	33	3	4	3	34	1	2	60	6	34	27	11	15	9	2
tr|M0QZD8|M0QZD8	HUMAN	NA	NA	1	296	62	115	185	86	263	117	56	84	481	47	78	164	202	225	278	168	206	66	52
tr|M0QZK8|M0QZK8	HUMAN	NA	NA	1	4	2	3	14	0	7	0	8	12	7	4	6	5	5	1	7	6	6	0	6
tr|M0QZU9|M0QZU9	HUMAN	NA	NA	1	3	4	2	2	1	0	1	1	0	11	1	1	3	1	3	5	0	1	2	0
tr|M0R036|M0R036	HUMAN	NA	NA	1	12	0	7	8	5	6	2	5	5	12	7	5	11	7	4	10	9	9	4	4
tr|M0R082|M0R082	HUMAN	NA	NA	1	14	8	7	13	6	8	8	4	13	13	3	4	6	12	13	13	6	10	2	3
tr|M0R0W3|M0R0W3	HUMAN	NA	NA	1	10	1	0	1	1	2	0	1	0	0	0	0	3	0	4	4	1	0	1	0
tr|M0R129|M0R129	HUMAN	NA	NA	1	3	2	6	9	3	4	1	2	6	7	2	5	4	5	3	4	3	7	3	1
tr|M0R135|M0R135	HUMAN	NA	NA	1	6	6	8	13	2	12	4	6	11	9	6	7	6	8	10	9	7	10	2	7
tr|M0R143|M0R143	HUMAN	NA	NA	1	9	1	5	4	3	2	0	0	0	11	2	2	1	3	4	2	2	4	1	3
tr|M0R1B8|M0R1B8	HUMAN	NA	NA	1	8	0	2	9	1	7	1	0	5	11	1	1	7	6	8	9	2	3	2	0
tr|M0R1W7|M0R1W7	HUMAN	NA	NA	1	7	1	4	5	0	6	2	3	2	8	4	1	7	5	3	7	4	1	0	1
tr|M0R1X1|M0R1X1	HUMAN	NA	NA	1	10	4	9	9	3	12	8	4	10	16	3	6	3	12	4	11	9	7	4	4
tr|M0R233|M0R233	HUMAN	NA	NA	1	12	5	13	13	5	10	10	3	11	21	6	5	7	12	6	14	11	11	2	2
tr|M0R296|M0R296	HUMAN	NA	NA	1	28	6	15	15	10	13	5	6	5	32	2	2	16	8	20	13	11	12	3	4
tr|M0R2C6|M0R2C6	HUMAN	NA	NA	1	41	11	22	46	26	55	16	18	18	60	11	17	34	39	42	30	29	46	10	16
tr|M0R2N4|M0R2N4	HUMAN	NA	NA	1	6	8	3	4	6	5	4	3	6	5	2	4	8	3	10	11	4	3	0	2
tr|M0R2N6|M0R2N6	HUMAN	NA	NA	1	10	3	4	9	3	10	1	3	3	10	3	3	12	5	14	18	7	9	1	2
tr|M0R2P5|M0R2P5	HUMAN	NA	NA	1	11	3	16	6	9	12	7	9	5	18	8	12	14	9	12	6	12	14	5	7
tr|M0R2T5|M0R2T5	HUMAN	NA	NA	1	3	0	1	5	1	10	2	1	2	4	1	2	10	3	9	4	0	2	1	0
tr|M0R2Z0|M0R2Z0	HUMAN	NA	NA	1	8	3	5	11	3	7	4	2	3	12	3	2	6	6	2	11	2	8	2	2
tr|M0R378|M0R378	HUMAN	NA	NA	1	5	13	0	16	10	10	15	3	17	7	0	2	5	7	14	15	10	6	0	7
tr|M0R381|M0R381	HUMAN	NA	NA	1	19	4	3	12	7	16	4	3	3	21	1	6	18	12	7	11	10	11	0	3
tr|M0R384|M0R384	HUMAN	NA	NA	1	8	0	1	1	1	7	1	1	1	3	1	0	6	2	3	6	0	4	0	0
tr|M0R3E3|M0R3E3	HUMAN	NA	NA	1	3	4	6	6	3	7	2	2	5	12	3	3	7	6	4	4	4	7	2	2
tr|M0R3G1|M0R3G1	HUMAN	NA	NA	1	13	0	16	17	5	12	5	14	19	21	4	11	5	11	10	8	11	11	2	7
tr|M0R3H8|M0R3H8	HUMAN	NA	NA	1	38	13	18	31	14	27	9	6	19	47	3	6	33	18	26	27	17	21	6	17
sp|M5A8F1|SUPYN	HUMAN	NA	NA	1	8	8	1	9	5	10	5	12	11	13	3	6	9	8	8	13	13	7	2	9
sp|O00110|OVOL3	HUMAN	NA	NA	1	17	12	8	5	8	19	12	3	8	18	3	2	21	11	25	16	12	7	3	4
sp|O00115|DNS2A	HUMAN	NA	NA	1	30	9	14	10	17	33	8	8	16	36	5	16	28	25	11	32	14	21	12	15
sp|O00116|ADAS	HUMAN	NA	NA	1	53	14	33	45	29	59	17	39	39	52	12	27	29	23	38	41	39	39	8	22
sp|O00124|UBXN8	HUMAN	NA	NA	1	12	4	7	28	10	16	3	14	19	35	4	7	15	14	17	24	16	16	3	6
sp|O00139|KIF2A	HUMAN	NA	NA	1	47	12	46	62	24	33	12	38	51	54	16	31	35	39	52	50	38	49	3	14
sp|O00141|SGK1	HUMAN	NA	NA	1	28	5	19	27	25	21	15	23	34	48	10	25	31	14	17	29	18	23	3	16
sp|O00142|KITM	HUMAN	NA	NA	1	13	6	10	24	7	13	10	11	12	28	9	9	17	7	26	16	11	20	8	8
sp|O00144|FZD9	HUMAN	NA	NA	1	68	25	14	28	29	52	14	20	19	66	18	11	40	15	33	31	35	40	14	19
sp|O00148|DX39A	HUMAN	NA	NA	1	22	9	30	36	25	18	10	23	28	40	15	14	18	26	26	23	15	39	0	10
sp|O00151|PDLI1	HUMAN	NA	NA	1	24	8	12	26	10	22	10	14	22	23	6	19	23	15	14	26	22	24	2	7
sp|O00154|BACH	HUMAN	NA	NA	1	30	12	14	28	8	28	10	18	22	26	11	14	20	16	28	26	20	39	2	8
sp|O00155|GPR25	HUMAN	NA	NA	1	50	14	12	8	16	31	4	8	2	67	2	5	25	5	33	28	12	21	9	9
sp|O00159|MYO1C	HUMAN	NA	NA	1	74	15	44	77	47	58	25	51	66	119	10	43	45	50	90	67	56	77	14	35
sp|O00160|MYO1F	HUMAN	NA	NA	1	61	13	56	77	53	92	19	54	68	92	26	48	57	60	89	65	45	73	11	39
sp|O00161|SNP23	HUMAN	NA	NA	1	13	6	16	19	1	16	1	18	15	16	5	17	6	14	12	11	17	5	1	2
sp|O00165|HAX1	HUMAN	NA	NA	1	6	0	28	24	24	28	9	7	5	16	5	4	32	9	26	27	12	10	5	2
sp|O00167|EYA2	HUMAN	NA	NA	1	37	8	28	25	20	44	15	21	19	47	10	25	34	24	26	57	36	28	6	28
sp|O00168|PLM	HUMAN	NA	NA	1	4	3	3	6	5	8	2	8	3	11	2	1	3	5	10	7	5	4	0	2
sp|O00170|AIP	HUMAN	NA	NA	1	31	8	23	28	9	18	12	18	24	32	8	8	15	22	19	11	9	20	4	11
sp|O00175|CCL24	HUMAN	NA	NA	1	8	6	2	2	5	8	2	6	10	7	4	3	8	8	7	9	8	12	1	3
sp|O00178|GTPB1	HUMAN	NA	NA	1	46	11	34	41	20	63	15	30	40	61	21	21	38	25	41	57	42	50	3	10
sp|O00180|KCNK1	HUMAN	NA	NA	1	19	9	13	21	29	22	10	16	14	42	4	8	8	14	14	27	15	33	5	13
sp|O00182|LEG9	HUMAN	NA	NA	1	16	6	10	9	27	28	13	18	7	23	9	18	35	23	20	29	21	30	4	9
sp|O00186|STXB3	HUMAN	NA	NA	1	34	16	42	44	18	21	11	43	66	55	15	26	25	20	23	38	31	36	7	21
sp|O00187|MASP2	HUMAN	NA	NA	1	44	27	39	42	31	63	20	31	31	55	9	18	45	18	28	52	51	37	12	33
sp|O00189|AP4M1	HUMAN	NA	NA	1	18	5	21	26	21	38	14	14	13	66	6	9	29	20	32	57	14	36	3	11
sp|O00192|ARVC	HUMAN	NA	NA	1	93	12	60	74	17	86	18	13	36	100	15	24	77	31	92	65	50	72	11	16
sp|O00193|SMAP	HUMAN	NA	NA	1	11	1	25	24	4	15	8	2	16	9	5	5	7	5	9	24	3	6	1	3
sp|O00194|RB27B	HUMAN	NA	NA	1	14	4	16	13	12	17	1	9	15	20	6	14	8	12	11	9	15	12	2	8
sp|O00198|HRK	HUMAN	NA	NA	1	19	5	1	1	0	7	2	0	1	13	2	1	8	3	14	4	3	2	4	1
sp|O00203|AP3B1	HUMAN	NA	NA	1	71	10	62	89	31	50	17	68	93	109	26	51	49	46	42	117	59	75	6	23
sp|O00204|ST2B1	HUMAN	NA	NA	1	16	4	24	26	19	26	7	21	19	28	9	8	38	14	20	34	16	15	9	12
sp|O00206|TLR4	HUMAN	NA	NA	1	31	21	33	50	58	39	23	44	37	130	16	55	26	42	31	81	39	50	10	23
sp|O00212|RHOD	HUMAN	NA	NA	1	17	7	12	10	11	15	6	5	10	17	4	9	11	6	14	11	10	25	3	7
sp|O00213|APBB1	HUMAN	NA	NA	1	69	13	30	68	19	54	20	16	25	70	13	26	59	34	36	66	31	37	15	9
sp|O00214|LEG8	HUMAN	NA	NA	1	14	3	15	20	19	21	9	25	19	28	7	21	17	9	18	24	14	24	3	7
sp|O00217|NDUS8	HUMAN	NA	NA	1	24	9	9	19	7	12	3	10	8	19	7	7	13	5	18	9	14	5	2	10
sp|O00219|HYAS3	HUMAN	NA	NA	1	41	14	20	25	33	42	11	30	21	69	15	12	13	24	33	38	28	40	14	30
sp|O00220|TR10A	HUMAN	NA	NA	1	45	21	21	29	12	44	12	14	17	41	11	18	33	15	31	34	27	33	7	3
sp|O00221|IKBE	HUMAN	NA	NA	1	55	12	26	30	2	54	15	9	11	69	5	9	44	28	39	38	24	19	5	6
sp|O00222|GRM8	HUMAN	NA	NA	1	62	28	37	51	42	58	20	78	51	71	21	33	43	33	47	69	57	60	13	34
sp|O00230|CORT	HUMAN	NA	NA	1	13	2	2	8	5	9	1	2	3	13	3	1	8	5	9	10	6	1	4	0
sp|O00231|PSD11	HUMAN	NA	NA	1	47	5	25	35	11	13	7	25	35	61	8	10	10	21	21	31	19	21	2	15
sp|O00232|PSD12	HUMAN	NA	NA	1	26	7	24	44	9	14	6	31	43	54	18	18	8	23	26	27	27	30	5	16
sp|O00233|PSMD9	HUMAN	NA	NA	1	17	3	11	19	3	17	8	12	13	16	6	10	9	18	15	18	5	19	1	3
sp|O00237|RN103	HUMAN	NA	NA	1	30	18	34	51	38	34	17	31	37	78	18	34	30	18	29	60	34	40	23	31
sp|O00238|BMR1B	HUMAN	NA	NA	1	20	19	27	34	14	32	15	31	32	51	13	16	26	17	31	40	31	28	7	18
sp|O00241|SIRB1	HUMAN	NA	NA	1	34	8	16	23	11	27	12	18	15	38	6	16	25	16	18	34	31	35	7	8
sp|O00244|ATOX1	HUMAN	NA	NA	1	3	3	4	5	1	6	2	2	8	8	3	2	2	0	1	5	5	6	0	2
sp|O00253|AGRP	HUMAN	NA	NA	1	17	11	5	9	3	7	1	1	3	21	4	2	10	8	12	5	7	4	0	2
sp|O00254|PAR3	HUMAN	NA	NA	1	30	14	7	9	30	15	11	31	13	52	7	20	18	4	9	21	31	21	6	25
sp|O00255|MEN1	HUMAN	NA	NA	1	55	7	27	49	21	50	12	19	31	66	9	14	45	29	39	40	29	43	10	20
sp|O00257|CBX4	HUMAN	NA	NA	1	56	6	21	43	9	44	30	15	53	36	9	17	61	23	30	33	25	30	5	14
sp|O00258|WRB	HUMAN	NA	NA	1	18	3	6	6	8	4	3	11	12	18	8	4	6	7	9	14	7	20	6	4
sp|O00264|PGRC1	HUMAN	NA	NA	1	15	2	22	17	10	16	3	5	12	23	2	3	13	5	11	11	9	9	1	6
sp|O00267|SPT5H	HUMAN	NA	NA	1	50	7	75	102	31	97	23	48	62	67	26	35	76	53	61	86	60	79	9	40
sp|O00268|TAF4	HUMAN	NA	NA	1	179	5	24	41	16	91	14	28	43	88	14	27	157	85	51	72	77	67	0	6
sp|O00270|GPR31	HUMAN	NA	NA	1	36	13	7	6	20	18	8	7	6	57	4	9	17	11	20	24	11	30	6	9
sp|O00273|DFFA	HUMAN	NA	NA	1	31	7	26	30	4	13	4	11	19	46	2	8	11	24	17	33	18	19	4	4
sp|O00287|RFXAP	HUMAN	NA	NA	1	34	6	12	22	4	34	3	2	17	22	6	6	16	21	12	24	13	13	1	4
sp|O00291|HIP1	HUMAN	NA	NA	1	91	19	55	108	27	46	23	36	64	124	25	36	29	70	59	94	48	58	8	17
sp|O00292|LFTY2	HUMAN	NA	NA	1	32	9	13	23	11	25	9	6	9	49	8	6	28	25	33	26	11	29	10	4
sp|O00294|TULP1	HUMAN	NA	NA	1	49	4	30	57	16	38	4	13	53	40	7	18	51	16	53	33	23	24	3	10
sp|O00295|TULP2	HUMAN	NA	NA	1	25	8	30	36	21	42	15	11	26	58	13	27	32	27	43	42	24	24	5	11
sp|O00299|CLIC1	HUMAN	NA	NA	1	20	6	12	23	12	13	3	7	18	30	2	13	14	8	9	10	15	17	1	8
sp|O00300|TR11B	HUMAN	NA	NA	1	13	25	18	24	17	17	17	18	39	40	5	18	18	23	14	27	30	21	6	11
sp|O00303|EIF3F	HUMAN	NA	NA	1	48	2	16	16	7	20	8	15	10	30	11	16	36	11	12	27	25	35	1	11
sp|O00305|CACB4	HUMAN	NA	NA	1	33	4	28	32	12	26	18	26	28	41	9	19	29	24	44	68	32	29	3	15
sp|O00308|WWP2	HUMAN	NA	NA	1	43	10	35	67	35	64	23	31	42	74	18	47	59	43	56	62	67	43	19	32
sp|O00311|CDC7	HUMAN	NA	NA	1	43	14	29	34	23	31	15	31	50	53	13	22	27	33	26	52	30	32	2	14
sp|O00321|ETV2	HUMAN	NA	NA	1	33	12	19	16	6	44	4	5	11	28	3	8	29	13	21	33	22	9	17	9
sp|O00322|UPK1A	HUMAN	NA	NA	1	22	10	10	11	18	20	4	17	4	24	14	5	10	5	11	17	17	20	8	11
sp|O00327|BMAL1	HUMAN	NA	NA	1	33	14	46	32	21	49	17	36	38	50	19	23	43	18	35	67	37	29	4	15
sp|O00329|PK3CD	HUMAN	NA	NA	1	68	30	46	81	47	49	31	37	67	142	28	38	54	52	56	67	42	62	18	29
sp|O00330|ODPX	HUMAN	NA	NA	1	45	4	29	30	13	37	5	35	37	45	6	13	43	16	27	37	29	38	8	4
sp|O00337|S28A1	HUMAN	NA	NA	1	67	20	18	34	42	43	8	35	19	93	16	15	23	24	35	52	27	51	14	13
sp|O00338|ST1C2	HUMAN	NA	NA	1	11	5	17	23	16	13	9	19	26	18	14	12	15	16	14	17	17	17	10	7
sp|O00339|MATN2	HUMAN	NA	NA	1	59	68	57	78	36	62	36	43	56	74	19	41	25	39	55	72	51	58	1	26
sp|O00341|EAA5	HUMAN	NA	NA	1	51	11	20	26	26	38	9	47	20	65	20	17	31	18	23	36	36	52	3	11
sp|O00358|FOXE1	HUMAN	NA	NA	1	75	5	9	14	14	50	5	10	10	18	5	8	47	7	27	21	15	11	2	20
sp|O00370|LORF2	HUMAN	NA	NA	1	59	19	62	72	47	46	27	133	152	118	27	76	51	55	62	69	91	36	30	43
sp|O00391|QSOX1	HUMAN	NA	NA	1	91	14	26	45	36	50	21	17	33	83	11	27	54	26	53	49	26	51	17	17
sp|O00398|P2Y10	HUMAN	NA	NA	1	28	17	8	7	25	11	6	31	15	38	13	13	13	8	17	28	18	19	6	18
sp|O00399|DCTN6	HUMAN	NA	NA	1	12	6	7	14	3	14	3	21	12	10	6	13	14	7	7	7	13	16	0	5
sp|O00400|ACATN	HUMAN	NA	NA	1	37	9	25	19	34	42	6	27	28	79	10	18	29	18	16	39	35	43	13	22
sp|O00401|WASL	HUMAN	NA	NA	1	33	7	31	28	15	35	7	15	33	32	8	25	90	22	28	34	22	28	4	8
sp|O00408|PDE2A	HUMAN	NA	NA	1	74	30	65	63	35	46	30	48	47	114	25	35	43	54	42	59	38	58	5	30
sp|O00409|FOXN3	HUMAN	NA	NA	1	28	9	32	32	16	32	14	19	35	34	10	22	46	18	23	64	24	16	5	11
sp|O00410|IPO5	HUMAN	NA	NA	1	97	26	68	89	42	48	29	60	59	129	42	48	46	70	35	56	39	74	13	27
sp|O00411|RPOM	HUMAN	NA	NA	1	103	31	47	78	37	70	41	18	63	160	30	19	84	91	94	72	50	97	19	26
sp|O00418|EF2K	HUMAN	NA	NA	1	52	10	57	65	25	54	30	23	38	64	22	31	32	29	43	59	24	29	11	27
sp|O00421|CCRL2	HUMAN	NA	NA	1	22	12	13	17	28	12	8	16	18	51	7	12	15	11	14	22	20	26	4	16
sp|O00422|SAP18	HUMAN	NA	NA	1	6	1	8	12	6	9	3	8	12	9	6	5	12	5	13	10	13	9	1	5
sp|O00423|EMAL1	HUMAN	NA	NA	1	40	17	52	40	31	72	26	37	47	62	10	34	31	28	40	81	62	66	16	23
sp|O00425|IF2B3	HUMAN	NA	NA	1	45	6	19	45	16	39	12	46	47	45	8	24	41	42	26	38	30	38	2	10
sp|O00429|DNM1L	HUMAN	NA	NA	1	51	9	39	58	15	40	15	52	45	84	15	36	37	30	47	47	43	57	3	13
sp|O00442|RTCA	HUMAN	NA	NA	1	32	9	15	23	13	39	6	31	23	30	12	12	17	15	17	16	22	27	0	7
sp|O00443|P3C2A	HUMAN	NA	NA	1	96	28	89	101	78	75	38	87	122	197	29	74	88	84	76	148	100	104	19	53
sp|O00444|PLK4	HUMAN	NA	NA	1	49	13	45	57	37	54	28	52	66	76	26	56	53	40	48	111	66	47	9	37
sp|O00445|SYT5	HUMAN	NA	NA	1	28	6	21	20	12	31	8	11	25	41	6	8	33	21	27	21	13	36	4	14
sp|O00451|GFRA2	HUMAN	NA	NA	1	34	31	22	28	17	22	6	16	20	45	9	25	26	17	34	48	27	21	3	13
sp|O00453|LST1	HUMAN	NA	NA	1	7	4	6	6	0	9	2	3	4	16	1	2	5	3	10	8	2	4	2	3
sp|O00458|IFRD1	HUMAN	NA	NA	1	40	14	27	36	20	27	10	23	36	47	13	12	14	12	26	34	31	17	2	10
sp|O00459|P85B	HUMAN	NA	NA	1	63	6	38	64	19	50	17	20	34	84	8	17	69	38	58	39	33	38	8	25
sp|O00461|GOLI4	HUMAN	NA	NA	1	53	1	39	130	9	25	33	8	41	55	10	33	26	91	45	23	19	34	2	19
sp|O00462|MANBA	HUMAN	NA	NA	1	41	17	40	58	53	52	21	49	39	77	15	45	39	42	33	77	50	62	27	42
sp|O00463|TRAF5	HUMAN	NA	NA	1	26	27	27	47	26	22	23	23	47	58	10	32	20	36	27	34	17	36	3	16
sp|O00468|AGRIN	HUMAN	NA	NA	1	195	143	99	120	57	230	41	27	46	178	13	44	184	85	149	148	119	146	14	29
sp|O00469|PLOD2	HUMAN	NA	NA	1	36	13	49	45	42	51	23	44	52	60	15	47	36	22	33	31	32	58	14	34
sp|O00470|MEIS1	HUMAN	NA	NA	1	24	6	33	16	11	36	21	18	17	26	19	18	29	20	19	32	17	15	4	9
sp|O00471|EXOC5	HUMAN	NA	NA	1	41	18	39	61	36	29	21	45	55	77	16	31	17	49	37	41	28	42	1	24
sp|O00472|ELL2	HUMAN	NA	NA	1	36	8	32	47	13	29	18	33	54	54	9	36	44	38	39	66	31	27	2	24
sp|O00476|NPT4	HUMAN	NA	NA	1	26	11	11	13	23	30	3	35	16	54	10	12	23	14	14	47	22	32	10	14
sp|O00478|BT3A3	HUMAN	NA	NA	1	50	9	26	51	18	40	13	27	29	62	12	16	38	18	31	45	31	35	12	21
sp|O00479|HMGN4	HUMAN	NA	NA	1	14	0	7	4	0	9	0	0	21	3	1	3	10	3	7	5	2	1	0	0
sp|O00481|BT3A1	HUMAN	NA	NA	1	38	9	24	34	20	37	11	21	32	56	11	15	26	21	29	38	25	36	13	17
sp|O00482|NR5A2	HUMAN	NA	NA	1	33	14	24	33	18	31	15	25	33	60	22	22	28	40	27	44	20	26	2	24
sp|O00483|NDUA4	HUMAN	NA	NA	1	4	1	5	2	5	5	1	4	7	10	1	6	7	3	4	3	3	4	2	4
sp|O00487|PSDE	HUMAN	NA	NA	1	19	3	16	21	7	23	12	12	20	33	18	14	14	15	11	16	13	32	3	8
sp|O00488|ZN593	HUMAN	NA	NA	1	12	2	8	10	3	8	6	2	7	10	4	2	12	5	18	10	7	5	0	3
sp|O00499|BIN1	HUMAN	NA	NA	1	56	4	29	56	20	39	11	12	44	50	9	24	54	40	15	41	34	38	9	8
sp|O00501|CLD5	HUMAN	NA	NA	1	28	12	6	4	7	20	2	5	7	31	5	3	10	7	6	10	15	25	7	8
sp|O00505|IMA4	HUMAN	NA	NA	1	36	9	34	34	16	24	10	41	25	55	6	34	28	35	18	30	25	48	6	7
sp|O00506|STK25	HUMAN	NA	NA	1	23	4	23	40	18	29	16	28	35	42	5	10	25	15	22	33	24	19	5	10
sp|O00507|USP9Y	HUMAN	NA	NA	1	159	61	157	176	104	128	75	154	138	293	56	139	124	135	123	172	97	140	37	87
sp|O00512|BCL9	HUMAN	NA	NA	1	78	4	46	53	34	166	33	43	49	78	90	70	249	98	58	151	57	57	4	8
sp|O00515|LAD1	HUMAN	NA	NA	1	46	1	17	61	4	20	3	11	45	44	6	9	40	26	50	73	28	27	4	2
sp|O00519|FAAH1	HUMAN	NA	NA	1	49	16	23	31	21	50	8	9	24	77	15	15	39	26	32	43	28	48	9	16
sp|O00522|KRIT1	HUMAN	NA	NA	1	39	12	28	55	23	37	24	46	57	83	19	40	38	37	34	48	39	38	11	28
sp|O00526|UPK2	HUMAN	NA	NA	1	15	2	3	5	6	15	1	10	5	31	7	5	12	1	12	19	14	18	0	3
sp|O00533|NCHL1	HUMAN	NA	NA	1	60	19	58	100	43	86	31	75	77	96	15	64	84	46	48	89	77	80	20	40
sp|O00534|VMA5A	HUMAN	NA	NA	1	59	13	37	49	34	52	19	39	48	84	24	25	48	36	29	73	39	51	6	21
sp|O00541|PESC	HUMAN	NA	NA	1	48	7	29	71	26	31	13	25	56	56	12	17	25	21	43	25	25	31	4	23
sp|O00548|DLL1	HUMAN	NA	NA	1	43	70	45	39	25	81	19	16	32	45	4	29	50	23	39	52	40	38	8	25
sp|O00555|CAC1A	HUMAN	NA	NA	1	190	28	119	160	125	194	68	114	110	208	85	105	172	106	201	164	119	129	32	76
sp|O00559|RCAS1	HUMAN	NA	NA	1	14	3	13	20	9	11	1	10	19	17	4	7	8	17	13	14	17	9	5	2
sp|O00560|SDCB1	HUMAN	NA	NA	1	23	3	15	15	9	22	7	31	17	24	9	16	15	14	13	24	14	21	1	5
sp|O00562|PITM1	HUMAN	NA	NA	1	130	20	57	85	44	101	31	42	40	105	22	24	95	55	74	123	61	79	19	37
sp|O00566|MPP10	HUMAN	NA	NA	1	35	2	66	102	23	20	9	34	89	59	11	26	22	35	27	49	27	31	4	10
sp|O00567|NOP56	HUMAN	NA	NA	1	50	7	19	60	20	33	14	30	65	61	12	22	21	19	31	61	20	36	1	12
sp|O00570|SOX1	HUMAN	NA	NA	1	80	1	8	13	2	65	22	5	16	22	18	11	32	15	17	27	6	14	3	14
sp|O00571|DDX3X	HUMAN	NA	NA	1	37	7	48	41	31	76	14	31	32	47	14	24	24	20	55	75	24	31	7	24
sp|O00574|CXCR6	HUMAN	NA	NA	1	18	9	11	10	27	14	12	23	18	44	13	12	8	13	6	26	21	33	7	17
sp|O00584|RNT2	HUMAN	NA	NA	1	15	11	15	19	6	15	7	11	19	29	3	10	20	15	14	11	7	12	9	8
sp|O00585|CCL21	HUMAN	NA	NA	1	10	6	5	4	2	12	1	5	16	14	2	0	11	12	10	12	5	4	1	2
sp|O00587|MFNG	HUMAN	NA	NA	1	21	11	14	13	16	20	12	7	9	51	6	9	26	16	26	20	18	15	5	6
sp|O00590|ACKR2	HUMAN	NA	NA	1	33	9	12	14	30	20	11	17	11	59	10	14	14	13	16	31	15	30	8	17
sp|O00591|GBRP	HUMAN	NA	NA	1	19	7	20	22	31	20	5	27	17	48	13	22	10	14	24	42	35	34	7	23
sp|O00592|PODXL	HUMAN	NA	NA	1	45	8	25	31	5	28	14	16	26	52	11	16	43	28	13	75	83	31	3	5
sp|O00602|FCN1	HUMAN	NA	NA	1	29	8	21	16	13	46	7	6	21	29	7	15	15	10	14	21	11	18	7	12
sp|O00622|CYR61	HUMAN	NA	NA	1	19	38	15	23	11	28	6	13	29	31	6	17	25	16	23	26	22	22	2	9
sp|O00623|PEX12	HUMAN	NA	NA	1	28	5	12	16	17	15	14	11	20	46	8	8	22	20	17	32	17	28	8	15
sp|O00624|NPT3	HUMAN	NA	NA	1	35	11	11	6	28	37	6	50	11	56	11	10	22	14	13	47	30	22	8	11
sp|O00625|PIR	HUMAN	NA	NA	1	14	2	14	24	12	30	11	15	21	22	7	9	21	11	14	22	13	18	4	6
sp|O00626|CCL22	HUMAN	NA	NA	1	7	4	6	3	2	3	1	2	4	13	3	2	6	3	8	4	4	12	2	4
sp|O00628|PEX7	HUMAN	NA	NA	1	27	13	21	15	14	24	11	15	9	30	2	7	15	12	16	27	21	22	12	10
sp|O00629|IMA3	HUMAN	NA	NA	1	36	9	37	33	15	25	14	41	22	56	7	35	26	36	19	30	23	45	6	6
sp|O00631|SARCO	HUMAN	NA	NA	1	0	0	0	1	2	1	0	4	0	6	2	2	0	1	2	1	3	3	1	2
sp|O00634|NET3	HUMAN	NA	NA	1	69	39	30	15	15	65	14	4	12	53	4	10	56	15	61	42	26	30	10	10
sp|O00635|TRI38	HUMAN	NA	NA	1	17	22	19	41	21	26	16	12	33	50	11	13	18	32	24	35	33	23	6	13
sp|O00712|NFIB	HUMAN	NA	NA	1	17	6	22	21	15	17	16	19	28	32	9	12	51	20	23	48	22	22	5	15
sp|O00716|E2F3	HUMAN	NA	NA	1	44	7	23	31	5	41	7	18	29	61	7	15	33	26	14	46	27	19	1	11
sp|O00743|PPP6	HUMAN	NA	NA	1	16	12	23	17	15	17	7	17	15	30	5	13	16	10	17	10	20	23	6	16
sp|O00744|WN10B	HUMAN	NA	NA	1	27	25	14	20	15	38	14	7	16	44	6	13	24	14	40	31	15	17	7	2
sp|O00746|NDKM	HUMAN	NA	NA	1	16	1	7	9	6	20	7	8	3	14	6	2	11	8	20	18	5	17	5	4
sp|O00748|EST2	HUMAN	NA	NA	1	45	6	23	34	30	46	18	23	19	62	19	20	38	33	24	38	20	40	9	12
sp|O00750|P3C2B	HUMAN	NA	NA	1	98	38	99	95	71	100	46	68	85	190	29	61	101	71	105	126	79	94	25	53
sp|O00754|MA2B1	HUMAN	NA	NA	1	84	12	52	45	44	70	27	28	24	109	21	48	68	57	70	60	57	74	27	34
sp|O00755|WNT7A	HUMAN	NA	NA	1	27	25	12	20	11	32	8	17	25	22	8	17	11	14	25	18	19	19	6	13
sp|O00757|F16P2	HUMAN	NA	NA	1	30	6	18	20	8	29	3	18	27	33	7	11	13	13	11	24	21	29	0	18
sp|O00762|UBE2C	HUMAN	NA	NA	1	17	2	8	10	5	13	3	7	12	18	4	8	13	8	6	14	12	8	3	8
sp|O00763|ACACB	HUMAN	NA	NA	1	170	35	125	177	102	159	67	154	121	237	71	91	131	106	145	165	121	175	29	77
sp|O00764|PDXK	HUMAN	NA	NA	1	18	4	18	21	7	19	9	14	14	32	12	13	15	18	18	19	13	35	3	10
sp|O00767|ACOD	HUMAN	NA	NA	1	27	3	20	13	21	21	16	19	19	38	8	13	18	5	21	23	22	19	10	23
sp|O14490|DLGP1	HUMAN	NA	NA	1	75	23	61	67	24	42	28	35	53	66	24	34	64	53	70	119	63	44	9	23
sp|O14492|SH2B2	HUMAN	NA	NA	1	89	12	32	45	23	42	19	11	15	50	8	13	56	19	49	59	30	43	8	9
sp|O14493|CLD4	HUMAN	NA	NA	1	27	9	5	4	3	18	1	12	7	27	10	7	7	9	5	16	8	22	6	6
sp|O14494|PLPP1	HUMAN	NA	NA	1	18	7	14	11	16	18	10	22	12	31	4	9	12	6	15	24	16	18	3	18
sp|O14495|PLPP3	HUMAN	NA	NA	1	22	11	13	8	20	18	8	25	17	32	8	14	14	10	18	25	14	17	1	16
sp|O14497|ARI1A	HUMAN	NA	NA	1	193	16	78	102	42	247	45	55	75	138	90	93	296	219	87	248	103	67	13	78
sp|O14498|ISLR	HUMAN	NA	NA	1	39	11	19	24	17	34	13	15	8	66	2	17	35	19	16	35	23	22	7	6
sp|O14503|BHE40	HUMAN	NA	NA	1	24	8	19	28	11	27	15	15	30	47	10	9	42	22	20	39	19	16	1	10
sp|O14508|SOCS2	HUMAN	NA	NA	1	12	5	8	13	4	16	4	8	15	23	3	5	11	8	11	15	16	8	4	9
sp|O14511|NRG2	HUMAN	NA	NA	1	82	26	35	41	15	61	20	19	38	62	10	26	80	34	75	116	37	41	5	27
sp|O14512|SOCS7	HUMAN	NA	NA	1	36	13	22	36	20	51	12	15	22	66	7	6	88	31	40	55	21	24	5	11
sp|O14513|NCKP5	HUMAN	NA	NA	1	104	32	89	153	37	109	45	54	139	164	33	66	162	101	113	274	115	90	8	21
sp|O14514|BAI1	HUMAN	NA	NA	1	129	61	71	90	53	128	24	51	59	152	22	47	132	70	114	125	92	99	37	28
sp|O14519|CDKA1	HUMAN	NA	NA	1	15	1	1	8	0	9	3	5	5	11	4	4	7	5	8	14	6	3	0	6
sp|O14520|AQP7	HUMAN	NA	NA	1	29	2	5	13	19	35	11	21	9	35	15	12	21	8	13	24	19	32	8	11
sp|O14521|DHSD	HUMAN	NA	NA	1	23	5	5	2	3	13	10	4	5	27	3	2	7	4	6	12	5	13	5	5
sp|O14522|PTPRT	HUMAN	NA	NA	1	91	29	67	87	50	93	36	77	61	114	28	69	88	71	83	98	94	117	23	65
sp|O14523|C2C2L	HUMAN	NA	NA	1	61	8	29	51	14	48	9	23	27	79	11	14	62	30	54	80	52	40	10	4
sp|O14524|NEMP1	HUMAN	NA	NA	1	17	14	10	34	22	28	5	36	24	50	9	15	17	19	19	36	23	36	10	20
sp|O14525|ASTN1	HUMAN	NA	NA	1	66	49	82	92	38	87	35	61	49	137	28	50	80	55	70	121	72	75	19	36
sp|O14526|FCHO1	HUMAN	NA	NA	1	83	11	36	68	34	58	20	13	37	84	16	18	85	35	62	100	52	50	9	18
sp|O14529|CUX2	HUMAN	NA	NA	1	127	9	57	149	30	100	20	47	91	157	25	34	157	92	81	157	58	60	11	24
sp|O14530|TXND9	HUMAN	NA	NA	1	7	3	20	23	12	9	7	8	25	28	4	7	5	13	11	13	14	10	2	5
sp|O14531|DPYL4	HUMAN	NA	NA	1	58	11	32	33	20	50	17	34	32	37	14	19	31	18	30	37	31	50	6	12
sp|O14543|SOCS3	HUMAN	NA	NA	1	12	3	8	11	10	14	6	5	10	24	3	5	25	12	13	28	13	14	1	8
sp|O14544|SOCS6	HUMAN	NA	NA	1	25	8	34	30	18	34	17	18	30	48	14	19	36	25	32	67	24	36	4	16
sp|O14545|TRAD1	HUMAN	NA	NA	1	36	25	29	59	15	36	17	24	22	45	9	33	46	39	40	48	25	23	3	8
sp|O14548|COX7R	HUMAN	NA	NA	1	11	1	4	3	5	8	0	4	11	10	4	2	9	6	2	7	10	7	1	9
sp|O14556|G3PT	HUMAN	NA	NA	1	36	6	20	21	11	26	9	21	23	22	12	15	41	12	21	26	23	45	3	15
sp|O14558|HSPB6	HUMAN	NA	NA	1	24	1	5	13	6	9	7	3	3	16	1	0	22	5	11	10	4	16	1	3
sp|O14559|RHG33	HUMAN	NA	NA	1	107	23	45	67	38	122	30	20	22	141	16	18	189	51	108	151	44	57	14	24
sp|O14561|ACPM	HUMAN	NA	NA	1	14	3	13	9	4	6	1	8	7	21	7	1	11	8	9	9	6	13	0	6
sp|O14562|UBFD1	HUMAN	NA	NA	1	35	2	18	25	4	27	5	11	28	20	11	8	23	15	9	15	17	23	5	8
sp|O14569|C56D2	HUMAN	NA	NA	1	27	5	0	5	7	18	9	5	7	49	5	2	8	6	10	21	9	16	6	7
sp|O14576|DC1I1	HUMAN	NA	NA	1	39	9	44	61	23	35	21	16	35	48	15	24	33	29	33	53	39	58	14	16
[truncated: 19,007 more rows]
