# Supplementary material for: Proteomic indicators of oxidation and hydration state in colorectal cancer
Source: PeerJ. 2016 Jul 20;4:e2238. doi: 10.7717/peerj.2238 (PMC4958012; doi:10.7717/peerj.2238)
Supplement: Supplemental Information 1 — This ZIP file contains the code and data files used in the present study [file peerj-04-2238-s001.zip › Dataset_S1/AAbasis.csv]

aa1	aa2	aa3	intercept.human	slope.human	r.squared.human	intercept.microbial	slope.microbial	r.squared.microbial
alanine	cysteine	aspartic acid	-1.27436	-2.85139	0.55531	-1.40841	-4.08266	0.88623
alanine	cysteine	glutamic acid	-1.49242	-1.37358	0.41885	-1.576	-2.07163	0.78617
alanine	cysteine	phenylalanine	-1.41973	-1.86618	0.50199	-1.52013	-2.74197	0.86281
alanine	cysteine	glycine	-1.71048	0.10423	0.00377	-1.74359	-0.06059	0.00128
alanine	cysteine	histidine	-2.14661	3.05986	0.37202	-2.07877	3.96147	0.52436
alanine	cysteine	isoleucine	-1.71048	0.10423	0.00377	-1.74359	-0.06059	0.00128
alanine	cysteine	lysine	NA	NA	NA	NA	NA	NA
alanine	cysteine	leucine	-1.71048	0.10423	0.00377	-1.74359	-0.06059	0.00128
alanine	cysteine	methionine	-1.71048	0.10423	0.00377	-1.74359	-0.06059	0.00128
alanine	cysteine	asparagine	-1.92855	1.58205	0.25625	-1.91118	1.95044	0.34524
alanine	cysteine	proline	-1.49242	-1.37358	0.41885	-1.576	-2.07163	0.78617
alanine	cysteine	glutamine	-2.14661	3.05986	0.37202	-2.07877	3.96147	0.52436
alanine	cysteine	arginine	-1.78317	0.59684	0.08421	-1.79945	0.60975	0.08476
alanine	cysteine	serine	NA	NA	NA	NA	NA	NA
alanine	cysteine	threonine	-1.71048	0.10423	0.00377	-1.74359	-0.06059	0.00128
alanine	cysteine	valine	-1.71048	0.10423	0.00377	-1.74359	-0.06059	0.00128
alanine	cysteine	tryptophan	-1.18713	-3.44252	0.56221	-1.34137	-4.88707	0.87942
alanine	cysteine	tyrosine	-1.41973	-1.86618	0.50199	-1.52013	-2.74197	0.86281
alanine	aspartic acid	methionine	-1.37335	-2.87067	0.56123	-1.51695	-4.2511	0.90697
alanine	glutamic acid	methionine	-1.54192	-1.38322	0.42596	-1.63027	-2.15584	0.8049
alanine	phenylalanine	methionine	-1.48573	-1.87904	0.50908	-1.59249	-2.85426	0.88145
alanine	glycine	methionine	-1.71048	0.10423	0.00377	-1.74359	-0.06059	0.00128
alanine	histidine	methionine	-2.04762	3.07914	0.37333	-1.97023	4.12991	0.55452
alanine	isoleucine	methionine	-1.71048	0.10423	0.00377	-1.74359	-0.06059	0.00128
alanine	lysine	methionine	NA	NA	NA	NA	NA	NA
alanine	leucine	methionine	-1.71048	0.10423	0.00377	-1.74359	-0.06059	0.00128
alanine	methionine	asparagine	-1.87905	1.59168	0.25725	-1.85691	2.03466	0.36994
alanine	methionine	proline	-1.54192	-1.38322	0.42596	-1.63027	-2.15584	0.8049
alanine	methionine	glutamine	-2.04762	3.07914	0.37333	-1.97023	4.12991	0.55452
alanine	methionine	arginine	-1.76667	0.60005	0.08473	-1.78136	0.63782	0.09268
alanine	methionine	serine	NA	NA	NA	NA	NA	NA
alanine	methionine	threonine	-1.71048	0.10423	0.00377	-1.74359	-0.06059	0.00128
alanine	methionine	valine	-1.71048	0.10423	0.00377	-1.74359	-0.06059	0.00128
alanine	methionine	tryptophan	-1.30593	-3.46565	0.56755	-1.47162	-5.0892	0.9014
alanine	methionine	tyrosine	-1.48573	-1.87904	0.50908	-1.59249	-2.85426	0.88145
cysteine	aspartic acid	glutamic acid	-0.32893	0.51864	0.07314	-0.38807	0.29908	0.03518
cysteine	aspartic acid	phenylalanine	-0.89619	-1.50338	0.5429	-1.00027	-2.32996	0.87396
cysteine	aspartic acid	glycine	-0.80164	-1.16638	0.48364	-0.89824	-1.89179	0.82627
cysteine	aspartic acid	histidine	-0.32893	0.51864	0.07314	-0.38807	0.29908	0.03518
cysteine	aspartic acid	isoleucine	0.14379	2.20365	0.28174	0.12209	2.48996	0.46125
cysteine	aspartic acid	lysine	-1.27436	-2.85139	0.55531	-1.40841	-4.08266	0.88623
cysteine	aspartic acid	leucine	0.14379	2.20365	0.28174	0.12209	2.48996	0.46125
cysteine	aspartic acid	methionine	-0.32893	0.51864	0.07314	-0.38807	0.29908	0.03518
cysteine	aspartic acid	asparagine	-0.56529	-0.32387	0.06324	-0.64316	-0.79635	0.34263
cysteine	aspartic acid	proline	-0.32893	0.51864	0.07314	-0.38807	0.29908	0.03518
cysteine	aspartic acid	glutamine	-0.64407	-0.60471	0.21626	-0.72819	-1.1615	0.58018
cysteine	aspartic acid	arginine	-0.61256	-0.49237	0.14821	-0.69417	-1.01544	0.49259
cysteine	aspartic acid	serine	-1.27436	-2.85139	0.55531	-1.40841	-4.08266	0.88623
cysteine	aspartic acid	threonine	NA	NA	NA	NA	NA	NA
cysteine	aspartic acid	valine	0.6165	3.88867	0.34773	0.63226	4.68083	0.59172
cysteine	aspartic acid	tryptophan	-1.5895	-3.97473	0.53412	-1.74852	-5.54324	0.86537
cysteine	aspartic acid	tyrosine	-0.89619	-1.50338	0.5429	-1.00027	-2.32996	0.87396
cysteine	glutamic acid	phenylalanine	-2.07417	-2.31969	0.45592	-2.16996	-3.25698	0.84379
cysteine	glutamic acid	glycine	-1.10459	-0.74284	0.25208	-1.18002	-1.28139	0.58406
cysteine	glutamic acid	histidine	-0.32893	0.51864	0.07314	-0.38807	0.29908	0.03518
cysteine	glutamic acid	isoleucine	1.99806	4.30307	0.32428	1.98777	5.04051	0.60569
cysteine	glutamic acid	lysine	-1.49242	-1.37358	0.41885	-1.576	-2.07163	0.78617
cysteine	glutamic acid	leucine	1.99806	4.30307	0.32428	1.98777	5.04051	0.60569
cysteine	glutamic acid	methionine	-0.32893	0.51864	0.07314	-0.38807	0.29908	0.03518
cysteine	glutamic acid	asparagine	-0.71676	-0.1121	0.00657	-0.78405	-0.49115	0.13116
cysteine	glutamic acid	proline	NA	NA	NA	NA	NA	NA
cysteine	glutamic acid	glutamine	-0.79433	-0.23825	0.03144	-0.86324	-0.6492	0.22187
cysteine	glutamic acid	arginine	-0.82757	-0.29231	0.04789	-0.89718	-0.71693	0.26414
cysteine	glutamic acid	serine	-1.49242	-1.37358	0.41885	-1.576	-2.07163	0.78617
cysteine	glutamic acid	threonine	-2.65592	-3.26579	0.45021	-2.76392	-4.44234	0.84139
cysteine	glutamic acid	valine	NA	NA	NA	NA	NA	NA
cysteine	glutamic acid	tryptophan	-9.63687	-14.61909	0.4076	-9.89146	-18.66661	0.77762
cysteine	glutamic acid	tyrosine	-2.07417	-2.31969	0.45592	-2.16996	-3.25698	0.84379
cysteine	phenylalanine	glycine	-0.67181	-1.34789	0.55423	-0.77748	-2.15339	0.87522
cysteine	phenylalanine	histidine	0.45008	-0.57046	0.20477	0.33651	-1.27051	0.74675
cysteine	phenylalanine	isoleucine	-6.65521	-5.49422	0.33801	-6.71874	-6.86206	0.75591
cysteine	phenylalanine	lysine	-1.41973	-1.86618	0.50199	-1.52013	-2.74197	0.86281
cysteine	phenylalanine	leucine	-6.65521	-5.49422	0.33801	-6.71874	-6.86206	0.75591
cysteine	phenylalanine	methionine	3.81574	1.76185	0.12996	3.67847	1.37812	0.26912
cysteine	phenylalanine	asparagine	-0.11087	-0.95917	0.49367	-0.22048	-1.71195	0.85398
cysteine	phenylalanine	proline	-2.07417	-2.31969	0.45592	-2.16996	-3.25698	0.84379
cysteine	phenylalanine	glutamine	-0.41291	-1.16848	0.54975	-0.5204	-1.94965	0.87126
cysteine	phenylalanine	arginine	-0.11087	-0.95917	0.49367	-0.22048	-1.71195	0.85398
cysteine	phenylalanine	serine	-1.41973	-1.86618	0.50199	-1.52013	-2.74197	0.86281
cysteine	phenylalanine	threonine	-2.46683	-2.59179	0.43433	-2.55985	-3.56599	0.83244
cysteine	phenylalanine	valine	-4.03747	-3.6802	0.3793	-4.11943	-4.80202	0.79479
cysteine	phenylalanine	tryptophan	1.57196	0.20698	0.0096	1.4505	-0.38763	0.10663
cysteine	phenylalanine	tyrosine	NA	NA	NA	NA	NA	NA
cysteine	glycine	histidine	NA	NA	NA	NA	NA	NA
cysteine	glycine	isoleucine	-1.71048	0.10423	0.00377	-1.74359	-0.06059	0.00128
cysteine	glycine	lysine	-1.71048	0.10423	0.00377	-1.74359	-0.06059	0.00128
cysteine	glycine	leucine	-1.71048	0.10423	0.00377	-1.74359	-0.06059	0.00128
cysteine	glycine	methionine	-1.71048	0.10423	0.00377	-1.74359	-0.06059	0.00128
cysteine	glycine	asparagine	NA	NA	NA	NA	NA	NA
cysteine	glycine	proline	-1.10459	-0.74284	0.25208	-1.18002	-1.28139	0.58406
cysteine	glycine	glutamine	0.1072	-2.43699	0.69368	-0.05289	-3.72298	0.9195
cysteine	glycine	arginine	-2.61933	1.37484	0.21572	-2.58894	1.7706	0.29388
cysteine	glycine	serine	-1.71048	0.10423	0.00377	-1.74359	-0.06059	0.00128
cysteine	glycine	threonine	-1.71048	0.10423	0.00377	-1.74359	-0.06059	0.00128
cysteine	glycine	valine	-1.71048	0.10423	0.00377	-1.74359	-0.06059	0.00128
cysteine	glycine	tryptophan	-0.15247	-2.07395	0.67998	-0.29442	-3.19978	0.92587
cysteine	glycine	tyrosine	-0.67181	-1.34789	0.55423	-0.77748	-2.15339	0.87522
cysteine	histidine	isoleucine	-0.78335	1.15394	0.19385	-0.81075	1.21468	0.2496
cysteine	histidine	lysine	-2.14661	3.05986	0.37202	-2.07877	3.96147	0.52436
cysteine	histidine	leucine	-0.78335	1.15394	0.19385	-0.81075	1.21468	0.2496
cysteine	histidine	methionine	-0.32893	0.51864	0.07314	-0.38807	0.29908	0.03518
cysteine	histidine	asparagine	NA	NA	NA	NA	NA	NA
cysteine	histidine	proline	-0.32893	0.51864	0.07314	-0.38807	0.29908	0.03518
cysteine	histidine	glutamine	-2.14661	3.05986	0.37202	-2.07877	3.96147	0.52436
cysteine	histidine	arginine	2.39759	-3.29319	0.7201	2.14797	-5.1945	0.86989
cysteine	histidine	serine	-2.14661	3.05986	0.37202	-2.07877	3.96147	0.52436
cysteine	histidine	threonine	-1.23777	1.78925	0.27803	-1.23342	2.13028	0.39127
cysteine	histidine	valine	-0.93482	1.36571	0.22591	-0.95164	1.51988	0.30599
cysteine	histidine	tryptophan	0.70975	-0.93349	0.47294	0.57804	-1.79371	0.90662
cysteine	histidine	tyrosine	0.45008	-0.57046	0.20477	0.33651	-1.27051	0.74675
cysteine	isoleucine	lysine	-1.71048	0.10423	0.00377	-1.74359	-0.06059	0.00128
cysteine	isoleucine	leucine	NA	NA	NA	NA	NA	NA
cysteine	isoleucine	methionine	-1.71048	0.10423	0.00377	-1.74359	-0.06059	0.00128
cysteine	isoleucine	asparagine	-1.24692	0.62909	0.09706	-1.27717	0.57704	0.08702
cysteine	isoleucine	proline	1.99806	4.30307	0.32428	1.98777	5.04051	0.60569
cysteine	isoleucine	glutamine	-1.18069	0.70407	0.11321	-1.21054	0.66814	0.11006
cysteine	isoleucine	arginine	-1.50446	0.3375	0.03543	-1.53629	0.2228	0.01575
cysteine	isoleucine	serine	-1.71048	0.10423	0.00377	-1.74359	-0.06059	0.00128
cysteine	isoleucine	threonine	-1.71048	0.10423	0.00377	-1.74359	-0.06059	0.00128
cysteine	isoleucine	valine	-1.71048	0.10423	0.00377	-1.74359	-0.06059	0.00128
cysteine	isoleucine	tryptophan	20.54076	25.29725	0.3443	20.64457	30.54601	0.71065
cysteine	isoleucine	tyrosine	-6.65521	-5.49422	0.33801	-6.71874	-6.86206	0.75591
cysteine	lysine	leucine	-1.71048	0.10423	0.00377	-1.74359	-0.06059	0.00128
cysteine	lysine	methionine	-1.71048	0.10423	0.00377	-1.74359	-0.06059	0.00128
cysteine	lysine	asparagine	-1.92855	1.58205	0.25625	-1.91118	1.95044	0.34524
cysteine	lysine	proline	-1.49242	-1.37358	0.41885	-1.576	-2.07163	0.78617
cysteine	lysine	glutamine	-2.14661	3.05986	0.37202	-2.07877	3.96147	0.52436
cysteine	lysine	arginine	-1.78317	0.59684	0.08421	-1.79945	0.60975	0.08476
cysteine	lysine	serine	NA	NA	NA	NA	NA	NA
cysteine	lysine	threonine	-1.71048	0.10423	0.00377	-1.74359	-0.06059	0.00128
cysteine	lysine	valine	-1.71048	0.10423	0.00377	-1.74359	-0.06059	0.00128
cysteine	lysine	tryptophan	-1.18713	-3.44252	0.56221	-1.34137	-4.88707	0.87941
cysteine	lysine	tyrosine	-1.41973	-1.86618	0.50199	-1.52013	-2.74197	0.86281
cysteine	leucine	methionine	-1.71048	0.10423	0.00377	-1.74359	-0.06059	0.00128
cysteine	leucine	asparagine	-1.24692	0.62909	0.09706	-1.27717	0.57704	0.08702
cysteine	leucine	proline	1.99806	4.30307	0.32428	1.98777	5.04051	0.60569
cysteine	leucine	glutamine	-1.18069	0.70407	0.11321	-1.21054	0.66814	0.11006
cysteine	leucine	arginine	-1.50446	0.3375	0.03543	-1.53629	0.2228	0.01575
cysteine	leucine	serine	-1.71048	0.10423	0.00377	-1.74359	-0.06059	0.00128
cysteine	leucine	threonine	-1.71048	0.10423	0.00377	-1.74359	-0.06059	0.00128
cysteine	leucine	valine	-1.71048	0.10423	0.00377	-1.74359	-0.06059	0.00128
cysteine	leucine	tryptophan	20.54076	25.29725	0.3443	20.64457	30.54601	0.71065
cysteine	leucine	tyrosine	-6.65521	-5.49422	0.33801	-6.71874	-6.86206	0.75591
cysteine	methionine	asparagine	-1.01971	0.31144	0.03336	-1.06583	0.11925	0.00549
cysteine	methionine	proline	-0.32893	0.51864	0.07314	-0.38807	0.29908	0.03518
cysteine	methionine	glutamine	-1.01971	0.31144	0.03336	-1.06583	0.11925	0.00549
cysteine	methionine	arginine	-1.3651	0.20783	0.01542	-1.40471	0.02933	0.00032
cysteine	methionine	serine	-1.71048	0.10423	0.00377	-1.74359	-0.06059	0.00128
cysteine	methionine	threonine	-1.71048	0.10423	0.00377	-1.74359	-0.06059	0.00128
cysteine	methionine	valine	-1.71048	0.10423	0.00377	-1.74359	-0.06059	0.00128
cysteine	methionine	tryptophan	2.43418	1.34745	0.12804	2.32295	1.01844	0.22355
cysteine	methionine	tyrosine	3.81574	1.76185	0.12996	3.67847	1.37812	0.26912
cysteine	asparagine	proline	-0.71676	-0.1121	0.00657	-0.78405	-0.49115	0.13116
cysteine	asparagine	glutamine	-1.01971	0.31144	0.03336	-1.06583	0.11925	0.00549
cysteine	asparagine	arginine	-0.11087	-0.95917	0.49367	-0.22048	-1.71195	0.85398
cysteine	asparagine	serine	-1.92855	1.58205	0.25625	-1.91118	1.95044	0.34524
cysteine	asparagine	threonine	-1.47413	0.94674	0.15975	-1.48851	1.03484	0.18972
cysteine	asparagine	valine	-1.32265	0.73497	0.11877	-1.34761	0.72964	0.12188
cysteine	asparagine	tryptophan	0.27864	-1.50372	0.70741	0.14181	-2.49675	0.9399
cysteine	asparagine	tyrosine	-0.11087	-0.95917	0.49367	-0.22048	-1.71195	0.85398
cysteine	proline	glutamine	-0.79433	-0.23825	0.03144	-0.86324	-0.6492	0.22187
cysteine	proline	arginine	-0.82757	-0.29231	0.04789	-0.89718	-0.71693	0.26414
cysteine	proline	serine	-1.49242	-1.37358	0.41885	-1.576	-2.07163	0.78617
cysteine	proline	threonine	-2.65592	-3.26579	0.45021	-2.76392	-4.44234	0.84139
cysteine	proline	valine	NA	NA	NA	NA	NA	NA
cysteine	proline	tryptophan	-9.63687	-14.61909	0.4076	-9.89146	-18.66661	0.77762
cysteine	proline	tyrosine	-2.07417	-2.31969	0.45592	-2.16996	-3.25698	0.84379
cysteine	glutamine	arginine	-0.73797	-0.37568	0.08281	-0.8126	-0.84131	0.35816
cysteine	glutamine	serine	-2.14661	3.05986	0.37202	-2.07877	3.96147	0.52436
cysteine	glutamine	threonine	-1.39534	1.22758	0.20854	-1.40348	1.39999	0.26935
cysteine	glutamine	valine	-1.24509	0.86112	0.14464	-1.26842	0.88769	0.16179
cysteine	glutamine	tryptophan	-0.08062	-1.97892	0.68936	-0.22172	-3.08261	0.92911
cysteine	glutamine	tyrosine	-0.41291	-1.16848	0.54975	-0.5204	-1.94965	0.87126
cysteine	arginine	serine	-1.78317	0.59684	0.08421	-1.79945	0.60975	0.08476
cysteine	arginine	threonine	-1.61594	0.44124	0.05421	-1.64156	0.37758	0.03966
cysteine	arginine	valine	-1.54427	0.37455	0.04194	-1.57389	0.27808	0.02341
cysteine	arginine	tryptophan	0.35947	-1.3968	0.69499	0.2236	-2.36493	0.93968
cysteine	arginine	tyrosine	-0.11087	-0.95917	0.49367	-0.22048	-1.71195	0.85398
cysteine	serine	threonine	-1.71048	0.10423	0.00377	-1.74359	-0.06059	0.00128
cysteine	serine	valine	-1.71048	0.10423	0.00377	-1.74359	-0.06059	0.00128
cysteine	serine	tryptophan	-1.18713	-3.44252	0.56221	-1.34137	-4.88707	0.87942
cysteine	serine	tyrosine	-1.41973	-1.86618	0.50199	-1.52013	-2.74197	0.86281
cysteine	threonine	valine	-1.71048	0.10423	0.00377	-1.74359	-0.06059	0.00128
cysteine	threonine	tryptophan	-3.60135	-6.63582	0.46219	-3.78425	-8.82408	0.82138
cysteine	threonine	tyrosine	-2.46683	-2.59179	0.43433	-2.55985	-3.56599	0.83244
cysteine	valine	tryptophan	-15.6724	-22.60236	0.39256	-15.99866	-28.50913	0.76352
cysteine	valine	tyrosine	-4.03747	-3.6802	0.3793	-4.11943	-4.80202	0.79479
cysteine	tryptophan	tyrosine	1.57196	0.20698	0.0096	1.4505	-0.38763	0.10663
aspartic acid	glutamic acid	methionine	-0.32893	0.51864	0.07314	-0.38807	0.29908	0.03518
aspartic acid	phenylalanine	methionine	-0.95558	-1.51495	0.53566	-1.0654	-2.43102	0.88128
aspartic acid	glycine	methionine	-0.85114	-1.17602	0.47136	-0.95251	-1.97601	0.82959
aspartic acid	histidine	methionine	-0.32893	0.51864	0.07314	-0.38807	0.29908	0.03518
aspartic acid	isoleucine	methionine	0.19328	2.21329	0.28961	0.17636	2.57417	0.49329
aspartic acid	lysine	methionine	-1.37335	-2.87067	0.56123	-1.51695	-4.2511	0.90697
aspartic acid	leucine	methionine	0.19328	2.21329	0.28961	0.17636	2.57417	0.49329
aspartic acid	methionine	asparagine	-0.59004	-0.32869	0.06194	-0.67029	-0.83846	0.35279
aspartic acid	methionine	proline	-0.32893	0.51864	0.07314	-0.38807	0.29908	0.03518
aspartic acid	methionine	glutamine	-0.67707	-0.61113	0.2082	-0.76437	-1.21764	0.58494
aspartic acid	methionine	arginine	-0.64226	-0.49815	0.14324	-0.72674	-1.06597	0.4996
aspartic acid	methionine	serine	-1.37335	-2.87067	0.56123	-1.51695	-4.2511	0.90697
aspartic acid	methionine	threonine	NA	NA	NA	NA	NA	NA
aspartic acid	methionine	valine	0.71549	3.90794	0.35812	0.7408	4.84926	0.62912
aspartic acid	methionine	tryptophan	-1.72149	-4.00044	0.54328	-1.89324	-5.76782	0.89132
aspartic acid	methionine	tyrosine	-0.95558	-1.51495	0.53566	-1.0654	-2.43102	0.88128
glutamic acid	phenylalanine	methionine	-2.14841	-2.33415	0.46937	-2.25136	-3.38331	0.87132
glutamic acid	glycine	methionine	-1.13759	-0.74927	0.25146	-1.2162	-1.33754	0.59751
glutamic acid	histidine	methionine	-0.32893	0.51864	0.07314	-0.38807	0.29908	0.03518
glutamic acid	isoleucine	methionine	2.09705	4.32235	0.33528	2.09631	5.20894	0.64515
glutamic acid	lysine	methionine	-1.54192	-1.38322	0.42596	-1.63027	-2.15584	0.8049
glutamic acid	leucine	methionine	2.09705	4.32235	0.33528	2.09631	5.20894	0.64515
glutamic acid	methionine	asparagine	-0.73326	-0.11531	0.00678	-0.80214	-0.51922	0.14065
glutamic acid	methionine	proline	NA	NA	NA	NA	NA	NA
glutamic acid	methionine	glutamine	-0.81413	-0.2421	0.03157	-0.88495	-0.68289	0.23363
glutamic acid	methionine	arginine	-0.84878	-0.29644	0.04787	-0.92044	-0.75303	0.2765
glutamic acid	methionine	serine	-1.54192	-1.38322	0.42596	-1.63027	-2.15584	0.8049
glutamic acid	methionine	threonine	-2.75491	-3.28507	0.46524	-2.87246	-4.61077	0.87372
glutamic acid	methionine	valine	NA	NA	NA	NA	NA	NA
glutamic acid	methionine	tryptophan	-10.03285	-14.6962	0.42255	-10.32561	-19.34035	0.81755
glutamic acid	methionine	tyrosine	-2.14841	-2.33415	0.46937	-2.25136	-3.38331	0.87132
phenylalanine	glycine	methionine	-0.72838	-1.3589	0.53619	-0.8395	-2.24964	0.87609
phenylalanine	histidine	methionine	0.40765	-0.57872	0.17607	0.28999	-1.3427	0.70728
phenylalanine	isoleucine	methionine	-6.7872	-5.51992	0.35198	-6.86345	-7.08664	0.79796
phenylalanine	lysine	methionine	-1.48573	-1.87904	0.50908	-1.59249	-2.85426	0.88145
phenylalanine	leucine	methionine	-6.7872	-5.51992	0.35198	-6.86345	-7.08664	0.79796
phenylalanine	methionine	asparagine	-0.16036	-0.96881	0.443	-0.27475	-1.79617	0.83425
phenylalanine	methionine	proline	-2.14841	-2.33415	0.46937	-2.25136	-3.38331	0.87132
phenylalanine	methionine	glutamine	-0.46622	-1.17886	0.51575	-0.57885	-2.04034	0.86335
phenylalanine	methionine	arginine	-0.16036	-0.96881	0.443	-0.27475	-1.79617	0.83425
phenylalanine	methionine	serine	-1.48573	-1.87904	0.50908	-1.59249	-2.85426	0.88145
phenylalanine	methionine	threonine	-2.54602	-2.60721	0.44912	-2.64669	-3.70074	0.86349
phenylalanine	methionine	valine	-4.13646	-3.69948	0.39466	-4.22797	-4.97045	0.83321
phenylalanine	methionine	tryptophan	1.54368	0.20147	0.00846	1.41948	-0.43576	0.11259
phenylalanine	methionine	tyrosine	NA	NA	NA	NA	NA	NA
glycine	histidine	methionine	NA	NA	NA	NA	NA	NA
glycine	isoleucine	methionine	-1.71048	0.10423	0.00377	-1.74359	-0.06059	0.00128
glycine	lysine	methionine	-1.71048	0.10423	0.00377	-1.74359	-0.06059	0.00128
glycine	leucine	methionine	-1.71048	0.10423	0.00377	-1.74359	-0.06059	0.00128
glycine	methionine	asparagine	NA	NA	NA	NA	NA	NA
glycine	methionine	proline	-1.13759	-0.74927	0.25146	-1.2162	-1.33754	0.59751
glycine	methionine	glutamine	0.0082	-2.45626	0.66012	-0.16143	-3.89142	0.92159
glycine	methionine	arginine	-2.56983	1.38448	0.21352	-2.53467	1.85482	0.31565
glycine	methionine	serine	-1.71048	0.10423	0.00377	-1.74359	-0.06059	0.00128
glycine	methionine	threonine	-1.71048	0.10423	0.00377	-1.74359	-0.06059	0.00128
glycine	methionine	valine	-1.71048	0.10423	0.00377	-1.74359	-0.06059	0.00128
glycine	methionine	tryptophan	-0.23732	-2.09048	0.64849	-0.38745	-3.34416	0.92629
glycine	methionine	tyrosine	-0.72838	-1.3589	0.53619	-0.8395	-2.24964	0.87609
histidine	isoleucine	methionine	-0.7586	1.15876	0.19744	-0.78361	1.25679	0.26812
histidine	lysine	methionine	-2.04762	3.07914	0.37333	-1.97023	4.12991	0.55452
histidine	leucine	methionine	-0.7586	1.15876	0.19744	-0.78361	1.25679	0.26812
histidine	methionine	asparagine	NA	NA	NA	NA	NA	NA
histidine	methionine	proline	-0.32893	0.51864	0.07314	-0.38807	0.29908	0.03518
histidine	methionine	glutamine	-2.04762	3.07914	0.37333	-1.97023	4.12991	0.55452
histidine	methionine	arginine	2.2491	-3.32211	0.64034	1.98516	-5.44715	0.86442
histidine	methionine	serine	-2.04762	3.07914	0.37333	-1.97023	4.12991	0.55452
histidine	methionine	threonine	-1.18827	1.79889	0.28234	-1.17915	2.2145	0.41879
histidine	methionine	valine	-0.90182	1.37214	0.23007	-0.91546	1.57603	0.32872
histidine	methionine	tryptophan	0.65318	-0.9445	0.38542	0.51602	-1.88996	0.85774
histidine	methionine	tyrosine	0.40765	-0.57872	0.17607	0.28999	-1.3427	0.70728
isoleucine	lysine	methionine	-1.71048	0.10423	0.00377	-1.74359	-0.06059	0.00128
isoleucine	leucine	methionine	NA	NA	NA	NA	NA	NA
isoleucine	methionine	asparagine	-1.23454	0.63149	0.09807	-1.2636	0.5981	0.09382
isoleucine	methionine	proline	2.09705	4.32235	0.33528	2.09631	5.20894	0.64515
isoleucine	methionine	glutamine	-1.16655	0.70682	0.11453	-1.19503	0.6922	0.11858
isoleucine	methionine	arginine	-1.49896	0.33857	0.03564	-1.53026	0.23216	0.01713
isoleucine	methionine	serine	-1.71048	0.10423	0.00377	-1.74359	-0.06059	0.00128
isoleucine	methionine	threonine	-1.71048	0.10423	0.00377	-1.74359	-0.06059	0.00128
isoleucine	methionine	valine	-1.71048	0.10423	0.00377	-1.74359	-0.06059	0.00128
isoleucine	methionine	tryptophan	21.13472	25.41292	0.35754	21.29581	31.55663	0.7537
isoleucine	methionine	tyrosine	-6.7872	-5.51992	0.35198	-6.86345	-7.08664	0.79796
lysine	leucine	methionine	-1.71048	0.10423	0.00377	-1.74359	-0.06059	0.00128
lysine	methionine	asparagine	-1.87905	1.59168	0.25725	-1.85691	2.03466	0.36994
lysine	methionine	proline	-1.54192	-1.38322	0.42596	-1.63027	-2.15584	0.8049
lysine	methionine	glutamine	-2.04762	3.07914	0.37333	-1.97023	4.12991	0.55452
lysine	methionine	arginine	-1.76667	0.60005	0.08473	-1.78136	0.63782	0.09268
lysine	methionine	serine	NA	NA	NA	NA	NA	NA
lysine	methionine	threonine	-1.71048	0.10423	0.00377	-1.74359	-0.06059	0.00128
lysine	methionine	valine	-1.71048	0.10423	0.00377	-1.74359	-0.06059	0.00128
lysine	methionine	tryptophan	-1.30593	-3.46565	0.56755	-1.47162	-5.0892	0.9014
lysine	methionine	tyrosine	-1.48573	-1.87904	0.50908	-1.59249	-2.85426	0.88145
leucine	methionine	asparagine	-1.23454	0.63149	0.09807	-1.2636	0.5981	0.09382
leucine	methionine	proline	2.09705	4.32235	0.33528	2.09631	5.20894	0.64515
leucine	methionine	glutamine	-1.16655	0.70682	0.11453	-1.19503	0.6922	0.11858
leucine	methionine	arginine	-1.49896	0.33857	0.03564	-1.53026	0.23216	0.01713
leucine	methionine	serine	-1.71048	0.10423	0.00377	-1.74359	-0.06059	0.00128
leucine	methionine	threonine	-1.71048	0.10423	0.00377	-1.74359	-0.06059	0.00128
leucine	methionine	valine	-1.71048	0.10423	0.00377	-1.74359	-0.06059	0.00128
leucine	methionine	tryptophan	21.13472	25.41292	0.35754	21.29581	31.55663	0.7537
leucine	methionine	tyrosine	-6.7872	-5.51992	0.35198	-6.86345	-7.08664	0.79796
methionine	asparagine	proline	-0.73326	-0.11531	0.00678	-0.80214	-0.51923	0.14065
methionine	asparagine	glutamine	-1.01971	0.31144	0.03336	-1.06583	0.11925	0.00549
methionine	asparagine	arginine	-0.16036	-0.96881	0.443	-0.27475	-1.79617	0.83426
methionine	asparagine	serine	-1.87905	1.59168	0.25725	-1.85691	2.03466	0.36994
methionine	asparagine	threonine	-1.44938	0.95156	0.16143	-1.46137	1.07695	0.20512
methionine	asparagine	valine	-1.30616	0.73818	0.12009	-1.32952	0.75772	0.13174
methionine	asparagine	tryptophan	0.20793	-1.51749	0.62855	0.06428	-2.61706	0.92057
methionine	asparagine	tyrosine	-0.16036	-0.96881	0.443	-0.27475	-1.79617	0.83425
methionine	proline	glutamine	-0.81413	-0.2421	0.03157	-0.88495	-0.68289	0.23363
methionine	proline	arginine	-0.84878	-0.29644	0.04787	-0.92044	-0.75303	0.2765
methionine	proline	serine	-1.54192	-1.38322	0.42596	-1.63027	-2.15584	0.8049
methionine	proline	threonine	-2.75491	-3.28507	0.46524	-2.87246	-4.61077	0.87372
methionine	proline	valine	NA	NA	NA	NA	NA	NA
methionine	proline	tryptophan	-10.03285	-14.6962	0.42255	-10.32561	-19.34035	0.81755
methionine	proline	tyrosine	-2.14841	-2.33415	0.46937	-2.25136	-3.38331	0.87132
methionine	glutamine	arginine	-0.76274	-0.38049	0.08164	-0.83973	-0.88342	0.36978
methionine	glutamine	serine	-2.04762	3.07914	0.37333	-1.97023	4.12991	0.55452
methionine	glutamine	threonine	-1.36234	1.234	0.21112	-1.3673	1.45613	0.29005
methionine	glutamine	valine	-1.22529	0.86498	0.14648	-1.24671	0.92138	0.17463
methionine	glutamine	tryptophan	-0.16312	-1.99498	0.65176	-0.31217	-3.22297	0.9269
methionine	glutamine	tyrosine	-0.46622	-1.17886	0.51575	-0.57885	-2.04034	0.86335
methionine	arginine	serine	-1.76667	0.60005	0.08473	-1.78136	0.63782	0.09268
methionine	arginine	threonine	-1.60604	0.44316	0.0546	-1.6307	0.39442	0.04336
methionine	arginine	valine	-1.5372	0.37593	0.04222	-1.56613	0.29011	0.02554
methionine	arginine	tryptophan	0.29141	-1.41006	0.60632	0.14898	-2.48073	0.91545
methionine	arginine	tyrosine	-0.16036	-0.96881	0.443	-0.27475	-1.79617	0.83425
methionine	serine	threonine	-1.71048	0.10423	0.00377	-1.74359	-0.06059	0.00128
methionine	serine	valine	-1.71048	0.10423	0.00377	-1.74359	-0.06059	0.00128
methionine	serine	tryptophan	-1.30593	-3.46565	0.56755	-1.47162	-5.0892	0.9014
methionine	serine	tyrosine	-1.48573	-1.87904	0.50908	-1.59249	-2.85426	0.88145
methionine	threonine	valine	-1.71048	0.10423	0.00377	-1.74359	-0.06059	0.00128
methionine	threonine	tryptophan	-3.79933	-6.67438	0.47652	-4.00133	-9.16095	0.85618
methionine	threonine	tyrosine	-2.54602	-2.60721	0.44912	-2.64669	-3.70074	0.86349
methionine	valine	tryptophan	-16.26636	-22.71803	0.40731	-16.6499	-29.51975	0.80452
methionine	valine	tyrosine	-4.13646	-3.69948	0.39466	-4.22797	-4.97045	0.83321
methionine	tryptophan	tyrosine	1.54368	0.20147	0.00846	1.41948	-0.43576	0.11259
