# Supplementary material for: Proteomic indicators of oxidation and hydration state in colorectal cancer
Source: PeerJ. 2016 Jul 20;4:e2238. doi: 10.7717/peerj.2238 (PMC4958012; doi:10.7717/peerj.2238)
Supplement: Supplemental Information 1 — This ZIP file contains the code and data files used in the present study [file peerj-04-2238-s001.zip › Dataset_S1/plot.R]

# plot.R: calculations for the manuscript
# Proteomic indicators of oxidation and hydration state in colorectal cancer
# by Jeffrey M. Dick
# last modified on 2016-06-11

# developed with R 3.2.4 and the following packages:
# CHNOSZ 1.0.7
# colorspace 1.2-6
# orddom 3.1
# xtable 1.8-2

# to make the figures, first source this file:
# > source("plot.R")
# then, run the following functions
# (add pdf=TRUE to generate PDF files):
# > baseline()
# > cancomp()         # updates compcan.Rdata
# > bugcomp()         # updates compcan.Rdata
# > bugstab()
# > affplot()
# > canstab()

# for table 1 (after all updates to compcan.Rdata):
# > mksummary()       # does calculations
# > xsummary()        # makes LaTeX table

# exploring different combinations of basis species:
# > AAbasis()                                       # AAbasis.csv
# > canstab(pdf=TRUE, basis="AA", SI=TRUE)          # Figure_S1.pdf
# > canstab(pdf=TRUE, basis="inorganic", SI=TRUE)   # Figure_S2.pdf
# > bugstab(pdf=TRUE, basis="inorganic")            # Figure_S3.pdf

### preprocessing functions

# These functions process the FASTA files of sequences of 
# human and microbial proteins to generate amino acid compositions
# that are provided in the supporting information
# (data/human.aa.csv and data/microbial.aa.csv).
# The FASTA files themselves are not included in the
# supporting information because of their large size.

prep.human <- function(suffix=c("", "_additional")) {
  for(s in suffix) {
    human <- readLines(paste0("data/human/UP000005640_9606", s, ".fasta.gz"))
    human.aa <- read.fasta(file="", lines=human)
    # remove the "_HUMAN" portion of the protein name
    human.aa$protein <- sapply(strsplit(human.aa$protein, "_"), "[", 1)
    human.aa$organism <- "HUMAN"
    write.csv(human.aa, paste0("data/human", s, ".aa.csv"), row.names=FALSE, quote=FALSE)
  }
}

prep.microbial <- function() {
  files <- dir("data/microbial", "fasta")
  microbial.aa <- lapply(files, function(file) {
    aa <- read.fasta(paste0("data/microbial/", file))
    aacomp <- data.frame(t(sapply(aa[, 5:25], mean)))
    aahead <- data.frame(protein="mean", organism=gsub(".fasta", "", file), ref=NA, abbrv=NA, stringsAsFactors=FALSE)
    return(cbind(aahead, aacomp))
  })
  microbial.aa <- do.call(rbind, microbial.aa)
  write.csv(microbial.aa, "data/microbial.aa.csv", row.names=FALSE, quote=FALSE)
}

### end preprocessing functions

# load CHNOSZ and initialize database
require(CHNOSZ)
data(thermo)
# HCL-based diverging palette
require(colorspace)
#dcol <- diverge_hcl(5)
dcol <- diverge_hcl(5, c = 100, l = c(50, 90), power = 1)
blue <- dcol[1]
lightblue <- dcol[2]
neutral <- dcol[3]
lightred <- dcol[4]
red <- dcol[5]

# the temperature used for all thermodynamic calculations (degrees C)
T <- 37

# text for figure labels
nH2Olab <- expression(bar(italic(n))[H[2]*O])
ZClab <- expression(italic(Z)[C])
logfO2lab <- expression(log*italic("f")[O[2]*group("(", italic("g"), ")")])
logaH2Olab <- expression(log*italic("a")[H[2]*O*group("(", italic("liq"), ")")])

# the studies that provide human and microbial data
datasets <- list(
  human = c("WTK+08", "AKP+10_CRC", "AKP+10_CIN", "AKP+10_MIN", "JKMF10", "XZC+10_I", "XZC+10_II", "ZYS+10",
            "BPV+11_adenoma", "BPV+11_stage.I", "BPV+11_stage.II", "BPV+11_stage.III", "BPV+11_stage.IV",
            "JCF+11", "MRK+11_AD.NC", "MRK+11_AC.AD", "MRK+11_AC.NC",
            "KKL+12", "KYK+12", "WOD+12", "YLZ+12",
            "MCZ+13", "KWA+14", "UNS+14", "WKP+14",
            "STK+15", "WDO+15_A.N", "WDO+15_C.A", "WDO+15_C.N",
            "LPL+16_ACP", "LPL+16_CIS", "LPL+16_ICC", "PHL+16_AD", "PHL+16_CIS", "PHL+16_ICC"
            ),
  microbial = c("WCQ+12", "ZTV+14", "CTB+14", "FLJ+15")
)

# which ones we use for the figures in the paper
plotcomp <- c("KWA+14", "WKP+14", "WDO+15_A.N")
plotstab <- c("JKMF10", "UNS+14", "WKP+14",
              "MRK+11_AD.NC", "MRK+11_AC.AD", "MRK+11_AC.NC",
              "JCF+11", "KWA+14"
              )

# environment where we'll store results of compositional calculations
if(!exists("compcan")) {
  compcan <- new.env()
  if(file.exists("compcan.Rdata")) load("compcan.Rdata", compcan)
}

# setup basis species
setbasis <- function(basis="AA") {
  if(length(basis) > 1) {
    basis(basis)
    # set log activities of some basis species (i.e. amino acids) to -4
    for(base in basis) if(!base %in% c("H2O", "oxygen")) basis(info(info(base))$formula, -4)
  } else if(basis=="AA") {
    # amino acids (basis set II)
    basis(c("cysteine", "glutamic acid", "glutamine", "H2O", "oxygen"))
    basis("C3H7NO2S", -4)
    basis("C5H9NO4", -4)
    basis("C5H10N2O3", -4)
  } else if(basis=="inorganic") {
    # inorganic species (basis set I)
    basis(c("CO2", "H2O", "NH3", "H2S", "oxygen"))
    basis(c("CO2", "NH3", "H2S"), c(-3, -4, -7))
  } else stop(paste("undefined basis setting:", basis))
}

# function to read protein data and calculate compositional parameters 20150621
protcomp <- function(uniprot=NULL, ip=NULL, basis="inorganic") {
  if(is.null(ip)) {
    if(length(uniprot)==1 & isTRUE(substr(uniprot[1], 1, 5)=="PRJNA")) {
      # get amino acid compositions from microbial protein sequences
      microbial.aa <- read.csv("data/microbial.aa.csv", as.is=TRUE)
      # 'uniprot' here is the bioproject name, stored in the organism column
      aa <- microbial.aa[microbial.aa$organism==uniprot, ]
    } else {
      # get amino acid compositions of human proteins
      aa <- read.csv("data/human.aa.csv", as.is=TRUE)
      add <- read.csv("data/human_additional.aa.csv", as.is=TRUE)
      # append human2.aa.csv (some proteins missing from human.aa.csv)
      aa2 <- read.csv("data/human2.aa.csv", as.is=TRUE)
      aa <- rbind(aa, add, aa2)
      if(!is.null(uniprot)) {
        # remove "-1" suffix for isoform 1
        uniprot <- gsub("-1$", "", uniprot)
        # convert old to new uniprot IDs
        up <- read.csv("data/uniprot.csv", as.is=TRUE)
        iold <- match(uniprot, up$old)
        uniprot[!is.na(iold)] <- up$new[na.omit(iold)]
        if(any(!is.na(iold))) print(paste("protcomp: updating", sum(!is.na(iold)), "UniProt IDs"))
        # find the proteins listed in 'uniprot'
        alluni <- sapply(strsplit(aa$protein, "|", fixed=TRUE), "[", 2)
        iuni <- match(uniprot, alluni)
        # stop with error if any are not found
        if(any(is.na(iuni))) stop(paste("uniprot IDs not found:", paste(uniprot[is.na(iuni)], collapse=" ")))
        # warn if any are duplicated
        if(any(duplicated(iuni))) warning("some uniprot IDs are duplicated", immediate.=TRUE)
        aa <- aa[iuni, ]
      } else {
        # amino acid compositions of all proteins
        print("protcomp: geting amino acid compositions of all proteins in data file")
      }
    }
  } else {
    # ip is given, for pre-loaded proteins, used by canstab()
    aa <- ip
  }
  # protein formula, average oxidation state of carbon
  protein.formula <- protein.formula(aa)
  ZC <- ZC(protein.formula)
  # basis species in protein, protein length, basis species in residue
  setbasis(basis)
  protein.basis <- protein.basis(aa)
  protein.length <- protein.length(aa)
  residue.basis <- protein.basis / protein.length
  # residue formula
  residue.formula <- protein.formula / protein.length
  # return data
  out <- list(protein.formula=protein.formula, ZC=ZC, protein.basis=protein.basis,
    protein.length=protein.length, residue.basis=residue.basis, residue.formula=residue.formula, aa=aa)
  return(out)
}

# function to get known UniProt IDs 20160415
# e.g. knownid(c("P61247;Q6NXR8", "A2RUM7;P46777;P60174", "XXX")) == 
#      list(c("P61247", NA), c(NA, "P46777", "P60174"), c(NA))
knownid <- function(ids) {
  # the IDs separated into a list
  id.list <- strsplit(ids, ";")
  # the list of IDs as a vector
  id <- unlist(id.list)
  # find matching entries in human.aa.csv and human2.aa.csv
  aa <- read.csv("data/human.aa.csv", as.is=TRUE)
  add <- read.csv("data/human_additional.aa.csv", as.is=TRUE)
  aa2 <- read.csv("data/human2.aa.csv", as.is=TRUE)
  aa <- rbind(aa, add, aa2)
  knownids <- sapply(strsplit(aa$protein, "|", fixed=TRUE), "[", 2)
  # also look in uniprot.csv (old to new ID mapping)
  up <- read.csv("data/uniprot.csv", as.is=TRUE)
  knownids <- c(knownids, up$old)
  iknown <- match(id, knownids)
  knownid <- id[iknown > 1]
  # get the IDs back into list form
  knownid <- relist(knownid, id.list)
  return(knownid)
}

remove.entries <- function(dat, irm, dataset, description) {
  if(sum(irm) > 0) {
    dat <- dat[!irm, ]
    print(paste0(dataset, ": dropping ", sum(irm), " ", description, " proteins"))
  }
  return(dat)
}

get.pdat <- function(dataset=NULL, basis="AA") {
  # get study and stage/condition
  study <- strsplit(dataset, "_")[[1]][1]
  stage <- strsplit(dataset, "_")[[1]][2]
  if(study=="JKMF10") {
    # 20150520 up- and down-regulated CRC-associated proteins reported in 4 or more studies, from Jimenez et al., 2010
    title <- "serum biomarkers up / down"
    print(paste0("pdat.CRC: ", title, " [", dataset, "]"))
    dat <- read.csv("data/cancer/JKMF10.csv", as.is=TRUE)
    # get compositional features
    ps <- protcomp(dat$Uniprot.ID, basis=basis)
    upcan <- dat$Change=="UP"
    names <- dat$Gene.name
  } else if(study=="KWA+14") {
    # 20150908 chromatin-binding fraction, Knol et al., 2014
    dat <- read.csv("data/cancer/KWA+14.csv", as.is=TRUE)
    title <- "chromatin-binding C / A"
    print(paste0("pdat.CRC: ", title, " [", dataset, "]"))
    ps <- protcomp(dat$Entry, basis=basis)
    upcan <- dat$Fold.change > 0 | dat$Only.in == "CRC"
    upcan[is.na(upcan)] <- FALSE
    names <- dat$Symbol
  } else if(study=="STK+15") {
    # 20151004 CRC membrane-enriched proteome, Sethi et al., 2015
    dat <- read.csv("data/cancer/STK+15.csv", as.is=TRUE)
    title <- "membrane enriched T / N"
    print(paste0("pdat.CRC: ", title, " [", dataset, "]"))
    # drop uncharacterized proteins
    dat <- remove.entries(dat, is.na(dat$uniprot), dataset, "missing")
    # take out one that is listed as both up and down
    dat <- remove.entries(dat, dat$uniprot=="Q9NZM1", dataset, "conflicting")
    ps <- protcomp(dat$uniprot, basis=basis)
    upcan <- dat$invratio > 1
    names <- dat$gene
  } else if(study=="UNS+14") {
    # 20151005 epithelial cell signature, Uzozie et al., 2014
    dat <- read.csv("data/cancer/UNS+14.csv", as.is=TRUE)
    title <- "epithelial adenoma / normal"
    print(paste0("pdat.CRC: ", title, " [", dataset, "]"))
    # remove duplicated IDs
    dat <- remove.entries(dat, duplicated(dat$uniprot), dataset, "duplicated")
    ps <- protcomp(dat$uniprot, basis=basis)
    upcan <- dat$log2_fold > 0
    names <- dat$Gene
  } else if(study=="BPV+11") {
    # 20160414 CRC Besson et al., 2015
    # BPV+11_adenoma, BPV+11_stage.I, BPV+11_stage.II, BPV+11_stage.III, BPV+11_stage.IV
    dat <- read.csv("data/cancer/BPV+11.csv", as.is=TRUE)
    title <- paste0(gsub("\\.", " ", stage), " / normal")
    print(paste0("pdat.CRC: ", title, " [", dataset, "]"))
    # keep signifcantly changed proteins for the cancer stage
    istage <- match(tolower(stage), tolower(colnames(dat)))
    dat <- dat[dat[, istage] != 1, ]
    ps <- protcomp(dat$Entry, basis=basis)
    upcan <- dat[, istage] > 1
  } else if(study=="WDO+15") {
    # 20160414 Wiśniewski et al., 2015
    # WDO+15_A.N, WDO+15_C.A, WDO+15_C.N
    dat <- read.csv("data/cancer/WDO+15.csv", as.is=TRUE)
    if(stage=="A.N") title <- "adenoma / normal"
    if(stage=="C.A") title <- "carcinoma / adenoma"
    if(stage=="C.N") title <- "carcinoma / normal"
    print(paste0("pdat.CRC: ", title, " [", dataset, "]"))
    # columns with the signficance and ratio
    isig <- grep(paste("Significant", stage, sep="."), colnames(dat), fixed=TRUE)
    irat <- grep(paste("ratio", stage, sep="."), colnames(dat), fixed=TRUE)
    # keep only the proteins marked with a significant change
    dat <- dat[dat[, isig]=="+", ]
    # list the known UniProt IDs and take the first (non-NA) match
    knownIDs <- knownid(dat$Majority.protein.IDs)
    ID <- sapply(sapply(knownIDs, na.omit), "[", 1)
    dat$Majority.protein.IDs <- ID
    # drop duplicated proteins
    dat <- remove.entries(dat, duplicated(dat$Majority.protein.IDs), dataset, "duplicated")
    ps <- protcomp(dat$Majority.protein.IDs, basis=basis)
    upcan <- dat[, irat] > 0
  } else if(study=="WOD+12") {
    # 20160418 CRC tumor tissue, Wiśniewski et al., 2012
    dat <- read.csv("data/cancer/WOD+12.csv", as.is=TRUE)
    title <- "T / N"
    print(paste0("pdat.CRC: ", title, " [", dataset, "]"))
    # drop missing UniProt IDs
    dat <- remove.entries(dat, is.na(dat$Uniprot), dataset, "missing")
    # list known UniProt IDs
    knownIDs <- knownid(dat$Uniprot)
    # take the first (non-NA) match
    ID <- sapply(sapply(knownIDs, na.omit), "[", 1)
    dat$Uniprot <- ID
    # drop duplicated UniProt IDs
    dat <- remove.entries(dat, duplicated(dat$Uniprot), dataset, "duplicated")
    ps <- protcomp(dat$Uniprot, basis=basis)
    upcan <- dat$Median.Ratio.C.N > 1
  } else if(study=="JCF+11") {
    # 20160422 tumor vs normal, Jankova et al., 2011
    dat <- read.csv("data/cancer/JCF+11.csv", as.is=TRUE)
    title <- "T / N"
    print(paste0("pdat.CRC: ", title, " [", dataset, "]"))
    ps <- protcomp(dat$Accession, basis=basis)
    upcan <- dat$Av..Fold.Change > 0
    names <- dat$Name
  } else if(study=="XZC+10") {
    # 20160426 stage I and II vs normal, Xie et al., 2010
    # XZC+10_I, XZC+10_II
    dat <- read.csv("data/cancer/XZC+10.csv", as.is=TRUE)
    title <- paste("stage", stage, "/ normal")
    print(paste0("pdat.CRC: ", title, " [", dataset, "]"))
    # use data for the specified stage
    icol <- grep(paste0("Log2.", stage, ".N"), colnames(dat))
    dat <- dat[!is.na(dat[, icol]), ]
    # drop missing proteins
    dat <- remove.entries(dat, is.na(dat$UniProt), dataset, "missing")
    # list known UniProt IDs
    knownIDs <- knownid(dat$UniProt)
    # take the first (non-NA) match
    ID <- sapply(sapply(knownIDs, na.omit), "[", 1)
    dat$UniProt <- ID
    # drop duplicated proteins
    dat <- remove.entries(dat, duplicated(dat$UniProt), dataset, "duplicated")
    ps <- protcomp(dat$UniProt, basis=basis)
    upcan <- dat[, icol] > 0
    names <- dat$Gene.Symbol
  } else if(study=="AKP+10") {
    # 20160427 adenoma ADE vs CRC, CIN, MIN, Albrethsen et al., 2010
    # AKP+10_CRC, AKP+10_CIN, AKP+10_MIN
    dat <- read.csv("data/cancer/AKP+10.csv", as.is=TRUE)
    title <- paste(stage, "nuclear matrix C / A")
    print(paste0("pdat.CRC: ", title, " [", dataset, "]"))
    # use the specified data set
    icol <- grep(paste0("Fold.Change.ADE.", stage), colnames(dat))
    dat <- dat[!is.na(dat[, icol]), ]
    # drop duplicated proteins
    dat <- remove.entries(dat, duplicated(dat$Entry), dataset, "duplicated")
    ps <- protcomp(dat$Entry, basis=basis)
    upcan <- dat[, icol] > 0
    names <- dat$Gene.Symbol
  } else if(study=="KKL+12") {
    # 20160428 poor / good prognosis, Kim et al., 2012
    dat <- read.csv("data/cancer/KKL+12.csv", as.is=TRUE)
    title <- "poor / good prognosis"
    print(paste0("pdat.CRC: ", title, " [", dataset, "]"))
    # drop missing proteins
    dat <- remove.entries(dat, is.na(dat$UniProt), dataset, "missing")
    # list known UniProt IDs
    knownIDs <- knownid(dat$UniProt)
    # take the first (non-NA) match
    ID <- sapply(sapply(knownIDs, na.omit), "[", 1)
    dat$UniProt <- ID
    # drop duplicated proteins
    dat <- remove.entries(dat, duplicated(dat$UniProt), dataset, "duplicated")
    ps <- protcomp(dat$UniProt, basis=basis)
    upcan <- dat$protein.ratio..G.P. < 1
  } else if(study=="WKP+14") {
    # 20160428 tissue secretome, de Wit et al., 2014
    dat <- read.csv("data/cancer/WKP+14.csv", as.is=TRUE)
    title <- "tissue secretome T / N"
    print(paste0("pdat.CRC: ", title, " [", dataset, "]"))
    ps <- protcomp(dat$Entry, basis=basis)
    upcan <- dat$Fold.change > 0
    names <- dat$Gene.Symbol
  } else if(study=="KYK+12") {
    # 20160428 MSS-type CRC, Kang et al., 2012
    dat <- read.csv("data/cancer/KYK+12.csv", as.is=TRUE)
    title <- "MSS-type T / N"
    print(paste0("pdat.CRC: ", title, " [", dataset, "]"))
    ps <- protcomp(dat$Entry, basis=basis)
    upcan <- dat$mTRAQ.ratio..N.C.a < 0.5
    names <- dat$gene.name
  } else if(study=="ZYS+10") {
    # 20160430 microdissected T / N, Zhang et al., 2010
    dat <- read.csv("data/cancer/ZYS+10.csv", as.is=TRUE)
    title <- "microdissected T / N"
    print(paste0("pdat.CRC: ", title, " [", dataset, "]"))
    # drop missing proteins
    dat <- remove.entries(dat, is.na(dat$UniProt), dataset, "missing")
    # list known UniProt IDs
    knownIDs <- knownid(dat$UniProt)
    # take the first (non-NA) match
    ID <- sapply(sapply(knownIDs, na.omit), "[", 1)
    dat$UniProt <- ID
    # drop duplicated proteins
    dat <- remove.entries(dat, duplicated(dat$UniProt), dataset, "duplicated")
    ps <- protcomp(dat$UniProt, basis=basis)
    upcan <- dat$Ratio..cancer.normal. > 1
  } else if(study=="MRK+11") {
    # 20160509 T / N, Mikula et al., 2011
    # MRK+11_AD.NC, MRK+11_AC.AD, MRK+11_AC.NC
    dat <- read.csv("data/cancer/MRK+11.csv", as.is=TRUE)
    if(stage=="AD.NC") title <- "adenoma / normal"
    if(stage=="AC.AD") title <- "adenocarcinoma / adenoma"
    if(stage=="AC.NC") title <- "adenocarcinoma / normal"
    print(paste0("pdat.CRC: ", title, " [", dataset, "]"))
    # the fold change and false discovery rate columns
    iFC <- grep(paste0(stage, ".FC"), colnames(dat))
    iFDR <- grep(paste0(stage, ".FDR"), colnames(dat))
    # apply the cutoffs
    isFC <- dat[, iFC] >= 3/2 | dat[, iFC] <= 2/3
    isFDR <- dat[, iFDR] <= 0.01
    dat <- dat[isFC & isFDR, ]
    # list known UniProt IDs
    knownIDs <- knownid(dat$Swiss.ID)
    # take the first (non-NA) match
    ID <- sapply(sapply(knownIDs, na.omit), "[", 1)
    dat$Swiss.ID <- ID
    # drop duplicated proteins
    dat <- remove.entries(dat, duplicated(dat$Swiss.ID), dataset, "duplicated")
    ps <- protcomp(dat$Swiss.ID, basis=basis)
    upcan <- dat[, iFC] > 1
  } else if(study=="YLZ+12") {
    # 20160511 conditioned media T / N, Yao et al., 2012
    dat <- read.csv("data/cancer/YLZ+12.csv", as.is=TRUE)
    title <- "conditioned media T / N"
    print(paste0("pdat.CRC: ", title, " [", dataset, "]"))
    # list known UniProt IDs
    knownIDs <- knownid(dat$UniProt)
    # take the first (non-NA) match
    ID <- sapply(sapply(knownIDs, na.omit), "[", 1)
    dat$UniProt <- ID
    ps <- protcomp(dat$UniProt, basis=basis)
    upcan <- dat$Rsca > 0
  } else if(study=="WTK+08") {
    # 20160511 T / N, Watanabe et al., 2008
    dat <- read.csv("data/cancer/WTK+08.csv", as.is=TRUE)
    title <- "T / N"
    print(paste0("pdat.CRC: ", title, " [", dataset, "]"))
    # list known UniProt IDs
    knownIDs <- knownid(dat$Accession.No.)
    # take the first (non-NA) match
    ID <- sapply(sapply(knownIDs, na.omit), "[", 1)
    dat$Accession.No. <- ID
    # drop duplicated proteins
    dat <- remove.entries(dat, duplicated(dat$Accession.No.), dataset, "duplicated")
    ps <- protcomp(dat$Accession.No., basis=basis)
    upcan <- dat$Average.T.N.ratio > 1
  } else if(study=="PHL+16") {
    # 20160602 AD/NC, CIS/NC, ICC/NC, Peng et al., 2016
    # PHL+16_AD, PHL+16_CIS, PHL+16_ICC
    dat <- read.csv("data/cancer/PHL+16.csv", as.is=TRUE)
    if(stage=="AD") title <- "AD / NC"
    if(stage=="CIS") title <- "CIS / NC"
    if(stage=="ICC") title <- "ICC / NC"
    print(paste0("pdat.CRC: ", title, " [", dataset, "]"))
    if(stage=="AD") ratio <- 2^dat$log.of.113.114 
    ## CIS/AD, ICC/CIS
    #if(stage=="CIS") ratio <- 2^(dat$log.of.115.114 - dat$log.of.113.114)
    #if(stage=="ICC") ratio <- 2^(dat$log.of.116.114 - dat$log.of.115.114)
    # CIS/NC, ICC/NC
    if(stage=="CIS") ratio <- 2^dat$log.of.115.114
    if(stage=="ICC") ratio <- 2^dat$log.of.116.114
    idiff <- ratio < 0.67 | ratio > 1.5
    dat <- dat[idiff, ]
    ps <- protcomp(dat$Entry, basis=basis)
    upcan <- ratio[idiff] > 1.5
  } else if(study=="LPL+16") {
    # 20160602 stromal ACP/NNCM, CIS/NNCM, ICC/NNCM, Li et al., 2016
    # LPL+16_ACP, LPL+16_CIS, LPL+16_ICC
    dat <- read.csv("data/cancer/LPL+16.csv", as.is=TRUE)
    if(stage=="ACP") title <- "stromal AD / NC"
    if(stage=="CIS") title <- "stromal CIS / NC"
    if(stage=="ICC") title <- "stromal ICC / NC"
    print(paste0("pdat.CRC: ", title, " [", dataset, "]"))
    icol <- grep(stage, colnames(dat))
    # keep only significantly changed proteins
    dat <- dat[dat[, icol] < 0.67 | dat[, icol] > 1.5, ]
    ps <- protcomp(dat$Entry, basis=basis)
    upcan <- dat[, icol] > 1.5
  } else if(study=="MCZ+13") {
    # 20160602 stromal T/N, Mu et al., 2013
    dat <- read.csv("data/cancer/MCZ+13.csv", as.is=TRUE)
    title <- "stromal T / N"
    print(paste0("pdat.CRC: ", title, " [", dataset, "]"))
    # drop missing proteins and duplicated proteins
    dat <- remove.entries(dat, is.na(dat$Entry), dataset, "missing")
    dat <- remove.entries(dat, duplicated(dat$Entry), dataset, "duplicated")
    ps <- protcomp(dat$Entry, basis=basis)
    upcan <- dat$CS.vs..NS > 0
  } else stop(paste("CRC dataset", dataset, "not available"))
  return(list(dataset=dataset, ps=ps, upcan=upcan, names=names, title=title))
}


# reaction example 20151021
reaction <- function(study="KWA+14", name="MUC1", basis="AA") {
  cat(paste("study:", study, "\nprotein name:", name, "\nbasis set:", basis, "\n"))
  pdat <- get.pdat(study, basis)
  iprot <- match(name, pdat$names)
  basis("O2", -65)
  # protein formula, ZC, reaction coefficients
  cat(paste("\nprotein formula:", as.chemical.formula(pdat$ps$protein.formula[iprot, ]), "\n"))
  cat(paste("ZC:", round(ZC(as.chemical.formula(pdat$ps$protein.formula[iprot, ])), 4), "\n"))
  pl <- pdat$ps$protein.length[iprot]
  cat(paste("protein length:", pdat$ps$protein.length[iprot], "\n"))
  cat("\nprotein reaction coefficients:\n")
  print(pdat$ps$protein.basis[iprot, ])
  # calculate affinity for protein via subcrt()
  aa.protein <- pdat$ps$aa[iprot, ]
  ip <- suppressMessages(add.protein(aa.protein))
  pname <- paste(pdat$ps$aa$protein[iprot], pdat$ps$aa$organism[iprot], sep="_")
  s.out <- suppressMessages(subcrt(pname, T=37, logact=log10(1/pl))$out)
  cat(paste("\nprotein standard Gibbs energy:", round(s.out[[1]]$G/1000), "kcal/mol\n"))
  s.out <- suppressMessages(subcrt(pname, 1, T=37, logact=log10(1/pl))$out)
  cat(paste("\nreaction standard Gibbs energy:", round(s.out$G/1000), "kcal/mol\n"))
  cat(paste("protein reaction affinity:", round(s.out$A/1000), "kcal/mol\n"))
  cat(paste("protein reaction affinity / residue:", round(s.out$A/1000/pl, 1), "kcal/mol\n"))
  # residue formula, reaction coefficients
  aa.residue <- aa.protein
  aa.residue[, 6:25] <- aa.residue[, 6:25] / pl
  # important! the residue has no terminal groups
  aa.residue$chains <- 0
  ip <- suppressMessages(add.protein(aa.residue))
  cat(paste("\nresidue formula:", as.chemical.formula(round(protein.formula(ip), 3)), "\n"))
  cat("\nresidue reaction coefficients:\n")
  print(protein.basis(ip))
  # calculate affinity for residue via affinity()
  a <- suppressMessages(affinity(iprotein=ip, T=37, loga.protein=0))
  cat(paste("\nresidue reaction affinity:", round(-convert(a$values[[1]], "G", T=convert(37, "K"))/1000, 1), "kcal/mol\n"))
}

# plot nH2O/residue vs ZC 20150621
compZC <- function(pdat, smooth=FALSE, outliers=NULL, save=FALSE, plot.it=TRUE) {
  rb <- pdat$ps$residue.basis[, "H2O"]
  if(plot.it) {
    # set symbol shape and color
    # red/open for up in cancer, blue/closed for not
    col <- ifelse(pdat$upcan, red, blue)
    pch <- ifelse(pdat$upcan, 0, 19)
    cex <- ifelse(pdat$upcan, 1, 0.8)
    if(smooth) smoothScatter(pdat$ps$ZC, rb, xlab=ZClab, ylab=nH2Olab)
    else {
      # shuffle the order of points to mitigate overplotting effects
      set.seed(1234)
      i <- sample(1:length(pdat$ps$ZC))
      plot(pdat$ps$ZC[i], rb[i], xlab=ZClab, ylab=nH2Olab, col=col[i], pch=pch[i], cex=cex[i])
    }
    title(pdat$title)
    mtext(pdat$dataset, side=4, cex=0.85, las=0, adj=0, line=-0.1)
    # identify/label outliers
    #identify(pdat$ps$ZC, rb, pdat$names)
    if(!is.null(outliers)) {
      # label goes above/below point in bottom/top half of plot
      xlim <- par("usr")[1:2]
      ylim <- par("usr")[3:4]
      dx <- diff(xlim) / 25
      dy <- diff(ylim) / 25
      for(i in 1:length(outliers)) {
        ii <- match(outliers[i], pdat$names)
        text(pdat$ps$ZC[ii] + dx, rb[ii] + dy, outliers[i], cex=0.8)
      }
    }
  }
  # print sample size, mean difference, CLES, p-value
  if(!is.null(pdat$upcan)) {
    # for dmes() function to compute common language effect size
    require(orddom)
    ZC.healthy <- pdat$ps$ZC[!pdat$upcan]
    ZC.cancer <- pdat$ps$ZC[pdat$upcan]
    # to save time while exploring, only compute effect size here for smaller data sets
    if(length(ZC.healthy) < 200) ZC.cles <- 100*dmes(ZC.healthy, ZC.cancer)$PSc else ZC.cles <- NA
    ZC.test <- wilcox.test(ZC.healthy, ZC.cancer)
    msgout(paste0("    n control ", length(ZC.healthy), ", n cancer ", length(ZC.cancer), "\n"))
    msgout(paste0("ZC  mean difference ", format(round(mean(ZC.cancer) - mean(ZC.healthy), 3), nsmall=3, width=6),
                 ", CLES ", round(ZC.cles),
                 ", p-value ", format(round(ZC.test$p.value, 3), nsmall=3), "\n"))
    rb.healthy <- rb[!pdat$upcan]
    rb.cancer <- rb[pdat$upcan]
    # to save time while exploring, only compute effect size here for smaller data sets
    if(length(rb.healthy) < 200) rb.cles <- 100*dmes(rb.healthy, rb.cancer)$PSc else rb.cles <- NA
    rb.test <- wilcox.test(rb.healthy, rb.cancer)
    msgout(paste0("H2O mean difference ", format(round(mean(rb.cancer) - mean(rb.healthy), 3), nsmall=3, width=6),
                 ", CLES ", round(rb.cles),
                 ", p-value ", format(round(rb.test$p.value, 3), nsmall=3), "\n"))
    cat("\n")
  }
  # place compositions in compcan environment and save to file
  if(save) {
    savestuff <- list(title=pdat$title, ZC=pdat$ps$ZC, nH2O=rb, upcan=pdat$upcan)
    assign(pdat$dataset, savestuff, envir=compcan)
    save(list=ls(envir=compcan), file="compcan.Rdata", envir=compcan)
  }
  return(invisible(rb))
}

# establish nH2O/residue - ZC baseline for all human proteins 20150621
# add mean microbial proteins 20150627
baseline <- function(pdf=FALSE) {
  if(pdf) pdf("baseline.pdf", width=6, height=6)
  par(mfrow=c(2, 2), mar=c(4, 4, 2, 2), las=1, xaxs="r", yaxs="r", mgp=c(2.9, 1, 0))
  basis <- c("inorganic", "AA")
  for(i in 1:length(basis)) {
    ### HUMAN proteins
    ps <- protcomp(basis=basis[i])
    nH2O <- compZC(list(ps=ps, pch="."), smooth=TRUE)
    title(main="human proteins")
    # regression slope and intercept
    mylm <- lm(nH2O ~ ps$ZC)
    coeffs <- round(mylm$coefficients, 3)
    abline(coeffs[1], coeffs[2])
    # add a legend
    #legend("bottomleft", lty=1, legend=paste0("y = ", coeffs[2], "x + ", coeffs[1]), bty="n")
    legend("bottomleft", legend=substitute(italic(R)^2 == R2, list(R2= round(summary(mylm)$r.squared, 3))), bty="n")
    label.figure(LETTERS[i*2-1], paren=FALSE, font=2, yfrac=0.94, cex=1.1)
    ### mean microbial proteins
    bugs <- read.csv("data/microbes.csv", as.is=TRUE)
    # remove duplicated
    bugs <- bugs[!duplicated(bugs$bioproject), ]
    # get compositions
    cb <- lapply(bugs$bioproject, compbug, basis=basis[i])
    cb <- do.call(rbind, cb)
    par(xaxs="r", yaxs="r")
    plot(cb$ZC, cb$nH2O, col=ifelse(bugs$upcan, red, blue), xlab=ZClab, ylab=nH2Olab, pch=ifelse(bugs$upcan, 0, 19))
    # regression slope and intercept
    mylm <- lm(cb$nH2O ~ cb$ZC)
    coeffs <- round(mylm$coefficients, 3)
    abline(coeffs[1], coeffs[2])
    # add a title and legend
    title(main="microbial proteins")
    #legend("bottomleft", lty=1, legend=paste0("y = ", coeffs[2], "x + ", coeffs[1]), bty="n")
    legend("bottomleft", legend=substitute(italic(R)^2 == R2, list(R2= round(summary(mylm)$r.squared, 3))), bty="n")
    #title(main=paste("mean nC/2nR =", round(mean(0.5*mb$nC / mb$protein.length ), 3)))
    label.figure(LETTERS[i*2], paren=FALSE, font=2, yfrac=0.94, cex=1.1)
  }
  if(pdf) dev.off()
}

# second set of compositional comparisons 20151006
cancomp <- function(pdf=FALSE, basis="AA") {
  if(pdf) {
    if(basis=="AA") file <- "cancomp.pdf"
    else if(basis=="inorganic") file <- ("cancomp_I.pdf")
    pdf(file, width=12, height=4)
  }
  par(mfrow=c(1, 3), mar=c(4, 4, 2, 2), las=1, mgp=c(2.9, 1, 0), cex=1)
  j <- 1
  dsets <- datasets$human
  for(i in 1:length(dsets)) {
    if(dsets[i]=="KWA+14") outliers <- c("MUC1") else outliers <- NULL
    pdat <- get.pdat(dsets[i], basis=basis)
    plot.it <- dsets[i] %in% plotcomp
    compZC(pdat, outliers=outliers, save=(basis=="AA"), plot.it=plot.it)
    if(plot.it) {
      label.figure(LETTERS[j], paren=FALSE, font=2, yfrac=0.945, cex=1.2)
      j <- j + 1
    }
  }
  if(pdf) dev.off()
}

# return of ZC, nH2O/residue of mean microbial proteins
compbug <- function(bioproject, basis="inorganic") {
  ps <- protcomp(bioproject, basis=basis)
  rb <- ps$residue.basis[, "H2O"]
  out <- data.frame(ZC=ps$ZC, nH2O=rb)
  row.names(out) <- bioproject
  return(out)
}

# compare microbial protein compositions 20150621
bugcomp <- function(pdf=FALSE, basis="AA") {
  if(basis=="AA") {
    file <- "bugcomp.pdf"
    ylim <- c(-0.82, -0.68)
  } else if(basis=="inorganic") {
    file <- ("bugcomp_I.pdf")
    ylim <- c(1.75, 2.1)
  }
  if(pdf) pdf(file, width=8, height=8)
  par(mfrow=c(2, 2), mar=c(4, 5, 2, 1), las=1, mgp=c(2.8, 1, 0), yaxs="i", xaxs="i", cex=1)
  # read bioproject ids, species names
  bugs <- read.csv("data/microbes.csv", as.is=TRUE)
  # human proteins
  if(!exists("ps.HUMAN")) ps.HUMAN <<- protcomp(basis=basis)
  rb.HUMAN <- ps.HUMAN$residue.basis[, "H2O"]
  # where to save ZC and nH2O
  ZC.out <- nH2O.out <- rep(NA, nrow(bugs))
  for(j in 1:4) {
    plot(0, 0, type="n", xlab=ZClab, ylab=NA, xlim=c(-0.24, -0.10), ylim=ylim)
    mtext(nH2Olab, side=2, line=3.2, las=0, cex=1.2)
    points(mean(ps.HUMAN$ZC), mean(rb.HUMAN), pch=19)
    text(mean(ps.HUMAN$ZC), mean(rb.HUMAN)+0.0055, "Hsa")
    # variables for saving calculated nH2O and ZC
    nH2O <- ZC <- numeric()
    upcan <- logical()
    for(i in 1:nrow(bugs)) {
      if(bugs$study[i] != datasets$microbial[j]) next
      # get amino acid compositions, calculate dnH2O
      cb <- compbug(bugs$bioproject[i], basis=basis)
      print(cb)
      ZC.out[i] <- round(cb$ZC, 4)
      nH2O.out[i] <- round(cb$nH2O, 4)
      # red for up in cancer blue for not
      col <- ifelse(bugs$upcan[i], red, blue)
      pch <- ifelse(bugs$upcan[i], 0, 19)
      points(cb$ZC, cb$nH2O, col=col, pch=pch)
      # add label
      text(cb$ZC+bugs$dx[i], cb$nH2O+0.0055+bugs$dy[i], bugs$abbrv[i])
      ZC <- c(ZC, cb$ZC)
      nH2O <- c(nH2O, cb$nH2O)
      upcan <- c(upcan, bugs$upcan[i])
    }
    # add title
    if(j==1) title(main="fecal 16S rRNA")
    if(j==2) title(main="fecal metagenome (Table 3)")
    if(j==3) title(main="co-abundance groups")
    if(j==4) title(main="fecal metagenome (Table 4)")
    label.figure(LETTERS[j], yfrac=0.95, font=2, cex=1.2)
    # place compositions in compcan environment and save to file
    if(basis=="AA") {
      savestuff <- list(ZC=ZC, nH2O=nH2O, upcan=upcan)
      assign(datasets$microbial[j], savestuff, envir=compcan)
      save(list=ls(envir=compcan), file="compcan.Rdata", envir=compcan)
    }
  }
  if(pdf) dev.off()
  # save calculated ZC and nH2O
  if(!identical(bugs$ZC, ZC.out) | !identical(bugs$nH2O, nH2O.out)) {
    bugs$ZC <- ZC.out
    bugs$nH2O <- nH2O.out
    write.csv(bugs, "data/microbes.csv", row.names=FALSE)
  }
}

# list means and wilcoxon test results for differences in ZC and nH2O 20150703
mksummary <- function() {
  # for dmes() function to compute common language effect size
  require(orddom)
  out <- lapply(c("human", "microbial"), function(what) {
    studies <- datasets[[what]]
    cat(what)
    tab <- lapply(studies, function(dataset) {
      cat(".")
      dat <- get(dataset, envir=compcan)
      ZC.1 <- dat$ZC[!dat$upcan]
      ZC.mean.1 <- mean(ZC.1)
      ZC.median.1 <- median(ZC.1)
      ZC.2 <- dat$ZC[dat$upcan]
      ZC.mean.2 <- mean(ZC.2)
      ZC.median.2 <- median(ZC.2)
      ZC.test <- wilcox.test(ZC.1, ZC.2)
      ZC.diff <- mean(ZC.2) - mean(ZC.1)
      ZC.cles <- 100*dmes(ZC.1, ZC.2)$PSc
      nH2O.1 <- dat$nH2O[!dat$upcan]
      nH2O.mean.1 <- mean(nH2O.1)
      nH2O.median.1 <- median(nH2O.1)
      nH2O.2 <- dat$nH2O[dat$upcan]
      nH2O.mean.2 <- mean(nH2O.2)
      nH2O.median.2 <- median(nH2O.2)
      nH2O.test <- wilcox.test(nH2O.1, nH2O.2)
      nH2O.diff <- mean(nH2O.2) - mean(nH2O.1)
      nH2O.cles <- 100*dmes(nH2O.1, nH2O.2)$PSc
      return(data.frame(dataset=dataset, n1=length(ZC.1), n2=length(ZC.2),
        ZC.mean.1=ZC.mean.1, ZC.median.1=ZC.median.1, ZC.mean.2=ZC.mean.2, ZC.median.2=ZC.median.2,
        ZC.diff=ZC.diff,     ZC.cles=ZC.cles,     ZC.p.value=ZC.test$p.value,
        nH2O.mean.1=nH2O.mean.1, nH2O.median.1=nH2O.median.1, nH2O.mean.2=nH2O.mean.2, nH2O.median.2=nH2O.median.2,
        nH2O.diff=nH2O.diff, nH2O.cles=nH2O.cles, nH2O.p.value=nH2O.test$p.value))
    })
    cat("\n")
    tab <- do.call(rbind, tab)
    rownames(tab) <- paste0(what, 1:nrow(tab))
    return(tab)
  })
  tab <- do.call(rbind, out)
  # round values in some columns
  tab[, c(4:7, 8, 11:14, 15)] <- round(tab[, c(4:7, 8, 11:14, 15)], 3)    # mean/median and mean difference
  tab[, c(9, 16)] <- signif(tab[, c(9, 16)], 2)   # CLES
  tab[, c(10, 17)] <- signif(tab[, c(10, 17)], 2) # p-value
  # save and return table
  write.csv(tab, "summary.csv", quote=FALSE)
  return(tab)
}

xsummary <- function() {
  # read the summary table and export it to LaTeX using xtable 20160416
  require(xtable)
  m <- read.csv("summary.csv", as.is=TRUE, row.names=1)
  # only take human proteins / show selected columns
  m <- m[grep("human", rownames(m)), -c(4:7, 11:14)]
  # replace the dataset code with the descriptive title 20160420
  study <- sapply(strsplit(m$dataset, "_"), "[", 1)
  title <- unlist(sapply(m$dataset, get, envir=compcan)[1, ])
  m$dataset <- paste0("\\texttt{", study, "} (", title, ")")
  # LaTeX doesn't like α in text mode
  m$dataset <- gsub("α", "$\\alpha$", m$dataset, fixed=TRUE)
  # place a marker around high effect size and low p-value
  for(k in c("ZC", "nH2O")) {
    # effect size
    jes <- paste0(k, ".cles")
    ihigh <- abs(m[, jes] - 50) >= 10
    m[ihigh, jes] <- paste("**", m[ihigh, jes], "**")
    # p-value
    jpv <- paste0(k, ".p.value")
    ilow <- m[, jpv] < 0.05
    m[, jpv] <- format(m[, jpv], digits=1)
    m[ilow, jpv] <- paste("**", m[ilow, jpv], "**")
    # bold mean difference if both effect size and p-value are highlighted
    jmd <- paste0(k, ".diff")
    m[, jmd] <- format(m[, jmd])
    m[ihigh & ilow, jmd] <- paste("**", m[ihigh & ilow, jmd], "**") 
    # underline mean difference if only p-value is highlighted
    m[ilow & !ihigh, jmd] <- paste("++", m[ilow & !ihigh, jmd], "++") 
  }
  # assign a single row name for each group
  rn <- gsub("[0-9]", "", row.names(m))
  urn <- unique(rn)
  row.names(m) <- 1:nrow(m)
  irn <- sapply(urn, function(x) as.integer(median(which(rn==x))))
  # adjust the positions of the rownames because the rotated text is left (bottom) aligned
  irn <- irn+1
  row.names(m)[irn] <- urn
  # 20160420 prepare latex math multicolumn names (ZC, H2O) with singlecolumn names beneath (MD, CLES, pvalue)
  # insert blank column to get separated horizontal line
  m <- cbind(m[, 1:6], "", m[, 7:9])
  m <- rbind(c("Reference (Description)", "$n_1$", "$n_2$", "MD", "ES", "\\emph{p}-value", "", "MD", "ES", "\\emph{p}-value"), m)
  addtorow <- list()
  addtorow$pos <- list(0)
  ZC <- "$Z_\\mathrm{C}$"
  nH2O <- "$\\bar{n}_{\\mathrm{H_2O}}$"
  addtorow$command <- paste0('& ', paste0('& & \\multicolumn{3}{c}{', c(ZC, nH2O), '}', collapse=''), '\\\\', " \\cline{4-6} \\cline{8-10}")
  # with sanitize.text.function we have to escape underscores
  m$dataset <- gsub("_", "\\_", m$dataset, fixed=TRUE)
  # create xtable with row names centered
  x <- xtable(m, align=c("c", "l", rep("r", 9)), digits=c(0, 0, 0, 0, 3, 3, 0, 0, 3, 3, 0))
  # use floating=FALSE to include the text inside a table float (no \begin{table}[ht])
  x <- capture.output(print.xtable(x,
                                   include.rownames=FALSE,
                                   floating=TRUE,
                                   hline.after=c(-1, 1, tail(match(urn, rn), -1), nrow(x)),
                                   booktabs=TRUE,
                                   math.style.exponents=TRUE,
                                   add.to.row=addtorow,
                                   include.colnames=FALSE,
                                   sanitize.text.function=function(x){x}))
  # however, it appears that rotate.rownames causes \begin{table} to reappear
  x <- x[-c(3, 4, length(x))]
  # replace {sideways} with {rotate} to allow row names to span multiple rows
  x <- gsub("begin\\{sideways\\} [0-9]*", "begin\\{rotate\\}\\{90\\}", x)
  x <- gsub("begin{sideways}", "begin{rotate}{90}", x, fixed=TRUE)
  x <- gsub("end{sideways}", "end{rotate}", x, fixed=TRUE)
  # bold the indicated effect size, p-values and mean differences
  x <- gsub("& ** ", "& \\textbf{", x, fixed=TRUE)
  x <- gsub(" ** &", "} &", x, fixed=TRUE)
  x <- gsub(" ** \\", "} \\", x, fixed=TRUE)
  # underling the indicated mean differences
  x <- gsub("& ++ ", "& \\underline{", x, fixed=TRUE)
  x <- gsub(" ++ &", "} &", x, fixed=TRUE)
  # done!
  write.table(x, "summary.tex", row.names=FALSE, col.names=FALSE, quote=FALSE)
}


# plot affinities as a function of a single variable 20150924
affplot <- function(pdf=FALSE, study="KWA+14", logaH2O=0) {
  if(pdf) pdf("affplot.pdf", width=8, height=4)
  par(mfrow=c(1, 2), las=1, xaxs="i", mgp=c(2.5, 1, 0))
  # get protein data
  pdat <- get.pdat(study, basis="AA")
  aa <- pdat$ps$aa
  ip <- add.protein(aa)
  col <- ifelse(pdat$upcan, red, blue)
  lty <- ifelse(pdat$upcan, 3, 1)
  # calculate affinities
  basis("H2O", logaH2O)
  O2 <- c(-75, -55, 351)
  a <- affinity(O2=O2, iprotein=ip, T=T)
  A <- a$values
  # scale by protein length
  A <- lapply(1:length(A), function(i) A[[i]] / pdat$ps$protein.length[i])
  # subtract mean value
  Amean <- Reduce("+", A) / length(A)
  A <- lapply(1:length(A), function(i) A[[i]] - Amean)
  # make first plot: affinities
  par(mar=c(4, 3.25, 2, 2.75))
  plot(0, 0, xlim=O2[1:2], ylim=range(unlist(A)), xlab=logfO2lab, ylab="", type="n")
  mtext(expression(italic(A)/2.303*italic(RT)~per~residue), side=2, line=2.3, las=0)
  title(main="deviation from overall mean")
  label.figure("A", paren=FALSE, font=2, yfrac=0.95, cex=1.1)
  # plot cancer lines over healthy lines
  for(i in 1:length(A)) if(!pdat$upcan[i]) lines(a$vals[[1]], A[[i]], col=col[i], lty=lty[i], lwd=0.3)
  for(i in 1:length(A)) if(pdat$upcan[i]) lines(a$vals[[1]], A[[i]], col=col[i], lty=lty[i], lwd=0.8)
  # make second plot: cancer - healthy
  par(mar=c(4, 2.25, 2, 3.75))
  # calculate the means
  A.cancer <- Reduce("+", A[pdat$upcan]) / sum(pdat$upcan)
  A.healthy <- Reduce("+", A[!pdat$upcan]) / sum(!pdat$upcan)
  # difference of means
  ymax <- max(abs(A.cancer - A.healthy))
  ymax <- extendrange(c(-ymax, ymax))[2]
  ymin <- extendrange(c(-ymax, ymax))[1]
  ymin <- ymin + (ymax-ymin)/3
  plot(a$vals[[1]], A.cancer - A.healthy, ylim=c(ymin, ymax), xlab=logfO2lab, ylab="", type="l", yaxs="i")
  mtext(expression(italic(A)/2.303*italic(RT)~per~residue), side=2, line=3, las=0)
  title(main="difference in group means / ranks")
  label.figure("B", paren=FALSE, font=2, xfrac=-0.05, yfrac=0.95, cex=1.1)
  # calculate ranks
  Aarr <- list2array(A)
  c.rank <- numeric()
  for(i in 1:length(A[[1]])) c.rank <- c(c.rank, sum(rank(Aarr[i, ])[pdat$upcan]))
  # numbers of cancer, healthy, and total proteins
  nc <- sum(pdat$upcan)
  nh <- sum(!pdat$upcan)
  np <- length(pdat$upcan)
  h.rank <- sum(1:np) - c.rank
  # scaling to account for different numbers of healthy/cancer proteins
  c.rank <- 2 * c.rank * nh / np
  h.rank <- 2 * h.rank * nc / np
  rankdiff <- c.rank - h.rank
  # what is the maximum possible rank difference? e.g. 20 for H.H.H.H.H.C.C.C.C
  h.min <- sum(1:nh)
  c.max <- sum((1:nc)+nh)
  maxdiff <- 2 * (c.max * nh - h.min * nc) / np
  # express the rank difference as a percentage of maximum
  rankdiff <- 100 * rankdiff / maxdiff
  print(paste("rank difference percentage range", paste(range(rankdiff), collapse=" ")))
  # set-up and plot using second y-axis
  ymax <- max(abs(rankdiff))
  ymax <- extendrange(c(-ymax, ymax))[2]
  ymin <- extendrange(c(-ymax, ymax))[1]
  ymin <- ymin + (ymax-ymin)/3
  pu <- par("usr")
  pu[3:4] <- c(ymin, ymax)
  par(usr=pu)
  lines(a$vals[[1]], rankdiff, ylab="A.2303/RT per residue (mean cancer - healthy)")
  mtext("rank difference (%)", side=4, line=2.7, las=0)
  # add axis and zero line
  axis(side=4)
  abline(h=0, lty=3)
  if(pdf) dev.off()
}

stabplot <- function(study, basis="inorganic", plot.rank=FALSE, main=NULL, res=300) {
  # get protein data
  pdat <- get.pdat(study, basis=basis)
  aa <- pdat$ps$aa
  ip <- add.protein(aa)
  col <- ifelse(pdat$upcan, NA, blues9[2])
  # assemble limits of logfO2, logaH2O
  # use res+1 here to ensure that x- and y-directions aren't accidentally transposed
  # (would cause an error in image())
  H2O <- c(-10, 10, res)
  if(basis=="inorganic") O2 <- c(-80, -60, res+1)
  else O2 <- c(-75, -55, res+1)
  ys <- seq(H2O[1], H2O[2], length.out=H2O[3])
  xs <- seq(O2[1], O2[2], length.out=O2[3])
  # what is the log activity of protein corresponding to unit activity of residues?
  loga.protein <- log10(1/pdat$ps$protein.length)
  # calculate affinities
  a <- affinity(O2=O2, H2O=H2O, T=T, iprotein=ip, loga.protein=loga.protein)
  if(!plot.rank) {
    d <- CHNOSZ::diagram(a, names=pdat$names, fill=col, as.residue=TRUE, tplot=FALSE)
    # redraw box because it gets obscured by the fill
    box()
  } else {
    # plot affinity difference (healthy - cancer)
    Aarr <- list2array(a$values)
    # grid points on the plot
    grid <- expand.grid(seq_along(xs), seq_along(ys))
    c.rank <- palply("", 1:nrow(grid), function(i) {
      # the ranks at this grid point
      r <- rank(Aarr[grid[i, 1], grid[i, 2], ]/pdat$ps$protein.length)
      # the sum of ranks for cancer proteins at this grid point
      c.sum <- sum(r[pdat$upcan])
      return(c.sum)
    })
    # numbers of cancer, healthy, and total proteins
    nc <- sum(pdat$upcan)
    nh <- sum(!pdat$upcan)
    np <- length(pdat$upcan)
    # cancer and healthy rank sums in matrix format
    c.rank <- matrix(unlist(c.rank), nrow=length(xs), ncol=length(ys))
    h.rank <- sum(1:np) - c.rank
    # scaling to account for different numbers of healthy/cancer proteins
    c.rank <- 2 * c.rank * nh / np
    h.rank <- 2 * h.rank * nc / np
    rankdiff <- c.rank - h.rank
    # what is the maximum possible rank difference? e.g. 20 for H.H.H.H.H.C.C.C.C
    # use numeric values to avoid c.max * nh giving NAs produced by integer overflow
    # for large data sets (WDO+15)
    h.min <- as.numeric(sum(1:nh))
    c.max <- as.numeric(sum((1:nc)+nh))
    maxdiff <- 2 * (c.max * nh - h.min * nc) / np
    # express the rank difference as a percentage of maximum
    rankdiff <- 100 * rankdiff / maxdiff
    print(paste("rank difference percentage range", paste(range(rankdiff), collapse=" ")))
    # display greater healthy and cancer ranks by colored zones on image
    dcol <- diverge_hcl(1000, c = 100, l = c(50, 90), power = 1)
    if(any(rankdiff < 0)) {
      # so that anything over 50% is deep blue
      blues <- rev(c(rep(dcol[1], 500), dcol[1:500]))
      # select range of colors corresponding to rank difference percentage
      blues <- blues[1:-round(10*range(rankdiff)[1])]
    } else blues <- character()
    if(any(rankdiff > 0)) {
      # so that anything over 50% is deep red
      reds <- c(dcol[501:1000], rep(dcol[1000], 500))
      reds <- reds[1:round(10*range(rankdiff)[2])]
    } else reds <- character()
    col <- c(rev(blues), reds)
    image(xs, ys, rankdiff, col=col, useRaster=TRUE, xlab=logfO2lab, ylab=logaH2Olab)
    # show equal-rank line
    contour(xs, ys, rankdiff, levels=0, add=TRUE, drawlabels=FALSE)
    contour(xs, ys, rankdiff, levels=seq(-100, 100, by=10), lty=3, add=TRUE, drawlabels=FALSE)
    box()
  }
  if(is.null(main)) main <- pdat$title
  title(main=main, cex.main=1.1)
  mtext(study, side=4, cex=0.85, las=0, adj=0, line=-0.1)
}

# show values of Eh as a function of logaH2O/logfO2 20150922
Ehplot <- function(basis="AA") {
  logfO2 <- c(-75, -55)
  H2O <- c(-10, 10)
  # logK for the reaction H2O(liq) = 2H+ + 2e- + 0.5O2(g)
  logK <- subcrt(c("H2O", "H+", "e-", "oxygen"), c(-1, 2, 2, 0.5), T=T)$out$logK
  # to calculate logaH2O at a given logfO2 and Eh
  logaH2O <- function(logfO2, Eh) {
    pH <- 7.4
    pe <- convert(Eh, "pe", T=convert(T, "K"))
    return(0.5*logfO2 - 2*pH - 2*pe - logK)
  }
  plot(0, 0, xlim=logfO2, ylim=H2O, xlab=logfO2lab, ylab=logaH2Olab, type="n", xaxs="i", yaxs="i")
  for(Eh in seq(-0.8, 0.2, by=0.2)) {
    lines(logfO2, logaH2O(logfO2, Eh)) 
    if(basis=="AA") text(-61+19*Eh, logaH2O(-61+19*Eh, Eh) + 1, Eh)
    if(basis=="inorganic") text(-71+19*Eh, logaH2O(-71+19*Eh, Eh) + 1, Eh)
  }
  title(main="Eh (volt)", cex.main=1.1)
}

# stability calculations for human proteins with amino acid basis species 20151012
canstab <- function(pdf=FALSE, basis="AA", SI=FALSE) {
  file <- "canstab.pdf"
  if(SI & basis=="AA") file <- "Figure_S1.pdf"
  if(SI & basis=="inorganic") file <- "Figure_S2.pdf"
  if(SI) {
    study <- datasets$human
    if(pdf) pdf(file, width=28, height=20)
    par(mfrow=c(5, 7))
  } else {
    study <- c(plotstab, "Ehplot")
    if(pdf) pdf(file, width=10, height=10)
    par(mfrow=c(3, 3))
  }
  par(xaxs="i", yaxs="i", las=1, mar=c(4, 4, 2, 2), mgp=c(2.6, 1, 0), cex=1)
  for(j in 1:length(study)) {
    # rank-sum difference diagrams / Ehplot at end
    if(study[j]=="Ehplot") Ehplot(basis=basis)
    else stabplot(study[j], basis=basis, plot.rank=TRUE, res=100)
    if(!SI) label.figure(LETTERS[j], paren=FALSE, font=2, yfrac=0.94)
  }
  if(pdf) dev.off()
}

# stability calculations for microbial proteins 20150705
bugstab <- function(pdf=FALSE, file=NULL, basis="AA", res=500, lim=NULL) {
  if(is.null(file)) {
    if(basis=="AA") file <- "bugstab.pdf"
    else if(basis=="inorganic") file <- ("Figure_S3.pdf")
  }
  if(pdf) pdf(file, width=10, height=6)
  layout(cbind(matrix(sapply(list(c(1, 2), c(3, 4)), function(x) rep(rep(x, each=3), 3)), nrow=6, byrow=TRUE),
               matrix(rep(c(0, 5, 5, 5, 5, 0), each=4), nrow=6, byrow=TRUE)))
  par(mar=c(3.3, 3.3, 1.5, 1.5), mgp=c(2.1, 0.7, 0), xaxs="i", yaxs="i", las=1, cex=0.9)
  # read bioproject ids, species names
  bugs <- read.csv("data/microbes.csv", as.is=TRUE)
  # where to keep the locations of healthy zones
  healthbugs <- list()
  if(!is.null(lim)) {
    H2O <- c(lim$H2O, res)
    O2 <- c(lim$O2, res)
  } else if(basis=="inorganic") {
    O2 <- c(-85, -65, res)
    H2O <- c(-15, 5, res)
  } else {
    O2 <- c(-75, -55, res)
    H2O <- c(-10, 10, res)
  }
  for(i in 1:4) {
    ibug <- bugs$study==datasets$microbial[i] & (is.na(bugs$logodds) | abs(bugs$logodds) > 0.15)
    # get amino acid compositions
    microbial.aa <- read.csv("data/microbial.aa.csv", stringsAsFactors=FALSE)
    aa <- microbial.aa[match(bugs$bioproject[ibug], microbial.aa$organism), ]
    ip <- add.protein(aa)
    # set up system, calculate relative stabilities
    col <- ifelse(bugs$upcan[ibug], lightred, lightblue)
    setbasis(basis)
    a <- affinity(O2=O2, H2O=H2O, iprotein=ip, T=T)
    names <- bugs$abbrv[ibug]
    d <- CHNOSZ::diagram(a, names=names, fill=col, as.residue=TRUE, tplot=FALSE, xlab=logfO2lab, ylab=logaH2Olab)
    if(i==1) title(main="fecal 16S rRNA", cex.main=1)
    if(i==2) title(main="fecal metagenome (Table 3)", cex.main=1)
    if(i==3) title(main="co-abundance groups", cex.main=1)
    if(i==4) title(main="fecal metagenome (Table 4)", cex.main=1)
    box()
    label.figure(LETTERS[i], yfrac=0.96, paren=FALSE, font=2, cex=1)
    # store locations of healthy bug zones
    p <- d$predominant
    p[p %in% which(bugs$upcan[ibug])] <- 0
    p[p != 0] <- 1
    healthbugs[[i]] <- p
  }
  # now show the healthy zones
  xs <- seq(O2[1], O2[2], length.out=O2[3])
  ys <- seq(H2O[1], H2O[2], length.out=H2O[3])
  hhh <- healthbugs[[1]] + healthbugs[[2]] + healthbugs[[3]] + healthbugs[[4]]
  image(xs, ys, hhh, col=c(red, lightred, neutral, lightblue, blue), useRaster=TRUE, xlab=logfO2lab, ylab=logaH2Olab)
  title(main="cumulative stability count")
  box()
  label.figure("E", yfrac=0.96, paren=FALSE, font=2, cex=1)
  if(pdf) dev.off()
}

# find basis species that reduce nH2O/residue - ZC correlation 20150927
AAbasis <- function() {
  # combine different amino acids
  aa <- aminoacids("")
  aacomb <- combn(20, 3)
  # only keep those with sulfur-bearing amino acids
  icys <- which(aa=="cysteine")
  imet <- which(aa=="methionine")
  has.S <- apply(aacomb, 2, function(x) any(x %in% c(icys, imet)))
  aacomb <- aacomb[, has.S, drop=FALSE]
  # where to keep the results
  aa1 <- aa2 <- aa3 <- character()
  intercept.human <- slope.human <- r.squared.human <- numeric()
  intercept.microbial <- slope.microbial <- r.squared.microbial <- numeric()
  last <- function(x) tail(x, 1)
  # assemble the mean microbial amino acid composition for faster processing
  bugs <- read.csv("data/microbes.csv", as.is=TRUE)
  # remove duplicated
  bugs <- bugs[!duplicated(bugs$bioproject), ]
  # the basis here doesn't matter - we just want the AA composition
  microbial.comp <- lapply(bugs$bioproject, protcomp)
  microbial.aa <- do.call(rbind, sapply(microbial.comp, "[", 7))
  # set up plot
  par(mfrow=c(1, 2))
  for(i in 1:ncol(aacomb)) {
    print(paste("basis", i))
    aa1 <- c(aa1, aa[aacomb[1, i]])
    aa2 <- c(aa2, aa[aacomb[2, i]])
    aa3 <- c(aa3, aa[aacomb[3, i]])
    basis <- c(last(aa1), last(aa2), last(aa3), "H2O", "oxygen")
    ps <- try(protcomp(basis=basis), silent=TRUE)
    if(class(ps)=="try-error") {
      intercept.human <- c(intercept.human, NA)
      slope.human <- c(slope.human, NA)
      r.squared.human <- c(r.squared.human, NA)
      intercept.microbial <- c(intercept.microbial, NA)
      slope.microbial <- c(slope.microbial, NA)
      r.squared.microbial <- c(r.squared.microbial, NA)
    } else {
      main <- paste(paste(i, "of", ncol(aacomb), last(aa1)), last(aa2), last(aa3), sep=", ")
      # HUMAN proteins
      nH2O <- compZC(list(ps=ps, pch="."), smooth=TRUE)
      # regression slope and intercept
      mylm <- lm(nH2O ~ ps$ZC)
      coeffs <- round(mylm$coefficients, 5)
      abline(coeffs[1], coeffs[2])
      # add a legend
      legend("bottomleft", lty=1, legend=paste0("y = ", coeffs[2], "x + ", coeffs[1]), bty="n")
      intercept.human <- c(intercept.human, coeffs[1])
      slope.human <- c(slope.human, coeffs[2])
      r.squared.human <- c(r.squared.human, round(summary(mylm)$r.squared, 5))
      ### mean microbial proteins
      nH2O <- protein.basis(microbial.aa)[, "H2O"] / protein.length(microbial.aa)
      ZC <- ZC(protein.formula(microbial.aa))
      par(xaxs="r", yaxs="r")
      plot(ZC, nH2O, col=ifelse(bugs$upcan, red, blue),
        xlab=expression(italic(Z)[C]), ylab=expression(bar(italic(n))[H2O]), pch=ifelse(bugs$upcan, 0, 19))
      # regression slope and intercept
      mylm <- lm(nH2O ~ ZC)
      coeffs <- round(mylm$coefficients, 5)
      abline(coeffs[1], coeffs[2])
      # add a title and legend
      legend("bottomleft", lty=1, legend=paste0("y = ", coeffs[2], "x + ", coeffs[1]), bty="n")
      intercept.microbial <- c(intercept.microbial, coeffs[1])
      slope.microbial <- c(slope.microbial, coeffs[2])
      r.squared.microbial <- c(r.squared.microbial, round(summary(mylm)$r.squared, 5))
    }
  }
  out <- data.frame(aa1, aa2, aa3, intercept.human, slope.human, r.squared.human, intercept.microbial, slope.microbial, r.squared.microbial)
  write.csv(out, "AAbasis.csv", row.names=FALSE, quote=FALSE)
  return(out)
}
